# Supplementary material for: A draft Diabrotica virgifera virgifera genome: insights into control and host plant adaption by a major maize pest insect
Source: BMC Genomics. 2023 Jan 13;24:19. doi: 10.1186/s12864-022-08990-y (PMC9840275; doi:10.1186/s12864-022-08990-y)
Supplement: Supplementary file 3 — Additional file 3: Supplementary Table S2. Joins made between scaffolds from Dvir_1.0 by L-RNA-Scaffolder based on assembled transcripts in the National Center for Biotechnology Information Transciptome Shotgun Assemby accession GHNJ00000000.1. [file 12864_2022_8990_MOESM3_ESM.txt]

Fragment01	Gap01	Fragment02	Gap02	Fragment03	Gap03	Fragment04	Gap04	Fragment05	Gap05	Fragment06	Gap06	Fragment07	Gap07	Fragment08	Gap08	Fragment09	Gap09	Fragment10	Gap10	Fragment11	Gap11	Fragment12	Gap12	Fragment13	Gap13	Fragment14	Gap14	Fragment15	Gap15	Fragment16
scaffold182979/r	>N(100)	>scaffold10836
C102578951/r	>N(725)	>scaffold262081
scaffold123589	>N(725)	>scaffold229557
C96135567	>N(719)	>C102769212/r
scaffold18477	>N(100)	>scaffold43956/r	>N(100)	>scaffold22129	>N(100)	>scaffold6629/r
scaffold50689/r	>N(100)	>scaffold101920
C108317173/r	>N(100)	>scaffold53986	>N(100)	>scaffold8477
scaffold13660	>N(100)	>scaffold10873	>N(100)	>scaffold4459
C107808131	>N(725)	>C104537448/r	>N(482)	>C107772385/r
scaffold65640	>N(100)	>C107421076/r	>N(516)	>C107363290	>N(571)	>C108063503/r	>N(92)	>C108412417/r
scaffold62512/r	>N(100)	>scaffold6346/r	>N(100)	>scaffold61723	>N(100)	>scaffold17940	>N(100)	>scaffold25675	>N(100)	>scaffold16510/r
scaffold28961/r	>N(100)	>scaffold63480
C98089005/r	>N(725)	>C107652275/r
C96285361/r	>N(100)	>scaffold33989/r	>N(100)	>scaffold18145	>N(100)	>scaffold25860/r
scaffold152476/r	>N(100)	>scaffold8110	>N(100)	>scaffold10172	>N(100)	>scaffold26246/r
C96270417/r	>N(725)	>C99906913	>N(642)	>C102905686/r
scaffold5688	>N(100)	>scaffold5573
C106065834/r	>N(665)	>C102872980	>N(725)	>C107029880
C97395091	>N(725)	>C95257394	>N(666)	>C97783137	>N(660)	>C95376378/r
scaffold11296	>N(100)	>scaffold7048
scaffold6151/r	>N(100)	>scaffold234361
scaffold10308/r	>N(100)	>scaffold288217
scaffold55201/r	>N(100)	>scaffold11673
C108308085/r	>N(100)	>scaffold70526/r
scaffold29916/r	>N(100)	>scaffold41945/r	>N(100)	>scaffold80412/r
scaffold54279/r	>N(100)	>scaffold125421/r	>N(100)	>scaffold33822/r	>N(100)	>scaffold26109	>N(100)	>scaffold110681	>N(100)	>scaffold90184/r	>N(100)	>scaffold30655/r	>N(100)	>scaffold9811/r
scaffold291752	>N(100)	>C105342477	>N(568)	>scaffold142548	>N(100)	>scaffold54214/r
scaffold19732	>N(100)	>C104934268
scaffold12815	>N(100)	>scaffold77446	>N(100)	>C106369548	>N(555)	>C104525022
scaffold29476	>N(100)	>scaffold10121
scaffold48252/r	>N(100)	>scaffold31086
C107850003	>N(725)	>C107761429/r
scaffold90273/r	>N(100)	>scaffold12916	>N(100)	>scaffold2780	>N(100)	>scaffold12944
scaffold194388	>N(100)	>scaffold36712/r
C105228411	>N(704)	>C106286132/r	>N(598)	>C106838022/r
scaffold138037	>N(100)	>scaffold1951
scaffold106759	>N(100)	>scaffold56696
C107913819	>N(725)	>C107845631	>N(100)	>scaffold41193/r	>N(100)	>C108816792	>N(100)	>scaffold143601/r	>N(100)	>scaffold16073/r
C94934965	>N(100)	>scaffold57568/r
scaffold87468	>N(100)	>scaffold51804
scaffold26961/r	>N(100)	>scaffold37437
scaffold237877	>N(100)	>scaffold63625/r	>N(100)	>scaffold28813	>N(100)	>scaffold127061/r
scaffold70968/r	>N(100)	>scaffold64434
scaffold20003	>N(100)	>scaffold287646
scaffold17001	>N(100)	>scaffold22444/r
C107793983/r	>N(252)	>C108606690
scaffold60861/r	>N(100)	>scaffold25614/r
C107629681/r	>N(725)	>C96883911
scaffold221410	>N(457)	>C100716035
scaffold13731	>N(100)	>scaffold28311
scaffold55946	>N(100)	>C108348097	>N(100)	>scaffold24359/r
scaffold36624	>N(100)	>scaffold2506/r
scaffold9933/r	>N(100)	>scaffold38537
scaffold140384/r	>N(100)	>scaffold57338/r	>N(100)	>scaffold10362/r
scaffold27187/r	>N(100)	>C97110739/r
scaffold133151/r	>N(100)	>scaffold194071	>N(100)	>scaffold15613	>N(569)	>C106682910/r	>N(562)	>C108514570/r	>N(115)	>C104755822/r	>N(718)	>C105245777/r
scaffold34933	>N(100)	>scaffold69791	>N(100)	>scaffold47467
scaffold17009	>N(100)	>scaffold6588/r
scaffold33122	>N(100)	>scaffold26774/r
scaffold9914	>N(100)	>scaffold35766	>N(100)	>scaffold29865/r
scaffold306327/r	>N(100)	>scaffold230531
scaffold300192/r	>N(100)	>scaffold148296
scaffold91800	>N(100)	>C108102615/r	>N(100)	>scaffold11776
scaffold61295	>N(100)	>scaffold196351/r
scaffold92618	>N(100)	>scaffold141393
scaffold26444	>N(100)	>scaffold249388/r
scaffold245327/r	>N(100)	>scaffold18536
C99325015	>N(725)	>C99430664
C97099359	>N(719)	>C97948053/r
C106296754	>N(609)	>C107799295
scaffold158617/r	>N(652)	>scaffold235503
scaffold281879/r	>N(100)	>scaffold16514	>N(100)	>scaffold16855	>N(100)	>scaffold4031/r	>N(100)	>C108556226	>N(100)	>scaffold37935/r
scaffold56765/r	>N(100)	>C108234567	>N(516)	>C102424837
scaffold143452	>N(100)	>scaffold36087/r	>N(100)	>scaffold329275
C107971345	>N(100)	>scaffold5655
C108327645/r	>N(616)	>C107111652/r	>N(718)	>C108369153/r	>N(242)	>scaffold308688	>N(100)	>scaffold166734
scaffold29558	>N(100)	>scaffold65127/r
scaffold19169	>N(100)	>scaffold38776/r	>N(100)	>scaffold65340/r	>N(100)	>scaffold1313/r
scaffold104852	>N(100)	>scaffold279659/r
C108204399	>N(618)	>C107334650/r	>N(477)	>C107733827/r	>N(494)	>C104626272/r
scaffold29549/r	>N(100)	>scaffold20114	>N(176)	>C108327405/r
C107096976/r	>N(100)	>scaffold60697	>N(100)	>C106916132/r	>N(100)	>scaffold27147
scaffold30510/r	>N(100)	>scaffold14668
scaffold2955/r	>N(100)	>scaffold50911
scaffold3683/r	>N(100)	>C104265649
C101739229/r	>N(725)	>C102086677
scaffold43856/r	>N(100)	>scaffold18288/r
scaffold113173	>N(100)	>scaffold73760
scaffold129693	>N(100)	>scaffold259977/r	>N(100)	>C105985392
scaffold79942	>N(100)	>scaffold4917/r	>N(100)	>C107298626/r	>N(684)	>C106034510	>N(100)	>scaffold23142	>N(100)	>scaffold20373/r
C98953643	>N(725)	>C108254755/r
C104810866/r	>N(725)	>scaffold328143/r
scaffold5377	>N(100)	>C103827140/r
scaffold20578	>N(100)	>scaffold234703/r	>N(35)	>C107767559/r	>N(100)	>scaffold24401
scaffold197526	>N(100)	>C107420290	>N(471)	>C108207215/r	>N(516)	>C108655792	>N(100)	>scaffold248005
scaffold167414	>N(100)	>scaffold30156/r	>N(100)	>scaffold415
C107461864	>N(725)	>C108416917/r
C107911111	>N(725)	>scaffold308686
scaffold10488	>N(100)	>scaffold2368/r
scaffold275979/r	>N(725)	>C99329811/r
scaffold1317	>N(100)	>scaffold11717/r	>N(100)	>scaffold37350/r	>N(100)	>scaffold14562/r
C107565607/r	>N(100)	>scaffold99337	>N(100)	>scaffold273206/r	>N(100)	>C107447800	>N(698)	>C107262910/r	>N(702)	>scaffold203502
C100078789	>N(725)	>C101335426
C108607310/r	>N(48)	>C108210659/r
scaffold86274/r	>N(100)	>scaffold87662	>N(100)	>C107357176	>N(100)	>scaffold38424
C105584241	>N(100)	>scaffold75946
scaffold57645	>N(100)	>scaffold80185
scaffold177221/r	>N(100)	>scaffold31940/r	>N(100)	>scaffold17056/r	>N(100)	>scaffold67852/r
C105974418	>N(100)	>scaffold8596	>N(100)	>scaffold20621/r
scaffold65352	>N(100)	>scaffold7549
scaffold58936	>N(100)	>C107811591
scaffold2508/r	>N(100)	>scaffold321652/r
scaffold111477	>N(100)	>scaffold50089/r	>N(100)	>scaffold16100	>N(100)	>C108486734/r
C104402065	>N(252)	>scaffold58522/r
scaffold22967/r	>N(100)	>scaffold12297/r
scaffold12573/r	>N(100)	>scaffold139478/r
C101420642	>N(725)	>scaffold317849
scaffold61740/r	>N(100)	>scaffold226249/r	>N(572)	>C107327312/r
scaffold27935/r	>N(100)	>scaffold128620	>N(100)	>scaffold27225
scaffold7514/r	>N(100)	>scaffold106890/r
scaffold66652	>N(100)	>scaffold112155
scaffold133467	>N(100)	>scaffold17633
scaffold23399/r	>N(100)	>C108199053/r
scaffold146845	>N(55)	>C107891529/r	>N(100)	>scaffold20389
C98984671	>N(725)	>C105088509
scaffold11910/r	>N(100)	>scaffold71567/r
C106329752/r	>N(725)	>C97630345	>N(725)	>C105678457
C104107279	>N(100)	>scaffold120249
scaffold142643/r	>N(100)	>scaffold2725	>N(100)	>scaffold11997
scaffold329839/r	>N(100)	>scaffold70620/r	>N(100)	>scaffold265428	>N(100)	>scaffold74404/r	>N(100)	>scaffold31917/r	>N(100)	>scaffold84902	>N(100)	>scaffold16919/r
scaffold170777	>N(100)	>scaffold42544/r
scaffold2694	>N(100)	>scaffold25713/r
scaffold34618	>N(100)	>scaffold175971/r
scaffold2988	>N(100)	>scaffold147662
C108670580	>N(725)	>scaffold270449/r
scaffold37850/r	>N(100)	>C107679627/r
scaffold1687	>N(100)	>scaffold9778/r
scaffold290828	>N(100)	>C106721118/r	>N(100)	>scaffold28081	>N(100)	>scaffold19102	>N(100)	>scaffold100533/r
scaffold283589	>N(100)	>scaffold143857/r
scaffold11615/r	>N(100)	>scaffold122741
C103748144	>N(725)	>C100269139
scaffold137428	>N(100)	>scaffold202299
C108214787/r	>N(100)	>scaffold37167/r
C100434424/r	>N(100)	>scaffold52285
scaffold515	>N(100)	>scaffold50127/r
scaffold2084/r	>N(100)	>C104097221/r
C97061385	>N(686)	>scaffold125937	>N(100)	>scaffold87104
C107992327	>N(725)	>C105482857/r
scaffold40026/r	>N(100)	>scaffold4505
scaffold53731/r	>N(100)	>scaffold15284/r
C108421309/r	>N(100)	>scaffold9257	>N(100)	>scaffold38316	>N(100)	>scaffold7830	>N(100)	>scaffold46821	>N(100)	>scaffold16789/r	>N(100)	>scaffold34056	>N(100)	>scaffold33237	>N(100)	>scaffold3672
scaffold3740	>N(100)	>scaffold28192/r
C107979455	>N(100)	>scaffold112108	>N(100)	>C108336799
scaffold62468/r	>N(100)	>C107741039/r
scaffold12690/r	>N(100)	>scaffold95613
scaffold42691/r	>N(100)	>scaffold6938
scaffold16157	>N(100)	>scaffold318726
C108783930	>N(100)	>scaffold18369/r	>N(100)	>scaffold171670
scaffold35194	>N(100)	>scaffold39777/r	>N(100)	>scaffold15266
scaffold11290/r	>N(100)	>scaffold40025/r	>N(100)	>scaffold27580/r
C107628341/r	>N(453)	>C108750508
C105643727	>N(100)	>scaffold47062/r	>N(100)	>scaffold68274
C100543526/r	>N(634)	>C106065160/r
scaffold69119	>N(100)	>scaffold57413
scaffold144554	>N(100)	>scaffold219206
scaffold6133/r	>N(100)	>scaffold19884/r
scaffold12330/r	>N(100)	>C101368904/r
scaffold93634	>N(100)	>scaffold10665/r	>N(100)	>scaffold79773/r	>N(100)	>scaffold1749	>N(100)	>scaffold8585/r
scaffold82165	>N(100)	>scaffold26140/r
scaffold7405/r	>N(100)	>scaffold2732	>N(100)	>scaffold80699	>N(100)	>scaffold29962	>N(100)	>scaffold83666	>N(100)	>scaffold11011/r	>N(100)	>scaffold5540/r
C105380011	>N(100)	>scaffold5501	>N(100)	>scaffold65358	>N(100)	>scaffold21747
scaffold54064/r	>N(100)	>C107452110/r
scaffold17626/r	>N(100)	>scaffold99160
scaffold298755/r	>N(100)	>scaffold16719
C106317942/r	>N(625)	>C107000948	>N(506)	>C107197308
scaffold34990/r	>N(100)	>scaffold30375/r
scaffold74030/r	>N(100)	>scaffold17283
scaffold13093/r	>N(100)	>scaffold53952/r
C108006859	>N(725)	>C100669861/r	>N(725)	>C105592835
scaffold73283/r	>N(100)	>scaffold32613/r
scaffold70041/r	>N(100)	>scaffold8512
scaffold264/r	>N(100)	>scaffold170939/r	>N(100)	>scaffold4269	>N(100)	>scaffold19899
scaffold207172	>N(100)	>scaffold53418/r
scaffold16147/r	>N(100)	>scaffold17545	>N(100)	>scaffold34074/r	>N(100)	>scaffold8626/r	>N(100)	>scaffold80592/r	>N(100)	>scaffold174559
scaffold295106	>N(100)	>scaffold61705
scaffold1061/r	>N(100)	>scaffold13079/r
scaffold189940/r	>N(100)	>scaffold244592/r	>N(100)	>scaffold14311	>N(100)	>scaffold171532/r	>N(100)	>scaffold93053	>N(100)	>scaffold111680/r
C108150885/r	>N(100)	>scaffold84700/r	>N(100)	>C108606722
C105548465/r	>N(100)	>scaffold106515/r
scaffold8741	>N(100)	>scaffold81239/r
scaffold81172/r	>N(100)	>scaffold84049/r	>N(100)	>scaffold44251/r
scaffold41287	>N(100)	>scaffold162115/r	>N(100)	>scaffold57060/r
scaffold18051	>N(100)	>scaffold93460
scaffold7404/r	>N(100)	>scaffold295892
scaffold72867	>N(100)	>scaffold71715/r
scaffold54262	>N(100)	>scaffold87102
scaffold187596/r	>N(100)	>scaffold215036
scaffold16266/r	>N(100)	>scaffold100212
scaffold10490/r	>N(100)	>scaffold24118
C94823447/r	>N(725)	>C106101540
scaffold3956	>N(100)	>scaffold13831/r	>N(100)	>scaffold79647	>N(100)	>scaffold93867	>N(100)	>scaffold4164	>N(100)	>scaffold6757/r
scaffold9889	>N(100)	>scaffold32872
scaffold4266/r	>N(100)	>scaffold26611/r	>N(100)	>scaffold49963	>N(100)	>scaffold9883
scaffold190425	>N(100)	>scaffold18412/r
C98695426	>N(725)	>C96461986
C107013540/r	>N(456)	>C108096565	>N(421)	>C107998075/r	>N(100)	>scaffold79627/r	>N(100)	>scaffold63456	>N(100)	>scaffold99981
scaffold304956	>N(100)	>scaffold57067
C98054865	>N(725)	>C101811128/r	>N(100)	>scaffold90857/r
scaffold26354	>N(100)	>C98736656
scaffold103280/r	>N(100)	>scaffold15704
C106941018	>N(100)	>scaffold27570
scaffold16779/r	>N(100)	>scaffold15362/r
scaffold76526	>N(100)	>scaffold12825/r	>N(100)	>scaffold4000/r	>N(100)	>C108782182/r
scaffold123941/r	>N(100)	>scaffold244086
scaffold52657/r	>N(100)	>scaffold4592
C97763733	>N(725)	>C96817000/r	>N(725)	>scaffold38660/r
scaffold13571/r	>N(100)	>C103599657/r
C108344623	>N(444)	>C108006031/r	>N(670)	>C107351394
scaffold61946/r	>N(100)	>scaffold98383/r	>N(100)	>scaffold157546	>N(100)	>scaffold26981	>N(100)	>scaffold54573/r	>N(100)	>scaffold20540/r	>N(100)	>scaffold42940
scaffold131216/r	>N(100)	>C94949775/r
scaffold322411	>N(100)	>scaffold2175	>N(100)	>scaffold74345/r	>N(100)	>C107764273	>N(638)	>C105488369/r	>N(100)	>scaffold51079/r	>N(100)	>scaffold79089/r
C99794545	>N(725)	>C108663546
scaffold16674	>N(100)	>scaffold41778/r
scaffold76915	>N(100)	>scaffold185257/r
C107641619/r	>N(100)	>scaffold51584/r
scaffold22018/r	>N(100)	>scaffold18857
scaffold192013/r	>N(725)	>C108667302/r
C95448032/r	>N(725)	>C101780476	>N(663)	>C95143005
scaffold115856/r	>N(100)	>scaffold217523	>N(100)	>scaffold9288/r
C96234447/r	>N(625)	>C100767741	>N(725)	>C106616304/r	>N(409)	>C107792063/r	>N(725)	>C102658175
scaffold1472	>N(100)	>scaffold14338/r
scaffold191901	>N(100)	>scaffold39854	>N(100)	>scaffold31082
C97255733/r	>N(725)	>scaffold241127/r
scaffold42176/r	>N(100)	>scaffold90989	>N(581)	>C106162710/r
scaffold2473	>N(100)	>scaffold6891	>N(100)	>scaffold16845/r
scaffold4849/r	>N(100)	>scaffold10081/r
scaffold4181	>N(100)	>scaffold275
scaffold132678/r	>N(100)	>C95824681/r
scaffold48226/r	>N(100)	>scaffold75697	>N(100)	>C108502872
scaffold193542/r	>N(100)	>scaffold36310/r
scaffold10204/r	>N(100)	>scaffold5889
scaffold9669/r	>N(100)	>scaffold121890	>N(100)	>C107980287	>N(100)	>scaffold5603	>N(100)	>scaffold5588
scaffold219910/r	>N(100)	>scaffold100960/r
scaffold548	>N(100)	>scaffold281530/r
C95796729/r	>N(725)	>scaffold40874
scaffold224637/r	>N(100)	>scaffold23957/r
scaffold14174	>N(100)	>scaffold24162
C108560564	>N(576)	>C106818636/r
scaffold61361/r	>N(100)	>scaffold56628/r
C104620438	>N(543)	>C108141683/r
C107184686/r	>N(100)	>scaffold47223/r
scaffold28810	>N(100)	>scaffold42329/r	>N(100)	>scaffold3691/r
scaffold242422/r	>N(100)	>scaffold31528/r
C98182831	>N(378)	>scaffold32659
C95504220/r	>N(725)	>C100591130/r
scaffold4454	>N(100)	>scaffold3610
C108888770	>N(100)	>scaffold27526
C106784118/r	>N(327)	>scaffold182919
scaffold22600	>N(100)	>scaffold53691/r	>N(100)	>scaffold46907/r
scaffold26539/r	>N(100)	>scaffold8670/r
scaffold287525	>N(100)	>scaffold195987	>N(100)	>scaffold52237/r	>N(100)	>C107460396/r
C108372571	>N(725)	>C107116372/r	>N(725)	>C97508111/r
C106342710	>N(100)	>scaffold6393/r
scaffold92853	>N(100)	>scaffold15522	>N(100)	>scaffold5866/r
scaffold2218	>N(100)	>C96499493
C108017851/r	>N(725)	>C102294719/r
scaffold88218	>N(100)	>scaffold26263	>N(100)	>scaffold24050/r
scaffold20370	>N(100)	>C106768974/r	>N(615)	>C105849252/r	>N(368)	>C108869484/r	>N(216)	>C106369626
C100956657/r	>N(725)	>C95713803/r
C103765296/r	>N(725)	>C98491316
scaffold118005/r	>N(100)	>scaffold38381
C108206971/r	>N(100)	>scaffold21816
scaffold60135/r	>N(100)	>scaffold19063/r
C106151854/r	>N(100)	>scaffold5088
C108447934	>N(100)	>scaffold2954/r	>N(100)	>C107480784/r
scaffold40856	>N(100)	>scaffold65177/r
scaffold23682/r	>N(100)	>scaffold115389/r
C102699835	>N(100)	>scaffold19291/r
C96448692/r	>N(100)	>scaffold74920/r
scaffold13909/r	>N(100)	>scaffold2870
scaffold526	>N(100)	>scaffold42056/r
scaffold109245	>N(100)	>C96209885/r	>N(100)	>scaffold68713/r
scaffold17805/r	>N(100)	>scaffold4084
scaffold88678/r	>N(100)	>scaffold85224
scaffold233805	>N(100)	>scaffold9308
scaffold25906/r	>N(100)	>scaffold10768	>N(100)	>scaffold23804/r	>N(100)	>scaffold73	>N(100)	>scaffold16976	>N(100)	>scaffold115115
scaffold48292	>N(100)	>scaffold26385
scaffold3085	>N(100)	>C104608056
scaffold225673/r	>N(100)	>scaffold11894
scaffold11592/r	>N(100)	>scaffold86697/r
scaffold302084/r	>N(100)	>scaffold2747
scaffold25871	>N(100)	>scaffold67440
scaffold24863/r	>N(100)	>scaffold43040	>N(100)	>scaffold67011/r	>N(100)	>scaffold73624/r
scaffold170855/r	>N(100)	>scaffold42954/r	>N(100)	>scaffold58933
C106189790	>N(339)	>C108585548/r
C102893352/r	>N(725)	>C106927410/r
scaffold36454	>N(100)	>C108077209/r	>N(433)	>C107676915/r
scaffold36390/r	>N(100)	>scaffold25489/r	>N(100)	>scaffold22052/r	>N(100)	>scaffold28809	>N(100)	>scaffold55612	>N(100)	>scaffold30608/r	>N(100)	>scaffold158176
scaffold48336	>N(100)	>scaffold9295	>N(100)	>scaffold59424/r	>N(100)	>scaffold62571/r	>N(100)	>scaffold36213	>N(100)	>scaffold107159	>N(100)	>scaffold84339/r
scaffold5387/r	>N(100)	>scaffold25359/r
scaffold69398/r	>N(100)	>scaffold109612
scaffold7902/r	>N(100)	>scaffold2586/r	>N(100)	>scaffold4322
scaffold120029	>N(100)	>scaffold165443
scaffold59830	>N(100)	>scaffold86786/r	>N(100)	>scaffold189883	>N(100)	>scaffold122553	>N(100)	>scaffold27140
C105135811/r	>N(100)	>scaffold149320/r	>N(100)	>scaffold128226
scaffold96215/r	>N(100)	>scaffold90576/r	>N(100)	>scaffold48199/r	>N(100)	>C108055057/r	>N(100)	>scaffold38790
scaffold53033	>N(100)	>C106482643	>N(100)	>scaffold79304/r
scaffold71496/r	>N(100)	>scaffold1226/r	>N(100)	>scaffold272649/r
scaffold21070	>N(100)	>scaffold111560/r
scaffold72608	>N(100)	>scaffold14510
scaffold140616/r	>N(725)	>C94903179/r
C107019324/r	>N(562)	>scaffold68120	>N(100)	>C100770173
scaffold14312/r	>N(100)	>scaffold59124/r	>N(100)	>scaffold3705	>N(100)	>scaffold2846
C97907340	>N(100)	>scaffold15304/r
scaffold229400/r	>N(100)	>scaffold16948/r
C107038060/r	>N(100)	>scaffold110574	>N(100)	>scaffold252510/r	>N(100)	>C106724636/r
scaffold143542/r	>N(100)	>scaffold85682/r
scaffold180459	>N(725)	>C96787032
C99418046	>N(725)	>C98071011
C108039587/r	>N(725)	>C103162302
C106747346	>N(100)	>scaffold60202
C100845169	>N(568)	>scaffold124569
scaffold7825/r	>N(100)	>scaffold7702	>N(100)	>scaffold64929/r
C107257462	>N(100)	>scaffold36104/r
scaffold33281	>N(100)	>scaffold32338
scaffold18229/r	>N(100)	>scaffold137162/r
scaffold2763	>N(100)	>scaffold3949	>N(100)	>scaffold32809
C108280149/r	>N(450)	>C108103865	>N(621)	>C108861332/r	>N(16)	>scaffold124187	>N(100)	>C108785600	>N(205)	>scaffold298370/r	>N(100)	>scaffold77772/r
scaffold25217	>N(100)	>scaffold186218/r	>N(100)	>scaffold1676/r
scaffold30398/r	>N(100)	>scaffold84640/r	>N(100)	>scaffold67577/r	>N(100)	>scaffold10538
scaffold255118/r	>N(136)	>C95533549
C96240781/r	>N(725)	>C95593044	>N(725)	>scaffold127707/r
scaffold8584	>N(100)	>scaffold16279	>N(100)	>scaffold34704
scaffold281501/r	>N(100)	>scaffold52183/r
scaffold180896/r	>N(100)	>C102859440/r
scaffold18129	>N(100)	>C107991713	>N(475)	>C108990734
scaffold116502	>N(100)	>scaffold5353	>N(100)	>scaffold5648	>N(100)	>scaffold26879	>N(100)	>C108903744
scaffold2935/r	>N(100)	>scaffold29284
C104173781	>N(100)	>scaffold16353/r
scaffold85874/r	>N(100)	>C97179055/r
scaffold48840/r	>N(100)	>scaffold13525
scaffold116056	>N(100)	>C107770595/r	>N(100)	>scaffold183240/r	>N(100)	>scaffold214775/r
C107793371/r	>N(100)	>scaffold247839/r	>N(100)	>scaffold239389/r
scaffold35956	>N(100)	>scaffold75761	>N(100)	>scaffold24110/r	>N(100)	>scaffold64576/r
scaffold194436/r	>N(667)	>C96643621	>N(725)	>scaffold26712/r
scaffold21760/r	>N(100)	>scaffold6815/r	>N(100)	>scaffold78324/r
C108646770	>N(100)	>scaffold63314
scaffold9332/r	>N(100)	>scaffold4708/r
scaffold110513/r	>N(100)	>scaffold50938	>N(100)	>scaffold32531	>N(100)	>scaffold38958	>N(100)	>scaffold247965/r	>N(100)	>scaffold7917
scaffold121929/r	>N(100)	>scaffold64702/r
scaffold72292	>N(100)	>scaffold199
scaffold587	>N(100)	>scaffold4053/r
scaffold235810/r	>N(100)	>scaffold147174/r	>N(100)	>scaffold98074	>N(100)	>scaffold39512
scaffold3247	>N(100)	>scaffold56975/r
scaffold224164	>N(100)	>C107635595/r
scaffold34043/r	>N(100)	>scaffold301898/r
scaffold17251/r	>N(100)	>scaffold119104
scaffold37318	>N(100)	>scaffold20203/r	>N(100)	>scaffold1942/r	>N(100)	>scaffold39734/r
scaffold26600	>N(100)	>scaffold125521	>N(100)	>scaffold74464/r	>N(100)	>scaffold12999
scaffold21907/r	>N(100)	>scaffold142724/r
scaffold116036	>N(100)	>scaffold18997
scaffold27938/r	>N(100)	>C106675522/r	>N(443)	>C107960515/r	>N(662)	>C107844767	>N(433)	>C108064345
scaffold83096	>N(100)	>scaffold94348	>N(100)	>scaffold51455
scaffold18919	>N(100)	>scaffold87403/r
scaffold319200/r	>N(100)	>C108720370
C98794601/r	>N(725)	>C97701447/r
scaffold331146	>N(100)	>scaffold30491
scaffold186346	>N(100)	>scaffold25930	>N(100)	>scaffold32719	>N(100)	>scaffold17169/r
scaffold143508/r	>N(100)	>C108543164
scaffold59733	>N(100)	>scaffold1439
scaffold114201	>N(670)	>C95837945/r
scaffold241058/r	>N(100)	>scaffold238464/r	>N(100)	>scaffold66722
scaffold51488/r	>N(100)	>C107353378/r
scaffold13201	>N(100)	>scaffold10755
C102555595	>N(725)	>C104317203
scaffold944	>N(100)	>scaffold12420/r	>N(100)	>scaffold1491/r	>N(100)	>scaffold7370/r
C109027038	>N(100)	>C108530958/r	>N(463)	>C108453486	>N(100)	>scaffold23981	>N(100)	>scaffold56860
scaffold125865	>N(100)	>C107664939/r	>N(100)	>scaffold9531
C108954782	>N(100)	>scaffold4518/r
C100798847/r	>N(725)	>scaffold49218/r	>N(725)	>C97808685	>N(725)	>C99684671/r
C107558494/r	>N(100)	>scaffold317105
scaffold131608	>N(100)	>scaffold28853/r	>N(100)	>scaffold2836	>N(100)	>scaffold43421/r
C105700035/r	>N(227)	>scaffold98398/r
scaffold8431	>N(100)	>scaffold13405
scaffold2447/r	>N(100)	>scaffold9750	>N(100)	>scaffold40205	>N(100)	>scaffold829/r
C103224504	>N(650)	>C104303667
C108993032/r	>N(100)	>C107762273	>N(100)	>scaffold125470/r	>N(100)	>C108572498	>N(598)	>C106189616/r
scaffold4991	>N(100)	>scaffold26906/r
scaffold7595	>N(100)	>scaffold99721	>N(100)	>scaffold121826/r	>N(100)	>scaffold43861
C95755141/r	>N(100)	>scaffold21808/r
scaffold21945/r	>N(100)	>scaffold9777	>N(100)	>scaffold127070
C103728426/r	>N(406)	>scaffold287973
scaffold37604	>N(100)	>scaffold75568/r
scaffold10278	>N(100)	>C106672292	>N(100)	>scaffold45611
scaffold14108	>N(100)	>scaffold156779
C95037291/r	>N(725)	>C96532425/r
C98740332	>N(100)	>scaffold12606/r	>N(100)	>scaffold82865	>N(100)	>scaffold963	>N(100)	>scaffold191554	>N(100)	>scaffold88981/r	>N(100)	>scaffold22907	>N(100)	>scaffold5883/r
scaffold185403	>N(512)	>C107735271/r	>N(134)	>scaffold46069/r
scaffold242269/r	>N(100)	>scaffold111896/r	>N(553)	>C104257933/r	>N(725)	>C104182465/r
C94837457/r	>N(722)	>C103256788
C106347098	>N(725)	>C100574432
scaffold77783/r	>N(100)	>scaffold6832/r
scaffold19670	>N(100)	>scaffold1893/r	>N(100)	>scaffold15030/r
scaffold72662	>N(100)	>scaffold126615/r	>N(100)	>C107955083/r	>N(555)	>C105270563/r
scaffold6756/r	>N(100)	>scaffold146153/r	>N(100)	>scaffold16461
scaffold106440/r	>N(100)	>scaffold42559/r	>N(100)	>scaffold4904/r
C104602338/r	>N(100)	>scaffold2670
scaffold234398/r	>N(100)	>scaffold14112
scaffold19348	>N(100)	>scaffold7469/r
scaffold1299/r	>N(100)	>scaffold84180
scaffold51782	>N(573)	>C107869169/r	>N(579)	>scaffold98376	>N(100)	>C108484870/r	>N(100)	>scaffold21069/r
scaffold145680	>N(100)	>scaffold4856/r	>N(100)	>C108878968	>N(645)	>C103267686
scaffold4436/r	>N(100)	>scaffold1029
scaffold16034/r	>N(100)	>scaffold47081/r	>N(100)	>scaffold8007/r
scaffold257790	>N(100)	>scaffold55375/r
scaffold217512	>N(100)	>scaffold15879/r	>N(100)	>scaffold29348/r
C99973097	>N(725)	>C100435008
scaffold51829	>N(100)	>scaffold23763/r	>N(100)	>scaffold329357/r	>N(100)	>scaffold91463/r	>N(100)	>scaffold32560	>N(100)	>scaffold94816
scaffold313726	>N(100)	>scaffold18393/r	>N(100)	>C106564718/r	>N(655)	>scaffold166007	>N(100)	>scaffold266653	>N(100)	>scaffold112243
scaffold30153/r	>N(100)	>C108078797
scaffold7332/r	>N(100)	>scaffold3013	>N(100)	>scaffold5210
C102463745/r	>N(725)	>C102859758	>N(725)	>C98809597/r
C98257136	>N(725)	>C94931271
C99855681/r	>N(725)	>C106966562
C104233111/r	>N(507)	>scaffold5349	>N(100)	>scaffold29892/r	>N(100)	>scaffold254736	>N(128)	>scaffold6437/r
scaffold7255	>N(100)	>scaffold51543/r	>N(100)	>scaffold5093
C98527116	>N(725)	>scaffold283961
scaffold11741	>N(100)	>scaffold322120/r
scaffold72363	>N(179)	>C107956045/r	>N(100)	>scaffold140615/r	>N(100)	>C107172924/r	>N(100)	>scaffold67860	>N(100)	>scaffold296006	>N(100)	>scaffold118623/r
C103234870	>N(725)	>C105712589
scaffold4847/r	>N(100)	>scaffold10976/r
C108798538	>N(100)	>scaffold10377
scaffold41742/r	>N(100)	>scaffold12349
scaffold258518	>N(507)	>scaffold269056	>N(100)	>scaffold83349/r
scaffold64278/r	>N(100)	>scaffold141685
scaffold84540	>N(100)	>scaffold16740/r	>N(100)	>C107226834/r
scaffold3723	>N(100)	>scaffold9345	>N(100)	>scaffold2122	>N(100)	>scaffold3688/r	>N(100)	>scaffold643
scaffold194548/r	>N(100)	>scaffold5003/r	>N(100)	>scaffold89006	>N(100)	>scaffold27049	>N(100)	>scaffold11009/r
C97211003	>N(725)	>C96244571/r
scaffold52568/r	>N(353)	>scaffold51859/r
scaffold42817	>N(100)	>scaffold42917	>N(100)	>scaffold6144	>N(100)	>scaffold79173/r	>N(100)	>scaffold218210/r	>N(100)	>scaffold24942	>N(100)	>C108033389/r	>N(100)	>scaffold162194/r
scaffold8092/r	>N(100)	>scaffold250567
scaffold113403/r	>N(100)	>scaffold47411	>N(100)	>scaffold35258/r
scaffold38838	>N(100)	>scaffold64188/r
scaffold204123/r	>N(453)	>C106023704
C97176903/r	>N(100)	>scaffold22106/r
C96423586	>N(725)	>C98743526/r
scaffold270118/r	>N(100)	>scaffold60754
C107408132/r	>N(100)	>scaffold195384/r
scaffold59287/r	>N(100)	>scaffold30598
C107241292/r	>N(725)	>C104494344
scaffold181292	>N(100)	>scaffold57675/r	>N(100)	>scaffold170384	>N(100)	>scaffold140246/r
C107466824	>N(100)	>scaffold66860/r
C105640029/r	>N(725)	>C106112286
scaffold22770	>N(100)	>scaffold20367/r
C105620859	>N(100)	>scaffold21641/r	>N(100)	>scaffold31506
C107294544	>N(102)	>scaffold305659/r	>N(625)	>C107425362/r	>N(100)	>scaffold85968
C107297206/r	>N(100)	>scaffold2731
scaffold329050/r	>N(100)	>scaffold12051	>N(14)	>C107271882/r	>N(255)	>C108634566/r	>N(543)	>scaffold324733/r	>N(100)	>scaffold91022
scaffold157650/r	>N(100)	>scaffold2900/r
scaffold255769	>N(100)	>scaffold12110/r
C102776898/r	>N(550)	>scaffold3589
C108283987	>N(100)	>scaffold53182/r	>N(100)	>C108191267	>N(100)	>scaffold55224	>N(100)	>scaffold328419/r
scaffold309413	>N(650)	>scaffold108667
scaffold37600/r	>N(100)	>scaffold17714/r
scaffold209620	>N(100)	>scaffold19047	>N(100)	>C107268766
C107202968	>N(630)	>C107662611
scaffold161399/r	>N(100)	>C106536292/r	>N(100)	>scaffold244321/r	>N(100)	>C107832317/r	>N(182)	>scaffold324157
scaffold710	>N(100)	>scaffold63712	>N(100)	>scaffold12925/r
scaffold3519/r	>N(100)	>scaffold62562/r	>N(100)	>scaffold5260
scaffold12321/r	>N(100)	>scaffold89397	>N(100)	>scaffold73864	>N(100)	>scaffold9491/r
C107009174/r	>N(483)	>scaffold18478	>N(100)	>C108294813
scaffold136192	>N(100)	>scaffold171333/r
scaffold11809	>N(100)	>scaffold9202	>N(100)	>scaffold4939/r
C101958563/r	>N(725)	>C100413368/r
scaffold61352	>N(100)	>scaffold18266
scaffold228301	>N(100)	>scaffold29130/r
scaffold11143	>N(100)	>scaffold161873	>N(100)	>scaffold284225
scaffold286223	>N(100)	>scaffold61641
scaffold21132/r	>N(100)	>scaffold298223	>N(100)	>scaffold32354/r
scaffold11832/r	>N(100)	>C99071467
C99157149	>N(725)	>scaffold40510/r
C97559579	>N(725)	>C105269811/r
scaffold64219	>N(100)	>C96197475
scaffold6386	>N(100)	>scaffold46672/r
C96635313/r	>N(725)	>scaffold218414
C96591833	>N(725)	>C99665403
scaffold1778	>N(100)	>scaffold44009/r
C95803283	>N(725)	>C102515343/r
scaffold133115/r	>N(100)	>scaffold157828	>N(100)	>scaffold184626
C102248735/r	>N(685)	>C95473202/r
scaffold15904	>N(100)	>scaffold69221/r	>N(100)	>scaffold10548/r	>N(100)	>scaffold133458/r	>N(100)	>scaffold19664/r
scaffold324607	>N(100)	>scaffold67201/r	>N(100)	>scaffold19268/r
C100250439/r	>N(100)	>scaffold20526/r	>N(100)	>C105789019
scaffold183908	>N(100)	>scaffold18277	>N(100)	>scaffold186909/r	>N(725)	>C102753159/r
scaffold144723/r	>N(100)	>scaffold96626	>N(100)	>scaffold17163/r
C107834997/r	>N(725)	>C106840374	>N(725)	>C107088188	>N(527)	>scaffold301498
C102273381	>N(725)	>C107701761
scaffold92190/r	>N(100)	>scaffold26050/r
scaffold1738	>N(100)	>scaffold300364/r
scaffold154692	>N(100)	>scaffold38097/r
scaffold562	>N(100)	>scaffold25992	>N(100)	>scaffold26429	>N(100)	>scaffold32804	>N(100)	>scaffold6069	>N(100)	>scaffold78714	>N(100)	>scaffold6397/r
scaffold13133/r	>N(100)	>scaffold19864/r
scaffold20878	>N(100)	>C106928406/r
scaffold122933/r	>N(100)	>scaffold928/r
scaffold4099/r	>N(100)	>scaffold10420/r
scaffold12518/r	>N(100)	>scaffold62883/r	>N(100)	>scaffold15179/r	>N(100)	>scaffold278661
C102368573/r	>N(725)	>C107662163/r
C100662415	>N(725)	>C103764850
C102943442	>N(725)	>C103857122
scaffold213076/r	>N(100)	>scaffold35126
C100861313/r	>N(100)	>scaffold24243
scaffold16524	>N(100)	>scaffold29779/r
C105249069	>N(725)	>scaffold238212
scaffold10667	>N(100)	>C98649656/r
scaffold74759/r	>N(100)	>scaffold99190
scaffold55675/r	>N(100)	>scaffold88508/r	>N(100)	>C106688350/r	>N(520)	>C106787524/r	>N(100)	>scaffold7565
scaffold48999/r	>N(100)	>C108726080	>N(255)	>scaffold307509/r
scaffold74549/r	>N(100)	>scaffold32277/r	>N(100)	>C107281108/r	>N(100)	>scaffold10376/r
scaffold172692	>N(100)	>scaffold5817/r
scaffold90165/r	>N(725)	>C98659762
scaffold8795/r	>N(100)	>C108450396/r	>N(100)	>scaffold1307	>N(100)	>scaffold254458/r
C107102196/r	>N(230)	>C108782544/r
scaffold15169/r	>N(100)	>scaffold50759
scaffold13514/r	>N(100)	>scaffold879/r
scaffold317950	>N(100)	>scaffold175241/r
scaffold237616/r	>N(58)	>C108754390
scaffold14202	>N(100)	>scaffold36461
scaffold85445	>N(100)	>C107102824
scaffold59920	>N(100)	>scaffold26673/r
scaffold8977	>N(100)	>scaffold54027/r
scaffold279040	>N(434)	>C106790854/r
C101471324	>N(600)	>C95922143
scaffold7703/r	>N(100)	>scaffold17264
C95613843/r	>N(715)	>C96111117
scaffold190536	>N(100)	>scaffold113194
scaffold7164/r	>N(100)	>scaffold59656
scaffold10078/r	>N(100)	>scaffold38516
C108794560/r	>N(100)	>scaffold18432/r	>N(100)	>scaffold30759/r	>N(100)	>scaffold42859
C101050207	>N(100)	>scaffold95710/r
scaffold13204/r	>N(100)	>C97745889
scaffold63836/r	>N(100)	>scaffold31738/r
C108734662	>N(126)	>C101806212/r
C106735314/r	>N(100)	>scaffold34276
scaffold37232/r	>N(100)	>scaffold96685
C103403232/r	>N(725)	>C104771726
C96007586/r	>N(690)	>scaffold241444	>N(137)	>C102939856
scaffold8350/r	>N(100)	>scaffold33863
scaffold245536/r	>N(100)	>scaffold227824	>N(519)	>C107706453/r
scaffold245440	>N(100)	>scaffold166575
C106204830	>N(725)	>C107133528
scaffold52107	>N(100)	>scaffold18296	>N(100)	>scaffold79264/r	>N(100)	>scaffold14348
scaffold27677/r	>N(100)	>scaffold250705/r
scaffold123854/r	>N(100)	>scaffold312327
scaffold43818	>N(100)	>scaffold87078	>N(100)	>C108254651	>N(100)	>scaffold65086/r
scaffold17193	>N(100)	>scaffold57759	>N(100)	>scaffold8623/r	>N(100)	>scaffold135910	>N(100)	>scaffold57469
scaffold37231	>N(100)	>scaffold10084/r
scaffold2131/r	>N(100)	>scaffold37346
scaffold12928	>N(100)	>scaffold23444
scaffold81147/r	>N(100)	>scaffold21749/r
C95937185	>N(725)	>C100299645/r
C101198834	>N(725)	>C105424945/r
C103207874	>N(725)	>C101714341/r	>N(725)	>C98978243/r
scaffold51408/r	>N(100)	>C98749064
C97479037/r	>N(725)	>C99624240
scaffold1327/r	>N(100)	>scaffold5725/r
scaffold59207/r	>N(100)	>scaffold90004/r	>N(100)	>scaffold54238
scaffold17915	>N(100)	>scaffold15760/r	>N(100)	>scaffold4229/r	>N(100)	>scaffold97603/r	>N(100)	>scaffold72541
scaffold19715/r	>N(100)	>C97147237
scaffold53386	>N(100)	>scaffold42788
scaffold8557/r	>N(100)	>scaffold28340/r	>N(100)	>scaffold105759
C108881804	>N(100)	>scaffold27692/r	>N(100)	>C105315999/r	>N(684)	>C105653755/r	>N(100)	>scaffold118491
scaffold292609	>N(712)	>C100831879
scaffold278758/r	>N(725)	>scaffold119305/r
scaffold9659/r	>N(658)	>scaffold27017/r	>N(100)	>scaffold97771
scaffold306548/r	>N(147)	>C108008113
scaffold10044	>N(100)	>C108426366	>N(100)	>scaffold129550
C106116672	>N(435)	>scaffold129616/r
C99960009/r	>N(725)	>C95531013/r	>N(460)	>scaffold134603
scaffold282442/r	>N(725)	>C107954991
scaffold9679	>N(100)	>scaffold78590
scaffold59009	>N(100)	>scaffold96532
C106658256/r	>N(725)	>scaffold318206
scaffold2526/r	>N(100)	>scaffold10430	>N(100)	>scaffold53763
scaffold163213	>N(100)	>C105790013
C108558882/r	>N(100)	>scaffold46487/r	>N(100)	>scaffold1924/r	>N(100)	>scaffold8149	>N(100)	>scaffold8883/r
scaffold2789/r	>N(100)	>scaffold3335
scaffold66914	>N(100)	>scaffold85107/r
scaffold8610	>N(100)	>scaffold16289	>N(100)	>scaffold251
C105240405	>N(725)	>C96876344
scaffold13200	>N(100)	>scaffold30228/r	>N(100)	>scaffold40647	>N(100)	>scaffold107518
scaffold276629/r	>N(100)	>scaffold23455/r
scaffold12114	>N(100)	>scaffold28065/r
C107571685/r	>N(725)	>C106726456/r
C108006775/r	>N(100)	>scaffold15182/r
C106916074	>N(468)	>C107525050/r
scaffold69359	>N(690)	>C108941328/r
scaffold76693/r	>N(100)	>scaffold24990/r
C107042778/r	>N(100)	>scaffold64019/r
scaffold4998	>N(100)	>scaffold34710
scaffold20051	>N(100)	>scaffold57002/r	>N(100)	>scaffold36698/r	>N(100)	>scaffold72464/r
scaffold8607	>N(100)	>scaffold53329	>N(100)	>scaffold3981/r	>N(100)	>scaffold103352
scaffold11166	>N(100)	>scaffold37058	>N(100)	>scaffold84099	>N(100)	>scaffold72916	>N(100)	>scaffold47928	>N(100)	>scaffold5896/r	>N(100)	>scaffold19166/r	>N(100)	>C107668693
C107768681	>N(356)	>scaffold98974
scaffold135412/r	>N(100)	>scaffold73470
scaffold298646	>N(100)	>scaffold59052
C101060821/r	>N(725)	>C106636368	>N(531)	>C98257120
scaffold232875	>N(137)	>C98854291/r
scaffold188280/r	>N(100)	>scaffold12871/r	>N(100)	>scaffold99640
scaffold153/r	>N(100)	>scaffold41877
scaffold3363	>N(100)	>scaffold34129	>N(100)	>scaffold7482
scaffold49241	>N(100)	>scaffold220268/r	>N(100)	>scaffold13333
C107804879	>N(725)	>C106191664
scaffold61906	>N(100)	>scaffold78271	>N(100)	>scaffold57914/r
scaffold58380	>N(100)	>scaffold21681	>N(100)	>scaffold127912	>N(100)	>scaffold165607/r	>N(100)	>scaffold295001/r	>N(100)	>scaffold146078/r
scaffold60473	>N(100)	>scaffold66665/r	>N(100)	>scaffold111718/r
C107584505/r	>N(145)	>scaffold305209
scaffold34736	>N(100)	>C98376862/r
scaffold240179/r	>N(687)	>C101786434
scaffold50301/r	>N(100)	>scaffold23742
C108305659/r	>N(100)	>scaffold126724
scaffold3011/r	>N(100)	>scaffold9571/r	>N(100)	>C96679535
scaffold14751	>N(100)	>scaffold21333/r
scaffold24560/r	>N(100)	>scaffold11131	>N(100)	>scaffold9127
scaffold186646/r	>N(100)	>scaffold59872	>N(100)	>scaffold132523/r	>N(76)	>C108602614	>N(100)	>scaffold25508	>N(100)	>scaffold49455/r	>N(100)	>scaffold31163	>N(175)	>C107633367
C104105415	>N(100)	>scaffold66775	>N(100)	>scaffold11558/r	>N(100)	>scaffold64234	>N(100)	>scaffold10535/r	>N(100)	>scaffold86753	>N(100)	>scaffold25626	>N(100)	>scaffold65669	>N(109)	>scaffold64128/r	>N(100)	>C108068859	>N(100)	>scaffold207762	>N(100)	>scaffold33226/r
scaffold159666	>N(100)	>C96066543/r
C107646095	>N(100)	>scaffold231411/r
scaffold14356/r	>N(100)	>scaffold15806/r
scaffold69761	>N(100)	>scaffold12320
scaffold164373/r	>N(100)	>scaffold49296
C108796156	>N(100)	>C108907608/r	>N(97)	>scaffold2/r	>N(100)	>C108606164
C108240941	>N(100)	>scaffold400/r
scaffold12646	>N(100)	>scaffold74654/r	>N(100)	>scaffold332	>N(100)	>scaffold76781/r
scaffold380/r	>N(100)	>scaffold194492
C106191740/r	>N(725)	>C100864189/r
scaffold38498	>N(100)	>scaffold273523
scaffold108117/r	>N(100)	>scaffold30288/r
C106329652/r	>N(725)	>scaffold185703/r
C107651391	>N(725)	>C104128791/r
scaffold3489/r	>N(100)	>C107551928	>N(100)	>scaffold38027/r	>N(100)	>scaffold12794
scaffold108659/r	>N(100)	>scaffold44024	>N(100)	>scaffold4178	>N(100)	>scaffold41204
C94837385	>N(725)	>C100786027/r	>N(574)	>C108096399/r	>N(100)	>C108574102/r	>N(438)	>C108157611	>N(503)	>C107101154/r
scaffold39462/r	>N(100)	>scaffold319579/r
C104858692/r	>N(725)	>C108385687
scaffold79005/r	>N(725)	>C103392084
scaffold3631	>N(100)	>scaffold111618/r
scaffold2099/r	>N(100)	>scaffold35441/r
scaffold28400	>N(100)	>scaffold123791	>N(100)	>scaffold92919	>N(53)	>scaffold52117/r	>N(100)	>scaffold116132
scaffold320463/r	>N(100)	>scaffold84920/r
C108649396	>N(100)	>scaffold12270/r	>N(100)	>C108242035	>N(170)	>C108296357	>N(100)	>scaffold14263/r	>N(100)	>scaffold76980/r	>N(100)	>scaffold41301	>N(100)	>scaffold120832/r
scaffold29988	>N(100)	>scaffold56071
scaffold29025	>N(218)	>scaffold48905	>N(100)	>scaffold37119	>N(100)	>scaffold9650
scaffold180	>N(100)	>scaffold31884/r
C108612916/r	>N(465)	>C108596472/r
scaffold160866	>N(100)	>scaffold6295/r
scaffold68670/r	>N(697)	>C102703367/r
C95120249	>N(725)	>scaffold167874
C105579905	>N(172)	>scaffold252620
scaffold67209/r	>N(100)	>scaffold257751	>N(100)	>scaffold45704/r	>N(100)	>scaffold78698/r	>N(100)	>scaffold105519
scaffold166373	>N(100)	>scaffold78987/r
C99061853	>N(660)	>C97258487
C101874038/r	>N(100)	>scaffold7093
scaffold12870	>N(100)	>scaffold8976
scaffold104704	>N(100)	>scaffold19730/r
scaffold125213	>N(100)	>C108026747/r	>N(100)	>scaffold177971
C107853303	>N(234)	>C108025531/r	>N(534)	>C107219050/r
scaffold325016	>N(100)	>scaffold330063	>N(100)	>scaffold73681	>N(100)	>C107964027
C104869488/r	>N(725)	>C105673357/r
scaffold10837	>N(100)	>scaffold33236/r	>N(100)	>scaffold28179	>N(100)	>scaffold146002/r	>N(100)	>scaffold72533
scaffold29965	>N(100)	>scaffold8808/r
C108613874	>N(100)	>scaffold80800/r
scaffold140015/r	>N(100)	>scaffold10703
C101227014/r	>N(725)	>C103113572
scaffold35948/r	>N(100)	>C105183995
scaffold55453/r	>N(100)	>scaffold15874/r	>N(100)	>scaffold291945/r	>N(100)	>scaffold34110	>N(100)	>scaffold22880/r	>N(100)	>scaffold19550/r
scaffold2460/r	>N(100)	>scaffold77837/r
C104284681/r	>N(725)	>C100014355
scaffold299271/r	>N(100)	>scaffold54826
scaffold139308	>N(100)	>scaffold42847
scaffold7681	>N(100)	>scaffold52168
C108594866/r	>N(100)	>scaffold9530/r	>N(100)	>scaffold10210
C107059324/r	>N(100)	>scaffold107708/r
scaffold26543	>N(100)	>scaffold25115	>N(100)	>scaffold22508
scaffold200534	>N(100)	>scaffold64242	>N(100)	>scaffold216256/r
scaffold187862	>N(725)	>C105236291/r
scaffold10138/r	>N(100)	>scaffold21609/r	>N(100)	>scaffold35865/r	>N(100)	>scaffold87696	>N(100)	>scaffold163920/r	>N(100)	>scaffold2331	>N(100)	>scaffold52359/r	>N(100)	>scaffold140194/r	>N(100)	>scaffold28293/r	>N(100)	>scaffold65788/r	>N(100)	>scaffold75757
scaffold3211/r	>N(100)	>scaffold43930/r	>N(100)	>scaffold336/r	>N(100)	>scaffold7105
C106390279/r	>N(294)	>scaffold44810	>N(100)	>scaffold195919
C104813950/r	>N(636)	>C106682582	>N(593)	>C107874711/r	>N(100)	>scaffold83146/r
scaffold21220/r	>N(100)	>scaffold38941/r	>N(100)	>scaffold6759/r
scaffold169109/r	>N(100)	>C106539338/r	>N(471)	>scaffold324026
scaffold116046/r	>N(100)	>C106420897	>N(78)	>scaffold16216	>N(100)	>C105527259/r
C102870282	>N(644)	>scaffold150999
scaffold329027/r	>N(100)	>scaffold42110/r	>N(100)	>scaffold130463
C106985454/r	>N(100)	>scaffold8329/r
scaffold32459	>N(100)	>scaffold35265/r
scaffold408	>N(100)	>scaffold318648/r
C108561522	>N(100)	>scaffold175342/r
C105328107	>N(558)	>C108458668/r	>N(474)	>C108299141	>N(100)	>scaffold44494/r
scaffold125577/r	>N(633)	>scaffold62128
scaffold23175/r	>N(100)	>scaffold46726/r
scaffold210201/r	>N(100)	>scaffold110751
C102062433	>N(725)	>C108134557/r	>N(100)	>scaffold24045/r	>N(100)	>scaffold7226
C97313885	>N(725)	>C103627485
C105424867/r	>N(100)	>scaffold14020	>N(100)	>scaffold311288/r	>N(14)	>scaffold183054/r
scaffold7347/r	>N(100)	>scaffold59190/r	>N(100)	>scaffold191349/r	>N(100)	>scaffold9615
scaffold18128/r	>N(100)	>scaffold23599	>N(100)	>scaffold36968/r
scaffold30105/r	>N(100)	>scaffold74609/r
scaffold154658/r	>N(100)	>scaffold53374/r	>N(100)	>C107010660
scaffold10610	>N(100)	>scaffold91780/r	>N(100)	>C108289599	>N(100)	>C108133639/r
scaffold7939	>N(100)	>scaffold1947/r
scaffold17410	>N(100)	>scaffold210104/r
C95637117/r	>N(725)	>C108845024	>N(100)	>scaffold23319/r
scaffold43160	>N(604)	>C95844603/r
scaffold9602	>N(100)	>scaffold17696
scaffold43320/r	>N(100)	>scaffold63175/r
scaffold31645	>N(100)	>scaffold25101	>N(100)	>scaffold219457	>N(100)	>scaffold56278
scaffold32247	>N(100)	>scaffold68467	>N(100)	>scaffold131530/r	>N(100)	>scaffold105332	>N(100)	>scaffold23958
C102429839/r	>N(725)	>C105141275
C106286706/r	>N(100)	>scaffold200666/r
scaffold47726	>N(100)	>scaffold56907	>N(100)	>scaffold36637
scaffold216350/r	>N(100)	>C106492221/r	>N(100)	>scaffold44907/r
scaffold144069/r	>N(592)	>C106063130
scaffold5617	>N(100)	>scaffold200301
C102724865	>N(631)	>C107085350
C96011914/r	>N(100)	>scaffold69887	>N(100)	>scaffold167312/r
C107971173	>N(100)	>scaffold190517/r
scaffold34141	>N(100)	>C108926300
scaffold20744/r	>N(100)	>scaffold175571	>N(100)	>scaffold56684
C104432303/r	>N(592)	>C105895240	>N(100)	>scaffold162899	>N(100)	>scaffold76484
C100535232/r	>N(725)	>C100105198
scaffold17472	>N(100)	>scaffold12661
scaffold10033/r	>N(100)	>C95213760
C104934602	>N(100)	>scaffold66001	>N(394)	>scaffold317920/r	>N(100)	>scaffold126201/r
scaffold2713	>N(100)	>scaffold40082
scaffold11058/r	>N(100)	>scaffold69329/r
C105298671/r	>N(725)	>C105351871
C107098916/r	>N(100)	>scaffold15764
scaffold261351/r	>N(100)	>scaffold10648/r	>N(100)	>scaffold147372
C105956827	>N(100)	>scaffold262253	>N(100)	>scaffold302130	>N(100)	>scaffold134181/r
scaffold46740/r	>N(100)	>C107103850/r
scaffold45205	>N(100)	>C108635618/r	>N(100)	>scaffold25724	>N(70)	>scaffold265533
scaffold13282/r	>N(100)	>scaffold19417/r
scaffold10153	>N(100)	>scaffold10996/r
C108943496/r	>N(100)	>scaffold129840/r
scaffold68918/r	>N(100)	>scaffold5175
scaffold66904/r	>N(100)	>scaffold5672
scaffold116733	>N(100)	>scaffold93888/r
C107087610/r	>N(449)	>C108281565/r	>N(100)	>scaffold38803/r
scaffold60739	>N(100)	>scaffold228446
scaffold15028	>N(100)	>scaffold87899
C108147157	>N(124)	>C107976937	>N(100)	>scaffold91774
scaffold161366	>N(100)	>scaffold14227/r
C108622630	>N(100)	>scaffold28703
scaffold62436/r	>N(100)	>scaffold81873	>N(100)	>scaffold10942/r
scaffold42784/r	>N(100)	>scaffold162113/r
scaffold39668/r	>N(100)	>C108196627
scaffold15352/r	>N(100)	>scaffold59891/r
scaffold43392	>N(100)	>scaffold2387	>N(100)	>scaffold23633/r	>N(100)	>C96367108/r
scaffold10998/r	>N(100)	>scaffold48641	>N(100)	>scaffold18261/r
C98585266	>N(725)	>C96662821
scaffold44933	>N(100)	>C97942975/r
C96940125	>N(665)	>scaffold146929
scaffold123744	>N(100)	>scaffold308420
scaffold71549/r	>N(100)	>scaffold30534
scaffold20360	>N(100)	>scaffold27232/r
scaffold280871	>N(725)	>C108197329/r	>N(674)	>scaffold51041
scaffold17955/r	>N(100)	>C107149478/r
C107553766/r	>N(22)	>scaffold185593
scaffold9930/r	>N(100)	>scaffold37951/r	>N(100)	>scaffold12601/r
scaffold18525/r	>N(100)	>scaffold40079
scaffold67793	>N(100)	>C108397729	>N(100)	>scaffold13106
scaffold50002/r	>N(100)	>scaffold23718/r	>N(100)	>scaffold5005
scaffold313498	>N(100)	>scaffold71812/r	>N(394)	>C104941204
scaffold2729/r	>N(100)	>C108398267
scaffold8352	>N(100)	>scaffold5619	>N(100)	>scaffold16849/r	>N(100)	>scaffold16982	>N(100)	>scaffold5608/r
scaffold9166	>N(100)	>scaffold112349/r
C107809307	>N(436)	>C108554380
scaffold518/r	>N(100)	>scaffold20787/r	>N(100)	>scaffold109490	>N(100)	>scaffold69865/r
scaffold231346/r	>N(100)	>scaffold53141/r
scaffold19634	>N(100)	>C108174065	>N(100)	>scaffold49779
scaffold128796	>N(100)	>scaffold116387	>N(100)	>C107723801/r	>N(455)	>scaffold64881
scaffold18116	>N(100)	>scaffold69632	>N(100)	>scaffold21200	>N(100)	>scaffold10708/r
C108136353	>N(100)	>scaffold330645/r
scaffold176592	>N(100)	>scaffold16123/r
scaffold39991	>N(100)	>scaffold50973/r
scaffold82928	>N(100)	>scaffold25570
scaffold224253	>N(100)	>scaffold44479	>N(100)	>C107348954/r	>N(630)	>C108162361
scaffold76158/r	>N(100)	>scaffold20183
scaffold280100/r	>N(100)	>C97843397	>N(725)	>C96184691/r
scaffold34016/r	>N(100)	>scaffold39864/r
scaffold40545	>N(100)	>scaffold8132
C106225642/r	>N(466)	>C107767153
scaffold74640/r	>N(100)	>scaffold21746/r
scaffold152716/r	>N(100)	>scaffold22416
scaffold76034	>N(229)	>scaffold190007/r	>N(100)	>scaffold46220/r	>N(100)	>C108180807	>N(104)	>scaffold28393	>N(100)	>C107889335	>N(677)	>C106748100
C106725426	>N(100)	>scaffold39531/r
scaffold18336	>N(100)	>scaffold35100/r
scaffold306081/r	>N(100)	>scaffold318385/r
C103993203/r	>N(710)	>C95838099/r
scaffold5998	>N(100)	>scaffold290241/r
scaffold24591	>N(100)	>scaffold61289
scaffold85129/r	>N(254)	>scaffold254578
scaffold26530/r	>N(100)	>scaffold28013
C105380279/r	>N(100)	>scaffold38818/r	>N(100)	>scaffold5395/r
scaffold54976	>N(100)	>scaffold91385
C107294032	>N(100)	>scaffold83693/r
scaffold2366	>N(100)	>scaffold81589
scaffold86825/r	>N(100)	>scaffold228
scaffold29812	>N(100)	>C101546029/r
scaffold12679	>N(100)	>scaffold4513
scaffold256245/r	>N(100)	>scaffold29562
scaffold15058/r	>N(100)	>C103324564
scaffold48436	>N(100)	>C103542709
scaffold32240	>N(100)	>scaffold78406	>N(100)	>scaffold326670/r
scaffold280383/r	>N(100)	>scaffold158344/r	>N(100)	>C106649426
scaffold27920	>N(100)	>scaffold29761
scaffold126705/r	>N(100)	>scaffold32089
C103763306	>N(725)	>C95725695
scaffold52915/r	>N(100)	>scaffold63199	>N(100)	>C108399079	>N(100)	>scaffold59662/r
scaffold29051	>N(100)	>scaffold25813
C107938205	>N(100)	>scaffold112390/r
scaffold97/r	>N(100)	>scaffold251211
C104895294	>N(725)	>C101529775/r
scaffold73648/r	>N(100)	>scaffold12009/r
scaffold37463/r	>N(100)	>scaffold22513
scaffold153665/r	>N(100)	>scaffold8968
C108705580/r	>N(100)	>scaffold17347
C103076360/r	>N(634)	>C108920156
scaffold94518/r	>N(100)	>scaffold7166/r
scaffold18920	>N(100)	>scaffold27723/r
scaffold78120/r	>N(100)	>scaffold21615/r
scaffold95730/r	>N(100)	>scaffold9089/r
scaffold29835/r	>N(100)	>scaffold33220	>N(100)	>scaffold239065/r
scaffold245570/r	>N(725)	>C107996985/r
scaffold242/r	>N(100)	>scaffold40880/r	>N(100)	>scaffold256905
scaffold72213/r	>N(100)	>scaffold151871	>N(100)	>C108199181/r	>N(100)	>scaffold253707	>N(100)	>scaffold82345	>N(100)	>scaffold15620/r	>N(100)	>scaffold51855/r	>N(100)	>scaffold123063
scaffold4736	>N(100)	>scaffold43414/r	>N(100)	>scaffold79775
C95013347	>N(725)	>C98171445
scaffold114347	>N(100)	>scaffold23510
scaffold7617	>N(100)	>scaffold39538/r	>N(100)	>scaffold1856/r
scaffold21721	>N(100)	>scaffold108023/r
scaffold214756	>N(725)	>C103836628
C104329051/r	>N(725)	>C106395243/r
C96853781	>N(725)	>C100993965/r
scaffold219558/r	>N(307)	>C104990562/r	>N(725)	>C97600227/r	>N(725)	>C100897641/r
scaffold76751/r	>N(100)	>scaffold610
scaffold16405/r	>N(100)	>C104643714
scaffold70249	>N(100)	>scaffold162776/r
C101109228/r	>N(725)	>C107035156/r
scaffold14456	>N(100)	>scaffold39517	>N(100)	>scaffold42378/r
scaffold57170/r	>N(100)	>scaffold16926	>N(100)	>scaffold39422/r	>N(100)	>scaffold8233/r
scaffold10653	>N(100)	>scaffold31052/r	>N(100)	>scaffold73604
scaffold34165/r	>N(100)	>scaffold89629/r	>N(100)	>scaffold91973
scaffold8589/r	>N(100)	>scaffold296565
scaffold10761/r	>N(100)	>scaffold55211
scaffold34810	>N(100)	>scaffold117419/r
scaffold13638	>N(100)	>scaffold11213/r
scaffold16622	>N(100)	>scaffold6178
scaffold77222/r	>N(100)	>C105543363
scaffold17028/r	>N(100)	>scaffold61280/r	>N(100)	>scaffold280921
C107276304/r	>N(644)	>C107090134	>N(469)	>C108441840
scaffold82140	>N(100)	>scaffold7189/r	>N(100)	>scaffold142760
scaffold302324/r	>N(100)	>scaffold202594/r	>N(100)	>scaffold128167/r	>N(100)	>scaffold77006/r	>N(100)	>C99234009
scaffold149814/r	>N(100)	>scaffold129166/r
scaffold30622	>N(219)	>C105951071/r	>N(725)	>C105790683/r
scaffold10717	>N(100)	>scaffold20693	>N(100)	>scaffold578/r	>N(100)	>scaffold17135/r	>N(100)	>scaffold19402/r	>N(100)	>scaffold6877/r	>N(100)	>scaffold54700
C99057355/r	>N(725)	>C95360430/r
scaffold26330	>N(100)	>C103104758/r
scaffold7695	>N(100)	>scaffold188208
scaffold61642/r	>N(100)	>scaffold165403
scaffold50766	>N(428)	>C99209655
scaffold40986/r	>N(725)	>C103725822/r
scaffold14518/r	>N(100)	>scaffold10591/r	>N(100)	>scaffold208497/r
scaffold107471/r	>N(668)	>C105556717
scaffold8530/r	>N(100)	>scaffold18873/r	>N(100)	>scaffold9787
scaffold8049	>N(100)	>scaffold34716	>N(100)	>scaffold3921
C105929615/r	>N(725)	>C104640332/r
C107758095	>N(100)	>scaffold320758
scaffold54280	>N(100)	>scaffold6547
scaffold209559/r	>N(100)	>C108082371	>N(595)	>C107737733	>N(419)	>C107599325	>N(100)	>scaffold7968	>N(100)	>C107241826/r	>N(100)	>scaffold171050
C106918560/r	>N(580)	>scaffold237550/r	>N(100)	>C107498578	>N(100)	>scaffold2136/r	>N(100)	>C108097269/r
scaffold47613	>N(100)	>scaffold22146/r
scaffold12836/r	>N(100)	>scaffold228267/r	>N(100)	>C108760016	>N(100)	>scaffold240036/r
scaffold36616/r	>N(100)	>scaffold16645/r
scaffold248701	>N(100)	>scaffold254513/r	>N(100)	>scaffold325295/r	>N(100)	>scaffold27150
scaffold52586	>N(100)	>scaffold22656
C107972739/r	>N(468)	>C107421028/r
C97462061	>N(725)	>C102977410
C107404670	>N(100)	>scaffold121108
scaffold45931/r	>N(100)	>scaffold283942/r
C94899105/r	>N(725)	>C95228940	>N(725)	>C97648739/r
scaffold58409/r	>N(100)	>scaffold22534
scaffold11651	>N(100)	>scaffold124132	>N(100)	>scaffold14581
scaffold33238	>N(100)	>scaffold1549	>N(100)	>scaffold94326	>N(100)	>scaffold61716
C107929207	>N(460)	>C105899318/r
C95430970/r	>N(725)	>C104080733/r
scaffold34869	>N(100)	>scaffold2849/r
scaffold63879	>N(100)	>scaffold219689/r
scaffold34654	>N(100)	>scaffold22370/r	>N(100)	>scaffold47681
scaffold12954/r	>N(100)	>scaffold161194/r	>N(100)	>scaffold22234/r	>N(100)	>scaffold1350
C98515130/r	>N(725)	>C105262145/r	>N(725)	>C102067387
C95753691	>N(534)	>C104409369/r
scaffold325712	>N(100)	>scaffold31757
C97615561/r	>N(725)	>scaffold117474
C95672409/r	>N(725)	>C106812782/r
C104263465	>N(100)	>scaffold8897/r
scaffold136194/r	>N(100)	>scaffold27995
scaffold21620	>N(100)	>scaffold252605/r
C108498134	>N(100)	>scaffold75446/r
scaffold24278/r	>N(100)	>scaffold55961/r	>N(100)	>C107724041
scaffold27507/r	>N(100)	>C105793013
C108300051	>N(725)	>C95986484/r
scaffold62010/r	>N(100)	>scaffold165002/r
scaffold124716	>N(100)	>scaffold327607	>N(100)	>C108165767
C98984779	>N(725)	>C104966858/r
scaffold96541/r	>N(100)	>scaffold241
scaffold31000/r	>N(100)	>scaffold9057/r	>N(100)	>scaffold18800
scaffold66292	>N(100)	>C107836855/r	>N(555)	>C107395286	>N(721)	>C106302854/r
scaffold15546/r	>N(100)	>scaffold99005/r	>N(100)	>scaffold116048	>N(100)	>scaffold66410/r	>N(100)	>scaffold42751/r
scaffold38029/r	>N(100)	>C108534052	>N(114)	>scaffold8587
scaffold263152/r	>N(100)	>C98849299	>N(100)	>scaffold4905
scaffold20943	>N(100)	>scaffold279234
scaffold325982/r	>N(100)	>scaffold12471/r
C108389667/r	>N(100)	>scaffold108963/r
C103865810	>N(100)	>scaffold110236
C108614462	>N(611)	>C108461626	>N(393)	>scaffold136631/r	>N(100)	>scaffold78413
C108031687/r	>N(373)	>scaffold105054/r
scaffold21987	>N(100)	>scaffold55451
scaffold207769	>N(100)	>scaffold96250/r
scaffold330998	>N(100)	>scaffold50552
scaffold328842/r	>N(216)	>C107692009/r	>N(493)	>scaffold322417/r	>N(42)	>C104258279/r
scaffold111750/r	>N(100)	>C102430447
C106153208/r	>N(725)	>C94864630/r
C94853278/r	>N(725)	>C99383775	>N(724)	>C95232656/r	>N(725)	>C101444500/r
C97693631/r	>N(725)	>C99583482	>N(648)	>C99820315
scaffold17677/r	>N(725)	>C102283669/r
scaffold5933	>N(100)	>C108789940
scaffold78377/r	>N(100)	>scaffold28669/r
scaffold7217	>N(100)	>scaffold20315/r
C99424330	>N(717)	>C105280889/r	>N(443)	>scaffold269021
scaffold30700	>N(100)	>scaffold57183/r
scaffold5282/r	>N(100)	>scaffold22311/r	>N(100)	>scaffold21807/r	>N(100)	>scaffold86788/r	>N(100)	>scaffold64726/r	>N(100)	>scaffold45410/r
scaffold389	>N(100)	>scaffold7797	>N(100)	>scaffold316/r
scaffold41118	>N(100)	>scaffold116179
scaffold233419	>N(100)	>scaffold32412/r
scaffold220456/r	>N(100)	>scaffold61209
C107256022	>N(725)	>C108427522
scaffold54138	>N(202)	>C107679875/r	>N(681)	>C107315796
scaffold120130/r	>N(100)	>scaffold243904/r
C102546873/r	>N(590)	>C107982519
scaffold3769	>N(100)	>scaffold1391/r
scaffold62169/r	>N(100)	>scaffold89025/r
C106883228/r	>N(100)	>scaffold58510/r	>N(100)	>scaffold273230/r
scaffold100919/r	>N(100)	>scaffold22956/r	>N(100)	>scaffold150122/r
scaffold107659	>N(100)	>scaffold93272	>N(100)	>scaffold302486	>N(100)	>scaffold212246	>N(100)	>scaffold98034/r	>N(100)	>scaffold246340/r
scaffold80242/r	>N(100)	>scaffold115629/r
scaffold39528/r	>N(100)	>C96876166/r
C104174463/r	>N(100)	>scaffold1968/r
C101262614/r	>N(725)	>scaffold54911
scaffold36034/r	>N(100)	>scaffold324588	>N(298)	>C108452594/r	>N(217)	>C107984231
scaffold214359	>N(100)	>scaffold62081
scaffold80469	>N(100)	>scaffold74705/r
scaffold38/r	>N(100)	>scaffold17661
C103461077/r	>N(725)	>C99169085
C100455578/r	>N(725)	>C103103578/r
scaffold31202/r	>N(100)	>scaffold71137/r	>N(566)	>scaffold213792/r	>N(100)	>scaffold57513/r	>N(100)	>C107614535/r	>N(100)	>scaffold84381/r	>N(100)	>C108249203/r	>N(689)	>C108497650/r	>N(100)	>scaffold6122/r
C107597321/r	>N(725)	>C104706346
C106301560	>N(559)	>C104650132
C107467536	>N(1)	>scaffold101962	>N(100)	>scaffold114365	>N(100)	>C108847170/r	>N(100)	>scaffold111825/r
scaffold14278	>N(100)	>scaffold180614
scaffold8128	>N(100)	>scaffold46946/r
scaffold112683	>N(100)	>scaffold68105/r	>N(100)	>scaffold309480
scaffold29379/r	>N(100)	>scaffold119611
C108128839	>N(100)	>scaffold1455/r
scaffold88432	>N(100)	>scaffold64596
scaffold312852/r	>N(100)	>scaffold313674	>N(100)	>scaffold96558	>N(100)	>C108340689
scaffold48287/r	>N(100)	>scaffold53798
scaffold112504	>N(100)	>scaffold179334
C105584437	>N(602)	>C105979190/r
C98588110/r	>N(678)	>C102043549
scaffold30034	>N(100)	>scaffold9006/r
C106186596/r	>N(100)	>scaffold27192
C98439024/r	>N(725)	>C105653531/r
scaffold71224/r	>N(100)	>scaffold3305/r
scaffold14498/r	>N(100)	>scaffold30825
scaffold94478	>N(100)	>scaffold113145	>N(100)	>scaffold84506
scaffold53166/r	>N(100)	>scaffold11693/r	>N(100)	>C95942275
scaffold738/r	>N(100)	>scaffold117033/r
scaffold11235	>N(100)	>C107978193/r
C106476423/r	>N(171)	>scaffold41770/r	>N(100)	>C108245399/r
C104807562/r	>N(725)	>C104597342
scaffold24926	>N(100)	>scaffold284419/r
scaffold8730	>N(100)	>scaffold79295/r	>N(100)	>scaffold26419
scaffold56540/r	>N(100)	>scaffold16207
scaffold111578/r	>N(100)	>scaffold29237/r
C108038739/r	>N(28)	>scaffold102200/r	>N(100)	>scaffold115435	>N(100)	>scaffold327932/r	>N(683)	>C98888313/r
scaffold242415	>N(609)	>scaffold113628	>N(100)	>scaffold52651/r
scaffold110611	>N(100)	>C108052421/r	>N(100)	>scaffold70375
scaffold69341	>N(100)	>scaffold70093/r
scaffold51716	>N(100)	>scaffold52516/r
scaffold70652/r	>N(100)	>scaffold126878
scaffold35611	>N(100)	>C105390607/r
C100792343/r	>N(100)	>scaffold22118/r
scaffold5248	>N(100)	>scaffold29200	>N(100)	>scaffold22978/r	>N(100)	>scaffold51309	>N(100)	>scaffold22448
scaffold305242/r	>N(517)	>C101821952
scaffold301937	>N(594)	>C108771798	>N(100)	>scaffold49703	>N(100)	>scaffold90822/r	>N(100)	>scaffold97116/r	>N(100)	>scaffold27696
scaffold74713/r	>N(100)	>scaffold10496/r	>N(100)	>scaffold110638/r	>N(100)	>scaffold36532/r
scaffold75329/r	>N(100)	>scaffold110939/r
scaffold53784	>N(100)	>scaffold11416
scaffold49683	>N(100)	>C106960366	>N(462)	>C108522124
scaffold22597/r	>N(100)	>scaffold110139	>N(100)	>scaffold26678/r
C97464749/r	>N(100)	>scaffold2960/r
scaffold1886	>N(100)	>scaffold5670/r
scaffold141193/r	>N(100)	>scaffold29957/r	>N(100)	>scaffold13886/r	>N(100)	>scaffold74119
scaffold50449/r	>N(725)	>C95575451/r
scaffold11199/r	>N(100)	>C107358956	>N(619)	>C108500678	>N(100)	>scaffold80426/r
scaffold284004/r	>N(725)	>C107909073/r
scaffold46130	>N(100)	>scaffold4278
scaffold6881	>N(100)	>scaffold11959/r
scaffold93485	>N(100)	>scaffold35627
scaffold21147	>N(100)	>scaffold1855
C95497272	>N(725)	>C104884930/r
C106992388	>N(725)	>C94819903
C108500598	>N(100)	>C108296797/r	>N(725)	>scaffold123116/r	>N(100)	>scaffold47076/r
scaffold59488/r	>N(100)	>scaffold67221/r	>N(100)	>scaffold35290/r	>N(100)	>scaffold21320	>N(100)	>scaffold19078
scaffold326286/r	>N(100)	>scaffold121089
scaffold2344	>N(100)	>scaffold7448
scaffold33078/r	>N(100)	>C107670581/r	>N(666)	>scaffold296136/r	>N(100)	>C106823248/r	>N(338)	>scaffold8445	>N(100)	>C107608485	>N(100)	>scaffold7362/r
scaffold7606	>N(100)	>scaffold6239	>N(100)	>scaffold28836/r	>N(100)	>scaffold317648/r
scaffold3547/r	>N(100)	>scaffold20893	>N(100)	>scaffold284166	>N(100)	>scaffold115360/r	>N(100)	>scaffold64719	>N(100)	>scaffold71269	>N(100)	>scaffold32891	>N(100)	>scaffold1672	>N(100)	>scaffold155325/r	>N(100)	>scaffold73364
scaffold14786	>N(100)	>scaffold112693/r	>N(100)	>scaffold117696/r
scaffold160311/r	>N(100)	>scaffold216870
scaffold79294	>N(100)	>scaffold84150/r	>N(100)	>scaffold47502	>N(100)	>scaffold54946
scaffold185678	>N(100)	>scaffold190608/r	>N(100)	>scaffold41999	>N(100)	>scaffold53683/r
C107632455/r	>N(553)	>C107237124
scaffold5289/r	>N(100)	>scaffold65916/r	>N(100)	>scaffold41359/r
C106973446/r	>N(544)	>C101119006/r
scaffold23048	>N(100)	>scaffold89302
scaffold232579	>N(100)	>scaffold12355
scaffold663/r	>N(100)	>C108191709/r
scaffold70186	>N(100)	>scaffold109435/r	>N(100)	>scaffold22181/r
C107731513/r	>N(618)	>C107098222
C104739182	>N(100)	>scaffold160429/r
scaffold74669	>N(100)	>scaffold26594
scaffold76590	>N(100)	>scaffold9861/r
scaffold6685	>N(100)	>scaffold33101/r
C107716507	>N(100)	>scaffold30550/r	>N(100)	>scaffold37744
scaffold15666	>N(100)	>scaffold30161/r
C108554390/r	>N(100)	>scaffold101700/r
scaffold31729	>N(100)	>scaffold21802/r
scaffold211296/r	>N(100)	>scaffold1090/r
scaffold41897	>N(100)	>scaffold83188	>N(100)	>scaffold17689
scaffold14995	>N(100)	>scaffold73384
scaffold279106/r	>N(100)	>scaffold6075/r
scaffold3264/r	>N(100)	>scaffold115997
scaffold214804	>N(100)	>scaffold24237/r	>N(100)	>scaffold176489
scaffold14295	>N(100)	>scaffold134428/r	>N(100)	>scaffold95501	>N(100)	>scaffold36707
C98116901	>N(100)	>scaffold48441
scaffold85924/r	>N(100)	>C108290797
scaffold98768/r	>N(100)	>scaffold4873/r	>N(100)	>scaffold75583	>N(100)	>scaffold142696/r	>N(100)	>scaffold82551/r	>N(100)	>scaffold135954/r
scaffold158216/r	>N(100)	>scaffold18328/r
C99617334/r	>N(725)	>C96258449
C108173109	>N(611)	>scaffold89827	>N(100)	>scaffold47385
C98052097	>N(725)	>scaffold321588
scaffold30593/r	>N(100)	>scaffold18740	>N(100)	>scaffold3308	>N(100)	>scaffold38013/r	>N(100)	>scaffold70733	>N(100)	>scaffold45011/r
scaffold21623/r	>N(100)	>C108036351/r
scaffold120298/r	>N(100)	>C108271215/r
scaffold58155	>N(100)	>scaffold280656	>N(725)	>C101951293/r
scaffold35028	>N(100)	>scaffold11873/r
scaffold9577/r	>N(100)	>scaffold34817	>N(465)	>C107972483/r
scaffold138820/r	>N(100)	>scaffold36074/r	>N(100)	>scaffold8965
C108325111/r	>N(100)	>scaffold64842	>N(100)	>C107452388/r
scaffold7846	>N(100)	>C99492042
C98394244/r	>N(661)	>C100143586	>N(699)	>C104819856
scaffold9430	>N(100)	>scaffold15423
scaffold78342	>N(621)	>C98019009/r
C103139382	>N(725)	>C106191124/r
C103713934	>N(725)	>C107499848
scaffold33187	>N(100)	>scaffold3557/r	>N(100)	>scaffold20437/r
scaffold11948	>N(100)	>C108699192	>N(200)	>C106979358/r	>N(100)	>scaffold15686	>N(100)	>scaffold72921/r	>N(100)	>scaffold4805/r
scaffold98061	>N(725)	>C98430238/r
C98708316/r	>N(725)	>C97259277	>N(707)	>C100768339/r	>N(170)	>scaffold193316/r
scaffold244401	>N(100)	>scaffold16820
scaffold15517	>N(100)	>scaffold71679	>N(100)	>scaffold12409/r
C108729750/r	>N(472)	>C106539996
scaffold21596	>N(100)	>scaffold51787/r
scaffold58154/r	>N(100)	>scaffold40134/r
scaffold159033	>N(100)	>scaffold20110/r	>N(100)	>scaffold2610	>N(100)	>C107717375
scaffold187438/r	>N(45)	>C104021385/r
scaffold139040	>N(100)	>C98172791/r	>N(725)	>C103768972
scaffold284129	>N(100)	>scaffold41181/r	>N(100)	>scaffold16049
scaffold182298	>N(641)	>C97488051/r
scaffold19122	>N(100)	>scaffold93611
C106860310	>N(100)	>scaffold14563
scaffold41323/r	>N(100)	>scaffold16986/r	>N(100)	>scaffold27890
C107217638/r	>N(100)	>scaffold4390/r	>N(100)	>scaffold24777	>N(100)	>scaffold857	>N(100)	>scaffold8479/r
scaffold273143/r	>N(100)	>scaffold28615/r
C95722617/r	>N(100)	>scaffold6594/r
C108678084	>N(374)	>C107157086	>N(100)	>scaffold73212	>N(100)	>scaffold54879	>N(143)	>C108375159	>N(325)	>scaffold312562/r
scaffold217712	>N(100)	>scaffold64546/r	>N(100)	>scaffold92093	>N(100)	>scaffold44141	>N(100)	>scaffold7299/r
scaffold87108/r	>N(100)	>scaffold16469
scaffold311515	>N(725)	>C102991392/r
scaffold15983	>N(100)	>scaffold39341
C105939873/r	>N(725)	>C109001310/r
scaffold64062	>N(100)	>C97365825/r
scaffold16385	>N(100)	>scaffold6562
scaffold1546	>N(100)	>scaffold44214/r	>N(100)	>scaffold68461/r	>N(100)	>scaffold38862	>N(100)	>scaffold80648
scaffold91419	>N(100)	>C108907252
C95693869/r	>N(667)	>C95126975/r
scaffold18043/r	>N(100)	>scaffold17425/r
scaffold321058/r	>N(82)	>C108340569	>N(100)	>scaffold34318	>N(100)	>scaffold41967	>N(100)	>scaffold17470/r	>N(5)	>scaffold95894/r	>N(100)	>scaffold41973/r
scaffold66944	>N(100)	>C107534034
scaffold203479/r	>N(100)	>C107309128/r	>N(131)	>scaffold219478/r	>N(100)	>C108484298/r	>N(97)	>scaffold58659	>N(100)	>scaffold124418
scaffold145653	>N(662)	>scaffold8360/r
C107998319	>N(100)	>scaffold76902	>N(100)	>scaffold248093
C107399110	>N(100)	>scaffold194561
scaffold7387	>N(100)	>scaffold194554/r
scaffold5686/r	>N(100)	>C97696429
scaffold69494	>N(100)	>scaffold313788/r
C95853681/r	>N(725)	>C97901698
C96239809	>N(649)	>scaffold301673
scaffold264273	>N(454)	>C104089871/r
C96313481/r	>N(695)	>C105035321/r
scaffold331089/r	>N(129)	>scaffold32452	>N(100)	>scaffold50746	>N(100)	>scaffold45923/r	>N(100)	>scaffold2193/r
scaffold8190/r	>N(100)	>scaffold44371/r	>N(100)	>scaffold77481	>N(100)	>scaffold80527	>N(100)	>C106688980/r
scaffold14166	>N(100)	>scaffold34147/r
C98770195/r	>N(590)	>C97120731/r
scaffold99498	>N(100)	>C104963294
scaffold296260/r	>N(314)	>scaffold224825/r	>N(313)	>C108097449	>N(434)	>C107456468/r	>N(522)	>C107591169/r	>N(665)	>C108056733/r	>N(435)	>C107659469
C105149773	>N(100)	>scaffold68964/r	>N(100)	>C107261282
scaffold9034/r	>N(100)	>scaffold3946
scaffold325374/r	>N(100)	>scaffold11993/r	>N(100)	>scaffold17445/r
scaffold284421	>N(100)	>scaffold82156	>N(100)	>scaffold73801/r
scaffold18059/r	>N(100)	>scaffold39346	>N(100)	>scaffold8858/r	>N(100)	>scaffold8199/r
C99600886/r	>N(725)	>C103617651
scaffold80182/r	>N(100)	>scaffold51271/r
scaffold8850	>N(100)	>scaffold24013/r
scaffold70156/r	>N(100)	>scaffold6138
scaffold11471/r	>N(100)	>C101439338/r
scaffold110569/r	>N(100)	>scaffold115921
C104538904/r	>N(725)	>C106469323	>N(348)	>C108178381/r	>N(456)	>C103232606/r	>N(503)	>C108000033/r	>N(100)	>C108905362	>N(100)	>C108784796
C105779055/r	>N(725)	>C106881472/r
scaffold2224	>N(100)	>scaffold72200	>N(100)	>scaffold79316	>N(100)	>scaffold21847/r	>N(100)	>scaffold232147/r
scaffold140049	>N(100)	>C105747253/r
scaffold7413	>N(100)	>scaffold60122/r
C107348282	>N(678)	>C107510854	>N(699)	>scaffold286129/r
scaffold75799	>N(100)	>C102958944	>N(100)	>scaffold53744
scaffold51501	>N(100)	>scaffold35302/r	>N(100)	>scaffold24479/r
scaffold275064	>N(100)	>C106370258
scaffold25509	>N(100)	>scaffold40294/r
C99668683	>N(725)	>C99909757
scaffold315102/r	>N(725)	>C102768458
scaffold216252/r	>N(100)	>C107795267	>N(606)	>scaffold148628/r
scaffold15508	>N(100)	>scaffold34558/r
scaffold151264	>N(315)	>C95237622/r
scaffold6435	>N(100)	>scaffold26856/r
scaffold49792/r	>N(100)	>C107148754
scaffold90470	>N(100)	>scaffold93531/r	>N(623)	>C107212732/r	>N(100)	>scaffold6656	>N(100)	>scaffold71225
scaffold112567/r	>N(100)	>C106850546	>N(42)	>C108860994/r	>N(100)	>scaffold3833	>N(100)	>scaffold8843
scaffold66718/r	>N(100)	>scaffold15827	>N(100)	>scaffold20282/r	>N(100)	>C106345858/r	>N(100)	>scaffold256690/r
scaffold289681	>N(100)	>scaffold34211/r	>N(100)	>scaffold144672/r	>N(217)	>C107181038	>N(725)	>C94859264/r
C105300337	>N(618)	>C106683840	>N(100)	>scaffold55576/r	>N(100)	>C108338709/r	>N(100)	>scaffold43674/r	>N(580)	>C106843268
scaffold12254	>N(100)	>scaffold4183/r
scaffold3648	>N(100)	>scaffold6179
scaffold271848/r	>N(100)	>scaffold56864/r	>N(100)	>scaffold571	>N(100)	>scaffold322/r
C106580674	>N(100)	>scaffold101051
scaffold80771	>N(100)	>scaffold11008	>N(100)	>scaffold39812
scaffold20694	>N(100)	>scaffold38722/r
C100914397	>N(100)	>scaffold11650/r
scaffold70676/r	>N(100)	>scaffold2625	>N(100)	>scaffold16254
scaffold65793	>N(100)	>scaffold25686/r	>N(100)	>scaffold6753/r
scaffold140463/r	>N(100)	>scaffold5221	>N(100)	>scaffold25598/r
C105996548	>N(725)	>C108903806
scaffold1541	>N(100)	>scaffold18589/r	>N(100)	>scaffold46698/r
C98996697/r	>N(100)	>scaffold49390	>N(100)	>C104560724	>N(100)	>scaffold13717/r
scaffold255516	>N(100)	>C106450857/r
scaffold21811	>N(100)	>scaffold11425/r
scaffold47032/r	>N(100)	>scaffold19468/r	>N(100)	>scaffold170416
C106911516/r	>N(100)	>scaffold46704/r
C108658048/r	>N(100)	>scaffold88962/r
C96229059	>N(725)	>C95764271
C95604014	>N(669)	>C97532933/r	>N(725)	>C97753989/r
scaffold33862	>N(100)	>scaffold63662/r
scaffold39572/r	>N(100)	>C109001014
scaffold27315	>N(100)	>C105964403
C107955479	>N(624)	>C106982376
scaffold106473	>N(100)	>scaffold248832/r	>N(94)	>scaffold318798	>N(100)	>scaffold290015/r
C106977008/r	>N(635)	>C103583095	>N(713)	>scaffold94433
scaffold5297	>N(100)	>C107280124	>N(453)	>scaffold324681/r	>N(100)	>scaffold69145	>N(100)	>scaffold145469
scaffold37271	>N(100)	>scaffold22134
scaffold143175/r	>N(100)	>scaffold197099/r
scaffold82212/r	>N(100)	>scaffold121375/r	>N(100)	>scaffold3079
scaffold144182/r	>N(100)	>scaffold323606
scaffold28684/r	>N(100)	>scaffold11486/r
scaffold54000	>N(539)	>C108206087	>N(100)	>scaffold4069
C104534022	>N(632)	>C106467477
C107269996/r	>N(100)	>scaffold4804/r
scaffold328762/r	>N(100)	>scaffold125819/r	>N(100)	>scaffold55575/r	>N(100)	>scaffold10054/r	>N(100)	>scaffold211290/r	>N(100)	>scaffold110433/r	>N(100)	>scaffold66326	>N(100)	>scaffold305615/r	>N(100)	>C107720429/r	>N(725)	>C105553133
scaffold109938	>N(100)	>scaffold5616/r
scaffold264313	>N(100)	>scaffold32058
scaffold13058	>N(100)	>scaffold15813/r
C97395031	>N(100)	>C108575386
scaffold5480	>N(100)	>scaffold30716
C95940589/r	>N(100)	>scaffold72995/r
C96199595/r	>N(664)	>C100977003
scaffold65466/r	>N(100)	>scaffold7256	>N(100)	>scaffold11818	>N(100)	>scaffold27352	>N(100)	>C105028244/r
scaffold17665/r	>N(100)	>scaffold63540	>N(100)	>scaffold88353/r	>N(100)	>scaffold18817/r
C107395750	>N(125)	>scaffold280165	>N(11)	>C108087359	>N(652)	>scaffold313855	>N(46)	>C108305793	>N(725)	>C100319477
scaffold900/r	>N(100)	>scaffold4716/r
scaffold20798/r	>N(100)	>scaffold17235
scaffold36515	>N(100)	>scaffold56812/r
scaffold3837	>N(100)	>C108442144/r	>N(100)	>scaffold113693	>N(100)	>scaffold151445/r
scaffold126022	>N(100)	>C108221891/r
C102972284/r	>N(100)	>scaffold8545/r
scaffold7467/r	>N(100)	>scaffold3515	>N(100)	>scaffold24596	>N(100)	>scaffold402	>N(100)	>scaffold25525
C103570631/r	>N(684)	>scaffold323377/r
scaffold116773	>N(100)	>C108523230
scaffold68892	>N(660)	>C107131920
scaffold12295	>N(100)	>scaffold119201/r	>N(100)	>scaffold201978	>N(100)	>scaffold4599
C103544859/r	>N(100)	>scaffold26801	>N(100)	>C104660028
scaffold284683/r	>N(100)	>scaffold21560
scaffold7568	>N(100)	>scaffold10914/r
scaffold252423/r	>N(706)	>C101413456
scaffold287938	>N(100)	>scaffold326109/r
C101992743/r	>N(725)	>C99621026
C103520317/r	>N(720)	>C99989429
scaffold23991	>N(100)	>scaffold287183/r	>N(725)	>C102369437/r
scaffold3530/r	>N(100)	>scaffold83271
scaffold66490/r	>N(100)	>scaffold21153/r	>N(100)	>scaffold5854
scaffold284714/r	>N(30)	>C107845657
scaffold151343	>N(658)	>scaffold12848/r	>N(100)	>scaffold56428	>N(100)	>scaffold2737/r	>N(100)	>scaffold8750/r	>N(100)	>scaffold5547	>N(100)	>scaffold216372/r	>N(100)	>scaffold125346	>N(100)	>scaffold54338/r	>N(100)	>C106255134/r
scaffold1445/r	>N(100)	>C107711743
scaffold37778/r	>N(100)	>scaffold72272	>N(100)	>scaffold24500
scaffold3998/r	>N(100)	>scaffold1163/r
scaffold83620/r	>N(100)	>scaffold15596
scaffold82632	>N(100)	>C108590918/r	>N(216)	>C107048392/r	>N(100)	>scaffold18433/r	>N(100)	>scaffold97102/r
scaffold43238/r	>N(100)	>scaffold41989
scaffold298193	>N(168)	>C102941472/r	>N(543)	>C107435160
scaffold315216/r	>N(100)	>scaffold103982	>N(100)	>scaffold132518
scaffold5629	>N(100)	>scaffold75903	>N(100)	>scaffold102462	>N(100)	>scaffold14503	>N(100)	>scaffold10852/r
scaffold79767/r	>N(100)	>scaffold1757/r	>N(100)	>scaffold64936
C104305573	>N(692)	>C98715276
scaffold49014/r	>N(100)	>C107208910	>N(573)	>C108537554	>N(249)	>C105841802/r
C98060667	>N(725)	>C96827234
scaffold40808/r	>N(100)	>scaffold37215
scaffold324211	>N(100)	>scaffold236985/r
scaffold52916	>N(100)	>scaffold16300/r
scaffold3522	>N(100)	>scaffold81346/r
scaffold68121/r	>N(100)	>scaffold23429
scaffold54777	>N(100)	>scaffold61934	>N(100)	>scaffold47173	>N(100)	>scaffold45974
scaffold304733/r	>N(100)	>scaffold19271/r	>N(100)	>scaffold200843
scaffold156076/r	>N(100)	>scaffold159014/r	>N(100)	>scaffold80444	>N(100)	>scaffold10613
scaffold10418/r	>N(100)	>scaffold1784/r
scaffold21439	>N(100)	>scaffold2037
scaffold203070/r	>N(100)	>scaffold50320
scaffold15224	>N(100)	>scaffold215647/r	>N(100)	>scaffold6640
scaffold16825	>N(100)	>scaffold35068/r	>N(100)	>scaffold100043/r	>N(472)	>C107437290/r	>N(100)	>scaffold74292
scaffold44639	>N(100)	>scaffold190033
C103794188	>N(725)	>C105433681
scaffold72573/r	>N(100)	>scaffold13626/r
C104743482	>N(725)	>scaffold200898/r
scaffold50702/r	>N(100)	>scaffold139792
scaffold219598	>N(100)	>C108042085/r
scaffold124356/r	>N(100)	>C107586587/r
scaffold4971	>N(100)	>C108989860/r	>N(100)	>C108340903
scaffold3559/r	>N(100)	>scaffold57212	>N(100)	>scaffold134192	>N(100)	>scaffold12918	>N(100)	>C108583422
scaffold276761/r	>N(157)	>C107328544	>N(497)	>C108277675/r	>N(323)	>scaffold293906/r	>N(100)	>scaffold48921	>N(100)	>C108044153
scaffold211790/r	>N(640)	>scaffold16554
scaffold20385	>N(100)	>scaffold421/r
scaffold2201	>N(100)	>scaffold11417/r	>N(100)	>scaffold44469
scaffold27319/r	>N(100)	>C95333084/r
scaffold282641/r	>N(100)	>scaffold36547/r
scaffold121861/r	>N(100)	>scaffold27722
scaffold183247/r	>N(199)	>C103981833
scaffold33873	>N(100)	>scaffold32889/r	>N(100)	>scaffold148689/r	>N(100)	>scaffold244926/r	>N(622)	>scaffold64139/r	>N(100)	>scaffold160981/r	>N(100)	>scaffold78213	>N(100)	>scaffold16046	>N(100)	>scaffold188729/r
scaffold69348	>N(100)	>scaffold771/r	>N(100)	>scaffold147883	>N(100)	>scaffold20790/r
C102320673/r	>N(100)	>scaffold41215
scaffold147905	>N(192)	>scaffold302249/r
C95361174	>N(725)	>C98346346/r
scaffold5620	>N(100)	>scaffold747	>N(100)	>scaffold1363/r	>N(100)	>scaffold6554
scaffold166349/r	>N(100)	>scaffold17936/r
C102009881/r	>N(100)	>scaffold267525/r
scaffold47019/r	>N(295)	>C105589809/r	>N(100)	>scaffold171974/r	>N(100)	>C104314319/r	>N(697)	>C108184815	>N(100)	>C108840992
scaffold12965	>N(100)	>scaffold39645/r
scaffold172270	>N(100)	>C95321172
C108010023/r	>N(605)	>C106758858
scaffold95104/r	>N(100)	>scaffold230879	>N(100)	>scaffold17387	>N(100)	>scaffold12410	>N(100)	>scaffold8035	>N(100)	>scaffold148391/r
C106297176/r	>N(725)	>C95689917/r
scaffold159262	>N(100)	>scaffold25272/r
C104056941/r	>N(725)	>C104457698
scaffold19049/r	>N(100)	>C106020608/r
C107153684/r	>N(100)	>scaffold29338/r
C100802241	>N(666)	>C96275161
scaffold57065	>N(100)	>scaffold17208/r	>N(100)	>scaffold30681	>N(100)	>scaffold42752/r	>N(100)	>scaffold12404/r
scaffold290684	>N(725)	>scaffold285432/r
scaffold75587/r	>N(100)	>scaffold176979
scaffold34515/r	>N(100)	>scaffold37068	>N(100)	>scaffold20686/r
scaffold35338	>N(100)	>scaffold51858
scaffold56861	>N(100)	>scaffold54780
scaffold73128	>N(100)	>scaffold39532/r	>N(100)	>scaffold280935/r	>N(100)	>scaffold60785/r
scaffold4870/r	>N(100)	>scaffold7804
C102335839/r	>N(609)	>C100226091
scaffold132048/r	>N(100)	>scaffold2754
scaffold138749	>N(100)	>C108828906
scaffold35317	>N(100)	>scaffold35570
C108555418	>N(100)	>scaffold64059	>N(100)	>C106203556	>N(239)	>scaffold99965
C108132427/r	>N(655)	>C107511776/r	>N(421)	>C106382161
scaffold13922/r	>N(100)	>scaffold387/r
C103348342/r	>N(725)	>C100585010/r
scaffold30428	>N(100)	>scaffold38162
scaffold67132/r	>N(100)	>scaffold513	>N(100)	>scaffold71952
scaffold47989	>N(100)	>scaffold64445/r
scaffold16573	>N(100)	>scaffold98402/r	>N(100)	>scaffold29212/r	>N(100)	>scaffold16447/r	>N(135)	>scaffold144368
scaffold13051	>N(100)	>scaffold53/r	>N(100)	>scaffold5604
C104174671/r	>N(724)	>C95960280
scaffold64317	>N(100)	>scaffold37183/r	>N(100)	>scaffold17303/r	>N(100)	>scaffold22867	>N(100)	>scaffold66960/r	>N(100)	>scaffold104841/r
scaffold48972	>N(100)	>scaffold4362/r
scaffold82889/r	>N(100)	>scaffold29309/r
scaffold111796	>N(100)	>C96077323	>N(725)	>C95053041/r
scaffold28140/r	>N(100)	>scaffold6834/r
scaffold120320/r	>N(100)	>scaffold325459
scaffold13393/r	>N(100)	>scaffold182342	>N(100)	>scaffold162745	>N(100)	>C105196613
C102821110	>N(725)	>C102879870/r
C97349013/r	>N(100)	>scaffold249417
scaffold45141/r	>N(100)	>scaffold65500/r
scaffold282011	>N(100)	>scaffold67138/r	>N(100)	>scaffold43527/r
C103364036	>N(725)	>C100525950
scaffold51666/r	>N(100)	>scaffold85966/r
scaffold305205/r	>N(100)	>scaffold1781/r
scaffold79377/r	>N(100)	>C101616523
scaffold103200	>N(100)	>scaffold225149/r
scaffold55583	>N(100)	>scaffold11896/r
C106452409/r	>N(725)	>C97655635
scaffold84210	>N(100)	>scaffold307851/r
scaffold200526/r	>N(100)	>scaffold138008
scaffold24198/r	>N(100)	>scaffold22981	>N(100)	>scaffold19494/r	>N(100)	>scaffold278513	>N(100)	>scaffold192343/r	>N(100)	>scaffold226293/r	>N(100)	>scaffold317587	>N(100)	>C108843330/r	>N(100)	>scaffold8771
scaffold26183	>N(100)	>C103682496
scaffold144305/r	>N(100)	>scaffold1980/r	>N(100)	>scaffold143583/r
C107454068	>N(100)	>scaffold3455/r
C101230466/r	>N(218)	>scaffold30563
scaffold196837/r	>N(100)	>scaffold16084/r	>N(100)	>scaffold85238	>N(100)	>scaffold11780/r
C108069559	>N(450)	>scaffold140490/r
C94888391	>N(725)	>C97851851/r
C96471442	>N(725)	>C100885103/r
scaffold92549/r	>N(100)	>scaffold10747/r	>N(100)	>scaffold66586
scaffold41812	>N(100)	>C107600287/r	>N(537)	>scaffold253077/r
scaffold88098/r	>N(100)	>scaffold28273/r
scaffold290512	>N(100)	>scaffold4678
scaffold79935/r	>N(100)	>scaffold44613/r
scaffold11172/r	>N(100)	>scaffold20635
C109036350	>N(725)	>C108761696
scaffold18557/r	>N(100)	>scaffold51728/r	>N(100)	>scaffold25162
scaffold189249/r	>N(100)	>scaffold56287/r	>N(333)	>C106992346	>N(509)	>C108635060/r
scaffold59327	>N(100)	>scaffold405	>N(100)	>scaffold1686
scaffold324470	>N(335)	>C106778388
scaffold184292/r	>N(100)	>scaffold6610/r
scaffold16635/r	>N(100)	>scaffold23751/r	>N(100)	>scaffold43633	>N(100)	>scaffold35142/r	>N(100)	>scaffold60576/r	>N(100)	>scaffold65008	>N(100)	>scaffold172526/r
scaffold4469	>N(100)	>scaffold33000
scaffold44547	>N(100)	>C107003798
scaffold41378	>N(230)	>scaffold54803	>N(100)	>scaffold109418	>N(100)	>C108203895/r	>N(100)	>scaffold30605/r	>N(100)	>scaffold309248/r
C101319410/r	>N(725)	>C103983183/r	>N(725)	>C106302692/r
scaffold47870	>N(100)	>scaffold186538/r	>N(100)	>scaffold22557/r	>N(100)	>scaffold45012/r	>N(100)	>scaffold135869/r	>N(100)	>scaffold18332	>N(100)	>scaffold65808/r	>N(100)	>scaffold63939	>N(100)	>scaffold152498/r	>N(100)	>scaffold11050/r
C96970047/r	>N(725)	>C99205135
scaffold63935	>N(100)	>scaffold329264
C107159962	>N(725)	>scaffold314496/r	>N(725)	>C104620798
C99633638	>N(100)	>scaffold25499/r	>N(100)	>scaffold147509/r	>N(100)	>scaffold13193/r	>N(100)	>C102934130
C106630274/r	>N(670)	>C96050039
C102038197	>N(100)	>scaffold6014/r
scaffold20808	>N(100)	>scaffold5884/r
scaffold67982	>N(100)	>scaffold294717	>N(462)	>C107405118	>N(10)	>scaffold262358/r
scaffold5749/r	>N(100)	>scaffold164718/r
C104343685	>N(100)	>scaffold67637/r
scaffold16665	>N(100)	>scaffold102341	>N(100)	>scaffold52805/r	>N(100)	>C108529852/r
C106036512/r	>N(724)	>C94925509/r
scaffold7078	>N(100)	>scaffold180687/r	>N(100)	>scaffold3621	>N(100)	>C108069045/r
scaffold618/r	>N(100)	>scaffold17988/r
scaffold274765/r	>N(100)	>scaffold19193/r
scaffold136922/r	>N(100)	>scaffold120413	>N(100)	>scaffold32519	>N(100)	>scaffold4246
scaffold103467	>N(100)	>scaffold24606/r
scaffold785	>N(100)	>scaffold21653/r	>N(100)	>scaffold28618/r
scaffold5612/r	>N(100)	>scaffold94113
scaffold3523/r	>N(100)	>scaffold16016	>N(100)	>scaffold59818
C108247533	>N(725)	>C106806868/r
scaffold23895/r	>N(100)	>scaffold38856/r	>N(100)	>scaffold174538/r
scaffold16653/r	>N(100)	>scaffold13218/r
scaffold7638	>N(100)	>scaffold87323	>N(100)	>scaffold4128/r	>N(100)	>scaffold47083	>N(100)	>scaffold38139	>N(100)	>scaffold161530
scaffold259307/r	>N(100)	>C106463895	>N(100)	>scaffold79367/r	>N(100)	>C107222604	>N(597)	>C102959390
scaffold25490/r	>N(100)	>C108741594/r
scaffold75054	>N(100)	>scaffold30721
scaffold28749	>N(100)	>scaffold65990/r
C98360998	>N(725)	>C101293924
scaffold48285	>N(100)	>scaffold13161/r	>N(100)	>scaffold5912/r	>N(100)	>C106242882/r
C108474534	>N(100)	>scaffold91091/r
C107810813/r	>N(100)	>C108728216
scaffold25566	>N(100)	>scaffold30427/r
scaffold64804	>N(379)	>scaffold241895/r
scaffold19554/r	>N(100)	>scaffold9604/r
scaffold123097	>N(100)	>scaffold25404/r
scaffold220511	>N(325)	>scaffold142055/r
scaffold10235	>N(100)	>scaffold36521/r
scaffold107141/r	>N(100)	>scaffold21056/r	>N(100)	>scaffold41907/r
scaffold262556	>N(100)	>C108270457/r	>N(594)	>C105063817/r	>N(375)	>scaffold265824/r
scaffold65431/r	>N(100)	>scaffold64453/r	>N(100)	>scaffold98150/r
scaffold6394	>N(100)	>scaffold2801/r	>N(100)	>scaffold62993/r
C107328740	>N(100)	>scaffold40977	>N(100)	>C108423541	>N(198)	>scaffold330213
scaffold77702/r	>N(100)	>scaffold237160/r
scaffold44397/r	>N(100)	>C107400858	>N(725)	>C95265814/r
scaffold50272	>N(100)	>scaffold69283/r
scaffold254721	>N(100)	>scaffold185180/r
scaffold113716/r	>N(540)	>scaffold293602/r	>N(100)	>scaffold23109	>N(100)	>scaffold8930/r	>N(100)	>scaffold111998/r
scaffold5116	>N(100)	>scaffold12922
C108165787	>N(725)	>C95292832
C106513693/r	>N(508)	>scaffold293986/r
scaffold65860/r	>N(100)	>scaffold47799/r
C100262335	>N(725)	>C100515752/r	>N(725)	>C96810384
scaffold240954	>N(400)	>C107142724
C108475720/r	>N(407)	>scaffold78460	>N(100)	>scaffold102226/r	>N(100)	>scaffold5294
scaffold298201/r	>N(450)	>C107894169	>N(317)	>C107997163/r	>N(526)	>C106930416/r	>N(635)	>scaffold239387
scaffold108194/r	>N(295)	>scaffold21451/r	>N(100)	>scaffold33929
C106674600/r	>N(725)	>C108206579
scaffold8833	>N(100)	>scaffold162748/r	>N(100)	>scaffold44057
scaffold297271	>N(100)	>scaffold20904
scaffold25439/r	>N(100)	>scaffold3115/r	>N(100)	>C106449391/r
scaffold186703/r	>N(100)	>scaffold146553	>N(100)	>scaffold91834
C108680328	>N(334)	>scaffold255585
C107544728	>N(725)	>C97035835
scaffold58638/r	>N(100)	>scaffold32215/r
scaffold165517	>N(100)	>scaffold81462/r	>N(100)	>C107499734/r
C99599540/r	>N(673)	>C95185144/r
scaffold202122	>N(100)	>scaffold227128/r	>N(100)	>scaffold8658/r	>N(100)	>scaffold95364
C107235088/r	>N(100)	>scaffold43671/r	>N(100)	>scaffold17722
scaffold32011	>N(100)	>scaffold122431	>N(100)	>scaffold11243	>N(100)	>scaffold25544/r
scaffold1678/r	>N(100)	>scaffold61566
scaffold6305	>N(100)	>scaffold48308/r	>N(100)	>scaffold1923	>N(100)	>scaffold62349
scaffold18104	>N(100)	>scaffold188667/r
scaffold194299/r	>N(100)	>scaffold30537/r
scaffold256063/r	>N(100)	>scaffold40592	>N(100)	>C106379977
scaffold103794	>N(100)	>scaffold80600	>N(100)	>scaffold20295	>N(100)	>scaffold30710/r
scaffold68998	>N(100)	>scaffold68418
scaffold55638/r	>N(100)	>scaffold19140
scaffold42014/r	>N(100)	>scaffold89596
scaffold29706/r	>N(100)	>scaffold3561/r	>N(100)	>scaffold37250/r	>N(100)	>scaffold12169
scaffold72132	>N(100)	>scaffold20623/r
scaffold309006/r	>N(420)	>C106592580
scaffold98862	>N(100)	>scaffold9148	>N(100)	>scaffold67187	>N(100)	>scaffold280192	>N(100)	>scaffold37060	>N(100)	>scaffold9995
scaffold152382	>N(100)	>scaffold58932/r
scaffold3275	>N(100)	>scaffold62278	>N(100)	>scaffold187342	>N(100)	>scaffold10985/r	>N(100)	>scaffold20081
scaffold46391	>N(100)	>scaffold58938
scaffold23118	>N(100)	>scaffold25595/r
scaffold22883	>N(100)	>scaffold32964/r
scaffold106244/r	>N(636)	>scaffold2417/r
scaffold42763/r	>N(100)	>scaffold21431/r
scaffold28404	>N(100)	>scaffold59823/r
scaffold306299	>N(100)	>scaffold33189/r
C101175316	>N(725)	>C96402798	>N(718)	>C100231615/r	>N(725)	>C95589536
scaffold36002/r	>N(100)	>scaffold823
C103018136	>N(100)	>scaffold93176
scaffold108062/r	>N(100)	>scaffold7495/r	>N(100)	>scaffold31405/r
scaffold117592/r	>N(100)	>scaffold58912/r
scaffold4477/r	>N(100)	>C107559144	>N(100)	>scaffold15434/r
C107767257	>N(100)	>scaffold201898
scaffold79998/r	>N(100)	>scaffold73546/r
C107457598/r	>N(100)	>scaffold12211
scaffold32723	>N(100)	>scaffold71961/r	>N(100)	>scaffold153187
scaffold47163	>N(100)	>scaffold12163
scaffold26536/r	>N(100)	>C107146288/r	>N(572)	>C106480567
scaffold9542	>N(100)	>scaffold35667
scaffold17348/r	>N(100)	>scaffold24797	>N(100)	>scaffold33580/r	>N(100)	>scaffold306723/r
scaffold3480/r	>N(100)	>scaffold55600/r	>N(100)	>scaffold24915/r	>N(100)	>scaffold137944
scaffold18739/r	>N(100)	>scaffold6496	>N(100)	>C96138963/r
scaffold4889/r	>N(100)	>scaffold111571/r
scaffold16075	>N(100)	>C100436322/r
C107749201/r	>N(100)	>scaffold101650
C106253398	>N(100)	>scaffold237738/r
scaffold10933/r	>N(100)	>scaffold256436/r
scaffold10756/r	>N(100)	>scaffold50966	>N(100)	>scaffold205737	>N(100)	>scaffold14060/r
scaffold3486/r	>N(100)	>C108289801	>N(345)	>C107910591/r	>N(100)	>scaffold81743	>N(100)	>scaffold18889	>N(100)	>scaffold84206
scaffold17363/r	>N(100)	>scaffold8733
scaffold11459/r	>N(105)	>scaffold45564/r
scaffold5242	>N(100)	>C108298179/r
C107778879/r	>N(474)	>C107335884/r
scaffold179117	>N(100)	>scaffold41745/r	>N(100)	>scaffold67653
scaffold101386	>N(312)	>C108107093	>N(100)	>scaffold21214	>N(100)	>scaffold143152/r
scaffold44540	>N(100)	>scaffold230347	>N(100)	>scaffold13943/r	>N(100)	>scaffold126228	>N(100)	>scaffold15840	>N(100)	>scaffold62754	>N(100)	>scaffold8838	>N(100)	>scaffold11797	>N(100)	>scaffold18264/r	>N(100)	>scaffold24724/r	>N(100)	>scaffold39686	>N(100)	>scaffold107600	>N(100)	>scaffold33011/r
scaffold45938	>N(100)	>scaffold167173/r	>N(100)	>scaffold20301/r
C102966954/r	>N(725)	>C100231425
C105358467	>N(725)	>C106673848
C108335517	>N(100)	>scaffold107672/r
C106289698	>N(485)	>C106987756/r	>N(444)	>scaffold269112/r	>N(100)	>scaffold36226
C99125127	>N(725)	>C96948855
scaffold49688	>N(100)	>scaffold240236/r
scaffold6234	>N(100)	>scaffold7365/r	>N(100)	>scaffold51469/r	>N(100)	>scaffold219125
scaffold10005/r	>N(100)	>scaffold14630	>N(100)	>scaffold7328/r
scaffold109542/r	>N(725)	>scaffold163309
C107349206/r	>N(689)	>C107145816
scaffold9727/r	>N(100)	>scaffold64159/r	>N(100)	>scaffold1251/r	>N(100)	>scaffold68788/r	>N(100)	>scaffold7393	>N(100)	>scaffold31688
C106914300	>N(404)	>scaffold232039/r
C102915100/r	>N(725)	>C107168324/r
scaffold314781/r	>N(725)	>C104723136/r
scaffold965	>N(100)	>scaffold31058/r	>N(100)	>scaffold52171/r
scaffold6657	>N(100)	>scaffold78619/r
scaffold29134	>N(100)	>scaffold34505/r	>N(100)	>scaffold208915/r	>N(100)	>C108298973/r	>N(100)	>scaffold57802	>N(100)	>scaffold19298/r
C100489656	>N(725)	>C105804405/r
C99166483/r	>N(100)	>scaffold134443
C108798172	>N(496)	>C108130611	>N(225)	>C107491670/r
C108068667/r	>N(100)	>scaffold11042/r
scaffold59557	>N(100)	>scaffold261812
scaffold6093/r	>N(100)	>scaffold4516/r
C107841811/r	>N(497)	>C106814968/r	>N(583)	>C108245889	>N(562)	>C107169226	>N(100)	>scaffold48660/r	>N(100)	>C108135853/r
scaffold29260	>N(100)	>scaffold5988/r
scaffold173162	>N(657)	>scaffold294859/r
scaffold95255/r	>N(100)	>scaffold4633
C108536240	>N(100)	>scaffold9987/r	>N(100)	>C108154515
scaffold101	>N(100)	>scaffold41271
C106875894	>N(100)	>scaffold47457	>N(100)	>scaffold94502	>N(100)	>scaffold167106
scaffold4507/r	>N(100)	>C107342888/r	>N(626)	>C106272392
scaffold181589	>N(100)	>scaffold11126
scaffold57175/r	>N(100)	>C107242542	>N(100)	>scaffold39272/r	>N(100)	>C107084022	>N(100)	>scaffold162926
scaffold22167/r	>N(100)	>scaffold23302
scaffold90626/r	>N(100)	>scaffold60192
C94945317	>N(725)	>C98990657/r
scaffold100416	>N(100)	>C108378931
C106208936/r	>N(725)	>scaffold320511/r
C100208801	>N(713)	>scaffold28558/r
C104445333	>N(100)	>scaffold177420/r	>N(100)	>scaffold188237
scaffold121729	>N(100)	>scaffold67126	>N(100)	>scaffold161891	>N(100)	>scaffold152533
C107370888	>N(100)	>scaffold156199	>N(100)	>scaffold48501	>N(100)	>scaffold67274/r
scaffold15790/r	>N(100)	>scaffold34356
scaffold10158	>N(100)	>scaffold25106
scaffold24570	>N(100)	>scaffold81677/r
scaffold61129	>N(100)	>scaffold86888
scaffold26119	>N(257)	>scaffold95426/r
C105485557	>N(725)	>C104265935/r
scaffold22343	>N(100)	>scaffold264274/r
scaffold235767/r	>N(718)	>C96262815/r	>N(79)	>scaffold126826	>N(100)	>C99691373
scaffold5641/r	>N(100)	>scaffold232198/r
scaffold2462/r	>N(100)	>scaffold122877	>N(100)	>scaffold12956/r
scaffold29117	>N(100)	>scaffold38567/r	>N(100)	>scaffold18227/r
scaffold44138	>N(100)	>scaffold41040
scaffold43967/r	>N(100)	>scaffold39191	>N(100)	>scaffold91727/r
C103603673/r	>N(100)	>scaffold107506
C108024073/r	>N(100)	>scaffold229940/r	>N(100)	>C108446542/r	>N(342)	>C108428592/r
scaffold63330	>N(100)	>scaffold2539/r
scaffold10224	>N(100)	>scaffold23328
scaffold29055/r	>N(100)	>scaffold150653/r
C107541996	>N(631)	>C102880820
scaffold48748	>N(100)	>scaffold18161/r	>N(100)	>scaffold23285
scaffold103693	>N(100)	>scaffold23341	>N(100)	>scaffold8548/r	>N(100)	>scaffold66885/r
scaffold321302/r	>N(100)	>scaffold9997
C100123000	>N(259)	>scaffold203604
scaffold224887/r	>N(100)	>scaffold29507	>N(100)	>scaffold168198	>N(100)	>scaffold75592/r	>N(100)	>scaffold288577/r
scaffold25192/r	>N(100)	>scaffold16643
scaffold231053/r	>N(100)	>scaffold55934
scaffold220107	>N(725)	>C98832303/r
scaffold8995	>N(100)	>scaffold11661	>N(100)	>scaffold69854
scaffold1898	>N(100)	>scaffold169868/r	>N(100)	>scaffold20126	>N(100)	>scaffold4811	>N(100)	>scaffold2112/r
scaffold62315/r	>N(100)	>C101337216/r	>N(100)	>scaffold118228
scaffold30986	>N(100)	>scaffold17119
C108722888/r	>N(100)	>scaffold11106	>N(100)	>scaffold133676	>N(100)	>C101825744/r
C95923449	>N(719)	>C95431056
C107930277/r	>N(315)	>scaffold28820	>N(100)	>C108838138/r
scaffold3588	>N(100)	>scaffold9517	>N(100)	>scaffold6764	>N(100)	>scaffold11169/r	>N(100)	>scaffold24366	>N(100)	>scaffold15153
scaffold72229	>N(100)	>C106943150	>N(571)	>C105740015/r	>N(105)	>scaffold4146/r
scaffold12085	>N(100)	>scaffold104209
scaffold12524/r	>N(100)	>scaffold72162/r
C108165703	>N(100)	>scaffold98019/r	>N(100)	>scaffold305197	>N(100)	>scaffold100988	>N(725)	>C102895422/r
scaffold73715/r	>N(100)	>scaffold23562/r
scaffold213520	>N(100)	>scaffold21426
C95209958	>N(322)	>scaffold209103/r
C101009097	>N(100)	>scaffold63263
C108899854/r	>N(100)	>scaffold25135/r	>N(100)	>scaffold232158	>N(100)	>C108350279/r
scaffold250572	>N(100)	>scaffold7701/r	>N(100)	>scaffold7054	>N(100)	>C107090518/r	>N(503)	>C107024760	>N(438)	>scaffold310508	>N(100)	>scaffold37378/r	>N(100)	>scaffold48860
scaffold32922	>N(100)	>scaffold107106/r
C102546857	>N(100)	>scaffold9616/r
scaffold8636/r	>N(100)	>scaffold10233/r
scaffold75131	>N(100)	>scaffold71039/r
scaffold66716	>N(100)	>scaffold19705	>N(100)	>scaffold29116/r	>N(100)	>scaffold13345
scaffold185590/r	>N(100)	>scaffold265788
scaffold18819	>N(100)	>C98837059/r	>N(654)	>C97032055/r	>N(725)	>C102106155
C103043628	>N(100)	>scaffold40506/r
scaffold44788/r	>N(100)	>scaffold23584	>N(100)	>scaffold69336
C108511356	>N(100)	>scaffold147686	>N(100)	>C108206219
scaffold105727	>N(100)	>C107883927
C107851785/r	>N(100)	>scaffold44055	>N(100)	>scaffold143949
scaffold43577/r	>N(100)	>scaffold207422
scaffold7432	>N(100)	>scaffold81199
scaffold89172/r	>N(100)	>scaffold306892/r
scaffold39096/r	>N(100)	>scaffold9047/r	>N(100)	>scaffold62257/r	>N(100)	>scaffold330590/r
scaffold235219	>N(199)	>C102401337/r
scaffold10975	>N(100)	>scaffold193042
C106580092/r	>N(725)	>C105922059/r
scaffold38305/r	>N(100)	>scaffold53455
scaffold138475	>N(100)	>scaffold208860
scaffold11171	>N(100)	>scaffold3266	>N(100)	>scaffold29479
scaffold94578/r	>N(100)	>scaffold125531/r	>N(100)	>scaffold149691/r
scaffold265716/r	>N(100)	>scaffold273923
scaffold75255	>N(100)	>scaffold33939/r
scaffold14665	>N(100)	>scaffold61449/r	>N(100)	>scaffold105810	>N(100)	>scaffold38431
scaffold73915	>N(208)	>C101217344
scaffold6776	>N(100)	>scaffold50998/r
scaffold92796	>N(100)	>scaffold80640
scaffold93118	>N(94)	>scaffold300619/r
C108074529/r	>N(100)	>scaffold10773/r
scaffold7915/r	>N(100)	>scaffold54964/r
C107235660/r	>N(100)	>scaffold20829
C99700747/r	>N(100)	>scaffold55740
C102522305	>N(100)	>scaffold138572/r	>N(100)	>scaffold22738/r
scaffold211185/r	>N(100)	>scaffold60995
scaffold127028/r	>N(100)	>scaffold75666/r	>N(100)	>scaffold28432	>N(100)	>scaffold17821	>N(100)	>scaffold48629/r
C100375223/r	>N(725)	>C106941710/r
C107960315/r	>N(606)	>C108046833
scaffold54562	>N(100)	>scaffold83633/r	>N(100)	>scaffold24936
scaffold10935/r	>N(100)	>scaffold14211	>N(100)	>scaffold40994/r
scaffold46788	>N(100)	>C97763535
C108809470	>N(100)	>scaffold199790
C103744282/r	>N(725)	>C102426755
scaffold22088	>N(100)	>scaffold15302
C102033755	>N(725)	>C98305194
scaffold106463	>N(100)	>C107654913/r
C102489831	>N(100)	>scaffold660
C103549227/r	>N(716)	>C106355268
scaffold64883/r	>N(100)	>scaffold4840/r
scaffold122154	>N(100)	>scaffold150431	>N(111)	>scaffold67192/r	>N(100)	>scaffold118608
C102628997	>N(100)	>scaffold16658/r	>N(100)	>scaffold292457
scaffold198908/r	>N(100)	>scaffold42674
C95854331/r	>N(725)	>C96902257/r
C107415608	>N(725)	>scaffold176091
scaffold12804	>N(100)	>C106066184/r
C105612123	>N(725)	>C105145099	>N(100)	>scaffold193553/r	>N(100)	>scaffold54296	>N(100)	>C107064908	>N(100)	>scaffold118080/r
scaffold164051	>N(100)	>C100774161/r	>N(100)	>scaffold28843/r
C103219996	>N(629)	>C107424046/r
scaffold232095/r	>N(368)	>C98067475/r	>N(725)	>C94944769/r	>N(100)	>scaffold3134
scaffold11036/r	>N(100)	>scaffold6632/r
C99859215/r	>N(676)	>C102195829/r
scaffold53700	>N(100)	>scaffold11969/r	>N(100)	>scaffold78605/r	>N(100)	>scaffold103730	>N(100)	>scaffold28663
C103435433/r	>N(725)	>C99719301/r
C105170125/r	>N(100)	>scaffold239945/r
scaffold2470	>N(100)	>scaffold10442/r
scaffold249797	>N(100)	>C108184095/r
scaffold193890/r	>N(150)	>scaffold146460/r
scaffold16523/r	>N(100)	>scaffold13735	>N(100)	>scaffold12760/r	>N(100)	>scaffold13139
scaffold151793	>N(100)	>scaffold39228/r
scaffold2430/r	>N(100)	>scaffold127458/r	>N(100)	>scaffold38911
scaffold163383	>N(100)	>scaffold264616
scaffold44315/r	>N(100)	>scaffold38456/r
scaffold23916	>N(100)	>scaffold9235
C99041105/r	>N(100)	>scaffold21438/r
scaffold41150	>N(100)	>scaffold102045/r
scaffold150873	>N(100)	>scaffold5194
scaffold12415/r	>N(100)	>scaffold3791	>N(100)	>scaffold8191	>N(100)	>C108452980/r	>N(100)	>scaffold57182	>N(100)	>scaffold155676/r	>N(100)	>scaffold218903/r	>N(301)	>C106367036/r	>N(100)	>scaffold317071	>N(100)	>scaffold118900
scaffold15861	>N(100)	>scaffold34246
C98941591/r	>N(722)	>C96128833
scaffold58922/r	>N(100)	>scaffold32464/r
scaffold146010	>N(100)	>scaffold16915/r	>N(100)	>scaffold324803	>N(100)	>scaffold70866	>N(100)	>scaffold222350	>N(100)	>scaffold215971/r	>N(100)	>scaffold11902
scaffold313925	>N(310)	>scaffold138883
scaffold1418	>N(100)	>scaffold46035/r
scaffold64468	>N(100)	>scaffold237716	>N(100)	>scaffold19812/r
scaffold5827	>N(100)	>scaffold3248	>N(100)	>scaffold57778	>N(100)	>scaffold31879	>N(100)	>scaffold103415
scaffold2952/r	>N(100)	>scaffold18616	>N(100)	>scaffold112688/r
C102868352	>N(100)	>scaffold94401/r
scaffold162817/r	>N(100)	>scaffold46756	>N(100)	>C107697005/r
scaffold32291/r	>N(100)	>C109029326/r	>N(400)	>C108403121/r	>N(100)	>scaffold2372
C106717144	>N(522)	>C102326503/r
C102399219	>N(725)	>C100583038	>N(637)	>C96762939/r
scaffold80675	>N(100)	>scaffold54314
scaffold14622	>N(100)	>scaffold59999/r	>N(100)	>scaffold11001/r
scaffold105942/r	>N(100)	>scaffold319022/r	>N(100)	>scaffold193607/r	>N(100)	>scaffold14748/r	>N(100)	>scaffold1950	>N(100)	>scaffold123014/r
C108378111	>N(100)	>scaffold194938
scaffold9111	>N(100)	>C108748034	>N(100)	>scaffold15653
C101905708	>N(403)	>scaffold224302/r
scaffold8019	>N(100)	>scaffold15475/r
scaffold32095/r	>N(100)	>C108431056/r	>N(100)	>scaffold63/r
scaffold19013/r	>N(100)	>scaffold8787/r
scaffold183348	>N(100)	>scaffold256/r	>N(100)	>scaffold2455/r
C105908580/r	>N(725)	>scaffold43787/r
scaffold15107	>N(100)	>scaffold693	>N(100)	>scaffold107724/r	>N(100)	>scaffold302918/r	>N(467)	>scaffold309949/r	>N(100)	>scaffold321425	>N(103)	>C103454413/r
scaffold125652	>N(100)	>scaffold42990
C99891651	>N(100)	>scaffold7280
C105296777	>N(725)	>C107548110
scaffold3143	>N(100)	>scaffold30838
scaffold15534/r	>N(100)	>scaffold14736
scaffold10770/r	>N(100)	>scaffold1740/r	>N(100)	>scaffold7937	>N(6)	>scaffold111475/r
scaffold91398/r	>N(100)	>scaffold29007
scaffold132050/r	>N(100)	>scaffold79038
C101107659	>N(725)	>C105191627/r	>N(725)	>C106005904/r
scaffold8823/r	>N(100)	>scaffold129397/r
scaffold8490	>N(100)	>scaffold23673/r	>N(100)	>scaffold162524
scaffold32381/r	>N(100)	>scaffold22495
scaffold22168/r	>N(100)	>scaffold9608/r
scaffold8866	>N(100)	>scaffold151456
scaffold2728	>N(100)	>scaffold20244/r	>N(100)	>scaffold7961/r
scaffold6711	>N(100)	>scaffold66094/r
scaffold13054/r	>N(100)	>scaffold9566	>N(100)	>scaffold1994/r	>N(100)	>scaffold331107/r
scaffold4583	>N(100)	>scaffold4175/r	>N(100)	>scaffold63881
C107843491	>N(100)	>scaffold144406/r	>N(100)	>scaffold54886	>N(186)	>C107956835/r	>N(100)	>scaffold192595	>N(100)	>scaffold42030/r	>N(100)	>scaffold303172	>N(100)	>C107326014	>N(184)	>scaffold78165/r
C105858718/r	>N(439)	>C108240245
scaffold95345	>N(100)	>scaffold244979/r	>N(100)	>scaffold59475	>N(100)	>scaffold35972/r
scaffold19465	>N(100)	>scaffold1006/r	>N(100)	>scaffold169082
scaffold62965/r	>N(100)	>scaffold69113/r
C101217114/r	>N(725)	>C106702002
C105598331/r	>N(725)	>C98161319/r
scaffold93972/r	>N(100)	>scaffold318885/r	>N(100)	>scaffold25299	>N(100)	>scaffold229991
scaffold33392/r	>N(100)	>scaffold22613/r
scaffold43662/r	>N(100)	>scaffold14848	>N(100)	>scaffold37394/r	>N(100)	>C109023818
scaffold27575	>N(100)	>scaffold28416/r
C102192537/r	>N(725)	>C96990597
scaffold6213	>N(100)	>scaffold151835
scaffold46745	>N(100)	>scaffold264934/r
scaffold81712	>N(725)	>C96836388/r
scaffold1822	>N(100)	>scaffold16202	>N(100)	>scaffold99444/r	>N(100)	>scaffold36468
C101853392/r	>N(100)	>scaffold11124	>N(100)	>C108360247
scaffold16411/r	>N(100)	>scaffold6210	>N(100)	>scaffold1915	>N(100)	>C108859086/r	>N(100)	>scaffold84066
C108135145/r	>N(100)	>scaffold16605	>N(100)	>scaffold194226
C102167987/r	>N(725)	>C94929861/r	>N(711)	>C96824842/r
scaffold101859/r	>N(100)	>scaffold9301	>N(100)	>scaffold162391/r
scaffold253096/r	>N(100)	>scaffold7572/r	>N(100)	>scaffold9284	>N(100)	>scaffold17868/r	>N(100)	>scaffold102774/r	>N(100)	>scaffold80410	>N(100)	>scaffold31732/r	>N(100)	>scaffold31402	>N(100)	>scaffold52925
scaffold15365	>N(632)	>scaffold49853
C106839186	>N(100)	>scaffold51353/r	>N(100)	>scaffold86439/r
scaffold133297	>N(100)	>scaffold40854/r
scaffold79811/r	>N(100)	>scaffold31274
scaffold121438	>N(100)	>scaffold81135/r
C97614309/r	>N(100)	>scaffold48048
scaffold15308	>N(100)	>scaffold45895	>N(100)	>scaffold51392	>N(100)	>scaffold50786/r	>N(100)	>scaffold23221
scaffold70455	>N(100)	>scaffold218342/r	>N(100)	>scaffold57634/r	>N(100)	>scaffold15848	>N(100)	>scaffold14474	>N(537)	>C108072839
scaffold156565/r	>N(720)	>scaffold74532/r
scaffold128915	>N(100)	>scaffold2968/r
scaffold99085/r	>N(100)	>C108616866
scaffold45402/r	>N(100)	>scaffold72127	>N(100)	>scaffold157760/r
scaffold141272/r	>N(100)	>scaffold65010	>N(100)	>scaffold316874
scaffold44144	>N(100)	>scaffold46812/r
scaffold18222/r	>N(100)	>scaffold22097
scaffold306306/r	>N(100)	>scaffold15116/r
scaffold53373/r	>N(100)	>scaffold12522/r
scaffold7802/r	>N(100)	>C108204793/r
scaffold29406	>N(100)	>scaffold16906
scaffold247561/r	>N(100)	>C107332310/r
C105992216	>N(700)	>C106865748/r	>N(100)	>scaffold35146/r	>N(100)	>C107063310/r	>N(100)	>scaffold53157	>N(100)	>scaffold25264/r	>N(27)	>scaffold239842/r	>N(100)	>scaffold31300	>N(100)	>scaffold104996/r	>N(100)	>C106542980/r
scaffold4768/r	>N(100)	>scaffold286235	>N(100)	>scaffold40200	>N(100)	>scaffold16688	>N(100)	>scaffold85316/r
scaffold36150/r	>N(100)	>scaffold295902	>N(100)	>scaffold137879
C104847376/r	>N(605)	>scaffold274492/r
C108062087/r	>N(725)	>C107280076/r
scaffold13875	>N(100)	>scaffold53194/r	>N(100)	>scaffold228057
C104049773/r	>N(100)	>scaffold57447/r	>N(100)	>C107101880	>N(138)	>scaffold197834	>N(655)	>C108169489
scaffold53230/r	>N(100)	>C107161420
scaffold117495/r	>N(100)	>scaffold15219/r
scaffold229519	>N(100)	>scaffold27567
scaffold68833	>N(100)	>scaffold43231
C108526998/r	>N(100)	>scaffold179716/r
C106006540	>N(725)	>C98862705
C95125331	>N(725)	>C102118331
scaffold52232	>N(100)	>scaffold8842
C106706768/r	>N(100)	>scaffold923	>N(100)	>C106755088	>N(353)	>scaffold57639	>N(100)	>scaffold73016/r	>N(100)	>scaffold8786	>N(100)	>scaffold147311/r	>N(100)	>scaffold38726/r
scaffold21686	>N(100)	>scaffold12301	>N(100)	>scaffold20108	>N(100)	>scaffold64758/r	>N(100)	>scaffold62000	>N(100)	>C101543495	>N(693)	>C105686859/r	>N(629)	>scaffold299238	>N(100)	>scaffold236372/r	>N(100)	>scaffold154048	>N(100)	>scaffold57497	>N(100)	>scaffold14850/r
scaffold25083/r	>N(100)	>scaffold50020
scaffold12324	>N(100)	>scaffold55589/r	>N(100)	>scaffold9509/r
C107002238/r	>N(100)	>scaffold96891/r
scaffold12001/r	>N(100)	>scaffold15638/r
C107594377	>N(100)	>scaffold192228
scaffold103478/r	>N(100)	>C105015188	>N(649)	>scaffold287244/r	>N(100)	>scaffold99795	>N(100)	>scaffold107625/r
scaffold24295/r	>N(100)	>scaffold197272	>N(100)	>scaffold50148/r	>N(100)	>scaffold308461/r	>N(100)	>scaffold183428/r	>N(362)	>C107699719/r	>N(100)	>scaffold273132	>N(100)	>C106914162/r
scaffold142995	>N(100)	>C101280312
scaffold488	>N(100)	>scaffold543	>N(100)	>scaffold18221
scaffold302600/r	>N(100)	>scaffold76703	>N(100)	>scaffold45268
C106943236	>N(212)	>scaffold23777
scaffold324165/r	>N(30)	>C100653858/r
scaffold128990/r	>N(100)	>scaffold232225
C103421923/r	>N(725)	>C106143666/r
scaffold41120/r	>N(100)	>C103256612
scaffold159027	>N(100)	>scaffold269494
scaffold62113/r	>N(100)	>scaffold20259
scaffold19203/r	>N(100)	>scaffold58597
scaffold50140/r	>N(100)	>scaffold29409	>N(100)	>scaffold324497
scaffold27791	>N(100)	>scaffold124322
scaffold1098	>N(100)	>scaffold216048
scaffold167735	>N(100)	>scaffold29279/r	>N(100)	>scaffold7294
C108571870/r	>N(100)	>scaffold58028	>N(100)	>scaffold30141
scaffold28982/r	>N(100)	>C98798393
scaffold56055	>N(100)	>scaffold43479
scaffold4456/r	>N(100)	>scaffold130865/r	>N(100)	>scaffold4254
scaffold34805/r	>N(100)	>scaffold18944
scaffold27788	>N(100)	>C107908133	>N(100)	>scaffold107990/r	>N(100)	>scaffold88690/r
C107017180	>N(725)	>C107075492
scaffold1374/r	>N(100)	>C107027858	>N(540)	>C107473672
C103292968/r	>N(725)	>C101214112/r
scaffold51880/r	>N(100)	>scaffold93522
scaffold5004/r	>N(100)	>scaffold11451
scaffold3877	>N(100)	>scaffold96753	>N(100)	>scaffold68172/r	>N(100)	>scaffold86476
scaffold141231	>N(100)	>scaffold2148/r	>N(100)	>scaffold36824	>N(100)	>scaffold32445/r	>N(100)	>scaffold295087	>N(100)	>scaffold23941/r	>N(100)	>scaffold1808	>N(100)	>scaffold148763	>N(100)	>scaffold29602/r
scaffold35575	>N(100)	>scaffold16568/r
scaffold49925/r	>N(100)	>scaffold7331/r	>N(100)	>scaffold49037/r	>N(100)	>scaffold76602	>N(100)	>scaffold34936	>N(100)	>scaffold42294/r	>N(100)	>C107699213	>N(100)	>C108847660/r	>N(100)	>scaffold5590	>N(100)	>scaffold216385	>N(58)	>scaffold24931
scaffold27988	>N(100)	>scaffold135860
scaffold21924	>N(100)	>scaffold11762
scaffold221620	>N(100)	>scaffold37064/r	>N(100)	>scaffold63352/r	>N(100)	>scaffold21	>N(100)	>scaffold250555/r
C96676055/r	>N(725)	>scaffold261691/r
C106218772	>N(725)	>C100522980
scaffold92564/r	>N(76)	>C98060979/r
scaffold182878	>N(100)	>scaffold135162/r	>N(100)	>scaffold48801/r
scaffold72730/r	>N(100)	>scaffold5726/r	>N(100)	>scaffold854
scaffold43609	>N(100)	>scaffold8439
scaffold11109	>N(100)	>scaffold101845
C104634364	>N(656)	>C105750707/r
scaffold2669/r	>N(100)	>scaffold76816/r
scaffold94232	>N(100)	>scaffold4930
scaffold14572	>N(100)	>scaffold36625
scaffold66596	>N(100)	>scaffold58816/r
scaffold10778/r	>N(100)	>scaffold34201/r
scaffold60690	>N(100)	>C108655532/r
scaffold32309	>N(100)	>scaffold98691
scaffold66231	>N(100)	>scaffold45673	>N(100)	>scaffold27501/r	>N(100)	>scaffold50372	>N(212)	>C108772836	>N(58)	>C108199507/r
C107712879	>N(100)	>scaffold111126	>N(100)	>C108146003/r
scaffold8535	>N(100)	>scaffold19679/r
scaffold158443	>N(100)	>scaffold133801	>N(100)	>scaffold127338
C108077395	>N(428)	>C103507971
C106662502	>N(100)	>scaffold145231/r
scaffold99097	>N(100)	>scaffold15794	>N(100)	>scaffold30750/r
scaffold7024	>N(100)	>scaffold22505	>N(100)	>scaffold17744/r
scaffold2786	>N(100)	>scaffold121255/r
scaffold22478	>N(100)	>scaffold6464	>N(100)	>scaffold25085/r	>N(100)	>scaffold23598
scaffold5757/r	>N(100)	>scaffold41779/r
scaffold20058/r	>N(100)	>C107633849	>N(297)	>scaffold86440	>N(190)	>scaffold34631	>N(100)	>scaffold94839/r	>N(100)	>scaffold13137	>N(150)	>C106699792	>N(520)	>C107212834
scaffold121547	>N(100)	>C108234171/r
scaffold4193	>N(100)	>scaffold72647
C108125659/r	>N(725)	>scaffold256208/r
C107259926	>N(725)	>C103581861/r
C104457784	>N(498)	>scaffold254413/r
scaffold23232	>N(100)	>C107652089	>N(100)	>scaffold83218/r
scaffold5372/r	>N(100)	>scaffold623/r	>N(100)	>scaffold19139	>N(100)	>scaffold23027/r
C106563350	>N(100)	>scaffold126081/r	>N(100)	>scaffold290008	>N(100)	>scaffold180452
scaffold28130/r	>N(100)	>scaffold12294/r
scaffold26437	>N(100)	>scaffold23641/r
scaffold225195	>N(100)	>scaffold15684/r
C103633515	>N(725)	>C106188262/r	>N(725)	>C99242957/r
scaffold7016/r	>N(100)	>scaffold54219	>N(100)	>scaffold156507	>N(100)	>scaffold21662/r	>N(100)	>scaffold18619/r
scaffold530/r	>N(100)	>scaffold10901/r	>N(100)	>scaffold26506	>N(100)	>C106072734
scaffold44234	>N(100)	>C101607003
C108127487	>N(100)	>scaffold108904
C108919560/r	>N(415)	>scaffold290965/r	>N(100)	>scaffold19841/r
scaffold90087	>N(100)	>scaffold14439
scaffold54867/r	>N(100)	>scaffold13083
scaffold140205/r	>N(478)	>C103509837/r
scaffold82789/r	>N(100)	>scaffold39234
scaffold8620/r	>N(100)	>C108100133/r
scaffold67207	>N(100)	>C104950450/r
scaffold64026/r	>N(100)	>scaffold258183/r
scaffold34039/r	>N(100)	>scaffold43219
C106498633	>N(465)	>C108327595	>N(100)	>scaffold44041/r	>N(100)	>C105118625
scaffold18446	>N(100)	>scaffold3487
scaffold244764	>N(725)	>C98772813/r
scaffold11247	>N(100)	>C103918441
scaffold1205/r	>N(100)	>scaffold1048	>N(100)	>scaffold24827	>N(100)	>scaffold20243/r	>N(100)	>scaffold49632
scaffold21831	>N(100)	>C107792467/r
scaffold2591/r	>N(100)	>scaffold19713	>N(100)	>scaffold44157	>N(100)	>scaffold5135/r	>N(100)	>scaffold11955	>N(100)	>scaffold270241/r
scaffold23417	>N(100)	>scaffold81694	>N(100)	>scaffold105527
scaffold179360/r	>N(104)	>C108725800
scaffold311265	>N(725)	>C106421407	>N(599)	>C107607781	>N(525)	>scaffold136190/r	>N(100)	>C108112495	>N(472)	>C108486360
C108028301/r	>N(559)	>C107375470/r
scaffold2120	>N(100)	>scaffold193039	>N(100)	>scaffold2581/r
C107528794	>N(241)	>scaffold39063/r	>N(501)	>C106951240/r	>N(100)	>scaffold79369/r	>N(64)	>C107368234	>N(100)	>scaffold69917
scaffold112452/r	>N(100)	>C107957353	>N(100)	>scaffold180736/r	>N(100)	>C108494674/r
scaffold33171	>N(100)	>scaffold35013
C100640716/r	>N(100)	>scaffold44671	>N(100)	>scaffold148173
scaffold33318/r	>N(100)	>scaffold29596/r	>N(100)	>scaffold184161/r	>N(100)	>scaffold47056	>N(100)	>scaffold14432/r	>N(100)	>scaffold2105/r
scaffold26535	>N(100)	>scaffold114773
scaffold49654	>N(100)	>scaffold57218	>N(100)	>C107522052/r	>N(556)	>scaffold326493
scaffold109041/r	>N(100)	>scaffold11203/r
scaffold46014/r	>N(100)	>scaffold198195/r
scaffold237259/r	>N(100)	>scaffold45160	>N(100)	>scaffold23504	>N(100)	>scaffold26108	>N(100)	>scaffold25304
scaffold11521	>N(100)	>scaffold185744/r	>N(100)	>scaffold29417	>N(100)	>scaffold17195	>N(100)	>scaffold4818/r	>N(100)	>scaffold42093/r
scaffold193/r	>N(100)	>scaffold35031/r
scaffold106905/r	>N(100)	>scaffold90932/r
C95922581	>N(155)	>scaffold256086/r
scaffold32326/r	>N(100)	>C106774666/r
scaffold19975	>N(100)	>scaffold68874
scaffold68366	>N(100)	>scaffold44617	>N(100)	>scaffold162681	>N(100)	>scaffold14845/r	>N(100)	>scaffold41248
scaffold13715	>N(100)	>scaffold61099
scaffold6124	>N(100)	>scaffold4790	>N(100)	>scaffold51705/r
C107178774/r	>N(100)	>scaffold8478
scaffold85647	>N(100)	>scaffold28057/r
C102068873	>N(623)	>C97314841
scaffold14663	>N(100)	>scaffold40663/r	>N(100)	>scaffold59216	>N(100)	>scaffold91911	>N(100)	>scaffold31991	>N(100)	>scaffold137309/r
scaffold52547/r	>N(100)	>scaffold15991/r
scaffold10079	>N(100)	>scaffold25763	>N(100)	>scaffold24626
scaffold22530	>N(100)	>scaffold30786	>N(100)	>scaffold54102
C108092497	>N(100)	>scaffold51135/r	>N(100)	>scaffold58810/r
C108026239/r	>N(473)	>C107511794/r	>N(100)	>scaffold20056	>N(100)	>scaffold19235	>N(100)	>scaffold215836/r	>N(100)	>C107572029	>N(100)	>scaffold6384/r	>N(100)	>C106740056
scaffold79988	>N(100)	>C104574612
scaffold34174	>N(100)	>C95757025	>N(725)	>C103153932
scaffold70835	>N(100)	>scaffold13648/r	>N(100)	>scaffold255394/r	>N(100)	>scaffold50731/r
scaffold295065	>N(536)	>C107093156/r	>N(453)	>C106781718	>N(100)	>scaffold126625/r	>N(100)	>C107789617/r
C97935677	>N(725)	>C108863656
C107493090	>N(398)	>scaffold129160
scaffold150809/r	>N(100)	>C103757326/r
scaffold31396	>N(100)	>C107900279/r	>N(100)	>scaffold84243	>N(100)	>scaffold63954/r	>N(100)	>scaffold220282/r
scaffold8420/r	>N(100)	>scaffold324999	>N(100)	>scaffold66502/r	>N(100)	>scaffold39012/r	>N(100)	>scaffold5059
scaffold91045/r	>N(100)	>scaffold12529/r	>N(100)	>scaffold69667
C103057006	>N(100)	>scaffold4299/r
scaffold247251/r	>N(100)	>scaffold39138/r
scaffold13061	>N(100)	>scaffold29349	>N(100)	>C102404821
C105901010	>N(725)	>C108456830
scaffold45273	>N(100)	>C107284264/r	>N(563)	>C108109703/r
scaffold3439	>N(100)	>scaffold7161/r
scaffold292668	>N(725)	>C96206629/r
scaffold62619	>N(100)	>scaffold45167	>N(100)	>scaffold101971/r	>N(100)	>scaffold13838/r	>N(100)	>scaffold23574/r	>N(100)	>scaffold156346	>N(100)	>scaffold51806/r	>N(100)	>scaffold46663/r
scaffold25387	>N(100)	>scaffold1020
scaffold52136/r	>N(100)	>scaffold44665
C108081305	>N(100)	>scaffold110303
scaffold6867	>N(100)	>scaffold6378/r	>N(100)	>scaffold17554
C99375701/r	>N(717)	>scaffold121012	>N(100)	>C102573317/r
scaffold8768/r	>N(100)	>C107546050	>N(720)	>C105916434
scaffold163401	>N(100)	>C107507954/r	>N(100)	>scaffold15490
scaffold15586/r	>N(100)	>scaffold13589	>N(100)	>scaffold17324
C106269884	>N(725)	>C102562439
scaffold10866/r	>N(100)	>scaffold47510/r
scaffold323057/r	>N(716)	>C106900720
scaffold43144/r	>N(100)	>scaffold63533/r
scaffold42898	>N(100)	>scaffold8033/r
scaffold15016/r	>N(100)	>scaffold18993/r
C106191176	>N(100)	>scaffold29046
scaffold3586/r	>N(100)	>scaffold189247/r
scaffold155130/r	>N(100)	>scaffold16942
scaffold8363/r	>N(100)	>scaffold152788
C100342375	>N(725)	>C102905280/r
C108258881	>N(100)	>scaffold11361/r
scaffold68942	>N(100)	>C106467831/r
C108026271/r	>N(100)	>scaffold204186	>N(632)	>C107536664
C103330986/r	>N(653)	>C105123463
scaffold141164/r	>N(100)	>scaffold67872	>N(100)	>scaffold211321	>N(100)	>scaffold2915/r	>N(100)	>scaffold8632	>N(100)	>scaffold29837/r
scaffold158998	>N(100)	>scaffold160090/r	>N(100)	>scaffold140426/r
scaffold88940	>N(100)	>scaffold101373
scaffold21210	>N(100)	>scaffold47282
C107550922/r	>N(100)	>scaffold16169
scaffold15185	>N(100)	>scaffold76903
scaffold15364/r	>N(100)	>scaffold95366/r
scaffold238188/r	>N(100)	>scaffold78220
scaffold229775	>N(251)	>scaffold167665
scaffold2132/r	>N(100)	>scaffold32415
scaffold305312/r	>N(100)	>scaffold43288
C107793369/r	>N(100)	>scaffold34187
scaffold55952	>N(100)	>C97454199/r
C107787593/r	>N(100)	>scaffold4457/r
C106136478	>N(649)	>scaffold50725
scaffold113663/r	>N(100)	>scaffold24651	>N(100)	>scaffold255524/r
scaffold34033	>N(100)	>scaffold2577	>N(100)	>scaffold47287	>N(100)	>scaffold12447/r	>N(100)	>scaffold134904/r	>N(100)	>scaffold9321/r
scaffold106494	>N(100)	>scaffold88344/r	>N(100)	>scaffold62237/r	>N(100)	>scaffold88239
scaffold41807/r	>N(100)	>scaffold189118/r
scaffold32758	>N(100)	>scaffold115680/r
C99920899/r	>N(514)	>scaffold273859/r
scaffold37477/r	>N(100)	>C106268178
scaffold26237/r	>N(100)	>scaffold35824/r
scaffold45143	>N(725)	>C104496324
scaffold16759	>N(100)	>scaffold24589/r
C107193478/r	>N(100)	>scaffold80195/r
scaffold44504	>N(100)	>scaffold9241/r	>N(100)	>scaffold39066	>N(100)	>scaffold17263/r
scaffold41056/r	>N(100)	>scaffold11610/r	>N(100)	>scaffold34163
C107891943/r	>N(100)	>scaffold12770
scaffold19461/r	>N(100)	>scaffold11396
scaffold473	>N(100)	>scaffold68672/r	>N(100)	>scaffold8624/r	>N(100)	>scaffold43150	>N(100)	>scaffold31326/r	>N(100)	>scaffold63437
C96004232	>N(725)	>C101484880
scaffold14398	>N(100)	>scaffold52658	>N(100)	>scaffold75036	>N(100)	>scaffold271290/r
scaffold126514/r	>N(100)	>scaffold17656/r
scaffold190288/r	>N(100)	>scaffold17044
C105887468/r	>N(100)	>scaffold277632/r	>N(100)	>scaffold158929
scaffold28968	>N(100)	>scaffold201737
scaffold246122	>N(100)	>scaffold22769/r
C106775450	>N(725)	>C100056879/r	>N(725)	>C100886689	>N(725)	>scaffold42710
scaffold3432	>N(100)	>scaffold300701
scaffold39876	>N(100)	>scaffold25188	>N(100)	>C95353750
scaffold6902/r	>N(100)	>scaffold9088
scaffold5846/r	>N(100)	>scaffold988/r
scaffold14315/r	>N(100)	>scaffold3149
C108273367/r	>N(100)	>scaffold160850
scaffold32657	>N(100)	>scaffold32860	>N(100)	>scaffold213846
scaffold261969/r	>N(100)	>scaffold49199	>N(100)	>scaffold38778/r
scaffold44488/r	>N(100)	>scaffold1791
scaffold31447/r	>N(100)	>C108053689/r	>N(100)	>scaffold275334/r	>N(100)	>scaffold124621	>N(100)	>scaffold110324	>N(100)	>scaffold242120/r	>N(100)	>C108490398
scaffold27317/r	>N(100)	>scaffold87170/r
scaffold14789	>N(100)	>scaffold106185	>N(100)	>C107658297/r
scaffold51927/r	>N(100)	>scaffold11383
scaffold12970/r	>N(100)	>C102753261
C106509665	>N(100)	>scaffold217417	>N(100)	>scaffold89925	>N(454)	>C107751537/r
C107039698/r	>N(345)	>scaffold188669/r	>N(100)	>C101269552
C106491951	>N(725)	>C108178765
scaffold244712	>N(664)	>scaffold174737
scaffold82341/r	>N(100)	>scaffold72795	>N(100)	>scaffold7196	>N(100)	>scaffold26559/r
C107234442/r	>N(549)	>scaffold269095
scaffold107264	>N(100)	>scaffold63882/r
scaffold38903/r	>N(41)	>C106779260/r
C97489271	>N(717)	>C98409446/r
C103825824	>N(100)	>scaffold19893/r
scaffold4177/r	>N(100)	>C107950107	>N(100)	>scaffold274554	>N(14)	>scaffold32244
scaffold43586/r	>N(100)	>C98946967	>N(725)	>C105261587
C105970220	>N(360)	>scaffold74793	>N(100)	>scaffold228500
scaffold25151	>N(100)	>scaffold38242/r	>N(100)	>scaffold172929	>N(100)	>scaffold39628	>N(100)	>scaffold129048
scaffold59393	>N(100)	>C108432102
scaffold10555	>N(100)	>scaffold37528	>N(100)	>scaffold93837/r	>N(100)	>scaffold9557
C102168909/r	>N(675)	>C106855228/r
scaffold1908/r	>N(100)	>scaffold295215
[truncated: 6,688 more rows]
