# Supplementary material for: A draft Diabrotica virgifera virgifera genome: insights into control and host plant adaption by a major maize pest insect
Source: BMC Genomics. 2023 Jan 13;24:19. doi: 10.1186/s12864-022-08990-y (PMC9840275; doi:10.1186/s12864-022-08990-y)
Supplement: Supplementary file 4 — Additional file 4: Supplementary Table S3. Joins made between scaffolds from Dvir_1.0 by L-RNA-Scaffolder based on assembled transcripts in the National Center for Biotechnology Information Transciptome Shotgun Assemby accession ERZ1775117.1. [file 12864_2022_8990_MOESM4_ESM.txt]

Fragment01	Gap01	Fragment02	Gap02	Fragment03	Gap03	Fragment04	Gap04	Fragment05	Gap05	Fragment06	Gap06	Fragment07	Gap07	Fragment08	Gap08	Fragment09	Gap09	Fragment10	Gap10	Fragment11	Gap11	Fragment12	Gap12	Fragment13	Gap13	Fragment14	Gap14	Fragment15	Gap15	Fragment16	Gap16
scaffold61030/r	>N(100)	>scaffold192710	>N(7)	>scaffold34188
scaffold53587/r	>N(100)	>C102993642
scaffold4954	>N(100)	>scaffold5684
C108375247	>N(100)	>scaffold14775	>N(100)	>scaffold64474/r	>N(100)	>scaffold15044
scaffold18477	>N(100)	>scaffold43956/r	>N(100)	>scaffold22129	>N(100)	>scaffold6629/r	>N(100)	>scaffold247582
scaffold50689/r	>N(100)	>scaffold101920
scaffold289013	>N(100)	>scaffold6906/r
scaffold46139	>N(100)	>scaffold133212
scaffold41207	>N(100)	>scaffold7239
scaffold13660	>N(100)	>scaffold10873	>N(100)	>scaffold4459
scaffold45755	>N(100)	>scaffold15813	>N(100)	>scaffold13058/r	>N(100)	>scaffold34883/r	>N(100)	>scaffold199146	>N(100)	>scaffold62053
scaffold86352/r	>N(100)	>scaffold21777	>N(100)	>scaffold3442/r
C107808131	>N(835)	>C104537448/r
scaffold65640	>N(100)	>C107421076/r	>N(626)	>C107363290	>N(691)	>C108063503/r	>N(202)	>C108412417/r
scaffold93	>N(100)	>scaffold107384/r
scaffold27121	>N(100)	>scaffold22755
scaffold28961/r	>N(100)	>scaffold63480
scaffold118852	>N(100)	>C96915993	>N(835)	>C104738924/r	>N(835)	>C101713793/r
scaffold53246	>N(100)	>scaffold67188
C96653239/r	>N(835)	>scaffold303331/r
C99370461	>N(100)	>scaffold20730/r
scaffold11296	>N(100)	>scaffold7048
C102530711/r	>N(100)	>scaffold51582
C95587236	>N(835)	>C97002829/r
scaffold6151/r	>N(100)	>scaffold234361
scaffold29916/r	>N(100)	>scaffold41945/r	>N(100)	>scaffold80412/r
C105181733	>N(695)	>C105928017
scaffold291752	>N(100)	>C105342477	>N(678)	>scaffold142548	>N(100)	>C101874114
C106082480	>N(660)	>C101944993/r
scaffold118080/r	>N(100)	>scaffold97391/r
scaffold23539	>N(100)	>scaffold197193
scaffold26428/r	>N(100)	>C99905887/r
scaffold12815	>N(100)	>scaffold77446	>N(100)	>C106369548	>N(665)	>C104525022
C96862847/r	>N(100)	>scaffold29964/r
C108544238	>N(516)	>C108483916	>N(629)	>C107173360	>N(569)	>scaffold172088	>N(100)	>C108492390/r	>N(542)	>C107466390	>N(574)	>C108278041/r
C103827202/r	>N(835)	>C102793666/r
scaffold264524/r	>N(831)	>C97582885
C106641924	>N(100)	>scaffold15931/r
C107850003	>N(835)	>C107761429/r	>N(809)	>C108151525/r
scaffold90273/r	>N(100)	>scaffold12916
scaffold194388	>N(100)	>scaffold36712/r
scaffold41/r	>N(100)	>scaffold37107
C107913819	>N(835)	>C107845631	>N(100)	>scaffold41193/r	>N(100)	>C108816792	>N(100)	>scaffold143601/r	>N(100)	>scaffold16073/r	>N(100)	>C108732620/r
scaffold87468	>N(100)	>scaffold51804
scaffold26961/r	>N(100)	>scaffold37437
scaffold33466	>N(100)	>C100864037
scaffold237877	>N(100)	>scaffold63625/r	>N(100)	>scaffold28813
C101369722	>N(100)	>scaffold74004/r
scaffold70968/r	>N(100)	>scaffold64434
scaffold20003	>N(100)	>scaffold43483
C107793983/r	>N(362)	>C108606690
scaffold61577	>N(100)	>scaffold185251/r
scaffold13599/r	>N(100)	>scaffold19450
scaffold13731	>N(100)	>scaffold28311	>N(100)	>C108337119/r	>N(100)	>scaffold2562	>N(100)	>C107609403	>N(100)	>scaffold36040	>N(100)	>C107536180
scaffold55946	>N(100)	>C108348097	>N(100)	>scaffold24359/r
scaffold42858/r	>N(100)	>scaffold34576	>N(100)	>scaffold250245/r
scaffold38971	>N(100)	>scaffold252719	>N(100)	>scaffold19524
scaffold171532/r	>N(100)	>scaffold93053	>N(100)	>scaffold111680/r
C102286523/r	>N(100)	>scaffold34497
scaffold4877/r	>N(100)	>scaffold58502
C94901539	>N(835)	>C94888403	>N(835)	>C99771221/r
scaffold88341	>N(100)	>scaffold121310/r
scaffold174788/r	>N(100)	>scaffold78125
C102648115/r	>N(785)	>C102076943
scaffold9914	>N(100)	>scaffold35766
C95016217/r	>N(835)	>C106536256	>N(835)	>C96652331
scaffold7028/r	>N(100)	>scaffold59269	>N(100)	>scaffold28455	>N(100)	>scaffold123938/r
scaffold300192/r	>N(100)	>scaffold148296	>N(100)	>scaffold6102/r	>N(100)	>scaffold136941
scaffold91800	>N(100)	>C108102615/r	>N(100)	>scaffold11776
scaffold321475	>N(100)	>scaffold37768
C105628697	>N(835)	>C98255264
scaffold24414/r	>N(100)	>scaffold33499/r
C103702052	>N(702)	>scaffold32090/r
scaffold92618	>N(100)	>scaffold141393
scaffold25435	>N(100)	>scaffold7829
scaffold96753	>N(100)	>scaffold68172/r	>N(100)	>scaffold86476
scaffold6781/r	>N(100)	>C105968477	>N(776)	>scaffold279071
scaffold189888	>N(100)	>scaffold161999
scaffold604	>N(100)	>C96144633
scaffold243289	>N(100)	>scaffold10871/r
C108327645/r	>N(726)	>C107111652/r	>N(828)	>C108369153/r	>N(352)	>scaffold308688	>N(100)	>scaffold166734	>N(100)	>C108069895	>N(100)	>scaffold38042/r	>N(100)	>C107532182	>N(100)	>scaffold311363
C108204399	>N(728)	>C107334650/r	>N(587)	>C107733827/r	>N(603)	>C104659382/r
C102143403/r	>N(835)	>C105317641
scaffold29549/r	>N(100)	>scaffold20114	>N(286)	>C108327405/r
scaffold30510/r	>N(100)	>scaffold14668
scaffold10327/r	>N(100)	>scaffold73903
C95672835/r	>N(100)	>scaffold184427/r	>N(100)	>C106527502/r
C96091705/r	>N(835)	>C105753653/r
C106007926	>N(835)	>C103960289/r
scaffold46676/r	>N(100)	>scaffold42329/r	>N(100)	>scaffold3691/r
C107284880/r	>N(707)	>scaffold239774/r
scaffold113173	>N(100)	>scaffold73760
scaffold129693	>N(100)	>scaffold259977/r	>N(100)	>C105985392
scaffold79942	>N(100)	>scaffold4917/r
scaffold20578	>N(100)	>scaffold234703/r	>N(145)	>C107767559/r	>N(100)	>scaffold24401
scaffold167414	>N(100)	>scaffold14962/r
scaffold284299/r	>N(739)	>C107730377/r
C94828135	>N(835)	>C97613787
C106099484/r	>N(100)	>scaffold174712/r	>N(100)	>scaffold100534/r
scaffold10488	>N(100)	>scaffold2368/r
scaffold46049	>N(100)	>scaffold231269	>N(371)	>C108522538
C105840048	>N(835)	>C100993449
scaffold1810	>N(100)	>C96685465/r
scaffold87696	>N(100)	>scaffold163920/r	>N(100)	>scaffold2331	>N(100)	>scaffold52359/r	>N(100)	>scaffold140194/r	>N(100)	>scaffold28293/r	>N(100)	>scaffold65788/r	>N(100)	>scaffold75757
C106125034/r	>N(701)	>scaffold315947
C107565607/r	>N(85)	>scaffold99337	>N(100)	>scaffold273206/r	>N(100)	>C107447800	>N(808)	>C107262910/r	>N(812)	>scaffold203502
C105883582/r	>N(834)	>C99745897
scaffold4158	>N(100)	>scaffold3221/r
C100342149/r	>N(835)	>C108398471
scaffold86274/r	>N(100)	>scaffold87662	>N(100)	>C107357176	>N(100)	>scaffold38424
scaffold234492	>N(835)	>C99415111/r
C105584241	>N(100)	>scaffold75946
scaffold169498	>N(833)	>C98779039
C102482711	>N(835)	>C102621163
scaffold177221/r	>N(100)	>scaffold31940/r	>N(100)	>scaffold17056/r	>N(100)	>scaffold67852/r	>N(100)	>scaffold1447	>N(100)	>scaffold55850/r	>N(100)	>scaffold85896
scaffold325588/r	>N(100)	>scaffold54204/r	>N(367)	>scaffold34794/r	>N(100)	>scaffold208943
scaffold53785/r	>N(100)	>scaffold7352/r
scaffold26212/r	>N(100)	>scaffold11541
C95801893	>N(835)	>C101528217/r
scaffold208205	>N(100)	>scaffold39685/r
scaffold15154/r	>N(100)	>scaffold30920	>N(100)	>scaffold57803
C101415230	>N(835)	>C107073958/r
scaffold65352	>N(100)	>scaffold7549
scaffold58936	>N(100)	>C107811591	>N(100)	>scaffold11133
scaffold11841/r	>N(100)	>C104834066/r
C95717295	>N(831)	>C104755202/r
scaffold2508/r	>N(100)	>scaffold321652/r
C106952652	>N(100)	>scaffold116603/r
scaffold111477	>N(100)	>scaffold50089/r	>N(100)	>scaffold16100	>N(100)	>C108486734/r	>N(100)	>scaffold5270/r	>N(100)	>scaffold25968	>N(100)	>scaffold15809/r	>N(100)	>scaffold45854	>N(100)	>scaffold301752/r	>N(100)	>scaffold93397/r
C96728113/r	>N(835)	>C104870426/r
C96678115	>N(835)	>scaffold210896
scaffold22967/r	>N(100)	>scaffold38218/r
scaffold12573/r	>N(100)	>scaffold15876/r	>N(100)	>scaffold48605	>N(100)	>scaffold68744
scaffold61740/r	>N(100)	>scaffold226249/r	>N(682)	>C107327312/r
scaffold27935/r	>N(100)	>scaffold128620
scaffold23399/r	>N(100)	>C108199053/r
scaffold18404/r	>N(100)	>scaffold8446/r	>N(100)	>scaffold17995	>N(100)	>scaffold16233
C103333428/r	>N(461)	>scaffold182124
scaffold11910/r	>N(100)	>scaffold71567/r	>N(100)	>scaffold12058
scaffold142643/r	>N(100)	>scaffold2725	>N(100)	>scaffold11997
scaffold329839/r	>N(100)	>scaffold70620/r	>N(100)	>scaffold265428	>N(100)	>scaffold74404/r	>N(100)	>scaffold31917/r	>N(100)	>scaffold84902	>N(42)	>scaffold16919/r
scaffold253605/r	>N(611)	>C104884540
scaffold143825/r	>N(423)	>C98464154	>N(756)	>C98145857	>N(813)	>scaffold269744/r
scaffold118901/r	>N(100)	>scaffold41689
scaffold170777	>N(100)	>scaffold42544/r
scaffold57143	>N(100)	>scaffold16526/r
scaffold290828	>N(100)	>C106721118/r	>N(100)	>scaffold28081	>N(100)	>scaffold19102	>N(100)	>scaffold137865/r
C107735683/r	>N(835)	>C107746025/r
scaffold268925/r	>N(100)	>scaffold11827
C106377628/r	>N(835)	>scaffold310221
scaffold283589	>N(100)	>scaffold143857/r
scaffold11615/r	>N(100)	>scaffold122741	>N(100)	>scaffold49724/r	>N(100)	>scaffold1393
C105045929/r	>N(835)	>C98480422
scaffold515	>N(100)	>scaffold50127/r
scaffold70692	>N(332)	>scaffold37564/r
scaffold233290/r	>N(302)	>C100629474
scaffold42537/r	>N(100)	>scaffold75314
scaffold56955	>N(100)	>scaffold26013
scaffold53731/r	>N(100)	>scaffold15284/r
scaffold462/r	>N(100)	>scaffold108965	>N(100)	>scaffold16624
scaffold123617/r	>N(100)	>scaffold17676
scaffold4735/r	>N(100)	>scaffold35237
C103457251	>N(835)	>C95794821/r
C106593142/r	>N(835)	>C105313375/r
scaffold16157	>N(100)	>scaffold318726	>N(100)	>scaffold23186	>N(100)	>scaffold1728/r
C108783930	>N(100)	>scaffold18369/r	>N(100)	>scaffold171670
scaffold35194	>N(100)	>scaffold39777/r	>N(100)	>scaffold15266	>N(100)	>scaffold29349/r	>N(100)	>scaffold13061/r
scaffold11290/r	>N(100)	>scaffold40025/r	>N(100)	>scaffold27580/r
scaffold33715	>N(100)	>scaffold95732/r
scaffold24221/r	>N(100)	>scaffold46832/r
scaffold34721	>N(100)	>scaffold256562/r
C107628341/r	>N(563)	>C108750508
C105643727	>N(100)	>scaffold47062/r	>N(100)	>scaffold68274
C105212369/r	>N(835)	>C102997772/r	>N(100)	>scaffold33758
scaffold69119	>N(100)	>scaffold57413
scaffold12330/r	>N(100)	>scaffold3307
scaffold281365	>N(100)	>scaffold129187/r	>N(709)	>C99245635/r
scaffold82165	>N(100)	>scaffold26140/r
scaffold76767	>N(100)	>C106165998/r
scaffold182331	>N(835)	>C107483974/r
C98147345	>N(739)	>scaffold22803/r
C106317942/r	>N(735)	>C107000948	>N(616)	>C107197308
scaffold74030/r	>N(100)	>scaffold17283
C108006859	>N(835)	>C100669861/r	>N(835)	>C105592835
scaffold124466	>N(100)	>scaffold243413
C102487477	>N(100)	>scaffold40569
scaffold131204/r	>N(830)	>C102262835
scaffold295106	>N(100)	>scaffold61705	>N(100)	>C108325561/r
scaffold189940/r	>N(100)	>scaffold244592/r	>N(100)	>scaffold14311	>N(100)	>scaffold18598
scaffold75808	>N(100)	>C97910528	>N(100)	>scaffold158496/r	>N(100)	>scaffold46950	>N(100)	>scaffold9470/r
C100528796/r	>N(100)	>scaffold64062/r
scaffold32976/r	>N(100)	>C103139616
scaffold152152/r	>N(824)	>scaffold53253
scaffold8741	>N(100)	>scaffold81239/r	>N(100)	>scaffold62169/r	>N(100)	>scaffold89025/r
C97656343	>N(827)	>C95445566
scaffold81172/r	>N(100)	>scaffold25454
scaffold64610	>N(100)	>scaffold36960/r
scaffold168052/r	>N(100)	>scaffold17605/r
C95726575/r	>N(830)	>C100991451/r
scaffold54262	>N(100)	>scaffold87102
scaffold187596/r	>N(100)	>scaffold215036	>N(172)	>scaffold197750/r	>N(100)	>scaffold46171	>N(100)	>scaffold24606
scaffold11132/r	>N(100)	>scaffold59264/r
C107934333	>N(835)	>C108684384/r
scaffold3956	>N(100)	>scaffold13831/r	>N(100)	>scaffold79647	>N(100)	>scaffold93867
scaffold14038/r	>N(100)	>scaffold14104	>N(100)	>scaffold108677
scaffold78386/r	>N(100)	>scaffold33653	>N(100)	>scaffold232544/r
C95747105	>N(835)	>C103325806
scaffold54584/r	>N(100)	>scaffold107439/r
scaffold269255/r	>N(633)	>scaffold159382
scaffold304956	>N(100)	>scaffold57067
scaffold245767/r	>N(100)	>scaffold117057
scaffold23063	>N(100)	>scaffold8132
C101549749	>N(835)	>C95041707/r
scaffold1236	>N(100)	>scaffold180	>N(100)	>scaffold31884/r
C106941018	>N(100)	>scaffold27570
scaffold16779/r	>N(100)	>scaffold15362/r	>N(100)	>scaffold33068
scaffold2527/r	>N(100)	>C96409894	>N(142)	>scaffold241966
scaffold19236/r	>N(100)	>C100445350/r
scaffold131216/r	>N(100)	>C94949775/r
scaffold16674	>N(100)	>scaffold41778/r
scaffold76915	>N(835)	>C106559748
scaffold218/r	>N(100)	>scaffold31820
scaffold13461/r	>N(100)	>scaffold6658	>N(100)	>scaffold59084	>N(100)	>scaffold105175	>N(100)	>C108972666	>N(100)	>scaffold97594/r
scaffold59550	>N(100)	>scaffold223820/r
scaffold191901	>N(100)	>scaffold39854	>N(100)	>scaffold31082	>N(100)	>scaffold54279/r
scaffold2473	>N(100)	>scaffold6891
scaffold4849/r	>N(100)	>scaffold10081/r	>N(100)	>scaffold12852	>N(100)	>scaffold4075/r	>N(100)	>scaffold6363	>N(100)	>scaffold53761	>N(100)	>scaffold27817
scaffold23904/r	>N(100)	>scaffold28565
scaffold48226/r	>N(100)	>scaffold75697	>N(100)	>C108502872
scaffold24110/r	>N(100)	>scaffold64576/r
scaffold193542/r	>N(100)	>scaffold36310/r
C99144641	>N(835)	>C106985000/r
scaffold29706	>N(100)	>scaffold14544/r
C99593980	>N(394)	>scaffold218864/r
scaffold108458/r	>N(41)	>scaffold112487/r
C104620438	>N(653)	>C108141683/r
scaffold17849/r	>N(100)	>scaffold11151	>N(100)	>scaffold59284/r
scaffold322414/r	>N(100)	>scaffold4684/r	>N(100)	>scaffold126515/r
C107184686/r	>N(100)	>scaffold47223/r	>N(100)	>scaffold299177/r
C98182831	>N(488)	>scaffold32659
C108121717	>N(100)	>scaffold47017
scaffold30125	>N(100)	>C98701942
C105774691	>N(835)	>C103543393/r	>N(835)	>C108096949/r
C98035735/r	>N(100)	>scaffold210476/r	>N(100)	>scaffold124631/r
C107271882/r	>N(365)	>C108634566/r	>N(644)	>C106965788/r
scaffold60655/r	>N(100)	>scaffold206206
scaffold197691/r	>N(396)	>C108133073
C107489382	>N(100)	>scaffold10160
scaffold26539/r	>N(100)	>scaffold8670/r
scaffold49506	>N(100)	>scaffold74252
scaffold182149	>N(100)	>scaffold2976/r
C107499544	>N(835)	>C106419849
scaffold40344	>N(100)	>scaffold115376	>N(100)	>scaffold28013/r	>N(100)	>scaffold26530
scaffold38667/r	>N(100)	>scaffold4265/r
scaffold10132/r	>N(100)	>scaffold16660/r	>N(100)	>scaffold15575/r
scaffold205531/r	>N(126)	>C101164018
scaffold20370	>N(100)	>C106768974/r	>N(725)	>C105849252/r	>N(478)	>C108869484/r	>N(326)	>C106369626
C105611839	>N(835)	>C106129844/r
C104620858/r	>N(833)	>scaffold270863/r	>N(100)	>scaffold27476
scaffold254575	>N(100)	>scaffold146031	>N(628)	>C107265130
scaffold106125	>N(100)	>scaffold23290
C108206971/r	>N(100)	>scaffold21816
C101900218	>N(419)	>scaffold123347/r
C106151854/r	>N(596)	>C106010260/r
C108447934	>N(100)	>scaffold2954/r	>N(100)	>C107480784/r
scaffold40856	>N(100)	>scaffold65177/r
scaffold23682/r	>N(100)	>scaffold115389/r
scaffold99795	>N(100)	>scaffold107625/r
scaffold103115/r	>N(100)	>scaffold79911
scaffold183801	>N(499)	>C94906821
scaffold10214	>N(100)	>scaffold156948
C105388659/r	>N(100)	>scaffold18703/r
scaffold7956/r	>N(100)	>scaffold325240	>N(100)	>scaffold277163
C99386799/r	>N(835)	>C105645275/r	>N(835)	>C94842705/r
C104351163/r	>N(602)	>scaffold117129/r
scaffold37068	>N(100)	>scaffold80019/r
scaffold225673/r	>N(100)	>scaffold11894
scaffold33074/r	>N(100)	>scaffold13786/r
C104831514	>N(775)	>C96441290/r
scaffold11592/r	>N(100)	>scaffold86697/r
C107296176	>N(835)	>scaffold298573/r
scaffold25871	>N(100)	>C108881986
scaffold24863/r	>N(100)	>scaffold43040	>N(100)	>scaffold67011/r	>N(100)	>scaffold73624/r
C107409360	>N(530)	>scaffold329344/r
C101949817/r	>N(835)	>C94835881/r
scaffold170855/r	>N(40)	>scaffold206918/r	>N(100)	>scaffold58933	>N(100)	>scaffold199957/r
C102893352/r	>N(835)	>C106927410/r	>N(835)	>C103110086	>N(835)	>C98545688/r
scaffold75939	>N(835)	>C104009411/r	>N(835)	>C104044745
scaffold11911	>N(100)	>scaffold47872
C95345212/r	>N(100)	>scaffold106108	>N(100)	>scaffold13751
scaffold16863/r	>N(100)	>scaffold73424
C96876997	>N(835)	>C99047931/r
scaffold36390/r	>N(100)	>scaffold25489/r	>N(100)	>scaffold22052/r
C106737568	>N(100)	>scaffold25014/r
scaffold5387/r	>N(100)	>C102845340
scaffold63370	>N(100)	>scaffold41488	>N(100)	>scaffold115235/r	>N(100)	>scaffold40679/r
scaffold33067	>N(100)	>scaffold25623/r	>N(100)	>scaffold4702/r
scaffold32598/r	>N(100)	>C107044930	>N(274)	>scaffold202682/r	>N(409)	>C107784899/r	>N(624)	>C107657435	>N(100)	>scaffold27322/r
scaffold120029	>N(100)	>C104624668/r	>N(631)	>C107776775	>N(700)	>C107521296	>N(100)	>scaffold27917/r
C105135811/r	>N(100)	>scaffold149320/r	>N(100)	>scaffold128226
scaffold53033	>N(100)	>C106482643	>N(100)	>scaffold79304/r
C108561418/r	>N(100)	>scaffold9288	>N(100)	>scaffold55284	>N(100)	>scaffold115856	>N(100)	>scaffold320015	>N(100)	>scaffold185696	>N(100)	>scaffold165693	>N(678)	>C109037042
scaffold136302/r	>N(835)	>C97235546	>N(829)	>C99856257
scaffold10314/r	>N(100)	>scaffold100906
scaffold72410/r	>N(100)	>scaffold21825/r
scaffold14312/r	>N(100)	>scaffold59124/r
scaffold229400/r	>N(100)	>scaffold16948/r
C107038060/r	>N(100)	>scaffold110574	>N(100)	>scaffold252510/r	>N(100)	>C106724636/r
scaffold143542/r	>N(100)	>scaffold85682/r
scaffold37632	>N(100)	>scaffold45715/r	>N(100)	>scaffold14515/r
C102798626	>N(374)	>scaffold98569/r
scaffold50669	>N(100)	>scaffold8087/r
scaffold1884/r	>N(100)	>scaffold11009	>N(100)	>scaffold27049/r	>N(100)	>scaffold89006/r	>N(100)	>scaffold5003	>N(100)	>scaffold194548
scaffold102194/r	>N(100)	>scaffold22769	>N(100)	>scaffold246122/r	>N(100)	>scaffold264030	>N(100)	>scaffold29903	>N(100)	>scaffold66629
scaffold70983	>N(100)	>scaffold26215/r
scaffold3681	>N(100)	>scaffold40473	>N(100)	>scaffold25705
scaffold33281	>N(100)	>scaffold32338
scaffold12354	>N(100)	>scaffold21255	>N(100)	>scaffold70218	>N(100)	>scaffold3224	>N(100)	>C105030650
C108280149/r	>N(560)	>C108103865	>N(731)	>C108861332/r	>N(126)	>scaffold124187	>N(109)	>C108785600	>N(315)	>scaffold298370/r	>N(100)	>scaffold77772/r
scaffold30398/r	>N(100)	>scaffold84640/r	>N(100)	>scaffold67577/r	>N(100)	>scaffold10538
scaffold8584	>N(100)	>scaffold16279	>N(100)	>scaffold34704
scaffold180896/r	>N(86)	>C102859440/r
scaffold18129	>N(100)	>C107991713	>N(585)	>C108990734
scaffold12158/r	>N(100)	>scaffold102185/r
scaffold116502	>N(100)	>scaffold5353	>N(100)	>scaffold5648	>N(100)	>scaffold26879	>N(100)	>scaffold71699/r	>N(100)	>scaffold317478	>N(554)	>C96081355
scaffold2935/r	>N(100)	>scaffold29284
scaffold28504	>N(100)	>scaffold38428/r
scaffold103440	>N(100)	>scaffold12676
scaffold116056	>N(100)	>C107770595/r	>N(100)	>scaffold183240/r	>N(100)	>scaffold214775/r	>N(100)	>scaffold38858/r	>N(100)	>scaffold51233/r	>N(100)	>C106084694	>N(835)	>C105408563/r
scaffold12759/r	>N(100)	>scaffold38491
C107793371/r	>N(100)	>scaffold247839/r	>N(100)	>scaffold239389/r
scaffold49300/r	>N(100)	>C107880997/r	>N(538)	>C105058189/r	>N(100)	>scaffold124142/r	>N(378)	>C107795007/r
scaffold253406	>N(100)	>scaffold6669
scaffold194436/r	>N(777)	>C96643621	>N(835)	>scaffold26712/r
scaffold24942	>N(100)	>C108033389/r
scaffold21760/r	>N(100)	>scaffold6815/r	>N(100)	>scaffold78324/r
scaffold144710/r	>N(100)	>scaffold10369/r	>N(100)	>scaffold62155
C96006646	>N(835)	>C104237873
scaffold36303	>N(100)	>scaffold42799/r
scaffold183066	>N(100)	>scaffold162065/r
C98171451/r	>N(281)	>scaffold291979/r
scaffold30441/r	>N(835)	>scaffold96012/r
scaffold235810/r	>N(100)	>scaffold147174/r	>N(100)	>scaffold98074	>N(100)	>scaffold39512	>N(100)	>scaffold10201/r	>N(100)	>scaffold51068
scaffold50466/r	>N(100)	>scaffold20367/r
scaffold18742/r	>N(100)	>C106817726/r
scaffold306594/r	>N(100)	>scaffold229556/r
scaffold26600	>N(100)	>scaffold125521	>N(100)	>scaffold74464/r	>N(100)	>scaffold12999	>N(100)	>scaffold111417/r
scaffold116036	>N(100)	>scaffold18997
scaffold27938/r	>N(100)	>C106675522/r	>N(553)	>C107960515/r	>N(772)	>C107844767	>N(543)	>C108064345
scaffold83096	>N(100)	>scaffold94348	>N(100)	>scaffold51455
scaffold319200/r	>N(100)	>C108720370
scaffold331146	>N(100)	>scaffold30491	>N(100)	>scaffold889
scaffold186346	>N(100)	>scaffold25930	>N(100)	>scaffold32719	>N(100)	>scaffold17169/r
scaffold143508/r	>N(100)	>C108543164
scaffold59733	>N(100)	>scaffold1439
C102462499	>N(100)	>scaffold37253/r
scaffold241058/r	>N(100)	>scaffold238464/r	>N(100)	>scaffold66722
C99359493/r	>N(830)	>C108523046/r
scaffold132712/r	>N(100)	>scaffold114489/r	>N(100)	>scaffold67155/r
scaffold51488/r	>N(100)	>C107584505/r	>N(255)	>scaffold305209
scaffold265101/r	>N(100)	>scaffold4009
scaffold24171	>N(100)	>scaffold22989/r
scaffold13201	>N(100)	>scaffold10755
scaffold45352/r	>N(100)	>scaffold126998	>N(526)	>C108307571	>N(596)	>C107906785	>N(248)	>C108928734	>N(100)	>scaffold71361/r	>N(100)	>scaffold81106/r	>N(100)	>scaffold181621/r
scaffold125865	>N(100)	>C107664939/r	>N(100)	>scaffold9531
C108954782	>N(100)	>scaffold4518/r
C100798847/r	>N(835)	>scaffold49218/r	>N(835)	>C97808685	>N(835)	>C99684671/r
scaffold131608	>N(100)	>scaffold28853/r	>N(100)	>scaffold2836	>N(100)	>scaffold43421/r
scaffold8431	>N(100)	>scaffold13405
scaffold5610	>N(100)	>scaffold17793
scaffold125712	>N(100)	>scaffold105619
C108993032/r	>N(100)	>C107762273	>N(100)	>scaffold125470/r	>N(100)	>C108572498	>N(708)	>C106189616/r
scaffold90206	>N(100)	>scaffold16899/r
scaffold7595	>N(100)	>scaffold99721	>N(100)	>scaffold121826/r	>N(100)	>scaffold43861
C108710790	>N(68)	>scaffold181774/r
scaffold129484	>N(100)	>scaffold9089/r
scaffold7270/r	>N(100)	>scaffold95023/r
scaffold177478	>N(100)	>scaffold16189
C104476246	>N(738)	>scaffold142655/r
scaffold21945/r	>N(100)	>scaffold9777	>N(100)	>scaffold127070
C103728426/r	>N(516)	>scaffold287973
scaffold94413	>N(835)	>C98601402/r
scaffold37604	>N(100)	>scaffold75568/r	>N(100)	>scaffold44826
scaffold10278	>N(100)	>C106672292	>N(100)	>scaffold45611
scaffold185403	>N(622)	>C107735271/r	>N(244)	>scaffold46069/r
C96597251	>N(100)	>scaffold15918
scaffold46968/r	>N(100)	>scaffold19264
scaffold4354	>N(100)	>scaffold1898
scaffold117012/r	>N(517)	>C100483866
scaffold72662	>N(100)	>scaffold126615/r	>N(100)	>C107955083/r	>N(665)	>C105270563/r
C104050655	>N(835)	>C108247325
scaffold106440/r	>N(100)	>scaffold42559/r
scaffold74058/r	>N(100)	>scaffold325810/r
scaffold2737/r	>N(100)	>scaffold8750/r	>N(100)	>scaffold5547	>N(100)	>scaffold216372/r
scaffold19348	>N(100)	>scaffold7469/r
scaffold106774	>N(100)	>scaffold26863
scaffold51782	>N(683)	>C107869169/r	>N(689)	>scaffold98376	>N(100)	>C108484870/r
scaffold145680	>N(100)	>scaffold4856/r	>N(100)	>C108878968
C95048467/r	>N(835)	>C103684824/r
scaffold116126	>N(100)	>scaffold166928
scaffold16099	>N(100)	>C106201668/r
scaffold16034/r	>N(100)	>scaffold47081/r
scaffold308058	>N(433)	>C107892983	>N(734)	>C107756895	>N(496)	>C102891180
scaffold51829	>N(100)	>scaffold23763/r
scaffold41377	>N(100)	>scaffold28876/r
scaffold265171	>N(100)	>scaffold29803
scaffold30153/r	>N(100)	>scaffold18348/r
C103869265	>N(835)	>C103854492
C105580327/r	>N(100)	>scaffold43343/r
scaffold7332/r	>N(100)	>scaffold3013	>N(100)	>scaffold5210	>N(100)	>scaffold28667
scaffold218129/r	>N(100)	>scaffold60908/r
scaffold327335/r	>N(100)	>C107692221/r	>N(100)	>scaffold49559/r
C99855681/r	>N(835)	>C106966562
scaffold7255	>N(100)	>scaffold67617/r	>N(100)	>C107598393	>N(764)	>C107981535/r
C98527116	>N(835)	>scaffold283961	>N(730)	>C102376051/r
C106928864/r	>N(835)	>C95626713
scaffold277693/r	>N(157)	>scaffold184214	>N(835)	>C99336147	>N(835)	>C101347272	>N(835)	>C98249842/r
scaffold62022	>N(100)	>C97237510
scaffold218655	>N(100)	>scaffold121651/r	>N(100)	>scaffold28505
scaffold72363	>N(289)	>C107956045/r	>N(100)	>scaffold140615/r
C104889830/r	>N(835)	>C105888126/r	>N(835)	>C102681725/r
scaffold277826	>N(834)	>C97906700/r	>N(835)	>C98091049/r	>N(835)	>scaffold207062
C108798538	>N(835)	>C105511171
scaffold80949	>N(100)	>scaffold218703/r
scaffold41742/r	>N(100)	>scaffold11512/r
scaffold258518	>N(617)	>scaffold269056	>N(100)	>scaffold83349/r	>N(100)	>scaffold36028	>N(100)	>scaffold1899	>N(100)	>scaffold122900
scaffold64278/r	>N(100)	>scaffold141685
scaffold84540	>N(100)	>scaffold16740/r	>N(100)	>C107226834/r
scaffold57333	>N(100)	>scaffold31202
scaffold42817	>N(100)	>C107421174/r
C98423692	>N(835)	>C96821458/r	>N(835)	>scaffold191498
scaffold202938	>N(100)	>C107544680/r	>N(100)	>scaffold37994/r
scaffold61036/r	>N(100)	>scaffold14425
C106031216/r	>N(731)	>C104047897
scaffold204123/r	>N(563)	>C106023704
scaffold7873/r	>N(100)	>scaffold35132/r	>N(100)	>scaffold31251
scaffold39517	>N(100)	>scaffold42378/r
scaffold1995/r	>N(100)	>C108896398	>N(100)	>scaffold109959/r	>N(100)	>scaffold15047/r
scaffold270118/r	>N(100)	>scaffold60754
C107408132/r	>N(100)	>scaffold195384/r
scaffold59287/r	>N(100)	>scaffold30598
scaffold16006/r	>N(760)	>C99367071
C103703408	>N(835)	>C100758585
C107196254/r	>N(835)	>C102763441/r
C107466824	>N(100)	>scaffold66860/r	>N(100)	>C107822247	>N(100)	>scaffold156212/r	>N(100)	>scaffold101153	>N(100)	>scaffold158760/r	>N(100)	>scaffold151373	>N(100)	>scaffold59500/r
C105620859	>N(100)	>scaffold21641/r	>N(100)	>scaffold31506
C107294544	>N(212)	>scaffold305659/r	>N(735)	>C107425362/r	>N(100)	>scaffold85968
C107297206/r	>N(100)	>scaffold2731
scaffold156955	>N(675)	>C106571662/r
scaffold157650/r	>N(100)	>scaffold2900/r
scaffold5363	>N(100)	>scaffold26632
C108283987	>N(100)	>scaffold53182/r	>N(100)	>C108191267	>N(100)	>scaffold55224
C103020236/r	>N(835)	>C98998193/r
scaffold43781	>N(835)	>C107133546
scaffold209620	>N(100)	>scaffold19047
scaffold12321/r	>N(100)	>scaffold89397
C107009174/r	>N(593)	>scaffold18478	>N(100)	>C108294813
scaffold136192	>N(100)	>scaffold171333/r	>N(398)	>scaffold66730/r
C96826708	>N(100)	>scaffold67840/r	>N(100)	>scaffold28351
C101958563/r	>N(835)	>C100413368/r
C100989345/r	>N(835)	>scaffold280043
scaffold328083/r	>N(100)	>scaffold267528
scaffold61352	>N(100)	>scaffold18266
scaffold11143	>N(100)	>scaffold161873	>N(100)	>scaffold169200
scaffold291482	>N(100)	>scaffold184495/r
scaffold21132/r	>N(100)	>scaffold298223	>N(100)	>scaffold32354/r
scaffold21002	>N(100)	>scaffold21678/r
scaffold229654	>N(100)	>C102822246
scaffold108827/r	>N(781)	>C101793228/r	>N(771)	>C97731949	>N(772)	>scaffold150646/r	>N(835)	>scaffold189247
C99157149	>N(835)	>scaffold40510/r
C102014027/r	>N(835)	>scaffold247273
scaffold64219	>N(100)	>C99827275	>N(732)	>C95623705/r	>N(742)	>C96007622/r	>N(803)	>C100272141/r
scaffold6386	>N(100)	>scaffold46672/r	>N(100)	>scaffold74791
scaffold281895	>N(100)	>C107906181/r	>N(149)	>scaffold182979/r	>N(100)	>scaffold10836
scaffold183572	>N(100)	>scaffold195987	>N(100)	>scaffold52237/r
C96635313/r	>N(835)	>scaffold218414
C106173170/r	>N(100)	>scaffold313674	>N(100)	>scaffold96558	>N(100)	>C108340689
C108768010	>N(835)	>C96131137
C96591833	>N(835)	>C99665403	>N(835)	>scaffold302593
scaffold1778	>N(100)	>scaffold44009/r
scaffold12972	>N(100)	>scaffold52102/r	>N(100)	>scaffold286210/r	>N(100)	>scaffold20974
scaffold103455/r	>N(100)	>scaffold21172
scaffold108599	>N(100)	>scaffold203195
scaffold329654/r	>N(100)	>C108052507
scaffold4906	>N(100)	>scaffold2333
scaffold15904	>N(100)	>scaffold69221/r	>N(100)	>scaffold10548/r	>N(100)	>scaffold133458/r	>N(100)	>scaffold19664/r
scaffold61069	>N(100)	>C104621744
scaffold54615/r	>N(100)	>scaffold57813
C107834997/r	>N(835)	>C106840374
scaffold3626/r	>N(100)	>scaffold113403/r	>N(100)	>scaffold47411	>N(100)	>scaffold35258/r
scaffold92190/r	>N(100)	>scaffold26050/r
scaffold40358	>N(100)	>scaffold121661
C103810860	>N(835)	>C97409551
scaffold18183	>N(100)	>scaffold5544	>N(100)	>scaffold34126
C101581389	>N(100)	>scaffold18249
scaffold27912/r	>N(100)	>scaffold18574/r
scaffold196651	>N(721)	>C107535338	>N(751)	>C108684388
scaffold20878	>N(100)	>C106928406/r
scaffold122933/r	>N(100)	>scaffold928/r	>N(100)	>C96508625
scaffold12518/r	>N(100)	>scaffold62883/r	>N(100)	>scaffold15179/r	>N(100)	>scaffold278661	>N(100)	>scaffold279/r	>N(100)	>scaffold23987/r
C99048465	>N(835)	>C107382122
scaffold16524	>N(100)	>scaffold29779/r
C105947319	>N(835)	>C98564336
C101233484/r	>N(835)	>C101756156
scaffold123213/r	>N(100)	>scaffold53256/r	>N(610)	>scaffold306083	>N(100)	>scaffold231857/r
scaffold31752/r	>N(100)	>scaffold6951
C97668977	>N(100)	>scaffold19059
scaffold3715	>N(100)	>scaffold19056/r	>N(100)	>C107639311	>N(100)	>scaffold96715	>N(100)	>scaffold70406/r	>N(100)	>C106846606	>N(376)	>C108647492/r
scaffold55675/r	>N(100)	>scaffold88508/r	>N(100)	>C106688350/r	>N(630)	>C106787524/r	>N(100)	>scaffold7565
C100006387/r	>N(100)	>scaffold158098
C100165256	>N(828)	>C100005477
scaffold74549/r	>N(100)	>scaffold32277/r	>N(100)	>C107281108/r	>N(100)	>scaffold10376/r
scaffold90165/r	>N(835)	>C98659762
scaffold8795/r	>N(100)	>C108450396/r	>N(100)	>scaffold1307	>N(100)	>scaffold161	>N(100)	>scaffold22757/r
C107102196/r	>N(340)	>C108782544/r
scaffold178534	>N(835)	>C99689091
scaffold177348/r	>N(100)	>scaffold242391
scaffold15169/r	>N(100)	>scaffold50759
C102753159	>N(835)	>scaffold186909	>N(100)	>scaffold18277/r
scaffold237616/r	>N(168)	>C108754390
scaffold14202	>N(100)	>scaffold27697
scaffold58962/r	>N(100)	>scaffold8744/r
scaffold158479/r	>N(100)	>scaffold20001/r
C103706938	>N(835)	>C107508576/r	>N(100)	>scaffold9452/r
scaffold279040	>N(544)	>C106790854/r
C100634866/r	>N(835)	>C101081709/r
scaffold127361	>N(100)	>scaffold125359
scaffold35079/r	>N(100)	>C108471796
scaffold15440/r	>N(100)	>scaffold21035/r
scaffold114527	>N(100)	>scaffold295297/r	>N(100)	>scaffold138411/r
C98832593/r	>N(835)	>C103510005
C96963525	>N(100)	>scaffold9505/r
C108794560/r	>N(100)	>scaffold18432/r	>N(100)	>scaffold30759/r
scaffold250621/r	>N(835)	>C106389649
C105128243	>N(835)	>C102132375
C95075759	>N(835)	>C105678577
scaffold63836/r	>N(100)	>scaffold31738/r
scaffold48119/r	>N(100)	>scaffold271223
scaffold88294/r	>N(100)	>scaffold114056
scaffold7184/r	>N(100)	>scaffold52575/r
scaffold681/r	>N(100)	>scaffold146685	>N(100)	>scaffold2967	>N(100)	>scaffold149933	>N(100)	>scaffold19733
scaffold245536/r	>N(100)	>scaffold227824	>N(629)	>C107706453/r
scaffold245440	>N(100)	>scaffold166575
scaffold52107	>N(100)	>scaffold18296
scaffold5635	>N(100)	>C101776822
scaffold329/r	>N(100)	>scaffold3996/r	>N(100)	>scaffold20584/r
scaffold123854/r	>N(100)	>scaffold312327
scaffold43818	>N(100)	>scaffold87078	>N(100)	>C108254651
scaffold37231	>N(100)	>scaffold10084/r
scaffold2131/r	>N(100)	>scaffold37346	>N(100)	>C102596641
C106324220/r	>N(835)	>C104899740/r
scaffold298206	>N(750)	>scaffold5185
scaffold166120/r	>N(100)	>scaffold11660
scaffold128350	>N(100)	>scaffold18386/r
C108446482	>N(561)	>C108066593/r	>N(600)	>scaffold82695	>N(429)	>C108526246
scaffold94175	>N(100)	>scaffold86883
scaffold31405/r	>N(100)	>scaffold10483/r
scaffold163213/r	>N(100)	>C99108933/r
C96117883	>N(818)	>C97548625/r
scaffold154732/r	>N(100)	>scaffold11574/r
scaffold119568/r	>N(100)	>scaffold73346
scaffold1327/r	>N(100)	>scaffold5725/r
scaffold91990/r	>N(100)	>scaffold31218
scaffold59207/r	>N(100)	>scaffold90004/r	>N(100)	>scaffold54238	>N(100)	>scaffold44644
scaffold17915	>N(100)	>scaffold15760/r	>N(100)	>scaffold4229/r	>N(100)	>scaffold97603/r
scaffold49940/r	>N(100)	>scaffold9883/r	>N(100)	>scaffold49963/r	>N(100)	>scaffold26611	>N(100)	>scaffold306299	>N(100)	>scaffold33189/r
scaffold8557/r	>N(100)	>scaffold28340/r	>N(100)	>scaffold105759
C108881804	>N(100)	>scaffold27692/r	>N(100)	>C105315999/r	>N(794)	>C105653755/r	>N(100)	>scaffold118491
scaffold77904	>N(100)	>scaffold59200/r
scaffold9659/r	>N(100)	>scaffold26596
scaffold10044	>N(100)	>C108426366	>N(100)	>scaffold129550
scaffold57344/r	>N(100)	>C99317021/r
scaffold37361	>N(100)	>C107371632/r
scaffold12752	>N(100)	>scaffold19403/r
scaffold97624	>N(315)	>scaffold206508/r	>N(100)	>scaffold6732	>N(100)	>C107528422/r	>N(100)	>scaffold24406	>N(100)	>scaffold23867/r
C95105745	>N(542)	>scaffold207583
scaffold59009	>N(100)	>scaffold96532
scaffold162442	>N(100)	>scaffold208404	>N(100)	>C108310975
C108171421	>N(835)	>C102760143
C101231538/r	>N(835)	>scaffold310790
scaffold278189/r	>N(835)	>C107973471	>N(100)	>scaffold19601
scaffold31803	>N(100)	>scaffold5010
scaffold2789/r	>N(100)	>scaffold3335
scaffold8610	>N(100)	>scaffold76820/r
C107571685/r	>N(835)	>C106825448/r
C108006775/r	>N(100)	>scaffold15182/r
scaffold116004	>N(745)	>scaffold18255
C106916074	>N(578)	>C107525050/r
C107042778/r	>N(100)	>scaffold64019/r
scaffold4998	>N(100)	>scaffold34710
scaffold132823/r	>N(100)	>scaffold32923/r
scaffold20157/r	>N(100)	>scaffold9226	>N(100)	>scaffold10633
scaffold20051	>N(100)	>scaffold57002/r	>N(100)	>scaffold36698/r	>N(100)	>scaffold72464/r	>N(100)	>scaffold63016/r	>N(100)	>scaffold24627/r	>N(100)	>scaffold19540/r
scaffold17994	>N(100)	>scaffold14477/r	>N(100)	>scaffold188996/r	>N(100)	>scaffold196118/r	>N(100)	>C106596524/r	>N(100)	>scaffold24260/r
scaffold8607	>N(100)	>scaffold53329
scaffold315713/r	>N(835)	>C103509935/r
scaffold5148	>N(100)	>scaffold15934	>N(100)	>scaffold25373	>N(377)	>scaffold260062/r
scaffold144488/r	>N(100)	>scaffold41159	>N(100)	>scaffold265783
C96407656/r	>N(835)	>C104252735
C105006476/r	>N(100)	>scaffold37379
scaffold15596	>N(100)	>scaffold7872/r
C101060821/r	>N(835)	>C106636368	>N(641)	>C98257120
scaffold153/r	>N(100)	>scaffold41877
scaffold3363	>N(100)	>scaffold34129
scaffold319578	>N(100)	>scaffold14868	>N(100)	>scaffold169433/r	>N(100)	>scaffold89374/r
C104611644	>N(835)	>C103925097
scaffold61906	>N(100)	>scaffold78271
scaffold58380	>N(100)	>scaffold21681	>N(100)	>scaffold127912	>N(100)	>scaffold165607/r	>N(100)	>scaffold295001/r	>N(100)	>scaffold146078/r
scaffold30968/r	>N(100)	>scaffold137879/r	>N(100)	>scaffold295902/r	>N(100)	>scaffold36150
scaffold202568	>N(100)	>scaffold318503/r
scaffold7735	>N(100)	>C95769187/r
scaffold12941	>N(100)	>scaffold14952/r
scaffold46015/r	>N(100)	>scaffold13185/r
scaffold144008/r	>N(713)	>scaffold244518
scaffold252213/r	>N(100)	>scaffold228570
scaffold3011/r	>N(100)	>scaffold9571/r	>N(100)	>C96679535
C104800778	>N(100)	>scaffold559
scaffold24560/r	>N(100)	>scaffold11131	>N(100)	>scaffold9127
scaffold255509	>N(812)	>scaffold65194/r
scaffold186646/r	>N(100)	>scaffold59872	>N(100)	>scaffold132523/r	>N(186)	>C108602614	>N(100)	>scaffold25508	>N(100)	>scaffold49455/r	>N(100)	>scaffold31163	>N(285)	>C107633367	>N(100)	>scaffold4804	>N(100)	>C107269996
C100901429	>N(835)	>C104528690/r
scaffold200728/r	>N(100)	>scaffold25416/r	>N(100)	>scaffold19578	>N(100)	>scaffold161506/r
scaffold8991/r	>N(100)	>scaffold115657	>N(45)	>C96490585/r
scaffold51755/r	>N(100)	>scaffold19263/r	>N(100)	>C108378561/r	>N(100)	>scaffold38317	>N(100)	>scaffold312477/r
scaffold15094	>N(100)	>scaffold13808
C101942046	>N(835)	>C107670133/r
C107469070/r	>N(556)	>scaffold151370/r
scaffold14356/r	>N(100)	>scaffold15806/r
C107650611	>N(100)	>scaffold11814
C107356836/r	>N(835)	>C97067455
scaffold19501	>N(100)	>scaffold105341
scaffold67187/r	>N(100)	>scaffold9148/r
C108796156	>N(100)	>C108907608/r	>N(207)	>scaffold2/r	>N(100)	>C108606164
scaffold6023	>N(100)	>scaffold65413/r	>N(100)	>scaffold64801/r	>N(100)	>scaffold198220	>N(553)	>C107950737
scaffold57686	>N(100)	>scaffold51892/r
scaffold270727/r	>N(100)	>scaffold185453
C95474606	>N(146)	>scaffold14106
scaffold380/r	>N(100)	>scaffold6659/r
scaffold38498	>N(100)	>scaffold113263
scaffold72275	>N(100)	>scaffold290381/r
scaffold108117/r	>N(100)	>scaffold30288/r
scaffold3042/r	>N(100)	>scaffold109245
scaffold3656/r	>N(100)	>scaffold55514	>N(100)	>scaffold80246	>N(100)	>scaffold23678/r
scaffold3489/r	>N(100)	>C107551928	>N(100)	>scaffold38027/r	>N(100)	>scaffold12794	>N(100)	>C95599217/r
scaffold112526/r	>N(100)	>C106096596/r
scaffold108659/r	>N(100)	>scaffold44024	>N(100)	>scaffold4178	>N(100)	>scaffold41204
C94837385	>N(835)	>C100786027/r	>N(684)	>C108096399/r	>N(58)	>C108574102/r	>N(548)	>C108157611	>N(613)	>C107101154/r
scaffold39462/r	>N(100)	>scaffold51232/r
scaffold79005/r	>N(835)	>C103392084	>N(835)	>C103398288/r
scaffold29591	>N(100)	>scaffold5747	>N(100)	>scaffold13938/r
scaffold28400	>N(100)	>scaffold123791
scaffold218512/r	>N(391)	>C107246356
scaffold272267	>N(100)	>scaffold170823
C98309116	>N(100)	>scaffold26192	>N(100)	>scaffold9701/r	>N(100)	>C101749404
scaffold23430	>N(100)	>C104983172/r	>N(100)	>scaffold25591	>N(100)	>scaffold97374	>N(100)	>scaffold264090	>N(835)	>C107914621/r
scaffold29025	>N(328)	>scaffold48905
scaffold89146/r	>N(769)	>scaffold159037/r
scaffold67209/r	>N(100)	>scaffold257751	>N(100)	>scaffold45704/r
scaffold60993	>N(100)	>scaffold87852
scaffold226676/r	>N(100)	>scaffold67272/r	>N(73)	>scaffold23990
scaffold25714	>N(100)	>scaffold166455
scaffold6446	>N(100)	>scaffold47119/r
C103763986	>N(835)	>C104462508/r
scaffold99635/r	>N(100)	>scaffold50383	>N(476)	>C108079923/r	>N(100)	>scaffold28868/r	>N(100)	>scaffold12187/r	>N(100)	>scaffold42662/r	>N(100)	>scaffold14807/r	>N(100)	>scaffold22445	>N(100)	>scaffold34237	>N(100)	>scaffold29051	>N(100)	>scaffold25813
scaffold81109	>N(100)	>scaffold135860
scaffold95428/r	>N(100)	>scaffold188520
C103371946	>N(835)	>C98221161/r
scaffold104704	>N(100)	>scaffold19730/r
C98345836/r	>N(835)	>C106092594/r	>N(835)	>C104712664
C107853303	>N(344)	>C108025531/r	>N(644)	>C107219050/r
C103912231/r	>N(835)	>C102291003/r
scaffold10837	>N(100)	>scaffold33236/r	>N(100)	>scaffold28179	>N(100)	>scaffold146002/r	>N(100)	>scaffold72533
C108613874	>N(100)	>scaffold80800/r
scaffold140015/r	>N(100)	>scaffold10703
scaffold55453/r	>N(100)	>scaffold15874/r
scaffold2460/r	>N(100)	>scaffold77837/r
scaffold299271/r	>N(100)	>scaffold54826
scaffold139308	>N(100)	>scaffold42847
C102617427/r	>N(653)	>scaffold308803	>N(100)	>scaffold122846/r
C107059324/r	>N(100)	>scaffold107708/r
scaffold73194	>N(100)	>C99395327/r
scaffold201902	>N(100)	>scaffold90134
C101053027	>N(434)	>scaffold102729/r
scaffold200534	>N(100)	>scaffold64242
scaffold10138/r	>N(100)	>scaffold21609/r	>N(100)	>scaffold35865/r
scaffold3211/r	>N(100)	>scaffold43930/r	>N(100)	>scaffold336/r	>N(100)	>scaffold7105
scaffold311593/r	>N(100)	>C108346529	>N(100)	>scaffold20973
C104813950/r	>N(746)	>C106682582	>N(703)	>C107874711/r
scaffold140583/r	>N(100)	>scaffold56240/r	>N(100)	>scaffold49764	>N(100)	>scaffold321	>N(100)	>scaffold3481
C98727110	>N(100)	>scaffold11227
scaffold1438/r	>N(100)	>scaffold20333/r
scaffold169109/r	>N(100)	>C106539338/r	>N(581)	>scaffold324026
scaffold1559	>N(100)	>scaffold197483
scaffold11520/r	>N(100)	>scaffold62674	>N(100)	>scaffold83304/r	>N(100)	>scaffold23098/r
scaffold8954	>N(100)	>scaffold28577
scaffold329027/r	>N(104)	>scaffold42110/r	>N(100)	>scaffold130463
C100298171/r	>N(835)	>C95439366/r
scaffold214329	>N(100)	>scaffold273069
C97833743	>N(100)	>scaffold209289/r
scaffold20453	>N(100)	>C105562239
C105328107	>N(668)	>C108458668/r	>N(584)	>C108299141
scaffold6038	>N(100)	>scaffold80484	>N(100)	>scaffold100233
scaffold125577/r	>N(743)	>scaffold62128
scaffold23175/r	>N(100)	>scaffold46726/r
scaffold210201/r	>N(100)	>scaffold110751
scaffold3143/r	>N(100)	>scaffold331104
scaffold7347/r	>N(100)	>scaffold3837
scaffold298515/r	>N(835)	>C95342028
C108834240/r	>N(100)	>scaffold27554/r
C104813392	>N(835)	>C105054487	>N(835)	>C97615403/r
scaffold126922	>N(100)	>scaffold15810
scaffold102149	>N(547)	>scaffold134526/r
scaffold154658/r	>N(100)	>scaffold53374/r	>N(100)	>C107010660
scaffold10610	>N(100)	>scaffold91780/r	>N(100)	>C108289599	>N(8)	>C108133639/r
scaffold7939	>N(100)	>scaffold1947/r	>N(100)	>scaffold56197/r
C105310501	>N(834)	>C95026071
scaffold9769	>N(31)	>scaffold1557/r
C95637117/r	>N(835)	>C108845024
scaffold8195	>N(100)	>scaffold21256
C99321805	>N(100)	>scaffold9063
scaffold122463/r	>N(100)	>scaffold35340/r	>N(100)	>C107611041/r
C105682427	>N(797)	>scaffold38321	>N(100)	>scaffold62274/r
scaffold31075	>N(100)	>C108527348
scaffold31645	>N(100)	>scaffold25101	>N(100)	>scaffold219457	>N(100)	>scaffold56278
scaffold32247	>N(100)	>scaffold68467	>N(100)	>scaffold131530/r	>N(100)	>scaffold105332	>N(100)	>scaffold23958
scaffold47726	>N(100)	>scaffold56907	>N(100)	>scaffold36637
C95690549/r	>N(835)	>C98879593/r
scaffold5617	>N(100)	>scaffold200301	>N(100)	>scaffold46779/r
C107971173	>N(100)	>scaffold190517/r
scaffold20744/r	>N(100)	>scaffold175571
C105490089	>N(769)	>C98068683/r
C104432303/r	>N(702)	>C105895240	>N(100)	>scaffold162899	>N(100)	>scaffold76484
C104934602	>N(100)	>scaffold66001	>N(504)	>scaffold317920/r	>N(100)	>scaffold126201/r
C107098916/r	>N(100)	>scaffold15764
scaffold11860/r	>N(100)	>scaffold9486
C105956827	>N(100)	>scaffold262253	>N(100)	>scaffold302130	>N(100)	>scaffold134181/r
scaffold61934	>N(100)	>scaffold47173	>N(100)	>scaffold45974	>N(100)	>scaffold15978	>N(100)	>scaffold2442
scaffold14151	>N(100)	>scaffold2797/r
scaffold13282/r	>N(100)	>scaffold19417/r
C108943496/r	>N(100)	>scaffold129840/r
scaffold146784/r	>N(100)	>scaffold6834
C103788214	>N(835)	>C99706629
scaffold66904/r	>N(100)	>scaffold5672
C107567777/r	>N(760)	>C107574051/r	>N(528)	>C108664408/r	>N(202)	>C107729287
scaffold45345	>N(100)	>scaffold20491/r
C106918700	>N(666)	>scaffold144703/r
C104088781	>N(679)	>C106018082/r
scaffold7289/r	>N(100)	>scaffold10878/r
scaffold38242	>N(100)	>scaffold25151/r
C105412753	>N(771)	>C96723865	>N(100)	>scaffold8914/r	>N(100)	>scaffold33409/r	>N(100)	>scaffold19658/r	>N(100)	>scaffold180690/r
scaffold7187	>N(100)	>scaffold303186/r
C107087610/r	>N(559)	>C108281565/r	>N(100)	>scaffold38803/r
C108147157	>N(234)	>C107976937	>N(100)	>scaffold91774
C108622630	>N(100)	>scaffold516	>N(100)	>C108553818/r	>N(100)	>scaffold317425/r	>N(100)	>scaffold46859
C108364851/r	>N(835)	>scaffold37367
scaffold62436/r	>N(100)	>scaffold81873	>N(100)	>scaffold10942/r
C103936949/r	>N(835)	>C106654718/r
scaffold66349	>N(100)	>scaffold20099
scaffold153343/r	>N(835)	>C102672505
scaffold43392	>N(100)	>scaffold2387
C96045260/r	>N(835)	>C99893509/r
scaffold11620/r	>N(100)	>scaffold96857/r	>N(100)	>scaffold4830
scaffold13250/r	>N(100)	>scaffold3032/r
scaffold71549/r	>N(100)	>scaffold30534
C100269943	>N(100)	>scaffold173082/r
scaffold17955/r	>N(100)	>scaffold1659
C107553766/r	>N(132)	>scaffold185593	>N(100)	>scaffold69449
C96139995	>N(835)	>C96808544	>N(674)	>C107492510
scaffold240553	>N(100)	>scaffold31957/r
scaffold18525/r	>N(100)	>scaffold40079
scaffold67793	>N(100)	>C108397729	>N(100)	>scaffold13106
scaffold294348/r	>N(100)	>scaffold312092	>N(100)	>C107447998
scaffold2729/r	>N(100)	>C108398267
scaffold50010/r	>N(100)	>C108024829	>N(496)	>scaffold105638
scaffold10127/r	>N(100)	>scaffold30388
C108188359/r	>N(100)	>scaffold202426/r
C107809307	>N(546)	>C108554380	>N(106)	>C108103887
scaffold518/r	>N(100)	>scaffold87933
scaffold231346/r	>N(100)	>scaffold53141/r
C108645676/r	>N(100)	>scaffold104284/r
scaffold299603	>N(829)	>C94954619/r
scaffold128796	>N(100)	>scaffold116387	>N(100)	>C107723801/r	>N(565)	>scaffold64881
scaffold18116	>N(100)	>scaffold69632	>N(100)	>scaffold21200	>N(100)	>scaffold10708/r
scaffold2324/r	>N(100)	>scaffold45105	>N(100)	>scaffold58409/r	>N(100)	>scaffold22534	>N(100)	>scaffold105437	>N(100)	>scaffold28698	>N(100)	>scaffold41929/r
C97641005/r	>N(835)	>C103375458/r	>N(726)	>C102649827/r
scaffold39991	>N(100)	>C105614589
scaffold10403	>N(100)	>C108591720/r
scaffold82928	>N(100)	>scaffold25570
scaffold21617	>N(100)	>scaffold34333/r
scaffold224253	>N(100)	>scaffold44479
scaffold17497/r	>N(100)	>scaffold37513
scaffold193679/r	>N(100)	>scaffold114347/r
scaffold20750	>N(100)	>scaffold69712	>N(100)	>scaffold5321
scaffold34016/r	>N(100)	>scaffold39864/r	>N(100)	>scaffold43703
C108329975/r	>N(835)	>C104542882/r
scaffold74640/r	>N(100)	>scaffold21746/r
scaffold128995	>N(100)	>scaffold30912/r
scaffold20034	>N(100)	>C101341898
C100762189/r	>N(835)	>C102112061/r
scaffold154048/r	>N(100)	>scaffold236372	>N(100)	>scaffold299238/r	>N(739)	>C105686859	>N(803)	>C101543495/r	>N(100)	>scaffold62000/r	>N(100)	>scaffold64758	>N(100)	>scaffold20108/r
scaffold5998	>N(100)	>scaffold290241/r
scaffold24591	>N(100)	>scaffold61289
C108168117	>N(835)	>C96369818	>N(835)	>C104272647/r
C106056904/r	>N(835)	>C102633569/r
C103420691	>N(829)	>scaffold187928
scaffold8681	>N(100)	>scaffold23839
scaffold54457/r	>N(835)	>C102273425
C107294032	>N(100)	>scaffold83693/r
scaffold29812	>N(100)	>scaffold47512	>N(100)	>scaffold32340/r	>N(100)	>scaffold5146/r	>N(100)	>scaffold232579	>N(100)	>scaffold12355	>N(100)	>scaffold60434/r	>N(100)	>scaffold6216
scaffold12679	>N(100)	>scaffold4513
scaffold256245/r	>N(100)	>scaffold29562
scaffold28456/r	>N(100)	>scaffold84206
scaffold95875/r	>N(100)	>scaffold89802
C106465059	>N(632)	>scaffold293106
scaffold24223/r	>N(100)	>scaffold133723/r
scaffold280383/r	>N(100)	>scaffold158344/r	>N(100)	>C106649426
scaffold15792	>N(100)	>scaffold6594
C108000033/r	>N(85)	>C108905362
scaffold74059	>N(100)	>C100098678	>N(754)	>C107313322
scaffold154498	>N(835)	>scaffold114323
scaffold28818	>N(100)	>scaffold65121	>N(100)	>scaffold304338	>N(100)	>scaffold20664	>N(100)	>scaffold222072/r
scaffold52199/r	>N(100)	>scaffold109996/r
scaffold26375/r	>N(100)	>scaffold93408
scaffold6745/r	>N(100)	>scaffold3553
C107891363/r	>N(835)	>scaffold187269/r
C108705580/r	>N(100)	>scaffold17347
scaffold94518/r	>N(100)	>scaffold7166/r
scaffold47287	>N(100)	>scaffold12447/r	>N(100)	>scaffold134904/r	>N(100)	>scaffold9321/r
C101597239/r	>N(100)	>scaffold20369
scaffold123677/r	>N(791)	>C105038945
scaffold78120/r	>N(100)	>scaffold21615/r
scaffold29835/r	>N(100)	>scaffold33220	>N(100)	>scaffold239065/r
scaffold72213/r	>N(100)	>scaffold151871	>N(100)	>C108199181/r	>N(100)	>scaffold253707
scaffold4736	>N(100)	>scaffold43414/r
scaffold7617	>N(100)	>scaffold39538/r	>N(100)	>scaffold1856/r
scaffold5608	>N(100)	>scaffold16982/r	>N(100)	>scaffold16849	>N(100)	>scaffold5619/r	>N(100)	>scaffold8352/r	>N(100)	>scaffold35211/r	>N(100)	>scaffold13644/r
scaffold21721	>N(100)	>scaffold108023/r
scaffold316878	>N(835)	>C103742298
C108534228	>N(160)	>C106353124/r
scaffold68690	>N(100)	>scaffold15405/r
scaffold192572	>N(100)	>scaffold3203
C103790772/r	>N(754)	>C103152506/r
scaffold34165/r	>N(100)	>scaffold89629/r	>N(100)	>scaffold91973
C105989272	>N(835)	>C105915440/r
scaffold10761/r	>N(100)	>C105774621
scaffold16622	>N(100)	>scaffold6178
scaffold62418	>N(100)	>scaffold73915
scaffold77222/r	>N(100)	>C105465391
scaffold17028/r	>N(100)	>scaffold61280/r	>N(100)	>scaffold280921
C107276304/r	>N(754)	>C107090134	>N(579)	>C108441840
scaffold302324/r	>N(100)	>scaffold202594/r	>N(100)	>scaffold128167/r	>N(100)	>scaffold77006/r	>N(100)	>C99234009
scaffold30622	>N(329)	>C105951071/r	>N(835)	>C105790683/r
scaffold55396/r	>N(100)	>scaffold46920/r	>N(100)	>C105874898	>N(833)	>C107203558	>N(541)	>C101653859/r
scaffold58342/r	>N(100)	>scaffold256373
scaffold26330	>N(100)	>C103037892/r
C105181295	>N(835)	>C106374456/r
C100298607	>N(835)	>scaffold297100/r
scaffold61642/r	>N(100)	>scaffold165403
scaffold21700	>N(100)	>scaffold32622	>N(100)	>scaffold6524
scaffold14518/r	>N(100)	>scaffold262771
scaffold8530/r	>N(100)	>C108470870	>N(786)	>C104804884	>N(100)	>scaffold18845/r
scaffold318433/r	>N(835)	>scaffold246885/r
scaffold8512/r	>N(100)	>scaffold70041	>N(100)	>scaffold10914/r
scaffold12606/r	>N(100)	>scaffold82865	>N(100)	>scaffold963
scaffold155830/r	>N(707)	>C96738067/r
scaffold241603	>N(782)	>scaffold129939/r
scaffold69650	>N(100)	>scaffold93117
scaffold196499	>N(795)	>scaffold216130
scaffold307432	>N(835)	>C104571636/r
C98009491	>N(835)	>C108708896
C107758095	>N(100)	>scaffold320758
C106918560/r	>N(690)	>scaffold237550/r	>N(100)	>C107498578	>N(100)	>scaffold2136/r	>N(100)	>C108097269/r
scaffold65473	>N(100)	>scaffold127617/r
scaffold12836/r	>N(100)	>scaffold228267/r	>N(100)	>C108760016	>N(100)	>scaffold240036/r
scaffold12094/r	>N(100)	>scaffold250472/r
C102973294	>N(100)	>scaffold3980/r	>N(804)	>C107619723/r	>N(731)	>C108048191
scaffold9241/r	>N(100)	>scaffold39066	>N(100)	>scaffold17263/r
scaffold26135/r	>N(100)	>scaffold69096/r
scaffold103730/r	>N(100)	>scaffold78605	>N(100)	>scaffold11969	>N(100)	>scaffold53700/r
scaffold20223/r	>N(100)	>scaffold828/r
scaffold10070/r	>N(100)	>scaffold32
scaffold20893/r	>N(100)	>scaffold3547
C107972739/r	>N(578)	>C107421028/r
scaffold232302/r	>N(100)	>C108749036/r	>N(100)	>scaffold188389	>N(100)	>scaffold75415
C107404670	>N(100)	>scaffold121108
scaffold45931/r	>N(100)	>scaffold7298/r
C94899105/r	>N(835)	>C95228940	>N(835)	>C97648739/r
scaffold8448/r	>N(100)	>scaffold32558/r
scaffold49308/r	>N(676)	>C105379077
scaffold11651	>N(100)	>scaffold124132	>N(100)	>scaffold14581
scaffold52061/r	>N(100)	>scaffold20138	>N(100)	>scaffold7233/r
scaffold33238	>N(100)	>scaffold1549	>N(100)	>scaffold94326	>N(100)	>scaffold61716
C107929207	>N(570)	>C105899318/r
scaffold304246	>N(100)	>scaffold38656/r
scaffold9599	>N(100)	>scaffold35965
scaffold34869	>N(100)	>scaffold3366/r	>N(100)	>scaffold3992
scaffold34654	>N(100)	>scaffold22370/r	>N(100)	>scaffold47681
scaffold4928/r	>N(100)	>scaffold1573/r
scaffold12954/r	>N(100)	>scaffold161194/r	>N(100)	>scaffold22234/r	>N(100)	>scaffold1350
C103604203/r	>N(835)	>C104114955
C99606296	>N(96)	>scaffold197792/r
scaffold33368	>N(100)	>C94950707/r
scaffold21620	>N(100)	>scaffold252605/r
C108498134	>N(100)	>scaffold75446/r	>N(48)	>C108293633/r
C108300051	>N(835)	>C95986484/r
scaffold4792	>N(100)	>scaffold87229
scaffold124677	>N(100)	>scaffold28801
scaffold157551/r	>N(100)	>C107745103/r	>N(100)	>scaffold62056
scaffold37190	>N(100)	>scaffold30357
C102949150/r	>N(835)	>C102000873/r
scaffold15546/r	>N(100)	>scaffold99005/r	>N(100)	>scaffold116048	>N(100)	>scaffold66410/r	>N(100)	>scaffold42751/r
scaffold7551	>N(100)	>scaffold212786/r
scaffold68672	>N(100)	>scaffold473/r
scaffold132287	>N(100)	>C99165363	>N(835)	>C94920573
scaffold230153	>N(835)	>C96951865/r
C107883379	>N(100)	>scaffold26681	>N(485)	>scaffold219376/r
scaffold325982/r	>N(100)	>scaffold12471/r
scaffold23572/r	>N(100)	>scaffold119512
scaffold11985/r	>N(100)	>scaffold62892
scaffold24035/r	>N(100)	>scaffold53939/r
scaffold150252	>N(100)	>scaffold102452/r
C108614462	>N(721)	>C108461626	>N(503)	>scaffold136631/r	>N(100)	>scaffold78413
C96880177/r	>N(826)	>C99126021
scaffold21987	>N(100)	>scaffold55451
scaffold199397/r	>N(100)	>scaffold9103
scaffold32774	>N(835)	>C105405979
scaffold41360/r	>N(100)	>scaffold84597	>N(100)	>scaffold142888/r	>N(100)	>scaffold20723	>N(100)	>scaffold172473
scaffold328842/r	>N(326)	>C107692009/r	>N(603)	>scaffold322417/r	>N(152)	>C104258279/r
scaffold117713	>N(100)	>C106020736/r	>N(759)	>scaffold193615/r	>N(100)	>scaffold62454/r	>N(616)	>C108210659/r
scaffold10743	>N(100)	>C95872879/r
scaffold179396	>N(100)	>scaffold90284/r	>N(673)	>C107316576/r	>N(587)	>C107453426/r	>N(100)	>scaffold20589
scaffold5933	>N(100)	>C108789940
scaffold78377/r	>N(100)	>scaffold28669/r
scaffold7217	>N(100)	>scaffold20315/r
scaffold295407	>N(100)	>scaffold35702
scaffold137516	>N(100)	>scaffold106714/r
scaffold41118	>N(100)	>scaffold116179
C107256022	>N(835)	>C108427522
scaffold54138	>N(312)	>C107679875/r	>N(791)	>C107315796
scaffold120130/r	>N(100)	>scaffold243904/r	>N(100)	>scaffold1059/r	>N(100)	>scaffold50141
C103023730	>N(835)	>C104008039
scaffold3769	>N(100)	>scaffold1391/r
scaffold84700/r	>N(100)	>C108606722
scaffold71378/r	>N(100)	>scaffold70096/r	>N(100)	>scaffold2798
scaffold107659	>N(100)	>scaffold93272	>N(100)	>scaffold302486	>N(100)	>scaffold212246	>N(100)	>scaffold98034/r	>N(100)	>scaffold246340/r
scaffold80242/r	>N(100)	>scaffold115629/r
C104136395/r	>N(352)	>scaffold71427/r
scaffold17855	>N(100)	>scaffold309401	>N(100)	>C107332880/r	>N(745)	>C107614147/r	>N(185)	>scaffold137951	>N(100)	>scaffold64821
scaffold294644	>N(835)	>scaffold114425
C105964263	>N(835)	>C99468070	>N(835)	>C104928760
C100964969	>N(436)	>scaffold167941
scaffold36034/r	>N(100)	>scaffold324588	>N(408)	>C108452594/r	>N(327)	>C107984231
C104265079/r	>N(835)	>C97286963
C100799771	>N(100)	>scaffold122559
C103461077/r	>N(835)	>C99169085
scaffold82354	>N(100)	>scaffold109122/r
C100455578/r	>N(835)	>C103103578/r	>N(835)	>C98539676/r
C105156781	>N(835)	>C100543142
scaffold39033	>N(100)	>scaffold2171/r
C108670006	>N(835)	>C108456946
scaffold8201/r	>N(100)	>scaffold2000
C102406785/r	>N(835)	>C107489806
scaffold291105	>N(835)	>C98467106/r
C107467536	>N(111)	>scaffold101962	>N(100)	>scaffold114365	>N(100)	>C108847170/r
scaffold244998	>N(100)	>scaffold81370
scaffold14948	>N(100)	>C106771728/r
scaffold324330	>N(835)	>C95461204/r
C105408759/r	>N(835)	>C98316628/r
scaffold6326	>N(100)	>C108133879/r
scaffold3257/r	>N(100)	>scaffold50140/r	>N(100)	>scaffold29409	>N(100)	>scaffold324497
scaffold112683	>N(100)	>scaffold68105/r	>N(100)	>scaffold309480	>N(100)	>scaffold15704
scaffold1031/r	>N(100)	>scaffold67029/r
C100543816/r	>N(100)	>scaffold96444
scaffold22573	>N(100)	>C107572471/r	>N(100)	>scaffold93371/r	>N(100)	>C107058536/r
C108128839	>N(100)	>scaffold1455/r
C105704763	>N(787)	>C107432358
scaffold48287/r	>N(100)	>scaffold53798
scaffold28819/r	>N(100)	>scaffold12691	>N(100)	>C106997808/r
C108058445/r	>N(100)	>scaffold43247/r
C107611849	>N(100)	>scaffold58651/r
scaffold112504	>N(100)	>scaffold179334
scaffold208	>N(100)	>C107209194/r
scaffold9959	>N(100)	>scaffold41323
scaffold26387	>N(100)	>scaffold15268/r	>N(100)	>scaffold27100/r	>N(100)	>scaffold18465
scaffold29017/r	>N(100)	>scaffold106439/r
C98439024/r	>N(835)	>C105653531/r
scaffold31584/r	>N(100)	>scaffold86100	>N(100)	>scaffold144158/r	>N(100)	>scaffold13171/r
scaffold71224/r	>N(100)	>scaffold3305/r
scaffold3411/r	>N(100)	>scaffold122654
scaffold94478	>N(100)	>scaffold113145	>N(100)	>scaffold84506
scaffold53166/r	>N(100)	>scaffold11693/r
scaffold14000/r	>N(100)	>scaffold1777
scaffold738/r	>N(100)	>scaffold117033/r
scaffold125794	>N(821)	>C99506706	>N(692)	>C97329759
scaffold24933	>N(100)	>scaffold20501/r	>N(100)	>scaffold27664	>N(100)	>scaffold22475	>N(100)	>scaffold231874
scaffold105465/r	>N(162)	>scaffold213238	>N(100)	>scaffold10782	>N(100)	>scaffold6651/r
scaffold38640	>N(7)	>C104395937
scaffold111578/r	>N(100)	>scaffold29237/r
C108038739/r	>N(138)	>scaffold102200/r	>N(100)	>scaffold115435	>N(100)	>scaffold327932/r	>N(793)	>C98888313/r
scaffold149550/r	>N(100)	>scaffold162596/r
scaffold110611	>N(100)	>C108052421/r	>N(100)	>scaffold70375
scaffold21818	>N(100)	>scaffold216020
scaffold15553	>N(100)	>C107199220	>N(835)	>C105690929
scaffold167599	>N(100)	>scaffold4866	>N(100)	>scaffold16666/r	>N(100)	>scaffold7792/r
C105299085/r	>N(100)	>scaffold200657/r
scaffold10901/r	>N(100)	>scaffold26506
scaffold9728/r	>N(100)	>C108530040/r
scaffold201838	>N(100)	>scaffold123483
scaffold75329/r	>N(100)	>scaffold110939/r
scaffold53784	>N(100)	>scaffold11416
C102734781	>N(808)	>C105936133/r
scaffold21774	>N(100)	>scaffold78776	>N(100)	>scaffold9121
scaffold1886	>N(100)	>scaffold5670/r	>N(100)	>scaffold31528/r
scaffold141193/r	>N(100)	>scaffold29957/r	>N(100)	>scaffold13886/r	>N(100)	>scaffold74119
C98062405	>N(835)	>C103103230/r
scaffold284004/r	>N(835)	>C107909073/r
scaffold67779/r	>N(100)	>scaffold55566/r	>N(100)	>scaffold26250	>N(100)	>scaffold14911	>N(100)	>scaffold4169	>N(100)	>scaffold49330
scaffold46130	>N(100)	>scaffold4278
scaffold6881	>N(100)	>scaffold11959/r	>N(100)	>scaffold20049
C104408233/r	>N(835)	>C104676344
scaffold21147	>N(100)	>scaffold110953	>N(100)	>scaffold37534/r
scaffold27995/r	>N(100)	>scaffold136194	>N(100)	>scaffold21753
C101410832	>N(835)	>scaffold19213/r
C106285730/r	>N(331)	>scaffold329063/r	>N(100)	>scaffold16888
scaffold11345	>N(835)	>C99041155	>N(100)	>scaffold84503/r
scaffold59488/r	>N(100)	>scaffold67221/r	>N(100)	>scaffold35290/r	>N(100)	>scaffold21320	>N(100)	>scaffold19078
scaffold326286/r	>N(100)	>scaffold121089
scaffold2344	>N(100)	>scaffold7448	>N(100)	>scaffold478/r	>N(100)	>scaffold88920/r	>N(100)	>scaffold43846/r	>N(100)	>scaffold24176	>N(100)	>scaffold13714	>N(100)	>scaffold72864/r	>N(100)	>scaffold212474	>N(100)	>scaffold592/r
scaffold18032	>N(100)	>scaffold59357	>N(100)	>scaffold43864	>N(100)	>scaffold26854/r	>N(100)	>scaffold46848/r	>N(100)	>scaffold112360
scaffold33078/r	>N(100)	>C107670581/r	>N(772)	>scaffold296136/r	>N(100)	>C106823248/r	>N(448)	>scaffold8445	>N(100)	>C107608485	>N(100)	>scaffold7362/r
scaffold7606	>N(100)	>scaffold6239
scaffold14786	>N(100)	>scaffold112693/r	>N(100)	>scaffold117696/r
scaffold166967/r	>N(100)	>scaffold682	>N(100)	>scaffold5015/r
C107632455/r	>N(100)	>scaffold133106	>N(100)	>C107768737	>N(42)	>scaffold71343/r
scaffold5289/r	>N(100)	>scaffold65916/r	>N(100)	>scaffold41359/r
scaffold323057	>N(100)	>scaffold313350
scaffold261484/r	>N(100)	>scaffold1400
scaffold23048	>N(100)	>scaffold89302
C107731513/r	>N(728)	>C107098222	>N(755)	>C99711765	>N(100)	>scaffold101196/r	>N(100)	>scaffold325603	>N(100)	>C107538064
scaffold74669	>N(100)	>scaffold26594
scaffold10498	>N(810)	>C100728509
scaffold76590	>N(100)	>scaffold9861/r
scaffold240990	>N(100)	>C106309266/r
scaffold6685	>N(100)	>scaffold33101/r
C107716507	>N(100)	>scaffold30550/r	>N(100)	>scaffold37744
C108554390/r	>N(100)	>scaffold101700/r
scaffold31729	>N(100)	>scaffold21802/r
scaffold41897	>N(100)	>scaffold83188	>N(100)	>scaffold17689
scaffold2815	>N(100)	>scaffold19610/r
scaffold14995	>N(100)	>scaffold73384	>N(100)	>scaffold201477/r
scaffold25558/r	>N(100)	>scaffold1062	>N(100)	>scaffold159056/r
scaffold3264/r	>N(100)	>scaffold41811
scaffold214804	>N(100)	>scaffold24237/r
scaffold14295	>N(100)	>scaffold134428/r	>N(100)	>scaffold95501
C105829429	>N(835)	>C106470133/r
C106650504	>N(100)	>scaffold17980
scaffold54025	>N(100)	>scaffold140496
C101165034/r	>N(835)	>C107447778
scaffold13068/r	>N(100)	>scaffold64760
C97833383/r	>N(835)	>scaffold217546/r
scaffold158216/r	>N(100)	>scaffold18328/r	>N(100)	>scaffold6675/r
scaffold144410/r	>N(835)	>C98695102/r
scaffold116552	>N(331)	>scaffold105389
C107202812/r	>N(835)	>C95136139/r
C108173109	>N(721)	>scaffold89827	>N(100)	>scaffold47385
scaffold30593/r	>N(100)	>scaffold18740	>N(100)	>scaffold3308	>N(100)	>scaffold38013/r
scaffold120298/r	>N(100)	>C108271215/r
scaffold58155	>N(100)	>scaffold280656
scaffold138820/r	>N(100)	>scaffold36074/r	>N(100)	>scaffold8965	>N(100)	>scaffold26925/r
scaffold1380	>N(100)	>scaffold80741	>N(100)	>scaffold267216	>N(100)	>scaffold136129/r	>N(100)	>scaffold27913/r
scaffold106303	>N(100)	>scaffold59587/r
C103475433	>N(743)	>C108049231/r	>N(100)	>scaffold197111/r
C103712876/r	>N(835)	>C107563124
scaffold33187	>N(100)	>scaffold3557/r	>N(100)	>scaffold63282/r
scaffold11948	>N(100)	>C108699192	>N(310)	>C106979358/r	>N(100)	>scaffold15686	>N(100)	>scaffold72921/r	>N(100)	>scaffold4805/r
scaffold38411	>N(100)	>scaffold12771	>N(100)	>scaffold47142
scaffold36429/r	>N(100)	>scaffold295411/r	>N(100)	>scaffold12319/r
scaffold10824	>N(100)	>scaffold196938
scaffold244401	>N(100)	>scaffold16820
scaffold15517	>N(100)	>scaffold71679	>N(100)	>scaffold12409/r	>N(100)	>scaffold42560	>N(100)	>scaffold34032
scaffold81984/r	>N(100)	>scaffold53620/r
scaffold47937	>N(100)	>C105994954	>N(835)	>C100928707
scaffold59065	>N(835)	>C104995180
C108729750/r	>N(582)	>C106539996
C97597623	>N(835)	>C107114330
scaffold159033	>N(100)	>scaffold20110/r	>N(100)	>scaffold2610
scaffold298549/r	>N(100)	>scaffold38248/r
scaffold187438/r	>N(155)	>C104021387/r
scaffold60253	>N(91)	>C107124648
scaffold4026	>N(100)	>scaffold89730	>N(100)	>scaffold161457/r	>N(100)	>scaffold153273
scaffold329016/r	>N(100)	>scaffold182772/r
scaffold4891/r	>N(100)	>scaffold66272/r	>N(100)	>scaffold164914/r	>N(100)	>scaffold49510/r
scaffold4827/r	>N(100)	>scaffold10264/r	>N(100)	>scaffold4282
scaffold273143/r	>N(100)	>scaffold28615/r
C108678084	>N(484)	>C107157086	>N(100)	>scaffold73212	>N(100)	>scaffold54879	>N(253)	>C108375159	>N(435)	>scaffold312562/r
scaffold272309/r	>N(100)	>scaffold115717/r	>N(100)	>C108694608
scaffold1620/r	>N(238)	>scaffold47813/r
scaffold217712	>N(100)	>scaffold64546/r	>N(100)	>scaffold92093	>N(100)	>scaffold44141	>N(100)	>scaffold7299/r	>N(100)	>scaffold14525	>N(100)	>scaffold14173
C95545355/r	>N(835)	>scaffold291201
C101119006	>N(100)	>scaffold26677/r	>N(100)	>scaffold12882
scaffold11723/r	>N(100)	>scaffold29797/r
scaffold16385	>N(100)	>scaffold6562
scaffold1507/r	>N(100)	>scaffold27085/r
C107037272	>N(835)	>C103785690
scaffold9104/r	>N(100)	>scaffold65753
scaffold4536/r	>N(100)	>scaffold9214/r
C107243546/r	>N(100)	>scaffold29961/r	>N(100)	>scaffold87256	>N(100)	>scaffold63448
C107998319	>N(100)	>scaffold76902	>N(100)	>scaffold248093
C107399110	>N(100)	>scaffold194561
scaffold7387	>N(100)	>scaffold194554/r
scaffold84747	>N(100)	>scaffold115467
scaffold80450/r	>N(100)	>scaffold3372
scaffold29704/r	>N(100)	>scaffold68096/r	>N(100)	>scaffold38602
scaffold266894	>N(824)	>C100989081/r
C99412821	>N(835)	>scaffold257376/r
C97127433	>N(100)	>scaffold62370/r
C106376018	>N(100)	>scaffold82681	>N(100)	>scaffold11017/r
scaffold3990/r	>N(100)	>scaffold26400/r
scaffold262	>N(100)	>scaffold103024/r
scaffold11782/r	>N(100)	>scaffold97450/r
scaffold331089/r	>N(239)	>scaffold32452	>N(100)	>scaffold50746	>N(100)	>scaffold45923/r	>N(100)	>scaffold2193/r
scaffold8190/r	>N(100)	>scaffold44371/r
scaffold14887	>N(100)	>scaffold21272
scaffold150606/r	>N(100)	>scaffold27671	>N(100)	>scaffold19312/r
C98770195/r	>N(700)	>C97120731/r
scaffold82544	>N(100)	>scaffold43807/r
scaffold296260/r	>N(424)	>scaffold224825/r	>N(423)	>C108097449	>N(544)	>C107456468/r	>N(632)	>C107591169/r	>N(775)	>C108056733/r	>N(545)	>C107659469	>N(553)	>C105423709	>N(165)	>scaffold231743/r	>N(168)	>C107955479
C96374814/r	>N(835)	>C99031721/r
scaffold9034/r	>N(100)	>scaffold3946
scaffold32191	>N(100)	>scaffold249533/r
scaffold325374/r	>N(100)	>scaffold11993/r	>N(100)	>scaffold17445/r
scaffold284421	>N(100)	>scaffold82156	>N(100)	>scaffold73801/r
C96080371/r	>N(835)	>C106016648
scaffold104395	>N(100)	>scaffold34493/r	>N(100)	>scaffold9913/r	>N(100)	>scaffold60232
scaffold80182/r	>N(100)	>scaffold51271/r
scaffold8850	>N(100)	>scaffold24013/r
C102595059/r	>N(100)	>scaffold55484
scaffold70156/r	>N(100)	>scaffold6138
scaffold19046/r	>N(100)	>scaffold4055	>N(100)	>scaffold63064/r
scaffold1696	>N(100)	>scaffold2118/r
scaffold4510/r	>N(100)	>scaffold67755	>N(100)	>scaffold60723	>N(100)	>scaffold1361/r	>N(100)	>scaffold13140/r	>N(100)	>scaffold7110/r	>N(100)	>scaffold1621/r
C96599485/r	>N(835)	>C100178331
C104475298	>N(835)	>C101695919/r	>N(100)	>scaffold328613
C101808312	>N(835)	>C102415821
C97653945/r	>N(835)	>C102225893/r
scaffold304070	>N(725)	>C106297232
scaffold7413	>N(100)	>scaffold60122/r
scaffold167349/r	>N(835)	>scaffold170403
scaffold292598/r	>N(100)	>scaffold179093
scaffold102189	>N(100)	>scaffold32867
scaffold15508	>N(100)	>scaffold34558/r
C106703150/r	>N(100)	>scaffold10952/r
scaffold36353	>N(264)	>scaffold152704
C103501679/r	>N(835)	>scaffold328700/r
C95095036	>N(835)	>C97070783/r
scaffold66718/r	>N(100)	>scaffold15827
scaffold289681	>N(100)	>scaffold34211/r	>N(100)	>scaffold144672/r	>N(327)	>C107181038	>N(835)	>C94859264/r
scaffold159117/r	>N(100)	>scaffold441/r	>N(100)	>scaffold20603/r	>N(100)	>scaffold17752/r
C105300337	>N(728)	>C106683840	>N(100)	>scaffold55576/r	>N(100)	>C108338709/r	>N(100)	>scaffold43674/r
scaffold109600	>N(100)	>scaffold38410/r	>N(100)	>scaffold65464/r
scaffold12254	>N(100)	>scaffold4183/r
scaffold3648	>N(100)	>scaffold6179
scaffold50930	>N(100)	>C98840005
scaffold16350/r	>N(100)	>scaffold107888/r	>N(100)	>scaffold22787/r	>N(100)	>scaffold46646/r	>N(100)	>scaffold23071/r
C107083468	>N(100)	>scaffold7409/r
scaffold320497/r	>N(835)	>C102536333
C95643951	>N(835)	>C97014519
scaffold308518	>N(835)	>C100984277/r
scaffold109787/r	>N(100)	>scaffold84580/r
scaffold8020	>N(100)	>scaffold133094
C108471474/r	>N(100)	>scaffold873
scaffold1541	>N(100)	>scaffold18589/r	>N(100)	>scaffold46698/r	>N(100)	>scaffold30825/r	>N(100)	>scaffold14498	>N(100)	>scaffold65918/r
scaffold18986	>N(100)	>scaffold178071
C97603093/r	>N(473)	>scaffold18297/r	>N(829)	>C95425840/r
C104844492	>N(835)	>C106596468/r
scaffold255387	>N(100)	>scaffold2902	>N(100)	>scaffold44763	>N(100)	>scaffold53115/r	>N(100)	>scaffold9553/r	>N(100)	>scaffold23403
scaffold129945/r	>N(100)	>scaffold107826	>N(100)	>scaffold1570
C106046514	>N(835)	>C100839489/r
scaffold22161/r	>N(100)	>C100473510
scaffold65306/r	>N(100)	>scaffold47717
C106911516/r	>N(100)	>scaffold46704/r	>N(100)	>C106518221/r
scaffold256388/r	>N(100)	>scaffold193077
C95143667	>N(823)	>C102322619/r
C95604014	>N(779)	>C97532933/r
scaffold20910	>N(100)	>scaffold183935/r	>N(100)	>scaffold106640	>N(100)	>scaffold16051/r
scaffold61413/r	>N(835)	>C96671097/r
scaffold141804/r	>N(100)	>scaffold152516
scaffold39572/r	>N(100)	>C109001014
scaffold10199	>N(100)	>scaffold718	>N(100)	>scaffold11777/r	>N(100)	>scaffold214462
C108592846	>N(835)	>scaffold320322/r
C108323273	>N(835)	>C107370492
scaffold62719	>N(100)	>scaffold277/r
scaffold1502	>N(100)	>scaffold2361	>N(100)	>scaffold1812/r	>N(100)	>scaffold252314
scaffold287010	>N(753)	>scaffold47217
scaffold301955/r	>N(640)	>C108346937/r
C99329753	>N(835)	>scaffold283278/r
C106977008/r	>N(745)	>C103583095	>N(823)	>scaffold94433	>N(100)	>C106586862
scaffold5297	>N(100)	>C107280124	>N(563)	>scaffold324681/r	>N(100)	>scaffold69145	>N(100)	>scaffold145469
scaffold82212/r	>N(100)	>scaffold121375/r	>N(100)	>scaffold3079
C108099125/r	>N(100)	>scaffold5816/r	>N(100)	>scaffold157325
scaffold16969	>N(100)	>scaffold6003
scaffold80999	>N(100)	>scaffold52673/r
scaffold328762/r	>N(100)	>scaffold125819/r	>N(100)	>scaffold55575/r	>N(100)	>scaffold10054/r	>N(100)	>scaffold211290/r	>N(100)	>scaffold110433/r	>N(100)	>scaffold66326	>N(100)	>scaffold305615/r	>N(100)	>C107720429/r	>N(835)	>C105553133
scaffold4672/r	>N(100)	>scaffold65008
C99191889/r	>N(100)	>scaffold194159
C96578545/r	>N(100)	>scaffold15008
scaffold54761/r	>N(100)	>scaffold65216	>N(100)	>scaffold50440/r	>N(100)	>scaffold35644/r	>N(100)	>scaffold9882	>N(100)	>scaffold46674/r
C100302781	>N(835)	>C108881346	>N(100)	>scaffold15593/r	>N(100)	>scaffold21052	>N(100)	>scaffold3245/r	>N(100)	>scaffold7377/r
scaffold65466/r	>N(100)	>scaffold7256
scaffold37575	>N(100)	>scaffold119407/r
C105857226	>N(835)	>C102950236
C101801332	>N(835)	>C100737605/r	>N(828)	>C97157621
C100182179/r	>N(835)	>C100547258/r
scaffold34151/r	>N(100)	>scaffold9655/r
scaffold126022	>N(100)	>C108221891/r
C106909900	>N(100)	>scaffold55243/r
C101351334/r	>N(629)	>scaffold212884/r
scaffold59331	>N(603)	>C107836133/r
scaffold70497	>N(835)	>C107680851/r
C104611264	>N(835)	>C106532264	>N(835)	>C106480315/r	>N(835)	>C104600218	>N(835)	>C101199994	>N(835)	>scaffold156024
scaffold12295	>N(100)	>scaffold119201/r	>N(100)	>scaffold201978	>N(100)	>scaffold4599
scaffold53846	>N(100)	>scaffold5101
scaffold287938	>N(100)	>scaffold326109/r
C95018773/r	>N(835)	>C101088031/r	>N(835)	>C100533044	>N(835)	>C103083006
scaffold3530/r	>N(100)	>scaffold83271
scaffold39528	>N(100)	>scaffold5335
scaffold284714/r	>N(140)	>C107845657	>N(351)	>C107471856/r
scaffold1445/r	>N(100)	>C107711743	>N(626)	>scaffold330566/r	>N(209)	>C107758717
scaffold328053/r	>N(827)	>C94932377/r
scaffold37778/r	>N(100)	>scaffold72272	>N(100)	>scaffold24500
scaffold3998/r	>N(100)	>scaffold78749	>N(100)	>scaffold2978	>N(100)	>scaffold17952
scaffold82632	>N(100)	>C108590918/r	>N(326)	>C107048392/r	>N(100)	>scaffold18433/r	>N(100)	>scaffold97102/r
scaffold38614	>N(100)	>scaffold23625	>N(100)	>C108013909	>N(100)	>scaffold83833	>N(100)	>C109009694
scaffold315216/r	>N(100)	>scaffold103982	>N(100)	>scaffold132518
scaffold79767/r	>N(100)	>scaffold1757/r	>N(100)	>scaffold64936
C97004523	>N(835)	>C96091385
scaffold324211	>N(100)	>scaffold142263/r	>N(100)	>scaffold102346	>N(100)	>C107833585/r
scaffold189001	>N(100)	>scaffold8146
scaffold97628	>N(100)	>scaffold106349
scaffold68121/r	>N(100)	>scaffold23429
C100582040/r	>N(835)	>C96242963	>N(835)	>C104344207/r
scaffold148647	>N(268)	>C106999004	>N(100)	>scaffold35631
scaffold84703/r	>N(100)	>scaffold79213
scaffold156076/r	>N(100)	>scaffold159014/r	>N(100)	>scaffold80444	>N(100)	>scaffold10613	>N(100)	>scaffold4991
scaffold15224	>N(100)	>scaffold215647/r	>N(100)	>scaffold6640	>N(100)	>scaffold56511	>N(100)	>scaffold99855/r	>N(100)	>scaffold263243/r
C97163327	>N(835)	>C104953158	>N(835)	>scaffold281410
C100430640/r	>N(835)	>C102530575/r
C97027919/r	>N(726)	>C101167130
C103794188	>N(835)	>C105433681	>N(556)	>scaffold62442/r
C96947795/r	>N(100)	>scaffold26213/r
scaffold44961/r	>N(835)	>C107340912/r	>N(100)	>scaffold137602/r
scaffold50702/r	>N(100)	>scaffold139792
scaffold219598	>N(100)	>C108042085/r
scaffold18945	>N(100)	>scaffold52923
scaffold65376	>N(100)	>scaffold1852/r
scaffold2988/r	>N(100)	>scaffold59688
scaffold28482/r	>N(100)	>scaffold274253/r
scaffold4971	>N(100)	>C108989860/r	>N(100)	>C108340903
C99636018/r	>N(835)	>C95516744/r
scaffold3559/r	>N(100)	>scaffold11319/r
scaffold27957/r	>N(100)	>scaffold32223	>N(100)	>scaffold105254/r	>N(100)	>scaffold136470/r	>N(100)	>scaffold52372/r	>N(100)	>scaffold124390	>N(100)	>scaffold35964	>N(100)	>scaffold6996	>N(100)	>scaffold236308/r
scaffold12437	>N(100)	>scaffold239783
scaffold276761/r	>N(267)	>C107328544	>N(607)	>C108277675/r	>N(433)	>scaffold293906/r	>N(100)	>scaffold48921	>N(100)	>C108044153
C105983246/r	>N(835)	>C101003911/r	>N(835)	>C105014308
scaffold20385	>N(100)	>scaffold421/r
scaffold229912/r	>N(100)	>scaffold181720/r
scaffold4569	>N(100)	>scaffold124106/r
scaffold120111/r	>N(100)	>scaffold208430
scaffold27319/r	>N(100)	>C96269597	>N(835)	>C101893284/r
scaffold282641/r	>N(100)	>scaffold36547/r	>N(100)	>C103515717
C103563667	>N(835)	>C101206478/r
C99992791/r	>N(835)	>C106906100	>N(100)	>scaffold4833/r
C95786587	>N(835)	>C100024649/r
scaffold45780	>N(100)	>C107768661/r	>N(100)	>scaffold146	>N(100)	>C108288621/r	>N(100)	>scaffold30310	>N(100)	>scaffold32530/r
scaffold47019/r	>N(405)	>C105589809/r	>N(7)	>scaffold171974/r	>N(100)	>C104314319/r	>N(807)	>C108184815	>N(100)	>C108840992
scaffold36681/r	>N(100)	>scaffold3238/r
scaffold6031/r	>N(100)	>scaffold5172	>N(100)	>scaffold798/r	>N(100)	>scaffold35648/r
C95384240	>N(835)	>scaffold18417	>N(100)	>scaffold12235/r
scaffold137896	>N(100)	>scaffold4379
scaffold12049	>N(100)	>C100874735
scaffold50007	>N(100)	>scaffold53255	>N(100)	>scaffold10166
C106297176/r	>N(835)	>C95689917/r
scaffold159262	>N(100)	>scaffold25272/r
C95460946	>N(100)	>scaffold60519	>N(100)	>C104921350/r
scaffold19049/r	>N(100)	>C106020608/r
scaffold148194	>N(182)	>scaffold162894/r
C96469130/r	>N(100)	>scaffold18683/r	>N(100)	>scaffold151449	>N(100)	>scaffold44331/r	>N(100)	>scaffold17584	>N(100)	>scaffold40830/r
scaffold54465/r	>N(133)	>C106299700/r	>N(100)	>scaffold22938	>N(100)	>scaffold59021	>N(100)	>scaffold223380	>N(100)	>scaffold63050
scaffold45035	>N(78)	>C98360808/r	>N(835)	>scaffold153507
scaffold27192	>N(100)	>scaffold44881/r	>N(100)	>scaffold201705
scaffold57065	>N(100)	>scaffold17208/r	>N(100)	>scaffold30681	>N(100)	>scaffold42752/r	>N(100)	>scaffold12404/r
scaffold87975/r	>N(100)	>C105722533
scaffold12977	>N(100)	>scaffold66997	>N(100)	>scaffold13057/r
C108835834/r	>N(835)	>C102967366
scaffold35338	>N(100)	>scaffold51858
scaffold32266	>N(100)	>scaffold27244/r
scaffold17510	>N(100)	>scaffold83596/r	>N(100)	>C106267772	>N(288)	>scaffold222804
scaffold11635	>N(100)	>scaffold42306
scaffold73128	>N(100)	>scaffold39532/r	>N(100)	>scaffold280935/r	>N(100)	>scaffold60785/r
scaffold58682	>N(100)	>scaffold7659
scaffold59929	>N(100)	>C95428302/r
scaffold35068/r	>N(100)	>scaffold100043/r	>N(582)	>C107437290/r	>N(100)	>scaffold74292
C107997431/r	>N(127)	>scaffold312220
scaffold52259	>N(100)	>C107654803
scaffold2379	>N(100)	>scaffold28933
C104184221/r	>N(835)	>C96615059
scaffold2572	>N(100)	>scaffold10274	>N(100)	>scaffold32469
scaffold71091/r	>N(100)	>scaffold133816
scaffold58319	>N(215)	>C108552908	>N(100)	>scaffold189301/r	>N(100)	>scaffold207966/r
scaffold12003	>N(100)	>scaffold4836
scaffold138749	>N(100)	>C108828906
C103679592/r	>N(835)	>C106639068/r	>N(835)	>C106328390
C106728154	>N(835)	>C100050909/r
C108555418	>N(100)	>scaffold64059	>N(100)	>C106203556
C108132427/r	>N(765)	>C107511776/r	>N(531)	>C106382161
C108206087	>N(100)	>scaffold4069
C106310710	>N(682)	>C105908370
C98583502/r	>N(835)	>C100975593
scaffold185849/r	>N(100)	>scaffold41562/r
scaffold47989	>N(100)	>scaffold64445/r	>N(619)	>scaffold33756
scaffold294152	>N(100)	>scaffold80126/r
C97462439/r	>N(100)	>scaffold23784/r
C104950210	>N(100)	>scaffold123957/r	>N(100)	>scaffold13148	>N(100)	>scaffold179359	>N(100)	>C108198925	>N(517)	>C106679470/r	>N(673)	>C107033544	>N(100)	>scaffold13487/r	>N(100)	>scaffold104868/r
scaffold13051	>N(100)	>scaffold53/r	>N(100)	>scaffold5604
scaffold14685	>N(100)	>scaffold60117
scaffold171139	>N(100)	>scaffold378/r
C101233822	>N(594)	>scaffold51060
scaffold58400/r	>N(100)	>scaffold24259/r
scaffold19667/r	>N(100)	>scaffold7379
scaffold82889/r	>N(100)	>scaffold29309/r
C98196629	>N(835)	>C99430664
scaffold120320/r	>N(100)	>scaffold325459
scaffold20244/r	>N(100)	>scaffold7961/r
scaffold21668	>N(100)	>scaffold17442/r
scaffold98869	>N(100)	>scaffold18653	>N(100)	>scaffold4284/r
C98884307/r	>N(100)	>scaffold73411
scaffold48/r	>N(100)	>scaffold76973/r	>N(100)	>scaffold145419
scaffold45141/r	>N(100)	>scaffold65500/r
C103364036	>N(835)	>C100525950
scaffold59481/r	>N(100)	>scaffold16961/r
scaffold200526/r	>N(100)	>scaffold138008	>N(100)	>scaffold38299/r
scaffold24198/r	>N(835)	>C100470078/r	>N(835)	>C102893330
C99941963/r	>N(835)	>C95200182
scaffold26183	>N(101)	>C103699606/r
scaffold125923/r	>N(100)	>scaffold63371
C106741364	>N(740)	>C98159389/r
scaffold144305/r	>N(100)	>scaffold1980/r	>N(100)	>scaffold143583/r
scaffold20150/r	>N(100)	>scaffold77254	>N(100)	>scaffold15138/r	>N(100)	>scaffold66032/r
scaffold15283/r	>N(100)	>scaffold165698/r
scaffold11591	>N(100)	>C94845249
C108069559	>N(560)	>scaffold140490/r	>N(100)	>scaffold109471
scaffold147789	>N(100)	>scaffold48983
C98007819/r	>N(835)	>C100988171
scaffold51650/r	>N(100)	>scaffold124856/r
scaffold31854/r	>N(746)	>scaffold287320
scaffold294904	>N(100)	>C95536475/r
scaffold20673/r	>N(100)	>scaffold27846/r	>N(100)	>scaffold30677/r
C101007023/r	>N(835)	>C103490003/r
scaffold910	>N(100)	>scaffold67357/r
scaffold35649	>N(100)	>scaffold65938
scaffold99549	>N(100)	>scaffold6005
scaffold92549/r	>N(100)	>scaffold10747/r	>N(100)	>scaffold66586	>N(100)	>scaffold178833
scaffold41812	>N(100)	>C107600287/r	>N(647)	>scaffold253077/r
scaffold88098/r	>N(100)	>scaffold28273/r
scaffold67815	>N(100)	>scaffold314752
scaffold11172/r	>N(100)	>scaffold20635	>N(100)	>scaffold43538
C97039459/r	>N(835)	>C106934974/r
C104215539/r	>N(835)	>scaffold319546/r	>N(100)	>C107049296	>N(636)	>scaffold268800/r	>N(100)	>C106935586/r
scaffold13505	>N(100)	>scaffold218875/r	>N(100)	>scaffold1106
scaffold82613/r	>N(100)	>scaffold39447/r	>N(100)	>scaffold73430	>N(100)	>scaffold20905
scaffold59327	>N(100)	>scaffold405
scaffold47760	>N(100)	>scaffold1914/r
scaffold96626	>N(100)	>scaffold17163/r
scaffold30807/r	>N(100)	>scaffold23827/r
scaffold194430	>N(100)	>C107981959/r	>N(767)	>C108035371/r
scaffold184292/r	>N(100)	>scaffold6610/r
scaffold16635/r	>N(100)	>scaffold23751/r
C100668803/r	>N(835)	>C98495580/r
scaffold44547	>N(100)	>C107072056/r	>N(717)	>C106182468
scaffold329241/r	>N(835)	>C101496838/r
scaffold14946/r	>N(100)	>scaffold211408/r
C105882146	>N(100)	>scaffold49013
C95656345	>N(527)	>scaffold274979
scaffold107600	>N(100)	>scaffold33011/r
scaffold47870	>N(100)	>scaffold186538/r	>N(100)	>scaffold22557/r	>N(100)	>scaffold45012/r	>N(100)	>scaffold135869/r	>N(100)	>scaffold18332	>N(100)	>scaffold65808/r	>N(100)	>scaffold63939	>N(100)	>scaffold152498/r	>N(100)	>scaffold11050/r	>N(100)	>scaffold314133
scaffold49894	>N(100)	>C108389931
C104773116	>N(835)	>C95367202/r
scaffold72674	>N(100)	>scaffold52553
scaffold20808	>N(100)	>scaffold5884/r
C97451425	>N(835)	>C106067684
scaffold19847	>N(100)	>scaffold104819
scaffold67982	>N(100)	>scaffold294717	>N(572)	>C107405118	>N(120)	>scaffold262358/r
C102007069/r	>N(100)	>scaffold88402
scaffold16665	>N(100)	>scaffold102341	>N(100)	>scaffold52805/r	>N(100)	>C108529852/r
scaffold134482/r	>N(100)	>scaffold40364
C104526876/r	>N(835)	>C97998999	>N(835)	>C101891300
scaffold7078	>N(100)	>scaffold180687/r	>N(100)	>scaffold3621	>N(100)	>C108069045/r
scaffold618/r	>N(100)	>scaffold17988/r
scaffold3867/r	>N(100)	>scaffold17418/r
scaffold136922/r	>N(100)	>scaffold120413	>N(100)	>scaffold32519	>N(100)	>scaffold4246
scaffold785	>N(100)	>scaffold21653/r	>N(100)	>scaffold28618/r
scaffold237393	>N(100)	>scaffold36746/r
scaffold3523/r	>N(100)	>scaffold16016	>N(100)	>scaffold59818
C108247533	>N(835)	>C106806868/r
C106530894	>N(835)	>C108349981
scaffold99331/r	>N(100)	>C107682337	>N(100)	>scaffold7588/r	>N(100)	>C108630834/r
scaffold7638	>N(100)	>scaffold87323	>N(100)	>scaffold4128/r	>N(100)	>scaffold47083
scaffold6021/r	>N(100)	>scaffold65563
scaffold259307/r	>N(100)	>C106463895
scaffold28749	>N(100)	>scaffold65990/r
scaffold31662/r	>N(100)	>C95423312	>N(797)	>C98190077
C106945696	>N(100)	>scaffold8000
C108196701/r	>N(100)	>scaffold36385
C106387013/r	>N(100)	>scaffold23514/r
C105490757/r	>N(835)	>C100861695/r	>N(835)	>C100749453	>N(835)	>C101723967	>N(835)	>C106810442
C107810813/r	>N(100)	>scaffold30700	>N(100)	>scaffold57183/r
scaffold25566	>N(100)	>scaffold30427/r	>N(100)	>scaffold23423	>N(100)	>scaffold13089/r
C100685279/r	>N(835)	>C108383173
C101736111/r	>N(100)	>scaffold7969/r
scaffold18883/r	>N(100)	>scaffold53198/r
scaffold10235	>N(100)	>scaffold36521/r
C101783100/r	>N(334)	>scaffold11429
scaffold104686	>N(100)	>scaffold17425/r
scaffold64563	>N(100)	>scaffold28707
scaffold24870/r	>N(729)	>scaffold16744
scaffold197804	>N(93)	>scaffold219770
scaffold65431/r	>N(100)	>scaffold64453/r	>N(100)	>scaffold98150/r
scaffold6394	>N(100)	>scaffold2801/r
scaffold3549/r	>N(100)	>scaffold24633/r	>N(100)	>scaffold12729	>N(100)	>scaffold3649/r
C103900731/r	>N(835)	>scaffold295215
C107328740	>N(100)	>scaffold40977
C101665125/r	>N(835)	>C100559732	>N(100)	>scaffold79564
scaffold44397/r	>N(100)	>C107400858
scaffold28561	>N(100)	>C97410673
scaffold79721	>N(100)	>scaffold90102
scaffold113716/r	>N(650)	>scaffold293602/r	>N(100)	>scaffold23109	>N(100)	>scaffold8930/r	>N(100)	>scaffold111998/r
scaffold5116	>N(100)	>scaffold12922
C106556334	>N(791)	>scaffold258294
C106513693/r	>N(618)	>scaffold293986/r
scaffold65860/r	>N(100)	>scaffold47799/r
scaffold240954	>N(100)	>scaffold8375
scaffold77977/r	>N(100)	>scaffold40220/r
scaffold57338/r	>N(835)	>C101163196/r	>N(835)	>C102624577/r	>N(835)	>scaffold24821	>N(100)	>scaffold324139/r
scaffold55031/r	>N(100)	>scaffold316578/r
scaffold298201/r	>N(560)	>C107894169	>N(427)	>C107997163/r	>N(636)	>C106930416/r
scaffold13606	>N(100)	>scaffold220682/r
scaffold310218/r	>N(100)	>scaffold280/r
scaffold8833	>N(100)	>scaffold162748/r	>N(100)	>scaffold44057
scaffold297271	>N(100)	>scaffold20904
C107625913	>N(100)	>scaffold30200/r
scaffold56003/r	>N(100)	>scaffold318517	>N(100)	>scaffold97226/r
scaffold10544	>N(100)	>scaffold60861/r	>N(100)	>scaffold25614/r
C107724257/r	>N(100)	>scaffold292226/r
scaffold57934	>N(100)	>scaffold33637/r
scaffold69230	>N(100)	>scaffold101650
scaffold202122	>N(100)	>scaffold227128/r	>N(100)	>scaffold8658/r	>N(100)	>scaffold95364
C100182513/r	>N(835)	>C105554777/r
C107235088/r	>N(100)	>scaffold43671/r	>N(100)	>scaffold17722	>N(100)	>scaffold4035
C102412367/r	>N(835)	>C102668209
scaffold32011	>N(100)	>scaffold122431	>N(100)	>scaffold11243
scaffold1678/r	>N(100)	>scaffold24074	>N(100)	>scaffold94670	>N(100)	>scaffold10599/r	>N(100)	>scaffold141795
scaffold6305	>N(100)	>scaffold48308/r	>N(100)	>scaffold1923
scaffold194299/r	>N(100)	>scaffold30537/r
scaffold47389	>N(100)	>scaffold304984/r	>N(100)	>scaffold61590/r	>N(100)	>scaffold14824	>N(100)	>scaffold46157
scaffold42014/r	>N(100)	>scaffold89596
C101815402	>N(835)	>C105815547
scaffold72132	>N(100)	>scaffold20623/r
scaffold15589	>N(100)	>scaffold6854
C98538718	>N(832)	>C98871025/r
scaffold98862	>N(100)	>scaffold57538
scaffold8362/r	>N(100)	>scaffold6704/r
scaffold5527	>N(100)	>scaffold23242
scaffold285404/r	>N(100)	>scaffold23570/r
C108308221/r	>N(100)	>scaffold95978/r	>N(100)	>scaffold142851
C100695293	>N(835)	>C107580459
C97711045	>N(562)	>scaffold62270/r
scaffold23118	>N(100)	>scaffold25595/r
scaffold22883	>N(100)	>scaffold32964/r
scaffold245275/r	>N(100)	>C107200804	>N(100)	>scaffold17960/r
C103629801	>N(835)	>C100861783
scaffold18893	>N(100)	>C105452649
scaffold4887	>N(100)	>scaffold3740
scaffold42763/r	>N(100)	>scaffold139718
scaffold28404	>N(100)	>scaffold59823/r
scaffold36002/r	>N(100)	>scaffold7763/r	>N(100)	>scaffold29153
scaffold278985	>N(100)	>scaffold85091/r	>N(100)	>C108410533
scaffold108062/r	>N(100)	>scaffold7495/r
scaffold4477/r	>N(100)	>C107559144	>N(100)	>scaffold15434/r
C107767257	>N(100)	>scaffold201898
C105157629	>N(678)	>C100588638	>N(835)	>C98895115	>N(835)	>scaffold302321	>N(100)	>scaffold248742/r
C107457598/r	>N(100)	>scaffold12211
C106294352/r	>N(368)	>scaffold210018/r
scaffold96078/r	>N(100)	>scaffold198112/r	>N(100)	>C102562047	>N(100)	>scaffold94104
scaffold34928	>N(100)	>scaffold31512	>N(100)	>scaffold39437
scaffold286453/r	>N(835)	>C100431330
scaffold26536/r	>N(100)	>C107146288/r	>N(682)	>C106480567
scaffold9542	>N(100)	>scaffold35667
scaffold17348/r	>N(100)	>scaffold24797	>N(100)	>scaffold33580/r	>N(100)	>scaffold43586/r
scaffold18739/r	>N(100)	>scaffold6496
scaffold67963	>N(100)	>scaffold193189
scaffold53469	>N(100)	>scaffold321983
scaffold16075	>N(100)	>scaffold70223/r
scaffold10253/r	>N(100)	>scaffold212648/r	>N(100)	>scaffold35447/r
scaffold141594	>N(382)	>scaffold131599	>N(100)	>scaffold104304
scaffold10756/r	>N(100)	>scaffold50966	>N(100)	>scaffold205737	>N(100)	>scaffold14060/r
scaffold179117	>N(100)	>scaffold41745/r	>N(100)	>scaffold67653
C107452684/r	>N(100)	>scaffold76557
scaffold44540	>N(100)	>scaffold230347	>N(100)	>scaffold13943/r	>N(100)	>scaffold126228	>N(100)	>scaffold15840	>N(100)	>scaffold62754	>N(100)	>scaffold8838	>N(100)	>scaffold11797	>N(100)	>scaffold18264/r	>N(100)	>scaffold24724/r
scaffold45938	>N(100)	>scaffold167173/r	>N(100)	>scaffold20301/r
C105358467	>N(835)	>C106673848
C106289698	>N(595)	>C106987756/r	>N(554)	>scaffold269112/r
C99125127	>N(835)	>C96948855	>N(835)	>C95773727
scaffold225596/r	>N(100)	>scaffold6960	>N(100)	>C107779821
C97788615/r	>N(100)	>scaffold55419/r	>N(100)	>scaffold8152/r	>N(365)	>C108289059	>N(363)	>C108958832
scaffold298428/r	>N(289)	>C106964050/r
C95904525/r	>N(835)	>C95162092
C105954997	>N(835)	>C100195409/r
scaffold109542/r	>N(835)	>scaffold163309
C100236929/r	>N(835)	>C96368530
C107349206/r	>N(799)	>C107145816
scaffold9727/r	>N(100)	>scaffold64159/r	>N(100)	>scaffold1251/r	>N(100)	>scaffold68788/r	>N(100)	>scaffold7393	>N(100)	>scaffold31688
scaffold74106/r	>N(759)	>C99498306/r
scaffold4894/r	>N(100)	>scaffold290948/r
scaffold290605	>N(835)	>scaffold275188
C108798172	>N(606)	>C108130611	>N(335)	>C107491670/r
C108068667/r	>N(100)	>scaffold11042/r
scaffold89184	>N(100)	>C94859854/r	>N(699)	>scaffold44073
C107841811/r	>N(607)	>C106814968/r	>N(693)	>C108245889	>N(672)	>C107169226	>N(100)	>scaffold48660/r	>N(100)	>C108135853/r
C106758858/r	>N(715)	>C108010023	>N(100)	>scaffold150073/r	>N(100)	>scaffold29771
scaffold8211	>N(100)	>scaffold150365	>N(100)	>scaffold41756/r
scaffold95255/r	>N(100)	>scaffold4633
scaffold38388/r	>N(100)	>scaffold106240
C100027171	>N(835)	>C103719504
scaffold6520/r	>N(100)	>scaffold22163/r
scaffold40778	>N(100)	>C107503602	>N(100)	>scaffold30027/r
C105297993/r	>N(835)	>C98653984/r	>N(825)	>scaffold225687/r
scaffold74609	>N(100)	>scaffold30105	>N(100)	>scaffold305825
scaffold289966	>N(100)	>scaffold11077
scaffold54529	>N(100)	>scaffold142535
scaffold22992/r	>N(100)	>scaffold212836/r	>N(100)	>scaffold93059/r	>N(100)	>scaffold66056/r	>N(100)	>scaffold24808	>N(100)	>scaffold10797
scaffold22167/r	>N(100)	>scaffold23302
C97784123	>N(544)	>scaffold219041
C94945317	>N(835)	>C97991697/r	>N(835)	>C100028897/r
C106330610	>N(835)	>scaffold269384	>N(264)	>C107849911/r
C97101785/r	>N(730)	>scaffold304417/r
C95133593/r	>N(100)	>scaffold13266
C101230550	>N(835)	>C106233668
C100781109/r	>N(835)	>C102875260
scaffold100416	>N(100)	>C108378931
scaffold147118/r	>N(100)	>scaffold4244/r
C97917496/r	>N(778)	>scaffold52978/r
C104445333	>N(100)	>scaffold177420/r	>N(100)	>scaffold188237	>N(100)	>scaffold22236/r
scaffold30476/r	>N(100)	>scaffold47822	>N(100)	>scaffold95065/r	>N(100)	>scaffold11031	>N(100)	>scaffold93565/r	>N(100)	>scaffold48551/r	>N(100)	>scaffold9894/r
scaffold3605/r	>N(100)	>scaffold163918/r
scaffold114553/r	>N(100)	>scaffold273271/r
C106452117/r	>N(835)	>C98354132/r
scaffold34135	>N(100)	>scaffold60927/r
scaffold163982/r	>N(813)	>C96275019/r
C99320509	>N(835)	>scaffold283458/r
scaffold24658/r	>N(100)	>scaffold301676
scaffold24570	>N(100)	>scaffold81677/r
scaffold61129	>N(100)	>scaffold86888	>N(100)	>scaffold28891	>N(100)	>scaffold306049
C95072877/r	>N(782)	>C97235586
C107311420	>N(523)	>scaffold106050/r
C100896435	>N(835)	>C97002807
scaffold61700	>N(100)	>scaffold4534	>N(100)	>scaffold202273	>N(100)	>scaffold53146/r
scaffold59159/r	>N(100)	>scaffold3043
scaffold29117	>N(100)	>scaffold38567/r	>N(100)	>scaffold18227/r	>N(100)	>scaffold9961/r	>N(100)	>scaffold49592/r
scaffold17397	>N(100)	>scaffold97850
scaffold44138	>N(670)	>C102875644/r
scaffold110526	>N(100)	>scaffold7669/r
C97087137/r	>N(835)	>C97447241/r
C108024073/r	>N(100)	>scaffold229940/r	>N(100)	>C108446542/r	>N(452)	>C108428592/r
C100836619	>N(835)	>C105037767
scaffold48748	>N(100)	>scaffold18161/r	>N(100)	>scaffold23285
scaffold125998	>N(100)	>scaffold73099/r
scaffold7331/r	>N(100)	>scaffold49037/r
C103303222/r	>N(100)	>scaffold5324	>N(100)	>scaffold13412	>N(100)	>scaffold42337
scaffold224887/r	>N(100)	>scaffold29507	>N(100)	>scaffold168198	>N(100)	>scaffold75592/r	>N(100)	>scaffold288577/r
C103653021/r	>N(699)	>C95626229	>N(768)	>C103086276/r
scaffold24674/r	>N(100)	>scaffold266581
C98921433/r	>N(754)	>scaffold293065
scaffold3531/r	>N(100)	>scaffold6905
scaffold8995	>N(100)	>scaffold11661
scaffold322120/r	>N(100)	>scaffold305912/r
C107820917/r	>N(819)	>C106424667/r	>N(234)	>scaffold33731/r
scaffold140661	>N(416)	>scaffold24669
C96547183	>N(835)	>C96406672	>N(831)	>C95578401/r
scaffold21714	>N(100)	>scaffold252086
C107930277/r	>N(425)	>scaffold28820	>N(100)	>C108838138/r
scaffold3588	>N(100)	>scaffold9517
scaffold12085	>N(100)	>C101780022
scaffold12524/r	>N(100)	>scaffold72162/r
C108165703	>N(100)	>scaffold98019/r	>N(100)	>scaffold305197	>N(100)	>scaffold100988
C102046569	>N(100)	>scaffold19285/r
C96272801	>N(835)	>C95061441
scaffold73715/r	>N(100)	>scaffold23562/r
scaffold79264/r	>N(100)	>scaffold14348
C108899854/r	>N(100)	>scaffold25135/r	>N(100)	>scaffold232158	>N(100)	>C108350279/r	>N(791)	>C97861451/r
scaffold32922	>N(100)	>scaffold12297/r
scaffold75131	>N(100)	>scaffold71039/r
scaffold66716	>N(100)	>scaffold19705	>N(100)	>scaffold29116/r
scaffold4784	>N(100)	>C96055977
scaffold18819	>N(100)	>C107307048/r	>N(100)	>scaffold68107	>N(100)	>scaffold46925	>N(100)	>scaffold320293	>N(100)	>scaffold29110	>N(420)	>scaffold133698	>N(100)	>C107281952/r
scaffold44788/r	>N(100)	>scaffold23584
scaffold105727	>N(100)	>C107883927
C107851785/r	>N(100)	>scaffold44055	>N(100)	>scaffold143949	>N(100)	>scaffold250918/r
scaffold43577/r	>N(100)	>scaffold207422
scaffold3981/r	>N(100)	>scaffold103352
scaffold36428	>N(100)	>scaffold48301/r
C97583803/r	>N(835)	>scaffold247802
C96526739	>N(835)	>C96759619
C97028551/r	>N(835)	>C97932022	>N(835)	>C105733467
scaffold39096/r	>N(100)	>scaffold9047/r	>N(100)	>scaffold62257/r	>N(100)	>scaffold330590/r	>N(100)	>scaffold27552	>N(100)	>scaffold77355
scaffold96680	>N(200)	>C107575453
scaffold15471/r	>N(100)	>scaffold20085
scaffold10975	>N(100)	>scaffold193042
C106580092/r	>N(835)	>C105922059/r
C98094515	>N(823)	>C99295327/r
scaffold210872/r	>N(100)	>C105556507	>N(100)	>scaffold17732
scaffold121454	>N(100)	>C108270795	>N(100)	>scaffold168/r	>N(100)	>scaffold107396
scaffold59501/r	>N(437)	>scaffold73919/r
C96005654	>N(835)	>C100535998
scaffold265716/r	>N(100)	>scaffold273923
scaffold60531	>N(100)	>C106406899
scaffold2081/r	>N(100)	>scaffold8095	>N(100)	>scaffold19608/r
scaffold6776	>N(100)	>scaffold50998/r
scaffold93118	>N(204)	>scaffold300619/r
C108074529/r	>N(100)	>scaffold10773/r
C107714863/r	>N(100)	>scaffold219657	>N(100)	>scaffold94663	>N(100)	>scaffold21514/r
C106161402/r	>N(100)	>scaffold23957/r
scaffold127028/r	>N(100)	>scaffold75666/r
C100375223/r	>N(835)	>C106941710/r
C103036012/r	>N(229)	>scaffold79811	>N(100)	>scaffold32544
scaffold54562	>N(100)	>scaffold83633/r
scaffold10935/r	>N(100)	>scaffold14211	>N(100)	>scaffold40994/r	>N(100)	>scaffold28507
C95848121/r	>N(769)	>C95506040	>N(100)	>scaffold3726/r
scaffold1843/r	>N(100)	>C107136078/r
C102603719	>N(835)	>C101285900/r
C97380111/r	>N(835)	>C97025349
scaffold106463	>N(100)	>C107654913/r	>N(100)	>scaffold85176/r
scaffold48723/r	>N(100)	>scaffold218636/r	>N(100)	>scaffold197254
scaffold64883/r	>N(100)	>scaffold4840/r
scaffold122154	>N(100)	>scaffold150431	>N(175)	>scaffold67192/r	>N(100)	>scaffold118608	>N(619)	>C97885536
scaffold198908/r	>N(100)	>scaffold157682/r
scaffold11536	>N(100)	>C108578184/r
scaffold5012	>N(100)	>scaffold12051/r
C103219996	>N(739)	>C107424046/r
scaffold25740	>N(100)	>C103516765/r
scaffold69772	>N(100)	>scaffold45436/r
scaffold41569/r	>N(100)	>C100374477
scaffold44617	>N(100)	>scaffold162681	>N(100)	>scaffold14845/r	>N(100)	>scaffold41248
C107502078/r	>N(602)	>C107987521	>N(670)	>C107744939/r
C101087739	>N(469)	>C108077283/r
scaffold195706/r	>N(100)	>scaffold19641	>N(100)	>scaffold68796/r
C105379337	>N(835)	>C107041086/r
scaffold249797	>N(100)	>C108184095/r
scaffold324703/r	>N(100)	>scaffold85129/r	>N(364)	>scaffold254578
scaffold242058/r	>N(100)	>scaffold16182
scaffold16523/r	>N(100)	>scaffold13735	>N(100)	>scaffold12760/r	>N(100)	>scaffold13139
scaffold8982	>N(100)	>scaffold6868
scaffold20140/r	>N(100)	>scaffold115392/r
scaffold10700	>N(100)	>scaffold15633/r
scaffold163383	>N(100)	>scaffold264616
scaffold44315/r	>N(100)	>scaffold38456/r
scaffold137679	>N(100)	>scaffold29144
scaffold62054	>N(100)	>C105592491/r
scaffold10299/r	>N(100)	>scaffold9938/r
scaffold150873	>N(100)	>scaffold5194
scaffold15861	>N(100)	>scaffold34246
scaffold146010	>N(100)	>scaffold16915/r	>N(100)	>scaffold324803	>N(100)	>scaffold70866	>N(100)	>scaffold222350	>N(100)	>scaffold215971/r	>N(100)	>scaffold11902	>N(100)	>scaffold7415/r	>N(100)	>scaffold69651/r
scaffold49703	>N(100)	>scaffold90822/r	>N(100)	>scaffold97116/r	>N(100)	>scaffold27696
scaffold85285	>N(100)	>scaffold15693
scaffold9643/r	>N(100)	>scaffold28235/r	>N(100)	>scaffold82398
C108482522	>N(417)	>C107384954/r
C98954869/r	>N(835)	>C97123823/r
scaffold64468	>N(100)	>scaffold237716	>N(100)	>scaffold19812/r
scaffold172031	>N(100)	>scaffold43908/r
scaffold162817/r	>N(100)	>scaffold46756	>N(100)	>C107697005/r
scaffold80675	>N(100)	>scaffold54314
scaffold14622	>N(100)	>scaffold59999/r	>N(100)	>scaffold11001/r
scaffold11144/r	>N(100)	>C106979134
scaffold105942/r	>N(100)	>scaffold193607/r	>N(100)	>scaffold14748/r	>N(100)	>scaffold1950	>N(100)	>scaffold123014/r
C102835528	>N(835)	>C106803944/r
C98980653	>N(835)	>scaffold240146/r
scaffold8019	>N(100)	>scaffold15475/r	>N(100)	>scaffold252872/r
scaffold32095/r	>N(100)	>C108431056/r	>N(100)	>scaffold63/r
scaffold134103/r	>N(100)	>scaffold32362/r
scaffold15107	>N(100)	>scaffold693	>N(100)	>scaffold107724/r
scaffold57962/r	>N(100)	>scaffold109084/r
scaffold103717	>N(100)	>scaffold88192
scaffold125652	>N(100)	>scaffold42990
scaffold109612/r	>N(100)	>scaffold69398	>N(100)	>scaffold87835/r	>N(100)	>scaffold80435/r
C105296777	>N(835)	>C107548110
scaffold106337/r	>N(100)	>scaffold34362
C104793336/r	>N(111)	>scaffold170569/r
scaffold6503	>N(100)	>scaffold180892	>N(100)	>scaffold22831/r	>N(100)	>scaffold4177/r
scaffold6042/r	>N(100)	>scaffold3198/r
scaffold31737/r	>N(100)	>C103604147
scaffold29322	>N(100)	>scaffold1632	>N(100)	>scaffold12744/r
scaffold94331	>N(100)	>scaffold33882
scaffold132050/r	>N(100)	>scaffold79038
scaffold13298/r	>N(100)	>C107608215/r
scaffold15317/r	>N(100)	>C102395739
C105695915	>N(835)	>C103236106/r
scaffold8490	>N(100)	>scaffold23673/r	>N(100)	>scaffold162524
scaffold48175/r	>N(100)	>C94921093/r
scaffold19054	>N(100)	>C109039788/r
scaffold100588/r	>N(219)	>scaffold169933/r
C98300292/r	>N(835)	>C95959896/r
scaffold67020/r	>N(100)	>scaffold11821/r	>N(100)	>scaffold24087/r	>N(100)	>scaffold5390/r
scaffold8866	>N(100)	>scaffold151456
scaffold6711	>N(100)	>scaffold66094/r
scaffold310744/r	>N(207)	>scaffold51541
scaffold4583	>N(100)	>scaffold4175/r	>N(100)	>scaffold63881
C107843491	>N(100)	>scaffold144406/r	>N(100)	>scaffold54886	>N(296)	>C107956835/r	>N(100)	>scaffold192595	>N(86)	>scaffold42030/r	>N(100)	>scaffold303172	>N(100)	>C107326014
C105858718/r	>N(549)	>C108240245
scaffold95345	>N(100)	>scaffold244979/r	>N(100)	>scaffold59475	>N(100)	>scaffold35972/r
scaffold103287/r	>N(100)	>scaffold160136
scaffold73250/r	>N(100)	>scaffold306483/r
scaffold17809	>N(100)	>scaffold207525/r	>N(565)	>C98888735
scaffold2175	>N(100)	>scaffold74345/r	>N(100)	>C107764273	>N(748)	>C105488369/r	>N(100)	>scaffold51079/r
scaffold181613/r	>N(835)	>C106176144/r
scaffold5799	>N(100)	>scaffold12942/r
scaffold62965/r	>N(100)	>scaffold69113/r
C106234662	>N(100)	>scaffold8673/r
scaffold93972/r	>N(100)	>scaffold318885/r	>N(100)	>scaffold25299	>N(100)	>scaffold229991	>N(100)	>scaffold4531/r
scaffold6213	>N(100)	>scaffold151835	>N(100)	>C103866979/r
scaffold46745	>N(100)	>scaffold264934/r
scaffold39999/r	>N(100)	>scaffold34623/r
scaffold275793	>N(100)	>scaffold149642/r
scaffold100252	>N(100)	>scaffold40056
C97395031/r	>N(835)	>C105106185/r
C100306499/r	>N(100)	>scaffold21469	>N(100)	>C104585602
C96267599	>N(814)	>scaffold98502
C108371281/r	>N(100)	>scaffold14359
C108135145/r	>N(100)	>scaffold16605	>N(100)	>scaffold194226
scaffold253096/r	>N(100)	>scaffold7572/r	>N(100)	>scaffold9284	>N(100)	>scaffold17868/r
scaffold58149/r	>N(100)	>scaffold19041/r
C106839186	>N(100)	>scaffold51353/r	>N(100)	>scaffold86439/r	>N(304)	>C107591991/r
scaffold15308	>N(100)	>scaffold45895	>N(100)	>scaffold51392	>N(100)	>scaffold50786/r	>N(100)	>scaffold23221
scaffold70455	>N(100)	>scaffold218342/r	>N(100)	>scaffold57634/r	>N(100)	>scaffold15848	>N(100)	>scaffold14474	>N(647)	>C108072839
scaffold7924	>N(100)	>scaffold18259/r	>N(100)	>C98477740/r
scaffold128915	>N(100)	>scaffold2968/r
scaffold43284/r	>N(100)	>C98792375
scaffold6423/r	>N(100)	>scaffold1565/r
scaffold45402/r	>N(100)	>scaffold72127	>N(100)	>scaffold157760/r
scaffold44144	>N(100)	>scaffold46812/r	>N(100)	>scaffold182084
scaffold61485	>N(100)	>scaffold7802
scaffold205956	>N(835)	>C103379956
scaffold27485	>N(100)	>scaffold34190/r
scaffold57259/r	>N(100)	>scaffold92582/r	>N(100)	>scaffold40051	>N(100)	>scaffold22608
C104254351/r	>N(835)	>C99797077/r
scaffold65796/r	>N(100)	>C106435205
scaffold18650/r	>N(100)	>scaffold24245	>N(100)	>scaffold57811	>N(100)	>scaffold7953/r	>N(100)	>scaffold2636
scaffold53373/r	>N(100)	>scaffold12522/r
scaffold27147/r	>N(47)	>C106916132	>N(100)	>scaffold60697/r	>N(51)	>C107096976	>N(835)	>C105831553
scaffold199717/r	>N(100)	>scaffold29511	>N(100)	>scaffold2784
scaffold14130	>N(100)	>scaffold20427/r
C98979733	>N(100)	>scaffold16846
C106323702/r	>N(835)	>C102172897
scaffold29406	>N(100)	>scaffold16906
scaffold12785/r	>N(100)	>C107451270/r	>N(804)	>C104402245
scaffold11389	>N(100)	>scaffold30455	>N(100)	>C106947084/r	>N(100)	>scaffold31784	>N(100)	>C107040964/r	>N(100)	>scaffold7406	>N(100)	>scaffold3577/r
scaffold247561/r	>N(100)	>C107332310/r
scaffold4768/r	>N(100)	>C106415459
scaffold20897	>N(100)	>C100370967/r	>N(700)	>C100214157/r
scaffold597	>N(100)	>scaffold13681
C108062087/r	>N(835)	>C107280076/r
scaffold43196/r	>N(100)	>C97149207
scaffold13875	>N(100)	>scaffold53194/r	>N(100)	>scaffold228057
scaffold117495/r	>N(100)	>scaffold15219/r
scaffold55844/r	>N(100)	>scaffold9236
scaffold10852	>N(100)	>scaffold14503/r	>N(100)	>scaffold102462/r	>N(100)	>scaffold75903/r
C104183163	>N(835)	>C98193257/r
C108526998/r	>N(100)	>scaffold179716/r
C95125331	>N(835)	>C102118331	>N(835)	>C100603038	>N(100)	>scaffold52366	>N(100)	>scaffold2243
C104063913	>N(835)	>C100544020
scaffold25083/r	>N(100)	>scaffold50020
scaffold12324	>N(100)	>scaffold55589/r	>N(100)	>scaffold9509/r
C97061537	>N(835)	>C102453115/r
scaffold12001/r	>N(100)	>scaffold15638/r
scaffold313108	>N(835)	>C99676975	>N(835)	>C107517150/r
scaffold20941/r	>N(100)	>C105895104/r	>N(650)	>scaffold15881/r
scaffold103478/r	>N(100)	>C105015188
scaffold5111/r	>N(100)	>scaffold59176
scaffold488	>N(100)	>scaffold543
scaffold31259/r	>N(100)	>scaffold11812
C101641007/r	>N(835)	>C99568702/r
scaffold8472/r	>N(100)	>scaffold1090
scaffold150347/r	>N(100)	>scaffold40788	>N(100)	>scaffold57546/r
scaffold302600/r	>N(100)	>scaffold76703	>N(100)	>scaffold45268
C106943236	>N(322)	>scaffold23777
scaffold20724/r	>N(100)	>scaffold24046
scaffold1744	>N(100)	>scaffold111718/r
scaffold7804/r	>N(100)	>scaffold28010
C98564580/r	>N(818)	>C99087067/r
scaffold101699	>N(100)	>scaffold54910
scaffold159027	>N(100)	>scaffold269494
scaffold62113/r	>N(100)	>scaffold20259
C103068336/r	>N(100)	>scaffold7002/r	>N(100)	>scaffold37889	>N(100)	>scaffold192396	>N(100)	>scaffold78381	>N(100)	>scaffold30818
scaffold60171	>N(100)	>scaffold24523/r
scaffold7620	>N(100)	>scaffold26037	>N(100)	>scaffold10067
C108571870/r	>N(100)	>scaffold58028	>N(100)	>scaffold30141
scaffold56055	>N(100)	>scaffold43479
scaffold4456/r	>N(100)	>scaffold130865/r	>N(100)	>scaffold4254	>N(100)	>scaffold3583
scaffold321486/r	>N(835)	>C97393209/r
scaffold34805/r	>N(100)	>scaffold18944
scaffold27788	>N(100)	>C107908133	>N(100)	>scaffold107990/r
C107017180	>N(835)	>C107075492
scaffold1374/r	>N(100)	>C107027858	>N(650)	>C107473672
scaffold51880/r	>N(100)	>scaffold93522
scaffold26145	>N(100)	>scaffold16642/r	>N(100)	>scaffold2987
scaffold141231	>N(100)	>scaffold2148/r	>N(100)	>scaffold36824	>N(100)	>scaffold32445/r	>N(100)	>scaffold295087	>N(100)	>scaffold23941/r	>N(100)	>scaffold1808	>N(100)	>scaffold148763	>N(100)	>scaffold29602/r
C107109746	>N(835)	>C104327511/r
scaffold127313/r	>N(100)	>C106180008	>N(100)	>scaffold150760
C104805280/r	>N(835)	>scaffold50003/r
scaffold21924	>N(100)	>scaffold11762	>N(100)	>scaffold119604
C100027169/r	>N(835)	>C99102891/r
scaffold19998	>N(100)	>C102855640
scaffold23057	>N(100)	>scaffold64561
scaffold182878	>N(100)	>scaffold135162/r	>N(100)	>scaffold48801/r	>N(100)	>scaffold41271/r	>N(100)	>C105475681	>N(824)	>C99770895/r
scaffold11109	>N(100)	>scaffold101845
C107223672/r	>N(309)	>scaffold82171
C104634364	>N(766)	>C105750707/r
C107992361/r	>N(592)	>scaffold122544
scaffold5630	>N(100)	>scaffold33624/r
scaffold2669/r	>N(100)	>scaffold76816/r
scaffold11967/r	>N(100)	>scaffold106031/r	>N(100)	>scaffold315649	>N(9)	>scaffold8730
scaffold10778/r	>N(100)	>scaffold34201/r
scaffold60690	>N(100)	>C108655532/r
scaffold66231	>N(100)	>scaffold45673	>N(100)	>scaffold27501/r	>N(100)	>scaffold50372	>N(322)	>C108772836	>N(168)	>C108199507/r
C107712879	>N(100)	>scaffold111126	>N(100)	>C108146003/r
scaffold8535	>N(100)	>scaffold128774	>N(100)	>scaffold230761/r	>N(100)	>scaffold53455/r	>N(100)	>scaffold63916
scaffold3041/r	>N(100)	>scaffold13763
scaffold158443	>N(100)	>scaffold133801	>N(100)	>scaffold127338
scaffold37003/r	>N(100)	>scaffold19256/r	>N(100)	>scaffold64749/r	>N(100)	>scaffold45212	>N(100)	>scaffold2069
C108077395	>N(261)	>scaffold322995/r
C108343801	>N(678)	>C107439722
scaffold99097	>N(100)	>scaffold15794	>N(100)	>scaffold30750/r
scaffold123159	>N(276)	>C95206236
scaffold57362	>N(100)	>scaffold15065
C108169033	>N(100)	>scaffold8877/r	>N(100)	>scaffold30159/r	>N(100)	>scaffold3565/r
C98939921	>N(760)	>C98735032/r
scaffold28130/r	>N(100)	>scaffold12294/r
scaffold225195	>N(100)	>scaffold15684/r
scaffold71758/r	>N(100)	>scaffold20479	>N(100)	>scaffold44551	>N(100)	>scaffold72448/r	>N(100)	>scaffold201538/r
scaffold2647	>N(100)	>scaffold25012/r
C108127487	>N(100)	>scaffold108904
C98973185/r	>N(100)	>scaffold228294/r
C104369877/r	>N(100)	>scaffold52183/r
C108919560/r	>N(100)	>scaffold15267/r	>N(100)	>scaffold19841/r
scaffold90087	>N(100)	>scaffold14439
C96705555/r	>N(835)	>C95893317	>N(100)	>scaffold1314
scaffold82789/r	>N(100)	>scaffold39234
scaffold8620/r	>N(100)	>C108100133/r
scaffold86210	>N(100)	>scaffold17865/r
scaffold148391	>N(100)	>scaffold8035/r	>N(100)	>scaffold12410/r	>N(100)	>scaffold17387/r
C102918760/r	>N(835)	>C102275545/r
scaffold18446	>N(100)	>scaffold3487	>N(100)	>scaffold69493/r
C107103500	>N(835)	>C108468602
scaffold82422/r	>N(100)	>scaffold62536/r	>N(100)	>scaffold68749
scaffold13930/r	>N(100)	>scaffold182976	>N(100)	>scaffold155033/r	>N(100)	>scaffold47510
scaffold1330/r	>N(100)	>C108042345/r
C103174426/r	>N(835)	>C104627478
scaffold23417	>N(100)	>scaffold81694	>N(100)	>scaffold105527
C95246072	>N(778)	>C101429256/r	>N(100)	>scaffold8570
scaffold311265	>N(835)	>C106421407	>N(709)	>C107607781	>N(635)	>scaffold136190/r	>N(100)	>C108112495	>N(582)	>C108486360
scaffold2120	>N(100)	>scaffold193039
C107528794	>N(351)	>scaffold39063/r	>N(611)	>C106951240/r	>N(100)	>scaffold79369/r
scaffold284754	>N(767)	>C108407531
scaffold112452/r	>N(100)	>C107957353	>N(100)	>scaffold180736/r	>N(100)	>scaffold83753/r	>N(100)	>C107329540/r
C105809209/r	>N(835)	>scaffold241074/r
scaffold33171	>N(100)	>scaffold35013
C101119038/r	>N(835)	>C106596378/r
scaffold33318/r	>N(100)	>scaffold29596/r	>N(100)	>scaffold184161/r	>N(100)	>scaffold47056	>N(100)	>scaffold14432/r	>N(100)	>scaffold2105/r
scaffold26535	>N(100)	>scaffold114773
scaffold28956/r	>N(100)	>scaffold217969/r
scaffold11521	>N(100)	>scaffold185744/r	>N(100)	>scaffold29417	>N(100)	>scaffold17195	>N(100)	>scaffold4818/r	>N(100)	>scaffold42093/r
scaffold106905/r	>N(100)	>scaffold90932/r
C103857022	>N(835)	>C104842802/r
scaffold32326/r	>N(100)	>C106774666/r
C100757355/r	>N(835)	>scaffold225046/r
C99504810	>N(704)	>scaffold79425
C105356787	>N(833)	>scaffold68003/r	>N(100)	>scaffold4600
scaffold2191/r	>N(100)	>scaffold69782
C96744241/r	>N(100)	>scaffold138489/r
scaffold34667/r	>N(100)	>C96758265
scaffold13715	>N(100)	>scaffold61099
scaffold6124	>N(100)	>scaffold4790
scaffold10079	>N(100)	>scaffold25763	>N(100)	>scaffold24626
scaffold300150	>N(835)	>C106242652/r
scaffold22530	>N(7)	>scaffold30786	>N(100)	>scaffold54102
scaffold12490	>N(100)	>scaffold19571/r	>N(100)	>scaffold5768/r	>N(100)	>scaffold153684
C100776917/r	>N(751)	>C108023025/r
C108026239/r	>N(583)	>C107511794/r	>N(100)	>scaffold20056	>N(100)	>scaffold19235	>N(100)	>scaffold215836/r	>N(100)	>C107572029	>N(43)	>scaffold6384/r	>N(100)	>C106740056
scaffold273220	>N(835)	>C99238313/r
scaffold10082/r	>N(100)	>scaffold16769
scaffold28167	>N(100)	>scaffold53100
C104593938	>N(835)	>C100542976/r
scaffold295065	>N(712)	>C107093156/r	>N(563)	>C106781718	>N(100)	>scaffold126625/r	>N(100)	>scaffold102588
scaffold309233	>N(835)	>C102089565/r
C107493090	>N(508)	>scaffold129160
scaffold31396	>N(100)	>C107900279/r	>N(100)	>scaffold84243	>N(100)	>scaffold63954/r
C98722848	>N(835)	>C100909661
scaffold59390	>N(100)	>scaffold309066/r	>N(100)	>scaffold60458
scaffold45273	>N(100)	>C107284264/r	>N(673)	>C108109703/r
C107479416/r	>N(764)	>C107767051
scaffold3439	>N(100)	>scaffold7161/r
scaffold62619	>N(100)	>scaffold45167	>N(100)	>scaffold101971/r	>N(100)	>scaffold13838/r	>N(100)	>scaffold23574/r	>N(100)	>scaffold156346	>N(100)	>scaffold51806/r
scaffold25387	>N(100)	>scaffold86027/r
scaffold75799/r	>N(100)	>C102958946	>N(100)	>scaffold53744	>N(100)	>scaffold356/r
C108081305	>N(100)	>scaffold110303
scaffold6867	>N(100)	>scaffold6378/r	>N(100)	>scaffold17554
scaffold8768/r	>N(100)	>C107546050	>N(830)	>C105916434
scaffold163401	>N(16)	>C107507954/r	>N(100)	>scaffold15490
scaffold15586/r	>N(100)	>scaffold13589	>N(100)	>scaffold17324
scaffold31541	>N(100)	>scaffold33060	>N(100)	>C107407380/r
scaffold20194/r	>N(100)	>scaffold17041	>N(100)	>scaffold16235/r	>N(100)	>scaffold3443
scaffold10866/r	>N(100)	>scaffold142859/r
scaffold62426/r	>N(100)	>C103309282
scaffold40011	>N(100)	>C104725820/r	>N(835)	>C100682083/r
scaffold5792/r	>N(100)	>scaffold7883/r	>N(100)	>scaffold17924/r	>N(100)	>scaffold26300	>N(100)	>scaffold219665	>N(100)	>scaffold3982/r	>N(100)	>C107779371/r	>N(100)	>scaffold249747/r
scaffold43144/r	>N(100)	>scaffold63533/r
C105722463	>N(770)	>C102168559
C106191176	>N(100)	>scaffold29046
C101203620	>N(728)	>scaffold283494/r	>N(835)	>C101939162/r
scaffold17728	>N(100)	>C106319122/r
scaffold21358	>N(100)	>scaffold53999
C102454459/r	>N(100)	>scaffold19019/r	>N(100)	>C107329938
C97969137/r	>N(835)	>C106616322
C103651773	>N(835)	>C105898248/r
C108258881	>N(100)	>scaffold11361/r
scaffold58081	>N(100)	>scaffold192268	>N(100)	>scaffold28052/r	>N(100)	>scaffold122125/r	>N(100)	>scaffold83353/r	>N(100)	>scaffold47276
scaffold14576/r	>N(100)	>scaffold86780/r
scaffold141164/r	>N(100)	>scaffold67872	>N(100)	>scaffold211321
C105266361	>N(835)	>C105800571/r
C107962501/r	>N(569)	>scaffold52362
C106698702	>N(835)	>C106082776
scaffold39942/r	>N(100)	>scaffold35296/r	>N(100)	>scaffold89465/r
scaffold158998	>N(100)	>scaffold160090/r	>N(100)	>scaffold66435/r
scaffold88940	>N(100)	>scaffold101373
C107550922/r	>N(100)	>scaffold16169
scaffold15185	>N(100)	>scaffold76903
C104651204/r	>N(717)	>C105215205
C108960236	>N(100)	>scaffold44494
scaffold15364/r	>N(100)	>scaffold95366/r
scaffold229775	>N(361)	>scaffold167665
scaffold305312/r	>N(100)	>scaffold43288
scaffold170420/r	>N(100)	>scaffold62490
C107793369/r	>N(100)	>scaffold34187	>N(100)	>C107103506
C106591980/r	>N(695)	>C107527876
scaffold152983/r	>N(774)	>C95507688/r
scaffold4767	>N(78)	>scaffold43405	>N(100)	>scaffold123548/r
scaffold28932/r	>N(100)	>scaffold50849
scaffold42341	>N(100)	>scaffold54713
scaffold113663/r	>N(100)	>scaffold24651	>N(100)	>scaffold255524/r
scaffold28058	>N(25)	>scaffold103912/r
scaffold91227/r	>N(697)	>C97070683
scaffold147487	>N(100)	>C97584751/r
scaffold106494	>N(100)	>scaffold88344/r	>N(100)	>scaffold62237/r	>N(100)	>scaffold88239
C105833843	>N(100)	>scaffold47182
scaffold9857/r	>N(100)	>scaffold183433
scaffold32758	>N(100)	>scaffold115680/r
C99920899/r	>N(624)	>scaffold273859/r
scaffold37477/r	>N(100)	>C106268178
scaffold172089/r	>N(100)	>scaffold109114
C97661073/r	>N(835)	>C104379485	>N(835)	>scaffold225763	>N(100)	>C100983869/r
scaffold16759	>N(100)	>scaffold24589/r
C107193478/r	>N(100)	>scaffold80195/r
scaffold41056/r	>N(100)	>scaffold11610/r	>N(100)	>scaffold34163
scaffold16084	>N(100)	>scaffold196837	>N(100)	>C106582450/r	>N(100)	>scaffold30271/r
scaffold155164	>N(100)	>scaffold89487
C107687561/r	>N(835)	>C105016958
scaffold69374/r	>N(100)	>scaffold23911/r
scaffold28432	>N(100)	>scaffold17821	>N(100)	>scaffold48629/r	>N(100)	>scaffold24165
scaffold22505	>N(100)	>scaffold17744/r
scaffold19461/r	>N(100)	>scaffold11396
scaffold299475/r	>N(76)	>scaffold55084	>N(100)	>scaffold14052/r	>N(100)	>scaffold119462/r	>N(100)	>scaffold7601/r	>N(100)	>scaffold192790/r	>N(100)	>scaffold60237
C103469973	>N(835)	>C98210955
scaffold327837	>N(598)	>scaffold127869
C96004232	>N(835)	>C101484880
scaffold14398	>N(100)	>scaffold52658	>N(100)	>scaffold75036	>N(100)	>scaffold271290/r
scaffold14213	>N(100)	>scaffold172849	>N(100)	>scaffold55395
scaffold86944/r	>N(100)	>scaffold17370
scaffold41973	>N(100)	>scaffold95894	>N(115)	>scaffold17470	>N(100)	>scaffold41967/r	>N(100)	>scaffold34318/r
scaffold316213	>N(100)	>scaffold41190	>N(100)	>scaffold171326/r
scaffold224601/r	>N(100)	>C106238210
C108502640/r	>N(835)	>C99323911/r
scaffold14180	>N(100)	>scaffold18841
C105887468/r	>N(100)	>scaffold277632/r	>N(100)	>scaffold158929
scaffold19858/r	>N(100)	>scaffold37065
scaffold8618/r	>N(100)	>scaffold220462/r	>N(100)	>scaffold5645/r
C99871931/r	>N(835)	>C103748312
scaffold63401/r	>N(100)	>scaffold239907/r	>N(100)	>scaffold19268	>N(100)	>scaffold67201	>N(100)	>scaffold324607/r	>N(100)	>scaffold54646/r	>N(100)	>scaffold263881	>N(100)	>scaffold50414/r
C95849613	>N(835)	>C104199285	>N(835)	>C105165599
C94872706/r	>N(835)	>C95637951/r	>N(835)	>C95526994/r
scaffold5846/r	>N(100)	>scaffold988/r
scaffold60780	>N(100)	>scaffold109324/r
[truncated: 6,623 more rows]
