# Supplementary material for: A draft Diabrotica virgifera virgifera genome: insights into control and host plant adaption by a major maize pest insect
Source: BMC Genomics. 2023 Jan 13;24:19. doi: 10.1186/s12864-022-08990-y (PMC9840275; doi:10.1186/s12864-022-08990-y)
Supplement: Supplementary file 7 — Additional file 7. Supplementary Table S5a. Orthologous groups predicted by Orthofinder2. Output from orthogroups.tsv. [file 12864_2022_8990_MOESM7_ESM.tsv]

Orthogroup	GCF_000001215.4_Release_6_plus_ISO1_MT_protein.faa	GCF_000002335.3_Tcas5.2_protein.faa	GCF_000005575.2_AgamP3_protein.faa	GCF_000390285.2_Agla_2.0_protein.faa	GCF_000500325.1_Ldec_2.0_protein.faa	WCRprotein.fa
OG0000000						XP_028127947.1, XP_028128066.1, XP_028128075.1, XP_028129742.1, XP_028129885.1, XP_028129886.1, XP_028129887.1, XP_028129888.1, XP_028130203.1, XP_028130204.1, XP_028130615.1, XP_028130966.1, XP_028130967.1, XP_028130968.1, XP_028130969.1, XP_028131230.1, XP_028131231.1, XP_028131232.1, XP_028131269.1, XP_028131599.1, XP_028131746.1, XP_028132086.1, XP_028132987.1, XP_028133250.1, XP_028133257.1,…
OG0000001	NP_001036476.1, NP_001036477.1, NP_001036478.1, NP_001036479.1, NP_001036480.1, NP_001036481.1, NP_001036482.1, NP_001036483.1, NP_001036484.1, NP_001036485.1, NP_001036486.1, NP_001036487.1, NP_001036488.1, NP_001036490.1, NP_001036491.1, NP_001036492.1, NP_001036493.1, NP_001036494.1, NP_001036495.1, NP_001036497.1, NP_001036498.1, NP_001036499.1, NP_001036500.1, NP_001036501.1, NP_001036502.1,…	NP_001107841.1, XP_015838873.1, XP_015838874.1, XP_015838875.1, XP_015838876.1, XP_015838877.1, XP_015838878.1, XP_015838879.1, XP_015838880.1, XP_015838881.1, XP_015838882.1, XP_015838883.1, XP_015838884.1, XP_015838885.1, XP_015838886.1, XP_015838888.1, XP_015838889.1, XP_015838890.1, XP_015838891.1, XP_015838892.1, XP_015838893.1, XP_015838894.1, XP_015838895.1, XP_015838896.1, XP_015838897.1,…	XP_309810.4	XP_018577212.1, XP_018577213.1, XP_018577214.1, XP_018577215.1, XP_018577216.1, XP_018577217.1, XP_018577218.1, XP_018577219.1, XP_018577220.1, XP_018577221.1, XP_018577226.1, XP_018577227.1, XP_018577228.1, XP_018577229.1, XP_018577230.1, XP_023312123.1, XP_023312124.1	XP_023016832.1, XP_023016833.1, XP_023016834.1, XP_023016835.1, XP_023016836.1, XP_023016837.1, XP_023016838.1, XP_023016839.1, XP_023016840.1, XP_023016841.1, XP_023016843.1, XP_023016844.1, XP_023016845.1, XP_023016846.1, XP_023016847.1, XP_023016848.1, XP_023016849.1, XP_023016850.1, XP_023016851.1, XP_023016852.1, XP_023016853.1, XP_023016854.1, XP_023016855.1, XP_023016856.1, XP_023016857.1,…	XP_028143358.1|
OG0000002	NP_001162990.1, NP_001162991.1, NP_001162992.1, NP_001246048.1, NP_001246049.1, NP_001246050.1, NP_001246051.1, NP_001303327.1, NP_523587.4, NP_723999.1, NP_724000.1, NP_724001.1, NP_724002.2, NP_724003.1, NP_724004.1, NP_724005.1, NP_724006.1, NP_724007.1, NP_724008.1, NP_724009.1, NP_724010.1	XP_008196506.1, XP_008196508.1, XP_008196509.1, XP_008196513.1, XP_008196514.1, XP_008196518.1, XP_008196519.1, XP_008196520.1, XP_008196529.1, XP_015837780.1, XP_015837781.1, XP_015837782.1, XP_015837783.1, XP_015837784.1, XP_015837785.1, XP_015837786.1, XP_015837787.1, XP_015837788.1	XP_319309.3	XP_018561139.1, XP_018561140.1, XP_018561141.1, XP_018561142.1, XP_018561143.1, XP_018561144.1, XP_018561145.1, XP_018561146.1, XP_018561147.1, XP_018561148.1, XP_018561149.1, XP_018561150.1, XP_018561151.1, XP_018561152.1, XP_018561154.1, XP_018561155.1	XP_023023687.1, XP_023023688.1, XP_023023689.1, XP_023023690.1, XP_023023691.1, XP_023023693.1, XP_023023694.1, XP_023023695.1, XP_023023696.1, XP_023023697.1, XP_023023698.1, XP_023023699.1, XP_023023700.1, XP_023023701.1, XP_023023702.1, XP_023023703.1, XP_023023704.1, XP_023023705.1, XP_023023706.1, XP_023023707.1, XP_023023709.1, XP_023023710.1, XP_023023711.1, XP_023023712.1, XP_023023713.1,…	XP_028130043.1, XP_028130048.1, XP_028130053.1, XP_028130056.1, XP_028130057.1, XP_028130063.1, XP_028130071.1, XP_028130079.1, XP_028130088.1, XP_028130092.1, XP_028130101.1, XP_028130108.1, XP_028130116.1, XP_028130123.1, XP_028130131.1, XP_028130141.1, XP_028130149.1, XP_028130154.1, XP_028130163.1, XP_028130171.1, XP_028130179.1, XP_028130185.1, XP_028130192.1, XP_028130196.1, XP_028130201.1,…
OG0000003	NP_001286199.1, NP_001286433.1, NP_523628.1, NP_573320.1, NP_610389.3, NP_610390.1, NP_611000.2, NP_652018.1	NP_001123875.1, NP_001137200.1, NP_001164249.1, NP_001177722.1, NP_001280531.1, NP_001280532.1, XP_008190374.1, XP_008192266.1, XP_008192267.1, XP_008192269.1, XP_008200093.1, XP_008200096.1, XP_008200098.2, XP_008200783.1, XP_015834314.1, XP_015834315.1, XP_015834316.1, XP_015834510.1, XP_015834511.1, XP_015839996.1, XP_015839997.1, XP_015839998.1, XP_015839999.1, XP_015840000.1, XP_966437.1, XP…	XP_001237902.1, XP_001237903.1, XP_003436271.1, XP_306845.4, XP_308393.4, XP_312047.2, XP_312048.1, XP_312049.4, XP_312050.1, XP_312054.2, XP_317256.3, XP_317257.2, XP_317260.1, XP_317261.1, XP_317263.1, XP_317264.2, XP_555257.2, XP_555259.1, XP_563271.1	XP_018569725.1, XP_018569731.1, XP_018571700.1, XP_018571707.1, XP_018573006.1, XP_018573007.1, XP_018573008.1, XP_018576632.1, XP_018576652.1, XP_018576754.1, XP_018576760.1, XP_018576916.1, XP_018576919.1, XP_018576930.1, XP_018576939.1, XP_018576951.1, XP_018576967.1, XP_018576975.1, XP_018577035.1, XP_018577041.1, XP_018577050.1, XP_018577059.1, XP_018577065.1, XP_018577090.1, XP_018577097.1,…	XP_023022391.1, XP_023022392.1, XP_023022393.1, XP_023024022.1, XP_023024029.1, XP_023029782.1, XP_023029783.1, XP_023029784.1, XP_023029787.1	XP_028128542.1, XP_028128543.1, XP_028128544.1, XP_028128546.1, XP_028128547.1, XP_028128548.1, XP_028128686.1, XP_028128687.1, XP_028142438.1, XP_028143546.1, XP_028143548.1, XP_028151197.1, XP_028151199.1, XP_028152005.1, XP_028152006.1, XP_028153720.1, XP_028153987.1|
OG0000004		XP_008198842.1		XP_018573580.1, XP_018573581.1, XP_018573582.1, XP_018573583.1, XP_018573584.1, XP_018573585.1, XP_018573586.1, XP_018573587.1, XP_018573588.1, XP_018573589.1, XP_018573590.1, XP_018573591.1, XP_018573593.1, XP_018573594.1, XP_018573595.1, XP_018573596.1, XP_018573597.1, XP_018573598.1, XP_018573599.1, XP_018573600.1, XP_018573601.1, XP_018573602.1, XP_018573604.1, XP_018573605.1, XP_018573606.1,…	XP_023014941.1, XP_023014942.1, XP_023014943.1, XP_023014944.1, XP_023014945.1, XP_023014946.1, XP_023014947.1, XP_023014948.1, XP_023014949.1, XP_023014950.1, XP_023014952.1, XP_023014953.1, XP_023014954.1, XP_023014955.1, XP_023014956.1, XP_023014957.1, XP_023014958.1, XP_023014959.1, XP_023014960.1, XP_023014961.1, XP_023014963.1, XP_023014964.1, XP_023014965.1, XP_023014966.1, XP_023014967.1,…	XP_028141442.1, XP_028153104.1, XP_028153112.1, XP_028153118.1, XP_028153123.1, XP_028153131.1, XP_028153135.1, XP_028153143.1, XP_028153151.1, XP_028153158.1, XP_028153165.1, XP_028153169.1, XP_028153175.1, XP_028153182.1, XP_028153191.1, XP_028153198.1, XP_028153205.1, XP_028153213.1, XP_028153220.1, XP_028153226.1, XP_028153233.1, XP_028153237.1, XP_028153246.1, XP_028153253.1|
OG0000005						XP_028127784.1, XP_028127785.1, XP_028127789.1, XP_028127790.1, XP_028127791.1, XP_028129538.1, XP_028129539.1, XP_028129540.1, XP_028129542.1, XP_028129543.1, XP_028129544.1, XP_028129545.1, XP_028129546.1, XP_028129547.1, XP_028129999.1, XP_028130002.1, XP_028130003.1, XP_028131838.1, XP_028133388.1, XP_028133944.1, XP_028133945.1, XP_028133946.1, XP_028134046.1, XP_028134047.1, XP_028134791.1,…
OG0000006				XP_018561245.1, XP_018561781.2, XP_018562361.1, XP_018562367.1, XP_018564462.2, XP_018564464.2, XP_018567882.1, XP_018567884.1, XP_018568358.1, XP_018568378.1, XP_018568390.1, XP_018571473.1, XP_018571476.1, XP_018571819.1, XP_018571820.1, XP_018572736.1, XP_018573533.1, XP_018574136.1, XP_018574574.1, XP_018574650.1, XP_018574657.2, XP_018574907.2, XP_018574910.1, XP_018574917.1, XP_018575553.1,…
OG0000007	NP_725339.1	XP_008199740.1, XP_008199741.1, XP_008199742.1, XP_008199748.1, XP_008199749.1, XP_015837165.1, XP_015837166.1, XP_015837167.1, XP_015837168.1, XP_015837169.1, XP_015837170.1, XP_015837171.1, XP_015837172.1, XP_015837173.1, XP_015837174.1, XP_015837175.1, XP_015837176.1, XP_015837177.1, XP_015837178.1, XP_015837179.1, XP_015837180.1, XP_015837181.1, XP_015837182.1, XP_015837183.1, XP_015837184.1,…	XP_317924.4	XP_018566011.1, XP_018566013.1, XP_018566014.1, XP_018566015.1, XP_018566016.1, XP_018566017.1, XP_018566018.1, XP_018566019.1, XP_018566020.1, XP_018566021.1, XP_018566022.1, XP_018566024.1, XP_018566025.1, XP_018566026.1, XP_018566027.1, XP_018566028.1, XP_018566029.1, XP_018566030.1, XP_018566031.1, XP_018566032.1, XP_018566033.1, XP_018566035.1, XP_018566036.1, XP_018566037.1, XP_018566038.1,…		XP_028131958.1, XP_028131959.1, XP_028131960.1, XP_028131962.1, XP_028131963.1, XP_028131964.1, XP_028131965.1, XP_028131966.1, XP_028131967.1, XP_028131968.1, XP_028131969.1, XP_028131970.1, XP_028131971.1, XP_028131972.1, XP_028131973.1, XP_028131974.1, XP_028131975.1, XP_028131976.1, XP_028131978.1, XP_028131979.1, XP_028131980.1, XP_028131981.1, XP_028131982.1, XP_028131983.1, XP_028131984.1,…
OG0000008	NP_001027400.1, NP_001260870.2, NP_001286288.2, NP_524766.2, NP_724945.1, NP_724946.1, NP_724949.2, NP_724950.1, NP_724951.1, NP_724952.2, NP_724953.2, NP_788308.3, NP_788309.2, NP_788310.2, NP_788311.2, NP_788312.2, NP_788313.1, NP_788314.1, NP_788315.1, NP_788316.2, NP_788318.1, NP_788319.1, NP_788320.1, NP_995804.1, NP_995805.1, NP_995806.1, NP_995807.1	NP_001157310.1, NP_001157311.1, NP_001157312.1, NP_001157313.1, NP_001157314.1, NP_001157315.1, NP_001157316.1, NP_001157317.1, NP_001157318.1	XP_001230985.2, XP_001688534.1, XP_001688535.1, XP_001688536.1, XP_001688537.1, XP_001688538.1, XP_001688539.1, XP_001688540.1, XP_001688541.1, XP_001688542.1, XP_314150.4, XP_314155.3	XP_023310085.1, XP_023310086.1	XP_023019667.1, XP_023019675.1, XP_023019693.1, XP_023019700.1, XP_023019730.1, XP_023019738.1, XP_023019752.1, XP_023019778.1, XP_023019786.1, XP_023019793.1, XP_023019801.1, XP_023019810.1, XP_023019819.1, XP_023019827.1, XP_023019835.1, XP_023019841.1, XP_023019848.1, XP_023019857.1, XP_023019865.1, XP_023019871.1, XP_023019879.1, XP_023019887.1, XP_023019893.1, XP_023019901.1, XP_023019908.1,…	XP_028142144.1, XP_028142145.1|
OG0000009						XP_028130731.1, XP_028132831.1, XP_028132988.1, XP_028132990.1, XP_028132991.1, XP_028135531.1, XP_028135532.1, XP_028135533.1, XP_028135534.1, XP_028135535.1, XP_028135536.1, XP_028135537.1, XP_028135539.1, XP_028137014.1, XP_028137474.1, XP_028137475.1, XP_028137476.1, XP_028137477.1, XP_028138043.1, XP_028138044.1, XP_028138566.1, XP_028138573.1, XP_028139008.1, XP_028139232.1, XP_028139235.1,…
OG0000010						XP_028128369.1, XP_028128372.1, XP_028130083.1, XP_028130084.1, XP_028130085.1, XP_028130086.1, XP_028130087.1, XP_028130089.1, XP_028130334.1, XP_028130344.1, XP_028130345.1, XP_028130346.1, XP_028130347.1, XP_028130348.1, XP_028130349.1, XP_028130350.1, XP_028130351.1, XP_028130352.1, XP_028132530.1, XP_028132531.1, XP_028132532.1, XP_028132533.1, XP_028132534.1, XP_028133034.1, XP_028133035.1,…
OG0000011	NP_001036311.2, NP_001036312.1, NP_001262831.1, NP_572695.2, NP_608991.2, NP_651024.1	XP_008194723.1, XP_008195025.1, XP_015836190.1, XP_015836275.1, XP_015836276.1, XP_015836389.1, XP_015836390.1, XP_015836397.1, XP_966714.3, XP_968453.1, XP_968973.1, XP_969481.3, XP_969782.3, XP_969915.1, XP_970128.4, XP_970153.3, XP_970629.1, XP_970890.1	XP_001237675.1, XP_001237676.2, XP_312977.3, XP_315496.4, XP_315499.1, XP_315663.4, XP_319504.3, XP_556135.3	XP_018565951.1, XP_018565965.1, XP_018565970.1, XP_018572839.1, XP_018572842.1, XP_018572867.1, XP_018572868.1, XP_018572869.1, XP_018575996.1, XP_018575998.1, XP_018575999.1, XP_018576000.1, XP_018576001.1, XP_018576642.1, XP_018576643.1, XP_018576644.1, XP_018576645.1, XP_018576646.1, XP_018576828.1, XP_018576886.1, XP_023311594.1, XP_023312927.1	XP_023013173.1, XP_023013174.1, XP_023014673.1, XP_023014674.1, XP_023018419.1, XP_023021487.1, XP_023021488.1, XP_023021489.1, XP_023022923.1, XP_023027972.1, XP_023028671.1	XP_028128100.1, XP_028136139.1, XP_028136140.1, XP_028136141.1, XP_028136142.1, XP_028137141.1, XP_028138586.1, XP_028138587.1, XP_028138588.1, XP_028138589.1, XP_028138590.1, XP_028138592.1, XP_028138593.1, XP_028140114.1, XP_028140115.1, XP_028140116.1, XP_028140117.1, XP_028140118.1, XP_028140945.1|
OG0000012	NP_001097547.1, NP_001261293.1, NP_001261576.1, NP_647668.1, NP_647874.1, NP_648209.1, NP_649121.1	XP_008193006.2, XP_008193010.2, XP_008200145.1, XP_015835222.1, XP_970216.2, XP_970278.2	XP_001237146.1, XP_001237147.2, XP_001237148.2, XP_001688131.1, XP_001688132.1, XP_001688133.1, XP_001688134.1, XP_001688135.1, XP_308903.4, XP_308909.2, XP_308914.4, XP_308915.3, XP_311662.4, XP_316348.4	XP_018561011.1, XP_018561018.1, XP_018561020.1, XP_018561035.1, XP_018561036.1, XP_018562901.1, XP_018572821.1, XP_018572822.1, XP_023309914.1, XP_023310507.1, XP_023313026.1, XP_023313030.1, XP_023313033.1, XP_023313038.1	XP_023012029.1, XP_023012032.1, XP_023012035.1, XP_023016040.1, XP_023016041.1, XP_023016059.1, XP_023016062.1, XP_023019613.1, XP_023019614.1, XP_023019615.1, XP_023019616.1, XP_023024723.1	XP_028136484.1, XP_028136861.1, XP_028136869.1, XP_028136881.1, XP_028136890.1, XP_028136899.1, XP_028140891.1, XP_028140893.1, XP_028140896.1, XP_028141201.1, XP_028141203.1, XP_028141204.1, XP_028141205.1, XP_028144936.1, XP_028147853.1, XP_028147854.1, XP_028147855.1, XP_028148554.1, XP_028148556.1, XP_028151662.1, XP_028151663.1, XP_028151975.1, XP_028152622.1, XP_028153686.1, XP_028153687.1,…
OG0000013	NP_648146.1, NP_729755.1	XP_015837964.1, XP_015837965.1, XP_015837966.1, XP_015837967.1	XP_003435876.1, XP_307129.2	XP_018566077.1, XP_018567256.1, XP_018567999.2, XP_018571690.1, XP_018574374.1, XP_018575037.1, XP_018575296.1, XP_018578209.1, XP_023309737.1, XP_023310757.1, XP_023310997.1, XP_023311009.1, XP_023311663.1, XP_023312016.1, XP_023312111.1, XP_023312161.1, XP_023312264.1, XP_023312658.1, XP_023312981.1	XP_023013510.1, XP_023014829.1, XP_023017923.1, XP_023018037.1, XP_023018923.1, XP_023020507.1, XP_023021258.1, XP_023023329.1, XP_023023859.1, XP_023025118.1, XP_023025206.1, XP_023025481.1, XP_023026416.1, XP_023026996.1, XP_023027003.1, XP_023028001.1, XP_023028162.1, XP_023028734.1	XP_028129645.1, XP_028129724.1, XP_028129794.1, XP_028129795.1, XP_028129842.1, XP_028130324.1, XP_028131543.1, XP_028132028.1, XP_028132346.1, XP_028132453.1, XP_028134274.1, XP_028134891.1, XP_028138355.1, XP_028140337.1, XP_028140606.1, XP_028143991.1, XP_028143992.1, XP_028144205.1, XP_028145483.1, XP_028147033.1, XP_028147148.1, XP_028147820.1, XP_028149072.1, XP_028149503.1, XP_028150408.1,…
OG0000014	NP_523543.3, NP_524027.2	NP_001137598.1, XP_001813096.3, XP_001815253.3, XP_008192055.1, XP_008194515.1, XP_015834783.1, XP_015834784.1, XP_015834785.1, XP_015834786.1, XP_015836309.1, XP_015836411.1, XP_015838050.1		XP_018566101.1, XP_018566102.1, XP_018566104.1, XP_018566973.1, XP_018567007.1, XP_018567271.2, XP_018568112.1, XP_018568233.1, XP_018569254.1, XP_018577836.1, XP_023310039.1, XP_023310340.1, XP_023310418.1, XP_023311279.1, XP_023311596.1, XP_023311697.1, XP_023312412.1, XP_023313198.1, XP_023313218.1, XP_023313219.1, XP_023313224.1	XP_023013606.1, XP_023021595.1, XP_023024790.1, XP_023029152.1	XP_028127873.1, XP_028128264.1, XP_028128691.1, XP_028128692.1, XP_028128693.1, XP_028128701.1, XP_028128909.1, XP_028128910.1, XP_028128911.1, XP_028130244.1, XP_028130245.1, XP_028132969.1, XP_028132971.1, XP_028135206.1, XP_028137879.1, XP_028138078.1, XP_028138490.1, XP_028140800.1, XP_028140811.1, XP_028140833.1, XP_028140834.1, XP_028140835.1, XP_028140836.1, XP_028141448.1, XP_028141449.1,…
OG0000015	NP_649195.1, NP_996412.1	XP_001807041.2, XP_001807299.1, XP_008195442.1, XP_008195443.1, XP_008195473.1, XP_008195474.2, XP_008195475.1, XP_008195476.1, XP_008195690.1, XP_008195691.1, XP_015836996.1, XP_015837002.1, XP_015837013.1, XP_015837022.1, XP_015837331.1, XP_974231.1, XP_974258.1, XP_974284.1, XP_974310.1, XP_974405.1	XP_003435870.1, XP_003435871.1, XP_003435872.1, XP_003435873.1, XP_003435874.1, XP_314809.3, XP_321566.4, XP_321568.5	XP_018562992.1, XP_018563003.1, XP_018563004.1, XP_018563024.1, XP_018566825.1, XP_018566828.1, XP_018568331.1, XP_018568332.1, XP_018568333.1, XP_018568334.1, XP_023309948.1, XP_023312495.1	XP_023012806.1, XP_023012807.1, XP_023012808.1, XP_023012809.1, XP_023012881.1, XP_023012887.1, XP_023016278.1, XP_023016344.1, XP_023018137.1, XP_023018341.1, XP_023018842.1, XP_023020904.1, XP_023023752.1, XP_023023753.1, XP_023023754.1, XP_023023756.1, XP_023024456.1, XP_023026413.1, XP_023028203.1	XP_028130549.1, XP_028131060.1, XP_028135118.1, XP_028137599.1, XP_028138838.1, XP_028141696.1, XP_028144198.1, XP_028144854.1, XP_028144855.1, XP_028144857.1, XP_028145135.1, XP_028145136.1, XP_028145137.1, XP_028145138.1, XP_028145139.1, XP_028145140.1, XP_028145141.1, XP_028145142.1, XP_028145144.1, XP_028145145.1, XP_028149344.1|
OG0000016		XP_008194121.1		XP_023312770.1, XP_023312892.1	XP_023015321.1, XP_023020265.1, XP_023028558.1	XP_028130697.1, XP_028132052.1, XP_028135191.1, XP_028135210.1, XP_028135218.1, XP_028135438.1, XP_028137467.1, XP_028137514.1, XP_028137913.1, XP_028139862.1, XP_028139946.1, XP_028140915.1, XP_028141755.1, XP_028144677.1, XP_028145019.1, XP_028145555.1, XP_028145633.1, XP_028145925.1, XP_028145949.1, XP_028146277.1, XP_028146945.1, XP_028147272.1, XP_028149155.1, XP_028149226.1, XP_028149765.1,…
OG0000017	NP_001245733.1, NP_001245734.1, NP_001259668.1, NP_001259669.1, NP_001259670.1, NP_523398.1, NP_728137.1, NP_728138.1, NP_728139.1, NP_728140.1, NP_728141.1	XP_001808212.1, XP_008192517.1, XP_008192518.1, XP_008192519.1, XP_015834626.1, XP_015834627.1, XP_015834628.1, XP_015834629.1, XP_015834630.1, XP_015834631.1, XP_015834632.1, XP_015834633.1, XP_015834634.1, XP_015834635.1, XP_015834636.1	XP_001688627.1, XP_001688628.1, XP_003437190.1, XP_003437191.1, XP_003437192.1, XP_003437193.1, XP_003437194.1, XP_315309.4	XP_018564816.1, XP_018564817.1, XP_018564818.1, XP_018564819.1, XP_018564821.1, XP_018564822.1, XP_018564823.1, XP_018564824.1, XP_018564825.1, XP_018564826.1, XP_018564827.1, XP_018564828.1, XP_018564829.1	XP_023027293.1, XP_023027294.1, XP_023027295.1, XP_023027296.1, XP_023027297.1, XP_023027298.1, XP_023027300.1, XP_023027301.1, XP_023027302.1, XP_023027303.1, XP_023027304.1, XP_023027305.1, XP_023027307.1, XP_023027308.1, XP_023027309.1	XP_028140796.1, XP_028140797.1, XP_028140798.1, XP_028140799.1, XP_028140801.1, XP_028140802.1, XP_028140803.1, XP_028140804.1, XP_028140805.1, XP_028140806.1, XP_028140807.1, XP_028140808.1, XP_028140809.1, XP_028140810.1, XP_028140812.1, XP_028140813.1|
OG0000018				XP_018561228.1, XP_018561230.1, XP_018561246.1, XP_018561782.1, XP_018562353.1, XP_018562354.1, XP_018562357.1, XP_018562370.1, XP_018564487.1, XP_018564488.1, XP_018564495.1, XP_018564510.1, XP_018564514.1, XP_018564515.1, XP_018568385.1, XP_018568387.1, XP_018568389.1, XP_018568395.1, XP_018568989.1, XP_018571477.1, XP_018572424.1, XP_018572735.1, XP_018572741.1, XP_018572742.1, XP_018572743.1,…	XP_023015561.1
OG0000019	NP_001036280.1, NP_001036281.1, NP_001138205.1, NP_001188600.1, NP_001188601.1, NP_001188602.1, NP_001188603.1, NP_001188605.1, NP_001188606.1, NP_001188607.1, NP_001188608.1, NP_001188609.1, NP_001188610.1, NP_001188611.1, NP_001188612.1, NP_001188614.1, NP_001188615.1, NP_001188616.1, NP_001188617.1, NP_001188619.1, NP_001188620.1, NP_001188621.1, NP_001188622.1, NP_001188623.1, NP_001188624.1,…	NP_001159380.1, NP_001159381.1, XP_015837360.1, XP_015837385.1, XP_015837424.1, XP_015837457.1, XP_015837494.1, XP_015837536.1, XP_015837617.1, XP_015837644.1, XP_015837671.1	XP_001689103.1, XP_318122.4, XP_554647.3	XP_018568926.1, XP_018568934.1, XP_018568941.1	XP_023023063.1, XP_023023064.1, XP_023023065.1, XP_023023066.1, XP_023023067.1, XP_023023068.1, XP_023023069.1	XP_028134018.1, XP_028134019.1, XP_028134020.1, XP_028134021.1, XP_028134022.1, XP_028134023.1|
OG0000020	NP_001350862.1, NP_523850.1, NP_650189.1	NP_001034541.1, NP_001123895.1, NP_001127706.1, NP_001164248.1, XP_008194628.1, XP_008197346.1, XP_008197432.2, XP_008197433.1, XP_008200085.1, XP_015838024.1, XP_015838026.1, XP_015838027.1, XP_015838170.1, XP_015838490.1, XP_015838491.1, XP_015838492.1, XP_015838493.1, XP_015838530.1, XP_972546.1, XP_975385.1	XP_001238278.2, XP_001238280.1, XP_316781.2, XP_320243.1, XP_551896.3, XP_561320.5	XP_018561888.1, XP_018570837.1, XP_018570838.1, XP_018570839.1, XP_023310975.1, XP_023312541.1	XP_023017890.1, XP_023018113.1, XP_023018114.1, XP_023018123.1, XP_023018124.1, XP_023018125.1, XP_023019070.1, XP_023030479.1, XP_023030480.1, XP_023030481.1, XP_023030482.1	XP_028132558.1, XP_028132559.1, XP_028132560.1, XP_028133913.1, XP_028133915.1, XP_028133916.1, XP_028133917.1, XP_028133918.1, XP_028133919.1, XP_028139682.1, XP_028139683.1, XP_028139684.1, XP_028139685.1, XP_028141060.1, XP_028141068.1, XP_028141076.1, XP_028141408.1, XP_028141409.1, XP_028141410.1, XP_028141412.1, XP_028142446.1, XP_028148563.1, XP_028148564.1, XP_028148565.1, XP_028148566.1,…
OG0000021			XP_309466.4, XP_317326.4		XP_023025949.1	XP_028127786.1, XP_028128410.1, XP_028128412.1, XP_028129541.1, XP_028129889.1, XP_028131815.1, XP_028135506.1, XP_028136495.1, XP_028136530.1, XP_028136536.1, XP_028136544.1, XP_028138033.1, XP_028138037.1, XP_028138047.1, XP_028138048.1, XP_028138171.1, XP_028138582.1, XP_028138852.1, XP_028139239.1, XP_028139635.1, XP_028140626.1, XP_028141880.1, XP_028142525.1, XP_028144122.1, XP_028144123.1,…
OG0000022						XP_028128324.1, XP_028128354.1, XP_028128883.1, XP_028129144.1, XP_028129165.1, XP_028129231.1, XP_028129774.1, XP_028129783.1, XP_028130315.1, XP_028130394.1, XP_028131689.1, XP_028132939.1, XP_028133358.1, XP_028133582.1, XP_028133688.1, XP_028134027.1, XP_028134664.1, XP_028134670.1, XP_028134774.1, XP_028135148.1, XP_028135407.1, XP_028135776.1, XP_028135854.1, XP_028135867.1, XP_028136485.1,…
OG0000023	NP_001097841.1, NP_001245943.1, NP_001260548.1, NP_001262745.1, NP_001262746.1, NP_001262747.1, NP_001286082.1, NP_609215.3, NP_609930.4, NP_650086.2, NP_650838.1, NP_651678.1, NP_724148.2, NP_733278.1, NP_995741.2	XP_008194033.2, XP_008200429.1, XP_008200430.1, XP_015835263.1, XP_015835265.1, XP_015835266.1, XP_015835557.1, XP_015835858.1, XP_015835859.1, XP_968748.1, XP_972534.1, XP_973693.2	XP_315221.5, XP_316463.3, XP_557101.2	XP_018565514.1, XP_018565521.1, XP_018565522.1, XP_018565523.1, XP_018565531.1, XP_018565536.1, XP_018570688.1, XP_018572717.1, XP_018576445.1, XP_018579717.1, XP_023311372.1, XP_023311743.1	XP_023011907.1, XP_023011908.1, XP_023011909.1, XP_023011910.1, XP_023014259.1, XP_023014260.1, XP_023014262.1, XP_023014263.1, XP_023015460.1, XP_023016283.1, XP_023023834.1, XP_023023843.1, XP_023023852.1, XP_023023861.1	XP_028128982.1, XP_028129811.1, XP_028130888.1, XP_028130889.1, XP_028130890.1, XP_028131285.1, XP_028131286.1, XP_028131287.1, XP_028131526.1, XP_028131527.1, XP_028134639.1|
OG0000024	NP_001287281.1, NP_652620.1, NP_652625.2, NP_652626.1	XP_008197534.1, XP_008197584.1, XP_008197585.1, XP_008197586.1, XP_008197588.1, XP_008197589.1, XP_015838642.1, XP_015838842.1, XP_015838843.1, XP_015838844.1, XP_967685.3, XP_967762.1, XP_967924.1, XP_972090.2, XP_972349.2, XP_972444.1, XP_972644.2	XP_001687884.1, XP_001688832.1, XP_308284.4, XP_308743.3, XP_308744.4, XP_309943.4, XP_316292.4	XP_018562714.1, XP_018563298.1, XP_018563299.1, XP_018579870.1, XP_018579875.1, XP_018579876.1, XP_018579878.1, XP_018579879.1, XP_018579880.1, XP_018579881.1, XP_018579882.1	XP_023012471.1, XP_023012472.1, XP_023012473.1, XP_023012474.1, XP_023024205.1, XP_023024207.1, XP_023027173.1, XP_023028544.1, XP_023030313.1	XP_028129750.1, XP_028134383.1, XP_028135381.1, XP_028135382.1, XP_028135383.1, XP_028141544.1, XP_028141545.1, XP_028141546.1, XP_028141548.1, XP_028145368.1, XP_028145507.1, XP_028145508.1, XP_028145509.1, XP_028145510.1, XP_028150638.1, XP_028151741.1, XP_028153736.1, XP_028153747.1, XP_028153804.1|
OG0000025		XP_015835156.1		XP_018560825.1, XP_018564328.1, XP_018566588.1, XP_018567995.1, XP_018571176.1, XP_018571449.1, XP_018571867.1, XP_018572510.1, XP_018572750.1, XP_018574674.1, XP_018576909.1, XP_018577885.1, XP_018578256.1, XP_018578528.1, XP_023310002.1, XP_023310354.1, XP_023310433.1, XP_023311831.1, XP_023312062.1, XP_023312081.1, XP_023312194.1, XP_023312221.1, XP_023312249.1, XP_023312282.1, XP_023312359.1,…	XP_023011718.1, XP_023011872.1, XP_023012611.1, XP_023012902.1, XP_023012926.1, XP_023013986.1, XP_023015128.1, XP_023016981.1, XP_023018356.1, XP_023019180.1, XP_023020648.1, XP_023020863.1, XP_023020973.1, XP_023021874.1, XP_023022533.1, XP_023022960.1, XP_023022966.1, XP_023023174.1, XP_023023956.1, XP_023024975.1, XP_023025364.1, XP_023025527.1, XP_023025816.1, XP_023026070.1, XP_023027060.1,…	XP_028139448.1, XP_028140424.1|
OG0000026				XP_018561783.1, XP_018561797.2, XP_018561799.1, XP_018561800.1, XP_018561802.1, XP_018561803.1, XP_018568359.1, XP_018568397.1, XP_018571824.1, XP_018572413.1, XP_018572416.2, XP_018572422.1, XP_018572427.1, XP_018574138.1, XP_018574604.2, XP_018574605.1, XP_018574606.1, XP_018574607.1, XP_018574793.2, XP_018575546.1, XP_018575550.1, XP_018575551.1, XP_018575552.1, XP_018575555.1, XP_018575556.1,…
OG0000027	NP_001138002.1, NP_001262597.1, NP_001303421.1, NP_524362.2, NP_649450.3, NP_649734.2, NP_651168.1, NP_651783.1, NP_731174.1, NP_731175.2	XP_015836792.1, XP_015836794.1, XP_015840610.1, XP_015840611.1, XP_015840614.1	XP_001237509.2, XP_001237510.1, XP_003436374.1, XP_003436426.1, XP_306194.4, XP_307750.3, XP_307755.1, XP_307756.2, XP_309876.4, XP_310953.2, XP_312743.1, XP_312744.4, XP_312956.3, XP_312959.4, XP_313032.4, XP_318957.5, XP_320219.3	XP_018563880.1, XP_018568826.1, XP_018568841.1, XP_018568842.1, XP_018579289.1	XP_023021609.1, XP_023021633.1, XP_023021635.1, XP_023025567.1, XP_023026596.1	XP_028132131.1, XP_028132136.1, XP_028132140.1, XP_028132141.1, XP_028132142.1, XP_028132143.1, XP_028132144.1, XP_028132145.1, XP_028132147.1, XP_028132148.1, XP_028132149.1, XP_028132150.1, XP_028132151.1, XP_028135553.1, XP_028135554.1, XP_028135555.1, XP_028135557.1, XP_028135558.1, XP_028135559.1, XP_028135560.1, XP_028138618.1, XP_028145749.1|
OG0000028		XP_015834114.1, XP_015834115.1, XP_015834116.1, XP_015834118.1, XP_015834119.1, XP_015834120.1, XP_015834121.1, XP_015834122.1, XP_015834123.1, XP_015834125.1, XP_015834126.1, XP_015834127.1, XP_015834129.1, XP_015834130.1, XP_015834131.1, XP_015834132.1, XP_015834133.1, XP_015834134.1, XP_015834135.1, XP_015834136.1, XP_015834137.1, XP_015834138.1, XP_015834140.1, XP_015834141.1, XP_015834142.1,…	XP_309712.4, XP_310010.4, XP_318352.5, XP_319648.4		XP_023019533.1, XP_023019535.1, XP_023019536.1, XP_023019537.1, XP_023019538.1, XP_023019539.1	XP_028128724.1, XP_028128771.1, XP_028128772.1, XP_028128773.1, XP_028128774.1, XP_028141017.1|
OG0000029	NP_001096873.1, NP_001138152.1, NP_001138153.1, NP_001138154.1, NP_001138155.1, NP_001162655.1, NP_001259220.1, NP_001259222.1, NP_001284843.1, NP_001368971.1, NP_570073.3, NP_996343.5	XP_008192705.1, XP_008192712.1, XP_008192719.1, XP_008192725.1, XP_008192732.1, XP_008192736.1, XP_008192740.1, XP_008192746.1, XP_008192761.1, XP_008192767.1, XP_015840210.1	XP_311117.5	XP_018564586.1, XP_018564587.1, XP_018564588.1, XP_018564589.1, XP_018564593.1, XP_023311626.1, XP_023311628.1, XP_023311631.1	XP_023013585.1, XP_023013586.1, XP_023013587.1, XP_023013588.1, XP_023013589.1, XP_023013590.1, XP_023013592.1, XP_023013593.1, XP_023013594.1, XP_023013595.1, XP_023013596.1, XP_023013597.1, XP_023013598.1, XP_023013599.1, XP_023013600.1, XP_023013601.1	XP_028129976.1, XP_028129977.1, XP_028129978.1, XP_028129979.1, XP_028129980.1, XP_028129982.1, XP_028129983.1, XP_028129984.1, XP_028129985.1, XP_028129986.1, XP_028129987.1, XP_028129988.1, XP_028129989.1, XP_028129990.1, XP_028129991.1|
OG0000030	NP_995793.1, NP_995794.1	XP_001810505.1, XP_008190617.2, XP_008197157.2, XP_015833031.1, XP_015833032.1, XP_015833033.1, XP_015833034.1, XP_015833039.1, XP_015833040.1, XP_015833041.1, XP_015833042.1, XP_015833043.1, XP_015833045.1, XP_015833046.1, XP_015833047.1, XP_015833153.1, XP_015833154.1, XP_015833155.1, XP_015833429.1, XP_015833430.1, XP_015837670.1, XP_015837672.1, XP_015837679.1, XP_015837682.1, XP_015838051.1,…		XP_018575345.1, XP_023310030.1	XP_023019617.1, XP_023021527.1	XP_028134783.1, XP_028141602.1, XP_028146118.1, XP_028146119.1, XP_028147435.1, XP_028147443.1, XP_028147615.1, XP_028153314.1, XP_028153315.1|
OG0000031				XP_023311504.1	XP_023020466.1	XP_028128363.1, XP_028129276.1, XP_028130045.1, XP_028130973.1, XP_028131057.1, XP_028133218.1, XP_028134475.1, XP_028136996.1, XP_028138050.1, XP_028138889.1, XP_028139921.1, XP_028140840.1, XP_028141400.1, XP_028141723.1, XP_028141792.1, XP_028142995.1, XP_028143826.1, XP_028145008.1, XP_028145083.1, XP_028145535.1, XP_028147335.1, XP_028148072.1, XP_028148096.1, XP_028148262.1, XP_028148916.1,…
OG0000032	NP_001104092.2, NP_001163667.1, NP_001262790.1, NP_001262791.1, NP_732572.1, NP_732573.1, NP_732574.1, NP_732575.1, NP_996247.1, NP_996248.1, NP_996249.1, NP_996250.1	XP_008196417.1, XP_008196418.1, XP_008196419.1, XP_008196420.1, XP_008196421.1, XP_008196422.1, XP_008196423.1, XP_008196424.1, XP_008196425.1, XP_015837163.1, XP_015837164.1, XP_015837921.1, XP_015837922.1, XP_971478.1, XP_972369.1	XP_003436267.1, XP_003436268.1, XP_003436269.1, XP_003436270.1, XP_312058.4	XP_018562049.1, XP_018562050.1, XP_018562051.1, XP_018562052.1, XP_018562053.1, XP_018562054.1, XP_018562055.1, XP_018562056.1, XP_018562057.1, XP_018565491.1, XP_023312013.1	XP_023016792.1, XP_023016793.1, XP_023016794.1, XP_023016795.1, XP_023016796.1, XP_023016797.1, XP_023016798.1, XP_023016799.1, XP_023026159.1	XP_028135693.1, XP_028135701.1, XP_028135704.1, XP_028135713.1, XP_028135722.1, XP_028135731.1, XP_028135739.1, XP_028135750.1, XP_028135755.1, XP_028140680.1|
OG0000033	NP_001036346.3, NP_001162907.1, NP_001188718.1, NP_001188719.1, NP_001260226.1, NP_001260227.1, NP_001260228.1, NP_001260229.2, NP_001303314.1, NP_609188.4, NP_723354.3	XP_008193839.1, XP_008193841.1, XP_015835784.1, XP_015835785.1, XP_015835786.1, XP_015835787.1, XP_015835788.1, XP_015835789.1, XP_015835790.1, XP_015835791.1, XP_015835792.1, XP_015835793.1, XP_015835794.1, XP_015835795.1, XP_015835796.1	XP_320070.4	XP_018574918.1, XP_018574919.1, XP_018574920.1, XP_018574921.1, XP_018574922.1, XP_018574924.1	XP_023028968.1, XP_023028969.1, XP_023028970.1, XP_023028971.1, XP_023028972.1, XP_023028974.1, XP_023028975.1, XP_023028976.1, XP_023028977.1	XP_028128454.1, XP_028128455.1, XP_028128456.1, XP_028128457.1, XP_028128458.1, XP_028128459.1, XP_028128460.1, XP_028128461.1, XP_028128463.1, XP_028128464.1, XP_028128465.1, XP_028128466.1, XP_028128467.1, XP_028128468.1, XP_028128469.1, XP_028128470.1, XP_028128471.1, XP_028128472.1|
OG0000034	NP_524953.1	XP_008200105.1, XP_008200106.1, XP_008200107.1, XP_008200108.1, XP_008200109.1, XP_008200110.1, XP_008200111.1, XP_015835165.1, XP_015835166.1, XP_015835168.1, XP_015835169.1, XP_015835170.1, XP_015835171.1, XP_015835172.1, XP_015835173.1, XP_015835174.1, XP_973883.2	XP_314156.2, XP_314157.3, XP_314158.2, XP_314159.2	XP_018579747.1, XP_018579749.1, XP_018579750.1, XP_018579751.1, XP_018579752.1, XP_018579753.1, XP_018579754.1, XP_018579755.1, XP_018579756.1, XP_018579757.1, XP_018579758.1, XP_018579760.1, XP_018579761.1, XP_018579762.1, XP_018579763.1, XP_023310199.1	XP_023021630.1	XP_028130502.1, XP_028130504.1, XP_028130505.1, XP_028130506.1, XP_028130507.1, XP_028130508.1, XP_028130509.1, XP_028130510.1, XP_028130511.1, XP_028130512.1, XP_028130513.1, XP_028130514.1, XP_028130515.1, XP_028130516.1, XP_028130517.1, XP_028130518.1, XP_028130520.1, XP_028130521.1, XP_028130522.1, XP_028130523.1, XP_028130524.1|
OG0000035	NP_001034023.2, NP_001034024.2, NP_001034025.2, NP_001034026.1, NP_001163450.1, NP_001246781.1, NP_001246782.1, NP_001261894.1, NP_001261895.1, NP_001261896.1, NP_001261900.1, NP_001356909.1, NP_001356910.1, NP_001356981.1	NP_001107777.1, XP_008190325.1, XP_008190326.1, XP_008190329.1, XP_015840947.1, XP_015840948.1, XP_015840949.1, XP_015840950.1, XP_015840951.1, XP_015840952.1, XP_015840953.1, XP_015840954.1, XP_015840955.1, XP_015840956.1, XP_015840957.1, XP_015840958.1, XP_015840959.1, XP_015840960.1, XP_015840961.1, XP_015840962.1	XP_001688691.1, XP_315611.3	XP_023313241.1	XP_023020306.1, XP_023020314.1, XP_023020319.1, XP_023020328.1, XP_023020336.1, XP_023020344.1, XP_023020352.1, XP_023020361.1, XP_023020369.1, XP_023020377.1, XP_023020383.1, XP_023020390.1, XP_023020397.1	XP_028133155.1, XP_028133156.1, XP_028133158.1, XP_028133159.1, XP_028133160.1, XP_028133161.1, XP_028133162.1, XP_028133163.1, XP_028133164.1|
OG0000036	NP_001162840.1, NP_001259799.1, NP_001259800.1, NP_722608.2, NP_722609.2	XP_015834457.1, XP_015834458.1, XP_966814.1, XP_966903.1, XP_967001.1, XP_971728.1	XP_319737.4	XP_018562287.1, XP_018562288.1, XP_018562289.1, XP_018562290.1, XP_018562291.1, XP_018562292.1, XP_018569774.1, XP_018569775.1, XP_018569781.1, XP_018569799.1, XP_018569807.1, XP_018569808.1, XP_018569809.1, XP_018569811.1, XP_018569812.1, XP_018569816.1, XP_018569887.1, XP_018579181.1, XP_018580235.1, XP_023310461.1, XP_023312251.1, XP_023312787.1	XP_023013093.1, XP_023014586.1, XP_023014587.1, XP_023014588.1, XP_023014589.1, XP_023024443.1, XP_023025576.1, XP_023026351.1, XP_023028197.1, XP_023028198.1	XP_028129627.1, XP_028135099.1, XP_028136532.1, XP_028140019.1, XP_028140021.1, XP_028140022.1, XP_028140023.1, XP_028140025.1, XP_028154500.1, XP_028154508.1, XP_028154517.1, XP_028154527.1, XP_028154537.1, XP_028154596.1, XP_028154603.1|
OG0000037		XP_008195491.1, XP_008198276.2, XP_015833775.1, XP_015833776.1, XP_015833777.1, XP_015833778.1, XP_015833889.1, XP_015833890.1, XP_015833891.1, XP_015833892.1, XP_015833893.1, XP_015833894.1, XP_015833895.1, XP_015833896.1, XP_015833897.1, XP_015833898.1, XP_015833899.1, XP_015833900.1, XP_015834056.1, XP_015834057.1, XP_015834058.1, XP_015834059.1, XP_015834060.1, XP_015834062.1, XP_015834063.1,…
OG0000038	NP_001027285.1, NP_001027289.1, NP_001027294.1, NP_001027298.1, NP_001027303.1, NP_001027308.1, NP_001027313.1, NP_001027318.1, NP_001027323.1, NP_001027328.1, NP_001027333.1, NP_001027338.1, NP_001027343.1, NP_001027348.1, NP_001027353.1, NP_001027358.1, NP_001027363.1, NP_001027368.1, NP_001027373.1, NP_001027378.1, NP_001027383.1, NP_001027387.1, NP_001259374.1, NP_001260082.1, NP_511095.1, NP…	XP_008197392.1, XP_966487.1, XP_969597.1, XP_969677.1, XP_973413.1, XP_975418.1	XP_003435952.1, XP_305996.3, XP_307081.3, XP_307601.3, XP_307606.3, XP_315130.3, XP_318362.3, XP_320335.2, XP_320336.2, XP_321242.1, XP_560604.5	XP_018566573.1, XP_018575034.1	XP_023020109.1, XP_023021613.1, XP_023030471.1	XP_028132956.1, XP_028136895.1, XP_028143212.1, XP_028143807.1, XP_028149870.1, XP_028151831.1|
OG0000039	NP_648918.1	XP_008195645.1, XP_015837060.1, XP_015837318.1, XP_972082.1, XP_972134.1, XP_975666.1	XP_001237813.1, XP_310611.5, XP_316460.3, XP_316461.3, XP_557098.2, XP_557100.2	XP_018565439.1, XP_018567100.1, XP_018567960.1, XP_018571131.1, XP_018573206.1, XP_018573207.1, XP_018573208.1, XP_018573214.1, XP_018573472.1, XP_018573475.1, XP_018573476.1, XP_018573477.2, XP_023310604.1, XP_023311341.1, XP_023311342.1, XP_023311343.1, XP_023311344.1, XP_023311495.1, XP_023311496.1, XP_023311712.1, XP_023312869.1	XP_023020548.1, XP_023020549.1, XP_023022880.1, XP_023025915.1, XP_023029423.1, XP_023029424.1, XP_023029425.1, XP_023029426.1	XP_028129562.1, XP_028132800.1, XP_028132801.1, XP_028132802.1, XP_028132803.1, XP_028132804.1, XP_028132805.1, XP_028132806.1, XP_028133140.1, XP_028134781.1, XP_028138419.1, XP_028139023.1, XP_028142169.1, XP_028142171.1, XP_028142751.1, XP_028145693.1|
OG0000040		NP_001034512.1, NP_001034534.1, XP_008195481.1, XP_967835.1	XP_312052.3, XP_321362.2, XP_321363.4	XP_018571949.2, XP_018571956.1, XP_018575116.1, XP_018575271.1, XP_018575281.1, XP_018575290.1, XP_018575302.1	XP_023011775.1, XP_023011783.1, XP_023011790.1, XP_023011794.1, XP_023017623.1, XP_023017624.1, XP_023017625.1, XP_023017626.1, XP_023018918.1, XP_023018919.1, XP_023018920.1, XP_023019058.1, XP_023019166.1, XP_023023272.1, XP_023023273.1, XP_023023274.1, XP_023023275.1	XP_028131086.1, XP_028131087.1, XP_028131088.1, XP_028134435.1, XP_028134436.1, XP_028134437.1, XP_028134438.1, XP_028134439.1, XP_028136123.1, XP_028136124.1, XP_028136125.1, XP_028136126.1, XP_028136127.1, XP_028136128.1, XP_028136129.1, XP_028136130.1, XP_028136131.1, XP_028136132.1, XP_028136133.1, XP_028136134.1, XP_028136135.1, XP_028136136.1, XP_028136137.1, XP_028141158.1, XP_028147545.1,…
OG0000041	NP_001137649.1, NP_001137650.1, NP_001137652.1, NP_001137653.1, NP_001137654.1, NP_001137655.1, NP_001137656.1, NP_001188919.1, NP_001246290.1, NP_610873.1, NP_725290.2, NP_725291.2, NP_725292.2	XP_008191678.1, XP_015834367.1, XP_015834368.1, XP_015834371.1, XP_015834372.1, XP_015834373.1, XP_015834374.1, XP_015834375.1, XP_015834376.1, XP_015834377.1, XP_015834378.1, XP_015834379.1, XP_015834380.1, XP_015834382.1, XP_015834383.1, XP_015834384.1, XP_015834385.1, XP_015834386.1	XP_317818.4	XP_018568736.1, XP_018568737.1, XP_018568739.1, XP_018568740.1, XP_018568741.1, XP_018568742.1, XP_018568743.1, XP_023310659.1, XP_023310660.1	XP_023022741.1, XP_023022742.1, XP_023022743.1, XP_023022744.1, XP_023022745.1, XP_023022746.1	XP_028136310.1, XP_028136311.1, XP_028136312.1, XP_028136313.1, XP_028136314.1, XP_028136315.1, XP_028136316.1, XP_028136317.1, XP_028136318.1, XP_028136319.1|
OG0000042	NP_001262586.1, NP_524063.1, NP_524339.1, NP_524356.1, NP_524474.1, NP_524798.2, NP_524927.2, NP_650209.1, NP_729940.1, NP_729941.1, NP_731651.1, NP_731716.1, NP_731987.1, NP_731988.1, NP_731989.1, NP_788663.1, NP_788679.1, NP_788680.1	NP_001164098.1, NP_001164199.1, NP_001164200.1, XP_015833401.1, XP_015833402.1, XP_966611.1, XP_973521.1, XP_974442.1	XP_001688624.2, XP_001689308.2, XP_315042.3	XP_018561180.1, XP_018564820.1, XP_018574361.1, XP_018575625.1, XP_018579235.1, XP_018579236.1, XP_023309979.1, XP_023310849.1, XP_023310850.1	XP_023013233.1, XP_023013234.1, XP_023013235.1, XP_023020709.1, XP_023021767.1, XP_023027132.1, XP_023027340.1, XP_023027387.1, XP_023028074.1	XP_028128832.1, XP_028129506.1, XP_028129510.1, XP_028129511.1, XP_028129514.1, XP_028133788.1, XP_028134226.1, XP_028145493.1, XP_028150686.1, XP_028155136.1|
OG0000043						XP_028127711.1, XP_028127933.1, XP_028128675.1, XP_028131154.1, XP_028132493.1, XP_028132494.1, XP_028132768.1, XP_028132989.1, XP_028133009.1, XP_028133643.1, XP_028133768.1, XP_028135086.1, XP_028135344.1, XP_028135428.1, XP_028135546.1, XP_028135911.1, XP_028136138.1, XP_028137388.1, XP_028137930.1, XP_028138099.1, XP_028138682.1, XP_028139966.1, XP_028140037.1, XP_028140210.1, XP_028140657.1,…
OG0000044	NP_001162868.1, NP_001260020.1, NP_001303308.1, NP_524866.4, NP_722968.1, NP_722969.1	XP_008192581.1, XP_008192582.1, XP_008192583.1, XP_008192584.1, XP_008192585.1, XP_008192586.1, XP_008192587.1, XP_008192588.1, XP_008192589.1, XP_008192590.1, XP_008192591.1, XP_008192592.1, XP_008192593.1, XP_008192594.1, XP_015834836.1, XP_015834837.1, XP_015834838.1, XP_015834839.1	XP_317553.4	XP_018573364.1, XP_018573365.1, XP_018573367.1, XP_018573368.1, XP_018573370.1, XP_018573371.1, XP_018573372.1	XP_023012081.1, XP_023012082.1, XP_023012083.1, XP_023012084.1, XP_023012085.1, XP_023012086.1, XP_023012088.1, XP_023012089.1, XP_023012090.1, XP_023012091.1, XP_023012092.1, XP_023012093.1, XP_023012094.1, XP_023012095.1, XP_023012096.1, XP_023012097.1, XP_023012098.1, XP_023012099.1, XP_023012100.1, XP_023012101.1, XP_023012102.1, XP_023012104.1	XP_028138359.1|
OG0000045	NP_001261749.1, NP_788500.1, NP_788501.1	NP_001164097.1, XP_008198786.1, XP_015838131.1, XP_015839834.1, XP_968215.1, XP_968291.1, XP_968653.3, XP_970896.1	XP_001237651.1, XP_315381.4, XP_556009.2, XP_556011.2	XP_018561795.1, XP_018562033.1, XP_018562232.1, XP_018562424.1, XP_018562621.1, XP_018562735.1, XP_018562806.1, XP_018562928.1, XP_018563117.1, XP_018566160.1, XP_018572851.1, XP_018577972.1, XP_018579398.2, XP_018579415.1, XP_018579426.1, XP_018579428.1, XP_018579588.2, XP_018580080.1, XP_018580081.1, XP_018580191.1, XP_023310728.1, XP_023310992.1, XP_023310995.1, XP_023311000.1, XP_023311605.1,…	XP_023016385.1	XP_028153746.1, XP_028153844.1|
OG0000046	NP_648885.1, NP_652673.2	XP_008198951.1, XP_008198984.1, XP_015834020.1, XP_015837535.1, XP_015839613.1, XP_966889.1, XP_969445.1, XP_969514.1	XP_321329.4	XP_018563011.2, XP_018563455.1, XP_018566137.1, XP_018566138.1, XP_018566141.1, XP_018566150.1, XP_018570739.1, XP_018570744.1, XP_018570745.1, XP_018570746.1, XP_018571421.1, XP_018571422.1, XP_023312597.1	XP_023014538.1, XP_023014540.1, XP_023015817.1, XP_023019285.1, XP_023019737.1, XP_023020848.1, XP_023020854.1, XP_023025698.1, XP_023026235.1, XP_023027763.1, XP_023028802.1	XP_028128217.1, XP_028128346.1, XP_028128347.1, XP_028129226.1, XP_028131409.1, XP_028131419.1, XP_028134446.1, XP_028134447.1, XP_028134448.1, XP_028134450.1, XP_028134451.1, XP_028134452.1, XP_028136926.1, XP_028136927.1, XP_028143424.1, XP_028149391.1, XP_028149392.1, XP_028149393.1, XP_028149394.1, XP_028149395.1|
OG0000047		XP_008190578.1	XP_315874.4	XP_018564012.1, XP_018564013.1, XP_018564014.1, XP_018564015.1, XP_018564021.1, XP_018564033.1, XP_018564092.1, XP_018564093.1, XP_018578627.1, XP_023310093.1	XP_023017974.1, XP_023023820.1, XP_023023915.1, XP_023024912.1	XP_028127848.1, XP_028127849.1, XP_028127850.1, XP_028127851.1, XP_028127853.1, XP_028127854.1, XP_028127855.1, XP_028127856.1, XP_028127857.1, XP_028129833.1, XP_028140665.1, XP_028140666.1, XP_028140667.1, XP_028140668.1, XP_028140670.1, XP_028140671.1, XP_028140672.1, XP_028140673.1, XP_028141104.1, XP_028141106.1, XP_028141107.1, XP_028141108.1, XP_028141109.1, XP_028141111.1, XP_028142960.1,…
OG0000048		XP_008196804.1, XP_015838040.1, XP_015838041.1, XP_015838042.1, XP_015838232.1, XP_015838233.1, XP_015838234.1, XP_015838235.1, XP_015838236.1, XP_015838237.1, XP_015838239.1, XP_015840665.1, XP_015840666.1, XP_015840667.1, XP_015840668.1, XP_015840669.1, XP_015840671.1, XP_015840672.1, XP_970096.2, XP_972482.1, XP_974001.1, XP_974182.1, XP_974288.1, XP_974388.1		XP_018566244.1, XP_018566251.1, XP_018566252.1, XP_018575330.1, XP_018575331.1, XP_018575332.1, XP_018575333.1, XP_023311466.1, XP_023311474.1	XP_023014555.1, XP_023014557.1, XP_023014558.1, XP_023014559.1, XP_023014560.1, XP_023015264.1, XP_023015265.1, XP_023015266.1, XP_023015267.1, XP_023015268.1, XP_023015269.1, XP_023015271.1, XP_023015272.1, XP_023015273.1, XP_023015274.1, XP_023015275.1, XP_023018608.1, XP_023020182.1, XP_023020183.1	XP_028133213.1, XP_028133214.1, XP_028151243.1|
OG0000049	NP_001285772.1, NP_523518.2, NP_610673.1, NP_611066.1, NP_651732.1, NP_722915.1	NP_001164207.1, XP_008196155.1, XP_015839971.1, XP_967253.1, XP_972083.2	XP_001230353.1, XP_001231167.2, XP_317170.2, XP_317171.2, XP_317172.2, XP_317173.2, XP_317174.2, XP_317175.2, XP_317829.4, XP_318046.3, XP_319102.4, XP_319603.2, XP_555167.1	XP_018563115.1, XP_018563116.1, XP_018563118.1, XP_018566111.1, XP_018572003.1, XP_018572007.1, XP_018572008.1, XP_018572009.1, XP_018573074.2, XP_018573075.1, XP_018573076.1, XP_018573077.1, XP_018580028.1, XP_023310161.1, XP_023311632.1, XP_023312627.1	XP_023015289.1, XP_023015290.1, XP_023024326.1, XP_023025722.1, XP_023027436.1, XP_023028142.1, XP_023029381.1	XP_028128523.1, XP_028131101.1, XP_028139941.1, XP_028139943.1, XP_028139947.1, XP_028139948.1, XP_028149054.1|
OG0000050	NP_001303319.1, NP_609591.2, NP_723772.2, NP_995690.1, NP_995691.1, NP_995692.1, NP_995693.1, NP_995694.1, NP_995695.1, NP_995696.1, NP_995697.1, NP_995698.1, NP_995699.1, NP_995700.1, NP_995701.1, NP_995702.1, NP_995703.1, NP_995704.1	XP_008197283.1, XP_008197292.1, XP_008197311.1, XP_008197317.1, XP_008197323.1, XP_008197328.1, XP_015838719.1, XP_015838720.1	XP_317002.4, XP_553715.3	XP_018568564.1, XP_018568565.1, XP_018568566.1, XP_018568567.1, XP_018568570.1, XP_018568571.1, XP_018568572.1, XP_018568573.1, XP_018568574.1, XP_018568575.1, XP_018568576.1, XP_018568577.1, XP_018568578.1, XP_018568579.1, XP_018568580.1, XP_018568582.1, XP_023310631.1	XP_023026849.1	XP_028148146.1, XP_028148147.1, XP_028148148.1, XP_028148149.1, XP_028148150.1, XP_028148151.1, XP_028148152.1, XP_028148153.1|
OG0000051						XP_028130476.1, XP_028130483.1, XP_028133972.1, XP_028133973.1, XP_028135914.1, XP_028136901.1, XP_028138061.1, XP_028138379.1, XP_028138380.1, XP_028138680.1, XP_028140035.1, XP_028140036.1, XP_028141454.1, XP_028141466.1, XP_028141555.1, XP_028141737.1, XP_028146237.1, XP_028146240.1, XP_028146241.1, XP_028148666.1, XP_028148667.1, XP_028148670.1, XP_028149695.1, XP_028149697.1, XP_028149698.1,…
OG0000052					XP_023012866.1, XP_023012867.1, XP_023012868.1, XP_023012869.1, XP_023012870.1, XP_023012871.1, XP_023012872.1, XP_023012873.1, XP_023012874.1, XP_023012875.1, XP_023012876.1, XP_023012877.1, XP_023012882.1, XP_023012883.1, XP_023012884.1, XP_023012886.1, XP_023013395.1, XP_023017253.1, XP_023017254.1, XP_023017256.1, XP_023017258.1, XP_023019018.1, XP_023019031.1, XP_023019319.1, XP_023019320.1,…
OG0000053	NP_001262580.1, NP_001262581.1, NP_524353.2, NP_572775.1, NP_727586.1, NP_727587.1, NP_727588.2, NP_731942.1	XP_008194060.1, XP_008194061.1, XP_008194062.1, XP_008194065.1, XP_015835730.1, XP_015835731.1, XP_015835732.1, XP_015835733.1, XP_967668.2, XP_967905.1, XP_967986.1	XP_003435855.1, XP_003435856.1, XP_317713.4, XP_317714.4, XP_319608.4, XP_321620.4	XP_018569327.1, XP_018569333.1, XP_018569343.1, XP_018569348.1, XP_018569352.1, XP_018569371.1, XP_018569372.1, XP_018569373.1, XP_018569374.1, XP_023310235.1, XP_023310236.1, XP_023312500.1, XP_023312695.1, XP_023312824.1	XP_023014141.1, XP_023014163.1, XP_023014164.1, XP_023029379.1, XP_023029380.1	XP_028127765.1, XP_028135456.1, XP_028135457.1, XP_028135459.1, XP_028135460.1, XP_028135466.1, XP_028135468.1, XP_028147046.1|
OG0000054	NP_001285532.1, NP_001285533.1, NP_001285534.1, NP_788951.2, NP_788952.2, NP_788953.2	XP_015837393.1, XP_015837394.1, XP_015837395.1, XP_015837396.1, XP_015837397.1, XP_015837398.1, XP_015837399.1, XP_015837400.1, XP_015837401.1, XP_015837402.1, XP_015837403.1, XP_015837404.1, XP_015837405.1, XP_015837406.1, XP_015837408.1, XP_015837409.1, XP_015837410.1	XP_003437135.1, XP_560130.4	XP_018562039.1, XP_018562040.1, XP_018562042.1	XP_023012223.1, XP_023012224.1, XP_023012225.1, XP_023012227.1, XP_023012228.1, XP_023012229.1, XP_023012230.1, XP_023012231.1, XP_023012232.1, XP_023012233.1, XP_023012234.1, XP_023012235.1, XP_023012236.1, XP_023012237.1	XP_028130205.1, XP_028130206.1, XP_028130208.1, XP_028130209.1, XP_028130210.1, XP_028130211.1, XP_028130212.1, XP_028130213.1, XP_028130214.1, XP_028130215.1|
OG0000055		XP_008192445.1, XP_008196566.1, XP_970057.2, XP_971470.1		XP_018561550.1, XP_018564497.1, XP_018564498.1, XP_018564499.1, XP_023311852.1, XP_023311854.1	XP_023011518.1, XP_023011519.1, XP_023011520.1, XP_023011521.1, XP_023012070.1, XP_023013366.1, XP_023013368.1, XP_023013369.1, XP_023022448.1, XP_023024466.1, XP_023024467.1, XP_023025312.1, XP_023026691.1, XP_023028114.1, XP_023029494.1	XP_028128989.1, XP_028134456.1, XP_028140953.1, XP_028140954.1, XP_028140955.1, XP_028140956.1, XP_028140957.1, XP_028142228.1, XP_028144375.1, XP_028144376.1, XP_028144378.1, XP_028148342.1, XP_028148343.1, XP_028148344.1, XP_028148635.1, XP_028148636.1, XP_028148637.1, XP_028148638.1, XP_028148639.1, XP_028148640.1, XP_028148641.1, XP_028149100.1, XP_028151221.1, XP_028151222.1, XP_028152216.1,…
OG0000056	NP_001096955.1, NP_001096956.1, NP_001162718.1, NP_001162719.1, NP_001245622.1, NP_001245623.1, NP_001259447.1, NP_001259448.1, NP_511120.2, NP_727519.1, NP_727520.1, NP_996404.1, NP_996405.1, NP_996406.1, NP_996407.1	XP_008201382.2, XP_015840479.1, XP_015840480.1, XP_015840482.1, XP_015840483.1, XP_015840484.1, XP_015840485.1, XP_015840486.1	XP_003436951.1, XP_003436952.1, XP_003436953.1, XP_003436954.1, XP_310865.5	XP_023311084.1, XP_023311085.1, XP_023311086.1, XP_023311087.1, XP_023311088.1, XP_023311089.1, XP_023311090.1	XP_023022283.1, XP_023022356.1, XP_023022426.1, XP_023022488.1, XP_023022564.1, XP_023025429.1	XP_028144398.1, XP_028144399.1, XP_028144400.1, XP_028144401.1, XP_028144402.1, XP_028144404.1, XP_028144405.1, XP_028144406.1, XP_028144407.1, XP_028149585.1|
OG0000057	NP_001285486.1, NP_001285487.1, NP_477069.1, NP_477070.1, NP_477071.1, NP_477072.1, NP_477073.1, NP_477074.1, NP_477075.2, NP_477076.1, NP_477077.1, NP_477078.1, NP_477079.1, NP_996521.1, NP_996522.1	XP_008198660.1, XP_008198661.1, XP_008198662.1, XP_008198663.1, XP_008198664.1, XP_008198665.1, XP_008198666.1, XP_008198668.1, XP_008198669.1, XP_015839452.1, XP_015839453.1, XP_015839454.1, XP_015839455.1, XP_015839456.1, XP_015839457.1, XP_015839458.1, XP_015839459.1, XP_015839460.1, XP_015839461.1, XP_015839462.1, XP_015839463.1, XP_972049.2, XP_975764.1	XP_003436967.1, XP_003436968.1, XP_310802.4	XP_018566267.1, XP_018566268.1, XP_018566269.1, XP_018566270.1, XP_018566271.1, XP_018566272.1, XP_018566273.1	XP_023024346.1	XP_028132972.1, XP_028132973.1|
OG0000058	NP_001027107.1, NP_001027108.1, NP_001027119.1, NP_001027120.1, NP_001027121.3, NP_001027125.1, NP_001027128.1, NP_001027129.2, NP_001027130.2, NP_001027131.1, NP_001027132.2, NP_001027139.1, NP_001027147.1, NP_001027165.1, NP_001027168.1, NP_001027169.1, NP_001027209.1, NP_001027213.1, NP_001027214.1, NP_001027216.2, NP_001027217.1, NP_001027235.1, NP_001027265.2, NP_001027273.1, NP_001027276.1,…
OG0000059	NP_001097849.1, NP_001262784.1, NP_732555.1, NP_732557.2, NP_732558.2, NP_732559.1	XP_015832895.1, XP_015832896.1, XP_015832897.1, XP_015832898.1, XP_015832900.1, XP_015832901.1, XP_015832902.1, XP_015832903.1, XP_015832904.1, XP_015832905.1	XP_003435823.1, XP_003435824.1, XP_003435825.1, XP_321714.3	XP_018580131.1, XP_018580132.1, XP_018580133.1, XP_018580134.1, XP_018580136.1, XP_018580137.1, XP_018580138.1, XP_018580139.1, XP_018580140.1, XP_018580141.1	XP_023016259.1	XP_028136724.1, XP_028136725.1, XP_028136726.1, XP_028136727.1, XP_028136728.1, XP_028136729.1, XP_028136730.1, XP_028136731.1, XP_028136732.1, XP_028136733.1, XP_028136734.1, XP_028136735.1, XP_028136736.1, XP_028136737.1, XP_028136738.1, XP_028136739.1, XP_028136740.1, XP_028136741.1, XP_028136742.1|
OG0000060	NP_001162649.1, NP_476715.1, NP_599105.1, NP_726822.1, NP_726823.1, NP_996334.1, NP_996337.1, NP_996338.1	XP_008192199.1, XP_015834715.1, XP_015834716.1, XP_015834717.1, XP_015834718.1, XP_015834719.1, XP_015834720.1, XP_015834721.1, XP_015834722.1, XP_015834723.1, XP_015834724.1, XP_015834725.1, XP_015834726.1, XP_015834727.1	XP_003436814.1	XP_018571481.1, XP_018571498.1, XP_018571506.1, XP_018571514.1, XP_018571522.1, XP_018571531.1, XP_018571539.1, XP_018571545.1, XP_018571553.1, XP_018571562.1	XP_023025174.1, XP_023025178.1, XP_023025186.1, XP_023025194.1, XP_023025204.1, XP_023025210.1, XP_023025215.1, XP_023025223.1, XP_023025231.1, XP_023025239.1, XP_023025248.1	XP_028132998.1, XP_028132999.1, XP_028133000.1, XP_028133001.1, XP_028133002.1, XP_028144302.1|
OG0000061	NP_524598.1	NP_001034529.1, NP_001034530.1, NP_001107846.1, NP_001107847.1, NP_001107850.1, NP_001107861.1, XP_008198198.1, XP_015839031.1, XP_015839255.1, XP_966563.2, XP_971423.1	XP_001237336.2, XP_310940.5, XP_316096.4, XP_316098.3, XP_316099.4, XP_320018.4, XP_320019.4, XP_320022.4	XP_018561985.1, XP_018561986.1, XP_018562121.1, XP_023309982.1, XP_023309983.1, XP_023309989.1, XP_023309990.1, XP_023311973.1, XP_023313174.1, XP_023313175.1, XP_023313176.1, XP_023313177.1	XP_023021612.1, XP_023021615.1	XP_028130381.1, XP_028130383.1, XP_028131490.1, XP_028143087.1, XP_028145427.1, XP_028148800.1, XP_028149844.1, XP_028149845.1, XP_028150009.1, XP_028150516.1, XP_028150517.1, XP_028150702.1, XP_028150703.1, XP_028150704.1, XP_028151212.1, XP_028151290.1|
OG0000062						XP_028128411.1, XP_028128418.1, XP_028135485.1, XP_028137918.1, XP_028137926.1, XP_028137927.1, XP_028143231.1, XP_028143234.1, XP_028145146.1, XP_028145147.1, XP_028145148.1, XP_028145157.1, XP_028145159.1, XP_028147427.1, XP_028147428.1, XP_028147429.1, XP_028147517.1, XP_028147518.1, XP_028148162.1, XP_028148163.1, XP_028148164.1, XP_028148165.1, XP_028148166.1, XP_028148853.1, XP_028148854.1,…
OG0000063	NP_001034029.2, NP_001245671.1, NP_001259547.1, NP_001262608.1, NP_001287282.1, NP_524689.2, NP_524770.1, NP_572957.1, NP_611581.1, NP_611582.1, NP_611950.1, NP_648386.1, NP_649651.2, NP_650053.1, NP_650061.1, NP_650062.1, NP_727412.2, NP_732044.2		XP_003436455.1, XP_310606.5, XP_310755.5, XP_310756.4, XP_314254.5, XP_314286.4, XP_314523.4, XP_316453.3, XP_316454.2, XP_316455.3, XP_316457.2, XP_316459.3, XP_316479.4, XP_317349.4	XP_018566489.1	XP_023011527.1, XP_023024173.1	XP_028130822.1, XP_028130835.1, XP_028130843.1, XP_028130857.1, XP_028130865.1, XP_028130873.1, XP_028130874.1, XP_028130879.1, XP_028130891.1, XP_028138117.1, XP_028142028.1, XP_028152043.1, XP_028152474.1, XP_028154766.1|
OG0000064	NP_001163619.1, NP_001247119.1, NP_001262591.1, NP_001262592.1, NP_001262593.1, NP_001287337.1, NP_001369014.1, NP_524361.4, NP_732001.3, NP_732002.1, NP_732003.1, NP_732004.1, NP_732012.1, NP_732013.2, NP_996216.1	XP_008198915.1, XP_008198916.1, XP_008198917.1, XP_008198919.1, XP_008198921.1, XP_008198923.1, XP_008198924.1, XP_015839640.1, XP_967128.1	XP_003435938.1, XP_003435939.1, XP_003435940.1, XP_003435941.1, XP_003435947.1, XP_321262.1	XP_018564227.1, XP_018564228.1, XP_018564229.1, XP_018564230.1, XP_018564231.1, XP_018564237.1, XP_018564254.1	XP_023022791.1, XP_023022792.1, XP_023022793.1, XP_023022794.1, XP_023022797.1, XP_023027391.1	XP_028145919.1, XP_028145920.1, XP_028147049.1, XP_028147181.1, XP_028147182.1, XP_028147183.1|
OG0000065		XP_008200539.1, XP_008200548.1, XP_008200552.1, XP_015833294.1, XP_015833295.1, XP_015833296.1, XP_015833297.1, XP_015834543.1, XP_015834544.1, XP_015834545.1, XP_015834546.1, XP_015834547.1, XP_015834548.1, XP_015834549.1, XP_015834550.1, XP_015834751.1, XP_015834752.1, XP_015834753.1, XP_015834754.1, XP_015835116.1, XP_015835117.1, XP_015835118.1, XP_015835119.1, XP_015835177.1, XP_015835178.1,…		XP_018573229.2		XP_028147479.1, XP_028148605.1, XP_028148781.1, XP_028148782.1, XP_028153208.1, XP_028153369.1, XP_028154555.1, XP_028154556.1|
OG0000066					XP_023018612.1, XP_023018613.1	XP_028133989.1, XP_028133999.1, XP_028139474.1, XP_028139475.1, XP_028139476.1, XP_028139477.1, XP_028139478.1, XP_028139479.1, XP_028139480.1, XP_028139481.1, XP_028139482.1, XP_028139483.1, XP_028139484.1, XP_028139486.1, XP_028139487.1, XP_028139488.1, XP_028139489.1, XP_028139490.1, XP_028139491.1, XP_028139492.1, XP_028139493.1, XP_028139494.1, XP_028139495.1, XP_028139496.1, XP_028139497.1,…
OG0000067						XP_028141051.1, XP_028141052.1, XP_028141053.1, XP_028141054.1, XP_028141056.1, XP_028142322.1, XP_028142323.1, XP_028143089.1, XP_028143567.1, XP_028143568.1, XP_028143569.1, XP_028143571.1, XP_028144554.1, XP_028144555.1, XP_028144556.1, XP_028144557.1, XP_028144558.1, XP_028144560.1, XP_028144562.1, XP_028144563.1, XP_028144566.1, XP_028144569.1, XP_028144570.1, XP_028144574.1, XP_028144599.1,…
OG0000068	NP_001163768.1, NP_001163769.1, NP_650722.1, NP_651672.1, NP_732337.1, NP_733270.1, NP_733271.1, NP_733272.1, NP_733273.1, NP_733274.1, NP_733275.1, NP_733276.3	XP_008200805.1, XP_008200806.1, XP_008200808.1, XP_008200809.1, XP_008200952.1, XP_015838717.1, XP_015838723.1, XP_968579.1	XP_003436582.1, XP_003436583.1, XP_003436584.1, XP_321519.1, XP_321521.2, XP_562586.3	XP_018577413.1, XP_018577414.1, XP_018577415.1, XP_018577418.1, XP_018577419.1, XP_018580173.1, XP_018580174.1, XP_018580175.1, XP_023311452.1	XP_023016982.1, XP_023024083.1	XP_028140366.1, XP_028140367.1, XP_028140368.1, XP_028140369.1, XP_028140370.1, XP_028140371.1, XP_028140372.1, XP_028140374.1, XP_028140375.1, XP_028140376.1, XP_028151535.1|
OG0000069		NP_001104734.1, XP_008197225.1, XP_008197226.1, XP_008197227.1, XP_008197228.1, XP_008197229.1, XP_008197230.1, XP_008197231.1, XP_008197232.1, XP_008197233.1, XP_008197234.1, XP_008197235.1, XP_015838310.1, XP_015838311.1, XP_015838313.1	XP_308028.4, XP_565666.4	XP_018566175.1, XP_018566177.1, XP_018566178.1, XP_018566180.1, XP_018566181.1, XP_018566182.1, XP_023312682.1	XP_023021237.1, XP_023021238.1, XP_023021239.1, XP_023021240.1, XP_023021242.1, XP_023021243.1, XP_023021244.1, XP_023021245.1, XP_023021246.1, XP_023021247.1, XP_023021248.1, XP_023021249.1, XP_023021250.1, XP_023021251.1	XP_028155571.1, XP_028155572.1, XP_028155573.1, XP_028155574.1, XP_028155575.1, XP_028155576.1, XP_028155577.1, XP_028155578.1, XP_028155579.1, XP_028155580.1|
OG0000070		XP_008192794.1, XP_008192818.1, XP_008192835.1, XP_008192842.1, XP_015840198.1, XP_015840199.1, XP_015840200.1, XP_015840201.1, XP_015840202.1, XP_015840203.1, XP_015840204.1, XP_015840205.1, XP_015840206.1, XP_015840207.1, XP_015840208.1, XP_015840209.1, XP_967700.1	XP_566152.4	XP_023310566.1, XP_023310567.1, XP_023310568.1, XP_023310569.1, XP_023310570.1, XP_023310571.1, XP_023310572.1, XP_023310573.1, XP_023310574.1, XP_023312773.1	XP_023018046.1, XP_023018047.1, XP_023018048.1, XP_023018049.1, XP_023018050.1, XP_023018051.1, XP_023018052.1, XP_023018053.1, XP_023018054.1, XP_023018055.1, XP_023018056.1, XP_023018057.1	XP_028143297.1, XP_028143298.1, XP_028143299.1, XP_028143301.1, XP_028143302.1, XP_028143303.1, XP_028143304.1, XP_028143305.1|
OG0000071						XP_028134222.1, XP_028134223.1, XP_028134224.1, XP_028136121.1, XP_028136878.1, XP_028136879.1, XP_028137126.1, XP_028139554.1, XP_028139778.1, XP_028139779.1, XP_028139780.1, XP_028142408.1, XP_028142409.1, XP_028142410.1, XP_028142411.1, XP_028142412.1, XP_028142413.1, XP_028142414.1, XP_028142416.1, XP_028142417.1, XP_028144728.1, XP_028144729.1, XP_028145285.1, XP_028145451.1, XP_028145556.1,…
OG0000072	NP_001097467.1, NP_001097468.1, NP_001097469.2, NP_001261230.1, NP_001261231.1, NP_001261232.1, NP_001261233.1, NP_001261234.1, NP_001261235.1, NP_001261236.1, NP_001261237.1, NP_001261238.1, NP_001286895.1, NP_001286896.1, NP_001303403.1, NP_523878.1, NP_728557.1, NP_728558.5	XP_015833448.1, XP_015833449.1, XP_015833450.1, XP_015833451.1, XP_015833452.1, XP_015833453.1, XP_015833454.1, XP_015833455.1, XP_015833456.1, XP_015833457.1, XP_015833459.1, XP_015833460.1, XP_015833461.1, XP_015833462.1, XP_015833463.1, XP_015833464.1, XP_015833465.1, XP_015833466.1, XP_015833467.1	XP_308485.4, XP_308486.4	XP_023310702.1	XP_023014345.1	XP_028130593.1, XP_028130594.1, XP_028130595.1, XP_028130596.1, XP_028130597.1, XP_028130598.1|
OG0000073	NP_001259201.1, NP_001259202.1, NP_001259203.1, NP_525061.2, NP_726846.1, NP_726847.2, NP_726849.1, NP_726850.1, NP_726851.3, NP_726852.2, NP_726853.2, NP_726854.2, NP_726855.1, NP_726856.1, NP_726857.1, NP_726858.2, NP_726859.2	XP_008198061.1, XP_008198062.1, XP_008198063.1, XP_008198064.2, XP_008198065.2, XP_008198067.1, XP_008198068.1, XP_008198070.1, XP_008198071.1, XP_008198072.1, XP_008198073.1, XP_008198074.1, XP_008198075.1, XP_015839090.1	XP_003436945.1, XP_003436946.1, XP_566154.4	XP_018571038.1, XP_018571039.1, XP_018571040.1, XP_018571041.1	XP_023022103.1	XP_028131654.1, XP_028131655.1, XP_028131656.1, XP_028131657.1, XP_028131658.1, XP_028131659.1, XP_028131660.1, XP_028131661.1|
OG0000074				XP_018563285.1, XP_018564508.1, XP_018568997.2, XP_018569142.1, XP_018569143.1, XP_018569144.1, XP_018569299.1, XP_018569756.1, XP_018569762.1, XP_018569833.2, XP_018569952.1, XP_018569956.1, XP_018570188.1, XP_018572589.1, XP_018572591.2, XP_018574498.1, XP_018574567.1, XP_018574571.2, XP_018574947.1, XP_018575879.1, XP_018577961.1, XP_018578335.1, XP_018578543.1, XP_023310915.1, XP_023311139.1,…	XP_023022498.1, XP_023022499.1, XP_023025919.1, XP_023025928.1	XP_028135838.1, XP_028152682.1|
OG0000075						XP_028129148.1, XP_028131420.1, XP_028132586.1, XP_028132587.1, XP_028133971.1, XP_028138059.1, XP_028138670.1, XP_028138672.1, XP_028140027.1, XP_028140029.1, XP_028140219.1, XP_028143153.1, XP_028143154.1, XP_028143155.1, XP_028143157.1, XP_028143164.1, XP_028143165.1, XP_028143171.1, XP_028143172.1, XP_028144564.1, XP_028146238.1, XP_028147739.1, XP_028149021.1, XP_028149177.1, XP_028149696.1,…
OG0000076	NP_001014725.1, NP_001014726.1, NP_001262200.1, NP_001284915.1, NP_001287314.1, NP_477091.1, NP_511052.1, NP_523625.1, NP_523800.1, NP_524210.1, NP_524367.1, NP_727048.1, NP_731812.1	NP_001165843.1, NP_001165844.1, XP_008199969.1, XP_008199982.1, XP_966415.1, XP_966495.1, XP_967305.1	XP_001230772.1, XP_003437049.1, XP_003437050.1, XP_313971.4, XP_315269.4, XP_315270.4, XP_315271.4, XP_321420.4	XP_018561158.1, XP_018567750.1, XP_018567752.1, XP_018567753.1, XP_018569273.1, XP_018577421.1	XP_023013426.1, XP_023013427.1, XP_023024442.1, XP_023029067.1	XP_028133935.1, XP_028138025.1, XP_028138026.1, XP_028138027.1, XP_028138028.1, XP_028148546.1, XP_028151887.1, XP_028151888.1|
OG0000077	NP_001036735.2, NP_001262788.1, NP_650925.1, NP_650927.1	XP_008198457.1, XP_008198458.1, XP_008201661.1, XP_015839171.1, XP_015840804.1, XP_015840805.1, XP_015840806.1, XP_015840807.1, XP_015840808.1, XP_015840809.1, XP_974933.1	XP_003436249.1, XP_003437104.1, XP_309276.4, XP_311341.5, XP_311343.4, XP_312117.5, XP_559460.4	XP_018569892.1, XP_018569924.1, XP_018570638.1, XP_018570639.1, XP_018570640.1, XP_018576212.1, XP_023311017.1, XP_023312527.1	XP_023018098.1, XP_023019507.1, XP_023019508.1, XP_023020738.1, XP_023026687.1, XP_023028874.1	XP_028142316.1, XP_028142317.1, XP_028145791.1, XP_028145792.1, XP_028145793.1, XP_028155734.1, XP_028155735.1, XP_028155736.1, XP_028155737.1, XP_028155738.1|
OG0000078	NP_001097884.1, NP_001163697.1, NP_001189270.1, NP_001262861.1, NP_001262862.1, NP_001262863.1, NP_651131.2	XP_008197288.1, XP_008197289.2, XP_008197295.1, XP_008197301.1, XP_008197305.1, XP_008197306.1, XP_008197308.1, XP_015838389.1, XP_015838390.1, XP_015838391.1, XP_015838392.1, XP_015838393.1	XP_321870.5	XP_018561490.1, XP_018561491.1, XP_018561492.1, XP_018561494.1, XP_018561495.1, XP_018561497.1	XP_023012961.1, XP_023012962.1, XP_023012963.1, XP_023012964.1, XP_023012965.1, XP_023012966.1, XP_023012967.1, XP_023012968.1	XP_028134343.1, XP_028134344.1, XP_028134345.1, XP_028134346.1, XP_028134347.1, XP_028134348.1, XP_028134349.1, XP_028134350.1, XP_028134351.1, XP_028134352.1, XP_028134353.1, XP_028134354.1|
OG0000079	NP_001188848.1, NP_001188849.1, NP_001260575.1, NP_001260576.1, NP_001286944.1, NP_524601.2, NP_609963.1, NP_610496.1, NP_647976.1, NP_647977.1, NP_649897.4, NP_650931.1, NP_733413.1	XP_008197318.2, XP_015834412.1, XP_015837768.1, XP_015839245.1, XP_971418.1, XP_971482.1, XP_973094.1, XP_975050.2	XP_001688180.1, XP_306016.2, XP_308522.4, XP_309345.4, XP_314561.4, XP_321411.3	XP_018564996.1, XP_018564997.1, XP_018566168.1, XP_018566169.1, XP_018568858.1, XP_018569569.1, XP_018573647.1, XP_023310523.1, XP_023311529.1, XP_023311530.1, XP_023312076.1	XP_023022110.1, XP_023024195.1, XP_023027412.1	XP_028128507.1, XP_028142737.1, XP_028142738.1, XP_028142739.1, XP_028151791.1|
OG0000080						XP_028129150.1, XP_028129151.1, XP_028129152.1, XP_028129153.1, XP_028129154.1, XP_028129155.1, XP_028129169.1, XP_028135913.1, XP_028136499.1, XP_028137760.1, XP_028139661.1, XP_028141506.1, XP_028143948.1, XP_028143949.1, XP_028143950.1, XP_028146214.1, XP_028146373.1, XP_028146374.1, XP_028146375.1, XP_028146376.1, XP_028146377.1, XP_028146378.1, XP_028147442.1, XP_028148987.1, XP_028148989.1,…
OG0000081	NP_001246551.1, NP_001261304.1, NP_001261305.1, NP_001261306.1, NP_001261307.1, NP_001261308.1, NP_001261309.1, NP_001261310.1, NP_001261311.1, NP_001261312.1, NP_001261313.1, NP_001261314.1, NP_524676.2	XP_015834189.1, XP_015834190.1, XP_015834191.1, XP_015834192.1, XP_015834194.1, XP_015834195.1, XP_015834196.1, XP_015834197.1, XP_015834198.1, XP_015834199.1, XP_015834200.1, XP_015834201.1, XP_015834202.1	XP_001687892.1, XP_308312.4, XP_308314.4	XP_023311218.1, XP_023311219.1, XP_023311220.1	XP_023017173.1, XP_023017174.1, XP_023017175.1, XP_023017176.1, XP_023017177.1, XP_023017178.1, XP_023017179.1, XP_023017180.1, XP_023017181.1, XP_023017182.1, XP_023017183.1, XP_023017184.1	XP_028144289.1|
OG0000082	NP_995894.2, NP_995899.2, NP_995900.1	XP_008191301.1, XP_008191302.1, XP_008191303.1, XP_008191304.1, XP_008191306.1, XP_008191307.1, XP_008191308.1, XP_008191309.1, XP_008191310.1, XP_008191311.1, XP_008191312.1, XP_015833914.1, XP_015833915.1, XP_015833916.1		XP_018579496.1, XP_018579497.1, XP_018579498.1, XP_018579499.1, XP_018579500.1, XP_018579501.1, XP_018579502.1, XP_018579503.1, XP_018579504.1, XP_018579505.1, XP_023310723.1	XP_023029698.1, XP_023029699.1, XP_023029700.1, XP_023029702.1, XP_023029703.1, XP_023029704.1, XP_023029705.1, XP_023029706.1, XP_023029707.1, XP_023029708.1, XP_023029709.1, XP_023029710.1, XP_023029711.1, XP_023029713.1, XP_023029714.1, XP_023029715.1	XP_028145192.1|
OG0000083		XP_015840124.1		XP_018573267.1, XP_018577122.1	XP_023019618.1, XP_023025320.1	XP_028129342.1, XP_028130228.1, XP_028130755.1, XP_028131142.1, XP_028133026.1, XP_028135926.1, XP_028135927.1, XP_028135968.1, XP_028136925.1, XP_028137513.1, XP_028137576.1, XP_028138982.1, XP_028139531.1, XP_028140125.1, XP_028140895.1, XP_028141504.1, XP_028142668.1, XP_028142777.1, XP_028142958.1, XP_028143499.1, XP_028143924.1, XP_028144893.1, XP_028146458.1, XP_028146669.1, XP_028147298.1,…
OG0000084				XP_018567303.1, XP_018567304.1, XP_018567305.1, XP_018567306.1		XP_028128966.1, XP_028129444.1, XP_028129445.1, XP_028129446.1, XP_028129447.1, XP_028131663.1, XP_028132575.1, XP_028136111.1, XP_028136112.1, XP_028136113.1, XP_028136114.1, XP_028137566.1, XP_028137567.1, XP_028137568.1, XP_028137569.1, XP_028137571.1, XP_028137572.1, XP_028137574.1, XP_028139756.1, XP_028141485.1, XP_028141842.1, XP_028141939.1, XP_028145314.1, XP_028146044.1, XP_028146802.1,…
OG0000085	NP_001014545.3, NP_001097440.1, NP_001286803.1, NP_001286804.1, NP_001286805.1, NP_001286806.1	XP_015833601.1	XP_315475.4	XP_018567716.1, XP_018567717.1, XP_018567718.1, XP_018567719.1, XP_018567720.1, XP_018567721.1, XP_018567722.1, XP_018567723.1, XP_018567724.1, XP_018567725.1, XP_018567727.1, XP_018567728.1, XP_018567729.1	XP_023017378.1, XP_023017379.1, XP_023017380.1, XP_023017381.1, XP_023017383.1, XP_023017384.1, XP_023017385.1, XP_023017386.1, XP_023017387.1, XP_023017390.1, XP_023017391.1, XP_023017392.1	XP_028138768.1, XP_028138772.1, XP_028138780.1, XP_028138786.1, XP_028138794.1, XP_028138804.1, XP_028138813.1, XP_028138821.1, XP_028138828.1, XP_028138834.1, XP_028138842.1|
OG0000086	NP_001097285.1, NP_001286347.1, NP_610775.1	XP_008194205.2, XP_008194337.1, XP_008194340.1, XP_015836178.1, XP_969263.1, XP_973761.1, XP_974019.1, XP_974938.1	XP_001238069.3, XP_318995.4, XP_318996.4	XP_018571567.1, XP_018571569.1, XP_018571571.1, XP_018571579.1, XP_018574964.1, XP_018575117.1, XP_018575118.1, XP_018577183.1, XP_018577184.1, XP_018577186.1, XP_018578409.2, XP_018578429.1, XP_018580237.1, XP_018580256.1, XP_018580259.1	XP_023017220.1, XP_023017221.1, XP_023029427.1, XP_023029428.1, XP_023029429.1, XP_023029438.1, XP_023029439.1, XP_023029440.1	XP_028129646.1, XP_028129650.1, XP_028129651.1, XP_028129656.1, XP_028129657.1, XP_028129658.1, XP_028138585.1|
OG0000087	NP_001163775.1, NP_001163776.1, NP_001163777.1, NP_001189319.1, NP_001189320.1, NP_001247371.1, NP_001247373.1, NP_001263111.1, NP_001263112.1, NP_477031.1, NP_477032.1, NP_733382.1, NP_733383.1, NP_733384.1, NP_733385.1	XP_008194374.1, XP_008194396.1, XP_015833795.1, XP_015833796.1, XP_015833797.1, XP_015833798.1, XP_015833799.1, XP_970292.2	XP_003437158.1, XP_003437159.1, XP_003437160.1, XP_003437161.1, XP_309162.5	XP_018575634.1, XP_018575635.1, XP_018575636.1, XP_018575638.1	XP_023012440.1, XP_023012509.1, XP_023012585.1, XP_023012662.1, XP_023012733.1, XP_023012801.1, XP_023012878.1	XP_028133585.1, XP_028133586.1, XP_028133587.1, XP_028133588.1, XP_028133589.1|
OG0000088	NP_001259179.1, NP_001284806.1, NP_523961.2, NP_525043.1, NP_525044.1, NP_573003.2, NP_609129.2, NP_647723.2, NP_648129.2, NP_652020.1	NP_001107836.1, NP_001123993.1, NP_001123994.1, XP_008193185.1, XP_008199996.1, XP_015835227.1, XP_967724.1	XP_001237478.3, XP_001237479.3, XP_003436913.1, XP_310941.5, XP_311064.5, XP_312527.4, XP_317096.4, XP_317098.4, XP_321208.5, XP_559040.3	XP_023309752.1, XP_023309753.1, XP_023309756.1, XP_023310211.1, XP_023310212.1, XP_023310213.1	XP_023013507.1, XP_023015850.1	XP_028145026.1, XP_028145027.1, XP_028145028.1, XP_028145029.1, XP_028145031.1, XP_028145897.1, XP_028147491.1, XP_028150425.1, XP_028153074.1|
OG0000089	NP_001259614.1, NP_001259615.1, NP_001259616.1, NP_001259617.1, NP_001259618.1, NP_001262796.1, NP_001262797.1, NP_476603.1, NP_476604.1, NP_523370.1, NP_727978.1, NP_996252.1, NP_996253.1	XP_008198279.1, XP_008198281.1, XP_008199224.1, XP_015839106.1, XP_015839107.1, XP_967143.1, XP_967931.1, XP_974058.1	XP_003436618.1, XP_003436619.1, XP_003436620.1, XP_559572.2	XP_018561964.1, XP_018561965.1, XP_018561966.1, XP_018561968.1, XP_018561969.1, XP_018561970.1, XP_018572129.1, XP_018572130.1	XP_023012664.1, XP_023012668.1, XP_023022148.1, XP_023022156.1, XP_023022164.1	XP_028129518.1, XP_028129519.1, XP_028129520.1, XP_028145223.1, XP_028145224.1, XP_028145227.1|
OG0000090	NP_001260269.1, NP_001261827.1, NP_001261828.1, NP_001261829.1, NP_001261830.1, NP_001261831.1, NP_001261832.1, NP_001286801.1, NP_476894.1, NP_524066.1, NP_524735.1, NP_599117.1, NP_648694.1, NP_648695.1	XP_008193147.1, XP_008194311.1, XP_008195776.1, XP_015836135.1, XP_971910.1, XP_972019.2, XP_972072.1, XP_973116.1	XP_001230649.2, XP_001688246.1, XP_309771.2, XP_319093.4	XP_018562607.1, XP_018562611.1, XP_018567953.1, XP_018569300.1, XP_018577403.1, XP_023313086.1	XP_023013371.1, XP_023015474.1, XP_023021306.1, XP_023025549.1, XP_023027486.1	XP_028135226.1, XP_028137479.1, XP_028137906.1, XP_028137910.1, XP_028141999.1, XP_028143988.1, XP_028144871.1|
OG0000091				XP_018566808.1, XP_018567561.1, XP_018567856.1, XP_018568854.2, XP_018572484.1, XP_018572951.1, XP_018572952.1, XP_018576591.1, XP_023309705.1, XP_023309738.1, XP_023309892.1, XP_023310084.1, XP_023310287.1, XP_023310384.1, XP_023310451.1, XP_023310760.1, XP_023310978.1, XP_023311132.1, XP_023311193.1, XP_023311512.1, XP_023311690.1, XP_023311745.1, XP_023312404.1, XP_023312629.1, XP_023312630.1,…	XP_023012978.1, XP_023013808.1, XP_023014830.1, XP_023016524.1, XP_023018251.1, XP_023018740.1, XP_023022678.1, XP_023023882.1, XP_023024977.1, XP_023025794.1, XP_023026551.1, XP_023029245.1, XP_023029320.1, XP_023029625.1, XP_023029865.1, XP_023030031.1
OG0000092	NP_001014651.1, NP_001014652.1, NP_001014653.1, NP_001014654.1, NP_001014655.1, NP_001014656.1, NP_001014657.1, NP_001014658.1, NP_001014659.1, NP_001014660.1, NP_001014661.2, NP_001014662.1, NP_001014663.1, NP_001014664.1, NP_001163712.1, NP_001262924.1, NP_001262925.1, NP_001262926.1, NP_001262927.1, NP_001262928.1, NP_524486.2, NP_733029.1, NP_996289.1	XP_015839421.1	XP_003436577.1, XP_003436578.1, XP_003436579.1, XP_003436580.1, XP_003436581.1, XP_313505.5	XP_018573841.1, XP_018573842.1, XP_018573844.1, XP_018573849.1, XP_018573851.1, XP_018573854.1, XP_018573855.1, XP_018573856.1, XP_023311215.1, XP_023311216.1, XP_023311217.1	XP_023023902.1	XP_028142400.1|
OG0000093	NP_001033945.1, NP_001033946.2, NP_001246317.1, NP_001246318.1, NP_001246319.1, NP_001246320.1	XP_015837518.1, XP_015837519.1, XP_015837520.1, XP_015837521.1, XP_015837522.1, XP_015837523.1, XP_015837524.1, XP_015837525.1, XP_015837526.1, XP_015837527.1, XP_015837528.1, XP_015837529.1, XP_015837530.1, XP_015837531.1, XP_015837532.1, XP_015837533.1, XP_015837534.1	XP_003436040.1, XP_308045.4	XP_018563062.1, XP_018563063.1, XP_018563064.1, XP_018563065.1, XP_018563868.1	XP_023019385.1, XP_023019386.1, XP_023019387.1, XP_023019388.1	XP_028129227.1, XP_028129228.1, XP_028129229.1, XP_028129230.1, XP_028129232.1, XP_028129233.1, XP_028129234.1, XP_028129235.1, XP_028135960.1|
OG0000094	NP_001260120.1, NP_608978.2, NP_650142.1	XP_967491.1, XP_967647.1, XP_967722.1, XP_968058.1	XP_001689312.2, XP_320991.5, XP_550752.3	XP_018570849.1, XP_018573980.2, XP_018574510.1, XP_018575329.1, XP_018580033.1, XP_018580074.1, XP_018580116.1, XP_018580117.1, XP_018580164.1, XP_018580165.1	XP_023018455.1, XP_023022000.1, XP_023022374.1, XP_023022376.1, XP_023022377.1, XP_023025003.1, XP_023026961.1, XP_023027081.1, XP_023027083.1, XP_023027774.1, XP_023027776.1	XP_028132260.1, XP_028132261.1, XP_028132501.1, XP_028132502.1, XP_028142864.1, XP_028143005.1, XP_028143592.1, XP_028143967.1, XP_028143969.1, XP_028143970.1, XP_028150561.1, XP_028154023.1|
OG0000095	NP_001260340.1, NP_001260341.1, NP_001356956.1, NP_477189.1	XP_008199724.1, XP_008199725.1, XP_015837139.1, XP_015837140.1, XP_015837141.1, XP_015837143.1, XP_015837144.1	XP_001237627.2	XP_018564529.1, XP_018570680.1, XP_018570681.1, XP_018570682.1, XP_018570683.1, XP_018570684.1, XP_018570685.1, XP_018570686.1, XP_018570687.1, XP_023310780.1	XP_023011752.1, XP_023011753.1, XP_023011754.1, XP_023011755.1, XP_023011756.1, XP_023011757.1, XP_023011758.1, XP_023011759.1, XP_023011760.1, XP_023011761.1	XP_028128954.1, XP_028128955.1, XP_028128956.1, XP_028128957.1, XP_028128958.1, XP_028128959.1, XP_028128960.1, XP_028128961.1, XP_028128963.1, XP_028128964.1, XP_028128965.1|
OG0000096	NP_001286161.1, NP_001286162.1, NP_001286163.1, NP_610317.1, NP_610318.1, NP_610319.2	XP_008201425.1, XP_008201427.1, XP_008201428.1, XP_008201429.1, XP_015839903.1, XP_015840001.1, XP_015840005.1, XP_015840010.1, XP_015840860.1, XP_015840891.1, XP_015840892.1, XP_015840893.1, XP_015840894.1, XP_015840895.1, XP_015840896.1, XP_975108.2, XP_975126.3, XP_975146.1, XP_975155.1	XP_001688761.1, XP_315985.3	XP_018568257.1, XP_018568259.1, XP_018568260.1, XP_018568261.1, XP_018568262.1, XP_018568263.1, XP_018568264.1, XP_018568266.1, XP_018571954.1	XP_023027265.1, XP_023027266.1, XP_023027267.1, XP_023027268.1, XP_023027269.1, XP_023027270.1	XP_028154605.1|
OG0000097	NP_648110.2, NP_729014.1, NP_729244.2, NP_729246.2, NP_788521.2	XP_001807608.2, XP_008193797.1, XP_008193798.1, XP_008193799.1, XP_008193800.1, XP_008193801.1, XP_008193802.1, XP_008193803.1, XP_008193805.1, XP_008193806.1, XP_008193807.1, XP_008193808.1, XP_008193809.1, XP_008193810.1, XP_008193811.1, XP_008193812.1, XP_015836880.1, XP_015836881.1, XP_015836882.1, XP_015836883.1, XP_015836884.1, XP_015836885.1, XP_015836886.1, XP_015836887.1, XP_015836889.1,…	XP_001689285.1	XP_018563411.1, XP_018569135.1, XP_023310653.1, XP_023310654.1	XP_023015251.1, XP_023015252.1, XP_023024204.1	XP_028150137.1, XP_028152079.1, XP_028152081.1|
OG0000098						XP_028143656.1, XP_028143664.1, XP_028143672.1, XP_028143680.1, XP_028143689.1, XP_028143699.1, XP_028143705.1, XP_028143711.1, XP_028143716.1, XP_028143724.1, XP_028143732.1, XP_028143740.1, XP_028143747.1, XP_028143756.1, XP_028143764.1, XP_028143773.1, XP_028143779.1, XP_028143786.1, XP_028143794.1, XP_028143803.1, XP_028143810.1, XP_028143816.1, XP_028143824.1, XP_028143832.1, XP_028143840.1,…
OG0000099	NP_001096860.2, NP_001096861.1, NP_001259104.1, NP_001259105.1, NP_001259106.1, NP_001259107.2, NP_001259108.1, NP_001259109.1, NP_001284762.1, NP_477389.4	XP_008192263.1, XP_015834498.1, XP_015834499.1, XP_015834500.1, XP_015834501.1, XP_015834502.1, XP_015834503.1, XP_015834504.1, XP_015834505.1, XP_015834506.1, XP_015834507.1, XP_015834508.1, XP_015834509.1	XP_003435971.1, XP_321129.5	XP_018571695.1, XP_018571696.1, XP_018571697.1	XP_023022077.1, XP_023022078.1, XP_023022079.1, XP_023022080.1, XP_023022081.1	XP_028128551.1, XP_028128552.1, XP_028128553.1, XP_028128554.1, XP_028128555.1, XP_028128556.1, XP_028128557.1, XP_028128558.1, XP_028128560.1|
OG0000100	NP_001097516.3, NP_001097517.1, NP_001097518.2, NP_001097519.2, NP_001261446.1, NP_001261447.1, NP_001261448.1, NP_001286947.1, NP_001334674.1, NP_001334675.1, NP_524647.2, NP_729084.1, NP_996000.1	XP_015835957.1, XP_015835958.1, XP_015835959.1, XP_015835960.1, XP_015835961.1, XP_015835962.1, XP_015835964.1, XP_015835965.1, XP_015835966.1, XP_015835967.1, XP_015835968.1, XP_015835969.1, XP_015835970.1, XP_015835971.1, XP_015835972.1	XP_001688923.1, XP_001688924.1, XP_316614.4, XP_316615.4	XP_018563181.1, XP_018563201.1	XP_023016822.1, XP_023018011.1, XP_023024705.1	XP_028130649.1, XP_028130652.1, XP_028130653.1, XP_028130654.1, XP_028146484.1|
OG0000101	NP_001163573.1, NP_001163574.1, NP_001163575.2, NP_001189204.1, NP_001287257.1, NP_001287258.1, NP_001287259.1, NP_001287260.1, NP_001303500.1, NP_649930.4, NP_731389.2, NP_731390.1, NP_731391.1, NP_731392.2	XP_008197998.1, XP_008197999.1, XP_008198000.1, XP_008198001.1, XP_008198002.1, XP_008198003.1, XP_008198004.1, XP_008198005.1, XP_015839052.1, XP_015839053.1, XP_015839054.1	XP_315432.4	XP_018579119.1, XP_018579120.1, XP_018579121.1, XP_018579122.1, XP_018579123.1, XP_018579124.1, XP_018579125.1, XP_023310019.1	XP_023019259.1, XP_023019260.1, XP_023019262.1, XP_023019263.1, XP_023019264.1, XP_023019265.1, XP_023019266.1	XP_028134061.1|
OG0000102	NP_001163609.1, NP_001163610.1, NP_001163611.1, NP_001163612.1, NP_001163613.1, NP_001247112.1, NP_001247113.1, NP_001247114.1, NP_001262584.1, NP_001262585.1, NP_001287334.1, NP_001287335.1, NP_650423.1, NP_731969.1, NP_731970.1, NP_731971.1, NP_731972.1	XP_008192416.1, XP_008192417.1, XP_975727.1	XP_003437171.1, XP_003437172.1, XP_003437173.1, XP_003437174.1, XP_003437175.1, XP_309217.4, XP_313044.3	XP_018573747.1, XP_018573748.1, XP_018573749.1, XP_018573750.1, XP_018573751.1, XP_018573752.1	XP_023015644.1, XP_023015645.1, XP_023015646.1, XP_023015647.1	XP_028127712.1, XP_028127713.1, XP_028127714.1, XP_028127715.1, XP_028127716.1|
OG0000103	NP_001188588.1, NP_001245659.1, NP_001245660.1, NP_001285233.1, NP_001285234.1, NP_572931.1, NP_727739.3, NP_727740.2, NP_727741.3	XP_008195790.1, XP_008195792.1, XP_008195793.2, XP_015837302.1, XP_015837303.1, XP_015837304.1	XP_003437037.1, XP_003437038.1, XP_003437039.1, XP_310497.5	XP_018579677.1, XP_018579678.1, XP_018579679.1, XP_018579680.1, XP_018579682.1, XP_018579683.1, XP_018579684.1	XP_023019341.1, XP_023019342.1, XP_023019343.1, XP_023019344.1, XP_023019345.1, XP_023019346.1, XP_023026617.1	XP_028143361.1, XP_028143362.1, XP_028143363.1, XP_028143364.1, XP_028143367.1, XP_028143368.1, XP_028143369.1, XP_028143370.1, XP_028143371.1|
OG0000104	NP_001260153.1, NP_001260154.1, NP_001260155.1, NP_609067.2, NP_723208.1	XP_008199483.1, XP_008199485.1, XP_008199488.1, XP_008199490.1, XP_008199491.1, XP_015837260.1, XP_015837264.1, XP_015837266.1, XP_015837267.1, XP_015837268.1, XP_015837271.1, XP_015837283.1, XP_015837286.1, XP_015837290.1, XP_015837292.1, XP_015837294.1, XP_015837306.1, XP_015837307.1	XP_321656.5	XP_023310282.1	XP_023029522.1, XP_023029523.1, XP_023029524.1, XP_023029525.1, XP_023029526.1, XP_023029527.1, XP_023029528.1, XP_023029529.1, XP_023029531.1, XP_023029532.1, XP_023029533.1, XP_023029534.1, XP_023029535.1, XP_023029536.1	XP_028155087.1, XP_028155092.1, XP_028155099.1|
OG0000105	NP_001097629.1, NP_730223.1, NP_730224.1, NP_730225.1, NP_730226.3, NP_788518.1, NP_788519.1, NP_788520.2	XP_008193109.1, XP_008193110.1, XP_008193111.1, XP_008193112.1, XP_008193113.1, XP_973425.2	XP_001688856.1, XP_001688857.1, XP_001688858.1, XP_001688859.1, XP_316396.4	XP_018575606.1, XP_018575607.1, XP_018575608.1, XP_018575609.1, XP_018575611.1, XP_018575612.1, XP_023311503.1	XP_023011751.1, XP_023025420.1, XP_023025426.1, XP_023025434.1, XP_023025443.1, XP_023025449.1, XP_023025457.1, XP_023025462.1	XP_028154171.1, XP_028154178.1, XP_028154184.1, XP_028154190.1, XP_028154198.1, XP_028154204.1, XP_028154210.1|
OG0000106	NP_001260177.1, NP_001260178.1, NP_001260179.1, NP_001260180.1, NP_001260181.1, NP_001260182.1, NP_001260183.1, NP_523501.1, NP_723263.2, NP_723264.1	XP_008193077.2, XP_008193081.2, XP_015835469.1, XP_015835470.1, XP_015835471.1, XP_015835472.1, XP_015835473.1, XP_015835474.1, XP_015835475.1, XP_015835476.1	XP_318819.3	XP_018568877.1, XP_018568878.1, XP_018568879.1, XP_018568880.1, XP_018568882.1, XP_023310417.1	XP_023021183.1, XP_023021184.1, XP_023023201.1, XP_023027525.1, XP_023028927.1, XP_023028928.1, XP_023028929.1, XP_023028930.1, XP_023028931.1, XP_023028932.1	XP_028147054.1, XP_028149926.1, XP_028149927.1, XP_028149928.1|
OG0000107	NP_001027420.2, NP_001027421.1, NP_001036551.1, NP_001163163.1, NP_001261005.1, NP_001261006.1, NP_001261007.1, NP_001261008.1, NP_001261009.1, NP_001261010.1, NP_001261011.1, NP_001261012.1, NP_001261013.1, NP_001261014.1, NP_001261015.1, NP_001286467.1, NP_001303350.1, NP_001303351.1, NP_001303352.1, NP_001369093.1, NP_611058.4, NP_665700.2	XP_015835999.1, XP_015836000.1, XP_015836001.1, XP_015836002.1, XP_015836003.1, XP_015836004.1	XP_001688110.1, XP_001688111.1, XP_308855.4	XP_018564663.1, XP_018564664.1, XP_018564665.1, XP_018564667.1, XP_018564668.1	XP_023013498.1, XP_023013499.1, XP_023013500.1, XP_023013501.1
OG0000108	NP_001096930.1, NP_001259391.1, NP_572591.1	XP_008190576.1, XP_008190590.1, XP_015833035.1	XP_001230482.2, XP_001231172.1, XP_001231173.2, XP_001231177.2, XP_001231178.2, XP_001687788.1, XP_001688183.1, XP_001688186.1, XP_001689131.1, XP_001689132.1, XP_001689133.1, XP_309342.4, XP_309370.3, XP_309406.3, XP_309412.3, XP_309413.3, XP_309416.4, XP_309418.3, XP_309419.5, XP_309420.3, XP_309445.3, XP_309836.3, XP_318494.3, XP_318533.3, XP_319956.4, XP_554273.3, XP_554286.2	XP_018564022.1	XP_023011567.1, XP_023015447.1	XP_028145858.1, XP_028148093.1, XP_028150284.1, XP_028153373.1|
OG0000109	NP_001097766.1, NP_001262525.1, NP_001287578.1, NP_524338.2, NP_651661.1, NP_651662.1, NP_651663.1	XP_008193352.1, XP_008193572.1, XP_008194263.2, XP_008197635.1, XP_008200062.1, XP_008200636.2, XP_015834290.1, XP_015839617.1, XP_971578.1	XP_003436543.1, XP_003436544.1, XP_312070.5, XP_313588.3, XP_313589.2, XP_552698.3, XP_562493.4	XP_018562088.1, XP_018562097.1, XP_018562098.1, XP_018578841.1, XP_023310071.1, XP_023310072.1	XP_023015880.1, XP_023023062.1, XP_023025021.1, XP_023026838.1	XP_028128356.1, XP_028135369.1, XP_028135370.1, XP_028135371.1, XP_028135374.1, XP_028135375.1, XP_028148777.1|
OG0000110	NP_001162788.1, NP_001188668.1, NP_001245726.1, NP_001259664.1, NP_001259665.2, NP_001259666.2, NP_523393.3, NP_728120.1, NP_728122.1, NP_728124.1, NP_996498.2	XP_001809693.1, XP_015833525.1, XP_015833526.1, XP_015833527.1, XP_015833528.1, XP_015833529.1, XP_015833530.1, XP_015833531.1, XP_015833532.1, XP_015833533.1, XP_015833534.1	XP_003436950.1, XP_310869.5	XP_018567359.1, XP_018567360.1, XP_018567361.1, XP_018567362.1, XP_018567363.1	XP_023013348.1, XP_023013349.1, XP_023013350.1, XP_023013351.1, XP_023013352.1, XP_023013353.1, XP_023013354.1	XP_028138863.1, XP_028138869.1, XP_028138878.1, XP_028138884.1|
OG0000111	NP_001162825.1, NP_001259071.1, NP_001259072.1, NP_001284716.1, NP_995598.1	XP_015833919.1, XP_015833928.1, XP_015833936.1, XP_015833946.1, XP_015833954.1, XP_015833962.1, XP_015833965.1, XP_015833967.1, XP_015833972.1, XP_015833977.1, XP_015833982.1, XP_015833983.1, XP_015833985.1, XP_015833989.1, XP_015833991.1, XP_015833993.1, XP_015833998.1, XP_015834001.1, XP_015834004.1, XP_015834005.1, XP_015834006.1, XP_015834007.1, XP_015834010.1, XP_015834012.1	XP_321463.5	XP_018566554.1, XP_018566555.1, XP_018566556.1, XP_018566557.1, XP_018566558.1, XP_018566559.1, XP_018566560.1, XP_018566561.1	XP_023014258.1	XP_028148798.1|
OG0000112	NP_001260841.1, NP_001260842.1, NP_001369068.1, NP_001369069.1, NP_001369070.1, NP_001369071.1, NP_477018.1, NP_477019.1, NP_477020.1, NP_477021.1, NP_995789.1	XP_008199399.1, XP_008199400.1, XP_008199403.1, XP_008199404.1, XP_015835047.1, XP_015835059.1, XP_971771.1	XP_564631.3	XP_018566671.1, XP_018566672.1, XP_018566673.1, XP_018566675.1, XP_018566676.1, XP_018566677.1, XP_018566678.1, XP_018566679.1, XP_018566680.1	XP_023020028.1, XP_023020029.1, XP_023020030.1, XP_023020031.1, XP_023020032.1, XP_023020033.1, XP_023020035.1	XP_028139284.1, XP_028139285.1, XP_028139286.1, XP_028139287.1, XP_028139288.1|
OG0000113	NP_001261331.1, NP_001261332.1, NP_001261333.1, NP_524679.3, NP_995971.2, NP_995972.1, NP_995973.1, NP_995974.1	XP_008194005.1, XP_008194007.1, XP_015835920.1, XP_015835921.1, XP_015835922.1, XP_015835923.1, XP_015835925.1, XP_015835926.1	XP_001688845.1, XP_001688846.1, XP_316357.4	XP_018562123.1, XP_018562125.1, XP_018562126.1, XP_018562127.1, XP_018562128.1, XP_018562129.1	XP_023021910.1	XP_028147055.1, XP_028147063.1, XP_028147069.1, XP_028147076.1, XP_028147083.1, XP_028147089.1, XP_028147097.1, XP_028147103.1, XP_028147111.1, XP_028147117.1, XP_028147126.1, XP_028147134.1, XP_028147142.1, XP_028147151.1|
OG0000114		XP_008191747.1, XP_015835092.1, XP_015840855.1, XP_015840856.1, XP_015840857.1		XP_018563545.1, XP_018567741.1, XP_018573086.1, XP_018574555.1, XP_023310181.1	XP_023018316.1, XP_023018317.1, XP_023018318.1, XP_023018319.1, XP_023018362.1, XP_023018363.1, XP_023018364.1, XP_023018367.1, XP_023023448.1, XP_023023449.1, XP_023025119.1	XP_028128526.1, XP_028128527.1, XP_028134421.1, XP_028134422.1, XP_028139197.1, XP_028139198.1, XP_028139200.1, XP_028139201.1, XP_028139298.1, XP_028139299.1, XP_028139300.1, XP_028140431.1, XP_028146178.1, XP_028146184.1, XP_028149429.1, XP_028149431.1, XP_028149432.1, XP_028150791.1, XP_028151429.1|
OG0000115				XP_023311883.1	XP_023025335.1, XP_023028622.1	XP_028137588.1, XP_028137595.1, XP_028137603.1, XP_028137610.1, XP_028137617.1, XP_028137627.1, XP_028137635.1, XP_028137643.1, XP_028137651.1, XP_028137659.1, XP_028137665.1, XP_028137673.1, XP_028137681.1, XP_028137688.1, XP_028137689.1, XP_028137698.1, XP_028137705.1, XP_028137711.1, XP_028137717.1, XP_028137725.1, XP_028137732.1, XP_028137741.1, XP_028137752.1, XP_028137759.1, XP_028137767.1,…
OG0000116	NP_001027282.1, NP_001027286.1, NP_001027290.1, NP_001027295.1, NP_001027299.1, NP_001027304.1, NP_001027309.1, NP_001027314.1, NP_001027319.1, NP_001027324.1, NP_001027329.1, NP_001027334.1, NP_001027339.1, NP_001027344.1, NP_001027349.1, NP_001027354.1, NP_001027359.1, NP_001027364.1, NP_001027369.1, NP_001027374.1, NP_001027379.1, NP_001027384.1, NP_724341.1	XP_008193830.1, XP_008195798.2, XP_008196666.2, XP_008201493.1, XP_015840416.1	XP_309451.4, XP_311486.4, XP_314184.1, XP_314185.3, XP_314186.3	XP_023312710.1		XP_028132146.1, XP_028136363.1, XP_028137307.1, XP_028149067.1, XP_028154376.1|
OG0000117	NP_001096989.1, NP_001096990.1, NP_001096991.1, NP_001096992.1, NP_001162761.1, NP_001162762.1, NP_001245696.1, NP_001245697.1, NP_001245698.1, NP_001245699.1, NP_001245700.1, NP_001245701.1, NP_001245702.1, NP_001259582.1, NP_001259583.1, NP_001285299.1, NP_001303566.1, NP_511169.1, NP_727900.1, NP_996450.1	XP_008201706.1, XP_008201707.1, XP_008201708.1, XP_008201709.1, XP_008201710.1, XP_015840729.1	XP_003437016.1, XP_310580.4	XP_018562566.1, XP_018562567.1, XP_018562568.1, XP_018562569.1, XP_018562570.1	XP_023029037.1	XP_028133667.1, XP_028133668.1, XP_028133669.1, XP_028133670.1, XP_028133671.1|
OG0000118	NP_001097529.1, NP_001261525.1, NP_001261526.1, NP_001261527.1, NP_001261528.1, NP_001261529.1, NP_001261530.1, NP_523962.2, NP_729266.2, NP_729267.1, NP_729268.2, NP_996013.1	XP_008197398.1, XP_015838460.1, XP_015838461.1, XP_015838462.1, XP_015838463.1, XP_015838464.1	XP_001237081.2, XP_001687940.1, XP_001687941.1, XP_308436.4	XP_018578072.1, XP_023312039.1, XP_023312040.1	XP_023015026.1, XP_023015027.1, XP_023015028.1, XP_023015029.1, XP_023015030.1, XP_023015031.1	XP_028127793.1, XP_028127794.1, XP_028127795.1, XP_028127796.1, XP_028127797.1, XP_028127798.1, XP_028127799.1, XP_028127800.1|
OG0000119	NP_001188785.1, NP_001246131.1, NP_001260356.1, NP_001286441.1, NP_477331.1, NP_609418.1, NP_609419.1, NP_610138.4, NP_611020.1, NP_649229.1, NP_723607.1	XP_001813143.1, XP_008192577.2, XP_008192578.1, XP_015834337.1, XP_972874.1, XP_973063.1, XP_973103.2, XP_973187.1	XP_309657.4, XP_312042.5, XP_312606.4, XP_312768.5, XP_314084.4, XP_559998.4	XP_018572988.1, XP_018573009.1, XP_018573025.1, XP_023309798.1	XP_023015672.1, XP_023015674.1, XP_023025802.1, XP_023025813.1, XP_023025870.1, XP_023025886.1	XP_028134105.1, XP_028138228.1, XP_028150965.1, XP_028152787.1|
OG0000120	NP_001356902.1, NP_648529.1	NP_001161920.1, NP_001161928.1, NP_001161930.1, NP_001280544.1, XP_008190489.1, XP_008192409.1, XP_015832956.1, XP_015833016.1	XP_001237083.2, XP_308951.1, XP_308952.3, XP_316470.3, XP_318942.3, XP_554263.1, XP_564483.1	XP_018563920.1, XP_018564003.1, XP_018568786.1, XP_018568787.1, XP_018575811.2, XP_023310091.1, XP_023310095.1, XP_023312972.1	XP_023015448.1, XP_023015449.1, XP_023015450.1, XP_023015451.1, XP_023015452.1, XP_023015453.1	XP_028139446.1, XP_028140698.1, XP_028144046.1, XP_028144326.1, XP_028144395.1, XP_028144403.1, XP_028144411.1, XP_028151723.1|
OG0000121	NP_649688.1	XP_008198495.1, XP_008198500.1, XP_967872.2	XP_321170.4	XP_018576804.1, XP_018576811.1, XP_018576817.1, XP_018577831.1, XP_023311006.1, XP_023311066.1, XP_023311067.1, XP_023311073.1, XP_023311078.1, XP_023311079.1, XP_023311080.1	XP_023014660.1, XP_023014661.1, XP_023014662.1, XP_023014663.1, XP_023014664.1, XP_023014665.1, XP_023014666.1, XP_023014667.1, XP_023014669.1, XP_023014670.1, XP_023014672.1, XP_023027079.1, XP_023027080.1, XP_023029520.1, XP_023029530.1, XP_023029540.1	XP_028128037.1, XP_028129935.1, XP_028138936.1, XP_028140560.1, XP_028140570.1, XP_028140572.1, XP_028146804.1|
OG0000122	NP_001014626.1, NP_001014627.2, NP_001014628.1, NP_001163628.1, NP_001247137.1, NP_001247138.1, NP_001262624.1, NP_001262625.1, NP_001369018.1, NP_001369019.1, NP_001369020.1, NP_524941.3, NP_732123.1, NP_732124.3, NP_732125.2, NP_788683.1	XP_008197138.1, XP_008197139.1, XP_008197140.1, XP_008199023.1, XP_015835863.1	XP_003436682.1, XP_003436683.1, XP_003436684.1, XP_318454.5	XP_018565733.1, XP_018565734.1, XP_023310178.1, XP_023310379.1, XP_023310609.1	XP_023013813.1, XP_023013814.1, XP_023015756.1, XP_023015758.1, XP_023018968.1	XP_028141564.1, XP_028141565.1, XP_028153477.1|
OG0000123	NP_608668.2	XP_008190334.1, XP_008190335.1, XP_015840994.1, XP_015840995.1, XP_015840996.1, XP_967490.1	XP_001237058.2	XP_018569848.1, XP_018569849.1, XP_018569850.1, XP_018569851.1, XP_018569852.1, XP_018569854.1, XP_018569855.1, XP_018569856.1, XP_018569857.1	XP_023020880.1, XP_023020881.1, XP_023020882.1, XP_023020883.1, XP_023020884.1, XP_023020885.1, XP_023020886.1, XP_023020887.1, XP_023020888.1, XP_023020889.1, XP_023020891.1, XP_023020892.1, XP_023020893.1, XP_023020894.1, XP_023020895.1, XP_023020896.1, XP_023020897.1, XP_023020898.1, XP_023020899.1	XP_028152800.1, XP_028153509.1|
OG0000124		XP_001815717.2		XP_018570385.1, XP_018571768.1	XP_023019541.1, XP_023027737.1, XP_023027738.1, XP_023027739.1	XP_028140287.1, XP_028143552.1, XP_028143719.1, XP_028143720.1, XP_028143721.1, XP_028143722.1, XP_028143723.1, XP_028143725.1, XP_028143727.1, XP_028143728.1, XP_028143729.1, XP_028149846.1, XP_028149847.1, XP_028149848.1, XP_028149849.1, XP_028149850.1, XP_028149851.1, XP_028149852.1, XP_028149853.1, XP_028149854.1, XP_028149855.1, XP_028149856.1, XP_028151677.1, XP_028151679.1, XP_028152471.1,…
OG0000125				XP_018569175.1, XP_018573043.1, XP_018573234.1, XP_018577481.1, XP_018578243.1	XP_023012020.1, XP_023012847.1, XP_023013716.1, XP_023015352.1, XP_023018373.1, XP_023018374.1, XP_023018461.1, XP_023019017.1, XP_023019134.1, XP_023022563.1, XP_023023440.1, XP_023024938.1, XP_023026397.1, XP_023026552.1, XP_023027331.1, XP_023027912.1, XP_023028156.1, XP_023029448.1	XP_028135818.1, XP_028138571.1, XP_028138572.1, XP_028139233.1, XP_028139599.1, XP_028145504.1, XP_028148817.1, XP_028148945.1, XP_028149241.1, XP_028151498.1, XP_028152666.1, XP_028152743.1, XP_028155212.1, XP_028155213.1, XP_028155257.1|
OG0000126	NP_001014602.1, NP_001014603.1, NP_001097673.1, NP_001097674.1, NP_001097676.1, NP_001097677.1, NP_001097678.3, NP_001163499.1, NP_001163500.1, NP_001163501.1, NP_001163502.1, NP_001163503.1, NP_001163504.1, NP_001262247.1, NP_001262248.1, NP_525019.2, NP_730800.1, NP_730801.1, NP_730802.1, NP_730803.1, NP_730804.2	XP_008199914.1, XP_008199915.1, XP_008199916.1, XP_015839019.1, XP_015839020.1, XP_015839021.1, XP_015839022.1, XP_015839024.1	XP_003436499.1, XP_003436502.1, XP_003436503.1, XP_024667103.1	XP_018564568.1	XP_023024229.1	XP_028139081.1, XP_028139152.1|
OG0000127	NP_001014687.3, NP_001014688.3, NP_001014689.3, NP_001033803.3, NP_001188514.1, NP_001188515.1, NP_001188516.1, NP_001188517.1, NP_001188518.1, NP_726564.5, NP_726565.5	XP_008199848.1, XP_008199849.1, XP_008199850.1, XP_008199851.1, XP_008199854.1, XP_008199855.1, XP_015840455.1, XP_015840466.1, XP_015840470.1, XP_015840481.1	XP_311357.4	XP_023310834.1	XP_023021648.1, XP_023021649.1, XP_023021650.1, XP_023021651.1, XP_023021652.1, XP_023024547.1	XP_028135154.1, XP_028135155.1, XP_028135156.1, XP_028135157.1, XP_028135158.1, XP_028135159.1, XP_028135160.1, XP_028135161.1|
OG0000128	NP_001034016.1, NP_001036607.1, NP_001036608.1, NP_001261873.1, NP_649019.2, NP_649428.1, NP_730312.1, NP_730764.1, NP_730765.1, NP_996088.2	XP_008199276.1, XP_008199283.1, XP_008199284.1, XP_967023.4, XP_967105.3	XP_314534.4, XP_314536.3	XP_018565577.1, XP_018565597.1, XP_018565598.1, XP_023310116.1, XP_023310117.1, XP_023310118.1, XP_023310119.1, XP_023310120.1, XP_023310123.1	XP_023020567.1, XP_023021781.1, XP_023022928.1, XP_023026583.1	XP_028148624.1, XP_028148625.1, XP_028150001.1, XP_028150002.1, XP_028150003.1, XP_028150365.1, XP_028150434.1|
OG0000129	NP_001137722.2, NP_001137723.2, NP_001137724.1, NP_001137725.1, NP_001137726.1, NP_001163233.1, NP_001286674.1, NP_001369101.1, NP_001369102.1, NP_001369103.1, NP_001369104.1, NP_001369105.1, NP_001369106.1, NP_611574.5, NP_726059.5, NP_726060.3	XP_008197678.1, XP_015838724.1, XP_015838725.1, XP_015838726.1, XP_015838727.1, XP_015838728.1, XP_015838729.1, XP_015838730.1, XP_015838731.1, XP_015838732.1, XP_015838733.1, XP_015838734.1	XP_306335.4, XP_320386.4	XP_018570620.1, XP_018570622.1, XP_018570623.1, XP_018570624.1, XP_018570625.1	XP_023022551.1	XP_028138067.1|
OG0000130	NP_001162781.1, NP_001259654.1, NP_001259655.2, NP_001285376.1, NP_573224.2	XP_015834456.1, XP_015834459.1, XP_015834462.1, XP_015834464.1, XP_015834465.1, XP_015834469.1, XP_015834472.1, XP_015834475.1, XP_015834486.1, XP_015834490.1, XP_015834495.1, XP_015834497.1	XP_310641.4	XP_018578900.1, XP_018578901.1, XP_018578902.1, XP_018578903.1, XP_018578904.1, XP_018578905.1, XP_018578908.1, XP_018578909.1	XP_023017194.1, XP_023017197.1, XP_023017198.1, XP_023017199.1, XP_023017200.1, XP_023017201.1, XP_023017202.1	XP_028136627.1, XP_028146771.1, XP_028146772.1, XP_028146773.1|
OG0000131	NP_001245715.1, NP_001245716.1, NP_001245717.1, NP_001259622.1, NP_523373.2, NP_727985.2, NP_727986.2	XP_008199522.1, XP_008199524.1, XP_008199525.1, XP_015833482.1, XP_015833483.1, XP_015833484.1, XP_015833485.1, XP_015833486.1, XP_015833487.1, XP_015833488.1	XP_321872.5	XP_018567745.1, XP_018567746.1, XP_018567747.1, XP_018567748.1, XP_018567749.1	XP_023017361.1, XP_023017362.1, XP_023017363.1, XP_023017364.1, XP_023017365.1, XP_023017366.1, XP_023017367.1	XP_028135791.1, XP_028135792.1, XP_028135793.1, XP_028135795.1, XP_028135796.1, XP_028135797.1, XP_028135798.1|
OG0000132		XP_008191630.1, XP_008191631.1, XP_008191632.1, XP_008193106.1, XP_008201421.1, XP_008201426.1, XP_015835431.1, XP_015837899.1, XP_015839727.1, XP_015839728.1, XP_015839750.1, XP_015839752.1, XP_015839753.1, XP_015839754.1, XP_015839755.1, XP_015839756.1, XP_015839757.1, XP_015839758.1, XP_015839759.1, XP_015839760.1, XP_015839761.1, XP_015839762.1, XP_015839764.1, XP_015839765.1, XP_015839766.1,…
OG0000133		XP_008196028.1, XP_008198817.1, XP_015837063.1, XP_015837507.1, XP_015839339.1, XP_967799.1, XP_967877.1, XP_970331.1, XP_975685.1, XP_975686.2, XP_975687.3	XP_317054.1, XP_320226.1	XP_018565038.1, XP_018565040.1, XP_018565054.1, XP_018565055.1, XP_018565058.1, XP_018565059.1, XP_018565060.1, XP_018568781.1, XP_018568784.1, XP_018568785.1, XP_023310786.1	XP_023022166.1, XP_023022168.1, XP_023022169.1, XP_023022172.1, XP_023029221.1	XP_028133349.1, XP_028133350.1, XP_028133351.1, XP_028135212.1, XP_028135213.1, XP_028135214.1, XP_028135223.1, XP_028141918.1|
OG0000134				XP_018567891.1, XP_018567895.1, XP_018567897.1, XP_018568356.1, XP_018568362.2, XP_018568370.1, XP_018568400.1, XP_018568402.2, XP_018568403.1, XP_018568411.1, XP_018568413.1, XP_018571472.1, XP_018573520.1, XP_018573521.1, XP_018573525.1, XP_018573526.1, XP_018573527.1, XP_018573528.1, XP_018573532.1, XP_018574568.1, XP_018574794.1, XP_018575870.1, XP_018575883.1, XP_023310761.1, XP_023310764.1,…
OG0000135	NP_001027277.1, NP_001027278.1, NP_001027280.1, NP_001036368.2, NP_609855.3, NP_724069.1, NP_724071.1, NP_724073.1, NP_724075.1	XP_008194016.1, XP_008194017.1, XP_008194018.1, XP_008194019.1, XP_008194020.1, XP_008194022.1, XP_015835691.1, XP_015835692.1	XP_001238044.2, XP_001689145.1, XP_318768.4, XP_318769.4, XP_318773.4, XP_318779.3, XP_318783.4, XP_318797.3, XP_318800.4, XP_553534.3, XP_553557.1	XP_018571278.1	XP_023018303.1	XP_028127736.1, XP_028127737.1, XP_028127738.1, XP_028127739.1, XP_028127740.1, XP_028127741.1|
OG0000136	NP_001027284.1, NP_001027288.1, NP_001027293.1, NP_001027297.1, NP_001027302.1, NP_001027307.1, NP_001027312.1, NP_001027317.1, NP_001027322.1, NP_001027327.1, NP_001027332.1, NP_001027337.1, NP_001027342.1, NP_001027347.1, NP_001027352.1, NP_001027357.1, NP_001027362.1, NP_001027367.1, NP_001027372.1, NP_001027377.1, NP_001262576.1, NP_524352.1, NP_724344.1, NP_731927.1, NP_731928.1	XP_008199927.1	XP_305995.3, XP_306004.3, XP_306825.4, XP_307600.4, XP_307607.3, XP_311439.4, XP_315129.4, XP_318361.3			XP_028141511.1, XP_028147237.1|
OG0000137	NP_001097302.1, NP_001163145.1, NP_001163146.1, NP_610884.1, NP_725314.1, NP_725315.1, NP_788345.1, NP_788346.1, NP_788347.1, NP_788348.1	XP_008197009.1, XP_008197010.1, XP_008197014.1, XP_015838329.1, XP_015838330.1, XP_015838331.1, XP_015838332.1, XP_015838333.1, XP_015838334.1, XP_015838335.1, XP_015838336.1	XP_309524.4	XP_018576403.1, XP_018576404.1, XP_018576406.1, XP_018576407.1, XP_018576408.1, XP_018576409.1	XP_023024961.1	XP_028135803.1, XP_028135804.1, XP_028135805.1, XP_028135806.1, XP_028135807.1, XP_028135808.1, XP_028135809.1|
OG0000138	NP_001137688.2, NP_001246391.1, NP_001246393.1, NP_001246395.1, NP_001261046.1, NP_001261047.1, NP_001261048.1	XP_015835324.1, XP_015835325.1, XP_015835326.1, XP_015835327.1, XP_015835328.1, XP_015835329.1, XP_015835330.1, XP_015835331.1, XP_015835332.1, XP_015835333.1	XP_309952.4	XP_018562443.1, XP_018562444.1, XP_018562445.1, XP_018562446.1, XP_018562447.1, XP_018562448.1, XP_018562450.1, XP_018562451.1, XP_018562452.1, XP_018562453.1, XP_018562454.1, XP_018562455.1, XP_018562457.1, XP_018562458.1, XP_018562459.1, XP_018562460.1	XP_023024222.1	XP_028129287.1|
OG0000139	NP_001163088.1, NP_001188791.2, NP_001286197.1, NP_001286198.1, NP_476625.2, NP_476627.3, NP_476628.2, NP_609522.1, NP_609523.2, NP_610381.1, NP_610382.2, NP_610383.1, NP_610384.1, NP_723693.3, NP_724679.2, NP_995779.2	XP_015834972.1, XP_015834974.1, XP_975220.1, XP_975228.1	XP_316055.4, XP_319713.4, XP_320155.3, XP_320158.1, XP_320159.3, XP_320938.3, XP_552857.3	XP_018572318.1, XP_018572789.1, XP_023311175.1	XP_023020900.1, XP_023020901.1	XP_028129734.1, XP_028129735.1, XP_028129736.1, XP_028129737.1|
OG0000140	NP_001163528.1, NP_001189182.1, NP_001246938.1, NP_001246939.1, NP_001246940.1, NP_001246941.1, NP_524243.2, NP_729194.2, NP_731031.1, NP_731032.1, NP_731033.1, NP_731034.1, NP_731035.2	NP_001164095.1, XP_008198995.1, XP_008200192.1	XP_001688603.1, XP_003436560.1, XP_313440.5, XP_315003.3, XP_315363.4, XP_315671.4, XP_320481.4	XP_018567786.1, XP_018568755.1, XP_018572122.1, XP_018572125.1	XP_023013509.1, XP_023019106.1, XP_023019934.1, XP_023022075.1, XP_023026762.1, XP_023026763.1	XP_028129507.1, XP_028145316.1, XP_028152475.1|
OG0000141	NP_001188692.1, NP_001188694.1, NP_001188696.1, NP_001188697.1, NP_001260088.1, NP_001260089.1, NP_001260090.1, NP_001260091.1	XP_015838996.1, XP_015838997.1, XP_015838998.1, XP_015838999.1, XP_015839000.1, XP_015839001.1, XP_015839002.1, XP_015839003.1, XP_015839004.1, XP_015839005.1, XP_015839006.1, XP_015839007.1, XP_015839008.1, XP_015839009.1, XP_015839010.1, XP_015839011.1	XP_310129.4	XP_018564362.1, XP_018564370.1, XP_018564377.1, XP_018564393.1, XP_018564400.1, XP_018564410.1, XP_018564418.1, XP_018564427.1	XP_023016735.1, XP_023016736.1	XP_028135935.1|
OG0000142	NP_001259412.1, NP_727428.1	XP_015834328.1, XP_975405.2	XP_003436822.1, XP_003436823.1, XP_313752.4	XP_018571573.1, XP_023311163.1	XP_023025148.1, XP_023025154.1, XP_023025162.1	XP_028127927.1, XP_028127928.1, XP_028131518.1, XP_028131524.1, XP_028134668.1, XP_028134669.1, XP_028136859.1, XP_028136860.1, XP_028136975.1, XP_028136976.1, XP_028137043.1, XP_028137044.1, XP_028140332.1, XP_028140333.1, XP_028140782.1, XP_028140783.1, XP_028141898.1, XP_028141899.1, XP_028145004.1, XP_028145006.1, XP_028145557.1, XP_028145558.1, XP_028155723.1, XP_028155724.1|
OG0000143	NP_001259660.1, NP_001259661.1, NP_523388.1	XP_008192605.1, XP_008192606.1, XP_008192607.1, XP_008192609.1, XP_008192610.1, XP_008192611.1, XP_015834615.1, XP_015834616.1	XP_309796.2	XP_018572619.1, XP_018572620.1, XP_018572621.1, XP_018572622.1, XP_018572624.1	XP_023017590.1, XP_023017591.1, XP_023017592.1, XP_023017593.1, XP_023017594.1, XP_023017595.1, XP_023017596.1	XP_028133381.1, XP_028133389.1, XP_028133396.1, XP_028133403.1, XP_028133411.1, XP_028133418.1, XP_028133427.1, XP_028133434.1, XP_028133441.1, XP_028133448.1, XP_028133458.1, XP_028133466.1|
OG0000144	NP_001260772.1, NP_001260773.1, NP_001260775.1, NP_610285.5, NP_724560.1, NP_724561.2, NP_724562.2, NP_724563.2, NP_724564.2, NP_724565.3, NP_724566.3, NP_995772.1	XP_008197104.1, XP_008199992.1, XP_015837734.1, XP_015837735.1, XP_015837736.1, XP_015838076.1, XP_966433.1	XP_001688503.1, XP_001688504.1, XP_314005.4	XP_018563603.1, XP_018564879.1, XP_018564881.1, XP_018578615.1	XP_023018135.1, XP_023027138.1, XP_023027790.1, XP_023027988.1	XP_028134567.1, XP_028134568.1, XP_028134569.1, XP_028134570.1, XP_028137253.1, XP_028137254.1|
OG0000145	NP_001261040.1, NP_523767.2, NP_725653.1, NP_725654.1	XP_008190960.1, XP_015832951.1, XP_015833288.1, XP_967475.1, XP_969146.1, XP_970442.1, XP_970714.1	XP_311546.4	XP_018560938.1, XP_018560946.1, XP_018560947.1, XP_018560948.1, XP_018560949.1, XP_018560985.1, XP_018560986.1, XP_018560987.1, XP_018560988.1, XP_018560993.1, XP_018560994.1, XP_018560995.1, XP_023312403.1, XP_023313067.1, XP_023313068.1, XP_023313069.1, XP_023313071.1, XP_023313072.1	XP_023014372.1, XP_023025843.1	XP_028150345.1, XP_028152375.1, XP_028152549.1, XP_028152712.1|
OG0000146	NP_610243.4, NP_650495.1	XP_008192449.1, XP_015839989.1	XP_001230561.1, XP_001237126.2, XP_001688057.1, XP_001688058.1, XP_001688059.1, XP_001688060.1, XP_308678.4, XP_308679.3, XP_308684.4, XP_308689.4, XP_308694.4, XP_314030.4, XP_558539.2	XP_018571858.1, XP_018577385.1, XP_018577388.1, XP_023313005.1	XP_023019244.1, XP_023019245.1, XP_023020195.1, XP_023020196.1, XP_023022547.1, XP_023025742.1, XP_023025743.1, XP_023025887.1	XP_028143475.1, XP_028148101.1, XP_028148102.1, XP_028150616.1, XP_028150851.1, XP_028152310.1, XP_028153717.1|
OG0000147	NP_650201.1, NP_651781.1, NP_652731.1, NP_731709.1, NP_731710.1, NP_731711.1, NP_731712.1	NP_001180578.1, NP_001306191.1, XP_008194716.1, XP_008199928.1, XP_008199929.1, XP_967943.1	XP_003435911.1, XP_003435912.1, XP_003435913.1, XP_307056.3, XP_311704.5, XP_311819.3, XP_321375.3	XP_018565922.1, XP_018565923.1, XP_018579055.1, XP_018579056.1, XP_018579074.1, XP_018579075.1, XP_023313032.1	XP_023018731.1, XP_023018733.1, XP_023019240.1	XP_028138315.1, XP_028138316.1, XP_028142608.1, XP_028142610.1, XP_028142611.1, XP_028142612.1|
OG0000148		XP_008197953.1, XP_008197955.1, XP_008197956.1, XP_008197957.1, XP_008197958.1, XP_008197959.1, XP_008197960.1, XP_008197961.1, XP_008197962.1, XP_008197963.1, XP_008197964.1, XP_015839160.1, XP_015839161.1, XP_015839162.1, XP_015839163.1, XP_015839164.1, XP_015839165.1, XP_015839166.1, XP_015839167.1, XP_015839168.1		XP_018579906.1, XP_018579907.1, XP_018579909.1, XP_018579910.1, XP_023310744.1, XP_023310748.1	XP_023024860.1, XP_023024861.1, XP_023024862.1, XP_023024863.1, XP_023024864.1, XP_023028470.1	XP_028136272.1, XP_028143032.1, XP_028143034.1, XP_028143035.1|
OG0000149	NP_001014507.1, NP_001014508.1, NP_001014509.1, NP_001014510.1, NP_001014511.1, NP_001014512.1, NP_001260810.1, NP_652034.2, NP_724695.1, NP_724696.1	XP_008193858.1, XP_008193859.1, XP_008193860.1, XP_008193861.1, XP_008193862.1, XP_008193863.1, XP_008193865.1, XP_008193866.1, XP_008193867.1, XP_015835813.1, XP_966686.2	XP_003436540.1, XP_003436541.1, XP_313383.2	XP_018564649.1, XP_018564650.1, XP_018564651.1, XP_018564652.1, XP_018564653.1, XP_018564654.1, XP_018564655.1	XP_023021356.1, XP_023026826.1	XP_028144711.1, XP_028152038.1|
OG0000150	NP_001014696.1, NP_001162831.1, NP_001162832.1, NP_001162833.1, NP_001259082.1, NP_001259083.1, NP_001259084.1, NP_524635.3, NP_726633.2, NP_726634.1, NP_726635.2, NP_726636.2	XP_015833937.1, XP_015833938.1, XP_015833939.1, XP_015833940.1, XP_015833941.1, XP_015833942.1, XP_015833943.1, XP_015833944.1, XP_015833945.1, XP_015833947.1, XP_015833948.1, XP_015833949.1, XP_015833950.1, XP_015833951.1, XP_015833952.1, XP_015833953.1	XP_311134.3	XP_023310077.1, XP_023310078.1, XP_023310079.1	XP_023018837.1	XP_028150683.1, XP_028150693.1|
OG0000151	NP_001027106.1, NP_511050.1, NP_728923.2, NP_728924.2	XP_008194196.2, XP_008194198.2, XP_008194199.2, XP_015835226.1, XP_015835597.1, XP_015835713.1, XP_015835714.1, XP_015835715.1, XP_015836175.1, XP_015836176.1, XP_015836177.1	XP_307760.4, XP_307762.3	XP_018561572.1, XP_023309955.1, XP_023309956.1, XP_023309957.1, XP_023309960.1	XP_023022939.1, XP_023022940.1, XP_023022941.1, XP_023022942.1, XP_023027667.1	XP_028138052.1, XP_028140723.1, XP_028144531.1, XP_028144532.1, XP_028144533.1, XP_028144534.1, XP_028150011.1, XP_028152813.1|
OG0000152	NP_001027292.1, NP_001027301.1, NP_001027306.1, NP_001027311.1, NP_001027316.1, NP_001027321.1, NP_001027326.1, NP_001027331.1, NP_001027336.1, NP_001027341.1, NP_001027346.1, NP_001027351.1, NP_001027356.1, NP_001027361.1, NP_001027366.1, NP_001027371.1, NP_001027376.1, NP_001027381.1, NP_001027386.1, NP_724343.1	XP_966580.1, XP_966943.2, XP_967411.1, XP_973583.2, XP_974617.2	XP_306256.1, XP_307083.3, XP_318363.4, XP_318365.3, XP_551996.1	XP_018567666.1	XP_023022610.1	XP_028147285.1, XP_028147538.1, XP_028154779.1|
OG0000153	NP_001036548.1, NP_001036549.1, NP_001036550.2, NP_001097320.1, NP_001137672.2, NP_001137673.1, NP_001286446.1, NP_001286447.1, NP_001286448.1	XP_008195840.1, XP_008195841.1, XP_008195842.1, XP_015837215.1, XP_015837217.1, XP_015837218.1, XP_015837219.1, XP_015837220.1, XP_015837221.1, XP_015837222.1, XP_015837223.1, XP_015837224.1, XP_015837226.1, XP_015837227.1, XP_015837228.1, XP_015837229.1	XP_308919.3	XP_023311041.1, XP_023311042.1, XP_023311043.1	XP_023017091.1, XP_023017092.1, XP_023017093.1, XP_023017094.1, XP_023017095.1	XP_028136863.1|
OG0000154	NP_001036566.4, NP_001246471.1, NP_001246472.1, NP_001286646.1, NP_001286647.1, NP_001369113.1, NP_477206.1, NP_611729.2, NP_726262.2	XP_015836678.1, XP_015836679.1, XP_015836680.1, XP_015836681.1, XP_015836682.1, XP_015836683.1, XP_015836684.1, XP_015836685.1, XP_015836686.1, XP_015836687.1, XP_015836688.1	XP_319932.4	XP_023309832.1, XP_023309833.1, XP_023309834.1, XP_023309835.1, XP_023309836.1, XP_023309837.1, XP_023309838.1, XP_023309839.1, XP_023309840.1, XP_023309841.1	XP_023023675.1, XP_023027515.1	XP_028147632.1, XP_028153951.1|
OG0000155	NP_001097745.1, NP_001097746.1, NP_001097747.1, NP_001262471.1, NP_731539.2, NP_731540.2	XP_008190599.1, XP_008190600.1, XP_008190601.1, XP_008190602.1, XP_008190603.1, XP_015832968.1, XP_015832969.1, XP_015832970.1, XP_974729.2	XP_319013.3	XP_018579581.1, XP_018579582.1, XP_018579583.1, XP_018579584.1, XP_018579585.1, XP_018579586.1	XP_023024057.1, XP_023024064.1, XP_023024070.1, XP_023024077.1, XP_023024080.1, XP_023024088.1	XP_028134825.1, XP_028134826.1, XP_028134827.1, XP_028134828.1, XP_028134829.1, XP_028134830.1, XP_028134831.1|
OG0000156	NP_001097992.1, NP_001097993.1, NP_001097994.1, NP_001163788.1, NP_001163789.1, NP_001163791.1, NP_001163792.1, NP_001163793.1, NP_001163794.1, NP_001287630.1, NP_524703.1, NP_733460.1, NP_733461.2, NP_788773.1, NP_788774.1, NP_788775.1, NP_788776.2, NP_788777.1, NP_788778.1, NP_788779.1	XP_008198362.1, XP_008198363.1, XP_008198364.1, XP_008198365.1, XP_008198366.1, XP_015839200.1, XP_015839201.1	XP_318405.4	XP_018570053.1, XP_018570054.1	XP_023013584.1	XP_028129993.1, XP_028129994.1, XP_028129995.1, XP_028129996.1|
OG0000157	NP_001260377.1, NP_001285836.1, NP_523546.1, NP_995685.3	XP_008194394.1, XP_008194395.1, XP_015835936.1, XP_015835937.1, XP_015835938.1, XP_015835939.1, XP_015835940.1, XP_015835941.1, XP_015835942.1	XP_317433.4	XP_018571362.1, XP_018571363.1, XP_018571365.1, XP_018571366.1, XP_018571367.1	XP_023013681.1, XP_023014429.1, XP_023015175.1, XP_023015887.1, XP_023016627.1, XP_023017388.1, XP_023018127.1	XP_028130440.1, XP_028130441.1, XP_028130442.1, XP_028130443.1, XP_028130444.1, XP_028130445.1, XP_028130446.1, XP_028130447.1, XP_028130448.1|
OG0000158	NP_001261442.1, NP_001261443.1, NP_001261444.1, NP_001261445.1, NP_001286945.1, NP_647982.1	XP_008194425.1, XP_008194426.1, XP_008194427.1, XP_008194428.1, XP_015835751.1, XP_015835752.1, XP_015835753.1, XP_015835754.1	XP_316619.4	XP_018563208.1, XP_018563209.1, XP_018563210.1, XP_018563212.1	XP_023026054.1, XP_023026055.1, XP_023026056.1, XP_023026057.1, XP_023026058.1, XP_023026059.1, XP_023026060.1	XP_028137678.1, XP_028137679.1, XP_028137680.1, XP_028137682.1, XP_028137683.1, XP_028137684.1, XP_028137685.1, XP_028137686.1, XP_028137687.1|
OG0000159	NP_648017.1		XP_001237684.2, XP_001237685.2, XP_001237686.2, XP_001237688.2, XP_001237857.2, XP_001688689.1, XP_001688690.1, XP_001688706.1, XP_001688707.1, XP_001688708.1, XP_001688952.1, XP_307014.4, XP_308541.4, XP_308550.4, XP_312513.5, XP_315601.4, XP_315604.2, XP_315684.2, XP_315686.1, XP_315687.1, XP_315688.1, XP_315702.4, XP_316708.4, XP_316711.4, XP_556287.3, XP_556312.2, XP_556314.2, XP_556332.3, XP…	XP_018566991.1, XP_018567625.2	XP_023026954.1	XP_028132280.1|
OG0000160	NP_649067.2, NP_730369.1, NP_730370.2	XP_008197072.1, XP_008197073.1, XP_008197074.1, XP_015838162.1, XP_970461.1	XP_320900.3	XP_018566334.1, XP_018566336.1, XP_018566337.1, XP_018566338.1, XP_018566339.1, XP_018566340.1, XP_018566341.1, XP_018566342.1, XP_018566343.1	XP_023020931.1, XP_023020932.1, XP_023020933.1, XP_023020935.1, XP_023020936.1, XP_023020937.1	XP_028138795.1, XP_028138796.1, XP_028138797.1, XP_028138798.1, XP_028138799.1, XP_028138800.1, XP_028138801.1, XP_028138802.1, XP_028138803.1, XP_028138805.1, XP_028138806.1|
OG0000161		XP_001811753.1, XP_008191890.1, XP_967476.1	XP_001237472.3, XP_001237786.1, XP_001237840.1, XP_001237843.1, XP_001688387.1, XP_001688914.1, XP_001688917.1, XP_001688918.1, XP_003436128.1, XP_003436184.1, XP_316607.4, XP_316611.2, XP_565386.2			XP_028133497.1, XP_028133498.1, XP_028133500.1, XP_028133501.1, XP_028133502.1, XP_028133513.1, XP_028133515.1, XP_028133516.1, XP_028133517.1, XP_028133518.1, XP_028133520.1, XP_028133521.1, XP_028133522.1, XP_028133525.1, XP_028133526.1, XP_028133527.1, XP_028133530.1, XP_028144708.1, XP_028144709.1|
OG0000162		XP_008198840.1, XP_008198841.1, XP_008198843.1, XP_008198844.1, XP_008198845.1, XP_008198846.1, XP_008198847.1, XP_008198848.1, XP_008198849.1, XP_008198850.1, XP_008198851.1, XP_008198853.1, XP_008198854.1, XP_008198855.1, XP_008198856.1, XP_008198857.1, XP_008198858.1, XP_008198859.1, XP_008198860.1, XP_008198861.1, XP_008198862.1, XP_008198864.1, XP_008198865.1, XP_008198866.1, XP_008198867.1,…
OG0000163		XP_015836641.1, XP_015840338.1		XP_018562144.2, XP_018566985.1, XP_018569139.1, XP_018573991.2, XP_018575580.1, XP_018575581.1, XP_018577393.1, XP_018577810.1, XP_023309862.1, XP_023310160.1, XP_023310638.1, XP_023310831.1, XP_023312157.1, XP_023312160.1, XP_023312250.1, XP_023312588.1, XP_023313216.1, XP_023313217.1	XP_023014014.1, XP_023017492.1, XP_023017555.1, XP_023023541.1, XP_023025556.1, XP_023026414.1, XP_023027702.1, XP_023028346.1, XP_023029451.1, XP_023029635.1, XP_023030009.1	XP_028143916.1, XP_028154252.1, XP_028154915.1, XP_028155431.1|
OG0000164			XP_003436853.1	XP_023312589.1	XP_023019118.1	XP_028127882.1, XP_028128386.1, XP_028131058.1, XP_028133298.1, XP_028134685.1, XP_028135127.1, XP_028135294.1, XP_028136806.1, XP_028136808.1, XP_028137125.1, XP_028138318.1, XP_028138471.1, XP_028139613.1, XP_028139616.1, XP_028140528.1, XP_028141034.1, XP_028142350.1, XP_028142816.1, XP_028142970.1, XP_028143197.1, XP_028147280.1, XP_028148649.1, XP_028149012.1, XP_028149768.1, XP_028150104.1,…
OG0000165	NP_001014707.1, NP_001014708.1, NP_001014709.1, NP_001014710.1, NP_001014711.1, NP_001014712.1, NP_001245443.1, NP_001245444.1, NP_001259092.1, NP_001259093.1, NP_001259094.1, NP_476892.4, NP_726660.3	XP_008200368.1, XP_008200369.1, XP_008200370.1, XP_008200371.1, XP_008200372.1, XP_008200373.1, XP_008200374.1	XP_312447.4	XP_018573153.1, XP_018573154.1, XP_018573155.1	XP_023011696.1	XP_028146446.1, XP_028146448.1, XP_028146449.1, XP_028146450.1, XP_028146451.1, XP_028146452.1, XP_028146454.1, XP_028146455.1, XP_028146456.1|
OG0000166	NP_001015405.3, NP_001137778.2, NP_001259986.1, NP_608748.1, NP_647613.1	XP_008194480.2, XP_008200285.1, XP_015836196.1, XP_971466.1	XP_316979.4, XP_319941.4, XP_321166.4	XP_018572598.1, XP_018577290.1, XP_023310452.1, XP_023310798.1, XP_023311358.1, XP_023312031.1, XP_023312179.1, XP_023312265.1	XP_023011970.1, XP_023012388.1, XP_023013626.1, XP_023019448.1, XP_023027851.1, XP_023029483.1	XP_028129604.1, XP_028134869.1, XP_028141037.1, XP_028141039.1, XP_028145536.1, XP_028145537.1, XP_028145641.1, XP_028154099.1|
OG0000167	NP_001027283.1, NP_001027287.1, NP_001027291.1, NP_001027296.1, NP_001027300.1, NP_001027305.1, NP_001027310.1, NP_001027315.1, NP_001027320.1, NP_001027325.1, NP_001027330.1, NP_001027335.1, NP_001027340.1, NP_001027345.1, NP_001027350.1, NP_001027355.1, NP_001027360.1, NP_001027365.1, NP_001027370.1, NP_001027375.1, NP_001027380.1, NP_001027385.1, NP_724342.1	XP_008199957.2, XP_008201473.1, XP_008201479.1	XP_001238300.1, XP_306255.2, XP_307082.2, XP_318364.5, XP_320329.2, XP_320334.2			XP_028135435.1, XP_028147295.1|
OG0000168	NP_001036538.3, NP_725191.1, NP_725192.2, NP_725193.1, NP_725194.1, NP_725195.1, NP_725196.1, NP_725197.2	XP_008195239.1, XP_015840415.1, XP_015840419.1, XP_015840422.1, XP_966311.2	XP_001688484.1, XP_001688485.1, XP_001688486.1, XP_001688487.1, XP_001688488.1, XP_001688489.1, XP_001688490.1, XP_001688491.1, XP_001688492.1, XP_001688493.1, XP_313956.1	XP_018564757.1, XP_018564758.1, XP_018564760.1	XP_023024071.1, XP_023026319.1	XP_028142465.1, XP_028142466.1, XP_028142467.1, XP_028142468.1, XP_028142469.1|
OG0000169	NP_001097270.1, NP_001260898.1, NP_001260899.1, NP_523701.3	XP_008195833.1, XP_008195834.1, XP_015837088.1, XP_015837090.1, XP_015837091.1, XP_015837092.1, XP_015837093.1, XP_015837094.1, XP_015837095.1, XP_015837096.1, XP_015837097.1	XP_317442.4	XP_018573489.1, XP_018573490.1, XP_018573491.1, XP_018573492.1, XP_018573493.1, XP_018573494.1, XP_018573495.1	XP_023030370.1, XP_023030371.1, XP_023030372.1, XP_023030373.1, XP_023030375.1, XP_023030376.1, XP_023030377.1, XP_023030378.1, XP_023030379.1, XP_023030380.1	XP_028143415.1|
OG0000170	NP_001261215.1, NP_001369036.1, NP_612038.2, NP_728531.1	XP_008192076.1, XP_008192077.1, XP_008192078.1, XP_008192079.1, XP_008192080.1, XP_008192081.1, XP_008192082.1	XP_308469.4	XP_018563808.1, XP_018563809.1, XP_018563810.1, XP_018563811.1, XP_018563812.1, XP_018563813.1, XP_018563814.1, XP_018563815.1, XP_018563816.1, XP_018563817.1, XP_023313205.1	XP_023026342.1, XP_023026627.1, XP_023030163.1, XP_023030164.1, XP_023030165.1, XP_023030166.1, XP_023030167.1, XP_023030168.1, XP_023030169.1	XP_028129751.1, XP_028129752.1|
OG0000171	NP_608737.1	XP_008196724.1, XP_969928.1	XP_001237894.2, XP_317211.3, XP_555205.1	XP_018575237.1, XP_018575238.1	XP_023016805.1, XP_023016806.1, XP_023016807.1, XP_023016808.1, XP_023016809.1, XP_023016811.1	XP_028138087.1, XP_028138147.1, XP_028138156.1, XP_028138167.1, XP_028140196.1, XP_028140197.1, XP_028140198.1, XP_028140199.1, XP_028140200.1, XP_028140201.1, XP_028140202.1, XP_028141311.1, XP_028141312.1, XP_028141313.1, XP_028141314.1, XP_028141315.1, XP_028141316.1, XP_028141317.1, XP_028141318.1, XP_028146666.1|
OG0000172		XP_008199800.1, XP_008199801.1, XP_008199802.1, XP_008199803.1, XP_008199804.1, XP_008199805.1, XP_008199806.1, XP_008199807.1, XP_008199808.1, XP_015837821.1, XP_015837822.1, XP_015837823.1, XP_015837824.1, XP_015837825.1, XP_015837826.1, XP_015837827.1, XP_015837829.1, XP_015837830.1, XP_015837831.1, XP_015837832.1, XP_015837833.1, XP_015837835.1, XP_015837836.1, XP_015837837.1, XP_015837838.1,…			XP_023023263.1
OG0000173		XP_015837124.1, XP_015837125.1, XP_015837127.1, XP_015837128.1, XP_015837130.1, XP_015837131.1, XP_015837133.1, XP_015837134.1	XP_314765.4	XP_018574184.1, XP_018574185.1, XP_018574186.1, XP_018574187.1, XP_018574188.1, XP_018574189.1, XP_018574190.1, XP_018574191.1	XP_023023632.1, XP_023024135.1, XP_023024136.1, XP_023024137.1, XP_023024138.1, XP_023024139.1, XP_023024140.1, XP_023024141.1, XP_023024142.1, XP_023024143.1, XP_023024144.1	XP_028129331.1, XP_028129332.1, XP_028129333.1, XP_028129334.1, XP_028129335.1, XP_028152259.1|
OG0000174			XP_001688206.1, XP_001688207.1, XP_001688208.1, XP_001688209.1, XP_001688210.1, XP_001688211.1, XP_001688212.1, XP_001688213.1, XP_001688214.1, XP_001688215.1, XP_001688216.1, XP_001688217.1, XP_001688218.1, XP_001688219.1, XP_001688220.1, XP_001688221.1, XP_001688222.1, XP_001688223.1, XP_001688224.1, XP_001688225.1, XP_001688226.1, XP_001688227.1, XP_001688228.1, XP_001688229.1, XP_001688230.1,…
OG0000175				XP_023312131.1		XP_028128161.1, XP_028128752.1, XP_028130434.1, XP_028130738.1, XP_028132130.1, XP_028133901.1, XP_028136153.1, XP_028137873.1, XP_028138967.1, XP_028139787.1, XP_028140033.1, XP_028140034.1, XP_028140188.1, XP_028142605.1, XP_028144961.1, XP_028147236.1, XP_028147716.1, XP_028149966.1, XP_028150651.1, XP_028150878.1, XP_028150896.1, XP_028151716.1, XP_028152292.1, XP_028152762.1, XP_028153706.1,…
OG0000176	NP_001036619.1, NP_001163493.1, NP_001246873.1, NP_001246874.1, NP_001246875.1, NP_001246876.1, NP_001262197.1, NP_001262198.1, NP_001303375.1, NP_524208.1, NP_730700.2, NP_996145.1	XP_008190357.1, XP_008190358.1, XP_008190359.1, XP_008190360.1, XP_008190361.1, XP_008190362.1, XP_015840998.1, XP_969611.2	XP_557579.3	XP_018570158.1, XP_018570168.1, XP_018570177.1, XP_018570184.1, XP_018570190.1	XP_023020249.1, XP_023020257.1, XP_023020262.1, XP_023020267.1, XP_023020275.1, XP_023020282.1	XP_028138976.1|
OG0000177	NP_001097340.1, NP_001285870.1, NP_001285871.1, NP_608517.1, NP_608518.1, NP_609550.1, NP_609551.2, NP_650703.1, NP_787956.1	NP_001161084.1, NP_001161130.1, XP_008194710.1	XP_319873.4, XP_319874.4, XP_321960.2, XP_321961.2, XP_321971.5	XP_018580326.1, XP_018580338.1, XP_018580340.1, XP_018580341.1, XP_018580342.1, XP_018580349.1, XP_018580357.1, XP_018580359.1, XP_018580363.1, XP_023312665.1, XP_023313074.1	XP_023022047.1	XP_028129945.1, XP_028131866.1, XP_028131867.1, XP_028131868.1|
OG0000178	NP_001137690.1, NP_001137691.1, NP_001163175.1, NP_001163177.2, NP_001261051.1, NP_001261052.1, NP_001261053.1, NP_001261054.1, NP_001261055.1, NP_001261056.1, NP_788398.1, NP_995875.1, NP_995876.1	XP_008193053.1, XP_008193054.1, XP_008193055.1, XP_008193057.1, XP_008193058.1, XP_008193059.1, XP_008193060.1, XP_008193061.1, XP_015835318.1, XP_015835319.1, XP_015835320.1	XP_320818.4	XP_023310470.1, XP_023310471.1, XP_023310472.1, XP_023310473.1, XP_023310474.1, XP_023310475.1	XP_023012339.1	XP_028138290.1|
OG0000179	NP_001162897.1, NP_001162898.1, NP_001245917.1, NP_001245918.1, NP_001245919.1, NP_476869.1, NP_723228.1, NP_723229.1	XP_008199077.1, XP_008199078.1, XP_008199079.1, XP_008199080.1, XP_008199081.1, XP_008199082.1, XP_008199083.1, XP_008199084.1, XP_008199085.1	XP_003435970.1, XP_321133.5	XP_018570772.1, XP_018570773.1, XP_018570774.1, XP_018570775.1, XP_018570776.1	XP_023022555.1	XP_028144604.1, XP_028144605.1, XP_028144606.1, XP_028144607.1, XP_028144608.1, XP_028144609.1, XP_028144610.1, XP_028144611.1|
OG0000180	NP_001163350.1, NP_001246636.1, NP_001261438.1, NP_001261439.1, NP_729054.3, NP_729055.1, NP_729056.1, NP_729057.3	XP_008197454.1, XP_008197455.1, XP_008197456.1, XP_008197457.1, XP_008197458.1, XP_015838468.1, XP_974237.2	XP_001688763.1, XP_316007.4	XP_018569062.1, XP_018569063.1, XP_018569064.1, XP_018569065.1, XP_018569066.1, XP_018569067.1	XP_023026243.1	XP_028140446.1, XP_028140447.1, XP_028140448.1, XP_028140449.1, XP_028140450.1, XP_028140451.1, XP_028140452.1, XP_028140453.1, XP_028140454.1|
OG0000181	NP_001163402.1, NP_001261653.1, NP_648357.1, NP_729546.1, NP_729547.1, NP_729548.1, NP_729549.1, NP_729550.1, NP_729551.1, NP_996033.1, NP_996034.1, NP_996035.1, NP_996036.1	XP_015833087.1, XP_015833088.1, XP_015833089.1, XP_015833090.1, XP_015833091.1, XP_015833092.1	XP_001688789.1, XP_308789.4, XP_556808.3	XP_018565325.1, XP_018565326.1, XP_018565327.1, XP_018565328.1, XP_018565331.1, XP_018565332.1, XP_018565333.1, XP_023313222.1	XP_023013416.1, XP_023013417.1	XP_028150226.1|
OG0000182	NP_001189091.1, NP_001189092.1, NP_001261807.1, NP_001261808.1, NP_001369049.1	XP_015839514.1, XP_015839515.1, XP_015839516.1, XP_015839517.1, XP_015839518.1, XP_015839519.1, XP_015839520.1, XP_015839521.1, XP_015839522.1, XP_015839523.1, XP_015839524.1, XP_015839525.1, XP_015839526.1, XP_015839527.1	XP_315047.4	XP_018580369.1	XP_023022007.1	XP_028132767.1, XP_028153365.1, XP_028153371.1, XP_028153374.1, XP_028153382.1, XP_028153389.1, XP_028153399.1, XP_028153406.1, XP_028153411.1, XP_028153417.1, XP_028153423.1|
OG0000183	NP_001246315.2, NP_001286402.1, NP_001286403.1, NP_610925.3	XP_008191555.1, XP_008191556.1, XP_008191557.1, XP_008191558.1, XP_008191560.1, XP_015834868.1, XP_015834869.1, XP_015834870.1, XP_015834871.1, XP_015834872.1, XP_015834873.1	XP_311535.4		XP_023013374.1, XP_023013375.1, XP_023013376.1, XP_023023104.1	XP_028132023.1, XP_028132088.1, XP_028132157.1, XP_028132231.1, XP_028132293.1, XP_028132351.1, XP_028132416.1, XP_028132489.1, XP_028132562.1, XP_028132629.1, XP_028132707.1, XP_028132774.1, XP_028132844.1|
OG0000184	NP_001262678.1, NP_001262679.1, NP_650645.1, NP_732256.1, NP_732257.1, NP_732258.1, NP_732259.1, NP_996227.1	XP_008200132.1, XP_008200133.1, XP_008200135.1, XP_968249.1	XP_001688347.2, XP_311831.5	XP_018576890.1, XP_018576891.1, XP_018576892.1, XP_018576893.1, XP_018576894.1, XP_018576895.1	XP_023017044.1, XP_023017045.1, XP_023017046.1, XP_023017047.1, XP_023017048.1, XP_023017050.1, XP_023017051.1, XP_023017052.1	XP_028142977.1, XP_028142978.1, XP_028142979.1, XP_028142980.1, XP_028142981.1|
OG0000185	NP_651543.1, NP_651544.1, NP_733197.1	XP_008194104.1, XP_015837027.1, XP_015837028.1	XP_001238237.1, XP_001238238.1, XP_001238239.1, XP_001238240.1, XP_314336.2, XP_319991.3, XP_319994.4, XP_319997.4	XP_018568472.1, XP_018568725.1, XP_018568809.1, XP_018569134.1, XP_018569501.1, XP_018569508.1, XP_018569538.1, XP_018569549.1, XP_023312914.1	XP_023015844.1, XP_023015845.1, XP_023015943.1, XP_023026179.1, XP_023027528.1	XP_028136864.1, XP_028137604.1, XP_028137605.1, XP_028137606.1, XP_028145598.1|
OG0000186		XP_008192645.1, XP_008192646.1, XP_015834757.1, XP_015834758.1, XP_015834759.1, XP_015834760.1, XP_015834761.1, XP_015834762.1, XP_015834763.1, XP_015834764.1, XP_015834765.1, XP_015834766.1, XP_015834767.1, XP_015834768.1, XP_015834769.1	XP_311233.5	XP_023311157.1, XP_023311158.1, XP_023311159.1, XP_023311160.1	XP_023026073.1, XP_023026133.1, XP_023026204.1, XP_023026269.1	XP_028135011.1, XP_028135012.1, XP_028135013.1, XP_028135014.1, XP_028135016.1, XP_028135017.1, XP_028135018.1, XP_028135019.1, XP_028135020.1|
OG0000187		XP_008193622.1, XP_008193623.1, XP_008193624.1, XP_008193625.2, XP_008193626.1, XP_008193627.1, XP_008193628.1, XP_008193629.1, XP_008193630.1, XP_015835911.1, XP_015835912.1, XP_015835913.1		XP_018571145.1, XP_018571152.1, XP_018571159.1, XP_018571164.1, XP_018571172.1, XP_018571180.1	XP_023020526.1, XP_023020527.1, XP_023020528.1, XP_023020529.1, XP_023020530.1, XP_023020531.1, XP_023020532.1, XP_023020533.1, XP_023020534.1	XP_028128667.1, XP_028128668.1, XP_028128669.1, XP_028128670.1, XP_028128671.1, XP_028128673.1|
OG0000188		XP_008198092.1, XP_008198093.1, XP_008198094.1, XP_008198095.1, XP_008198096.1, XP_008198097.1, XP_008198098.1, XP_015839033.1, XP_015839034.1	XP_001688298.2	XP_018575311.1, XP_018575319.1, XP_018575328.1, XP_018575335.1, XP_018575341.1, XP_018575347.1, XP_018575355.1, XP_018575363.1, XP_018575370.1, XP_018575378.1	XP_023020693.1, XP_023020694.1, XP_023020696.1	XP_028130093.1, XP_028130094.1, XP_028130095.1, XP_028130096.1, XP_028130097.1, XP_028130098.1, XP_028130099.1, XP_028130100.1, XP_028130102.1, XP_028130103.1|
OG0000189		XP_015834829.1, XP_015840028.1		XP_018568253.1, XP_018568461.1, XP_018568949.1, XP_018569380.1, XP_018570294.1, XP_018570577.2, XP_018571418.2, XP_018573827.1, XP_018574064.1, XP_018574075.1, XP_018574533.1, XP_018574534.1, XP_018574535.2, XP_018574786.1, XP_018576210.1, XP_018577064.1, XP_018578028.1, XP_018578192.1, XP_018578193.1, XP_023311975.1, XP_023312214.1, XP_023312242.1, XP_023312319.1, XP_023312358.1, XP_023312382.1	XP_023017938.1, XP_023024974.1, XP_023027844.1	XP_028132068.1, XP_028153130.1, XP_028153190.1|
OG0000190		XP_015837946.1, XP_015837947.1, XP_015837948.1, XP_015839705.1, XP_015840443.1		XP_018575088.1, XP_023311415.1, XP_023311727.1, XP_023311748.1, XP_023312147.1, XP_023312202.1, XP_023312220.1, XP_023312223.1, XP_023312237.1, XP_023312523.1, XP_023312617.1	XP_023018520.1, XP_023020607.1, XP_023022015.1, XP_023028031.1, XP_023028728.1	XP_028132258.1, XP_028134002.1, XP_028139664.1, XP_028149740.1, XP_028151157.1, XP_028152814.1, XP_028152981.1, XP_028153138.1, XP_028153545.1, XP_028153562.1, XP_028153777.1, XP_028154259.1|
OG0000191						XP_028130799.1, XP_028132589.1, XP_028143148.1, XP_028143149.1, XP_028143150.1, XP_028143151.1, XP_028143152.1, XP_028143158.1, XP_028143159.1, XP_028143160.1, XP_028143162.1, XP_028143163.1, XP_028143168.1, XP_028143170.1, XP_028146581.1, XP_028147740.1, XP_028147741.1, XP_028147742.1, XP_028147743.1, XP_028147744.1, XP_028147745.1, XP_028147746.1, XP_028147747.1, XP_028147748.1, XP_028149795.1,…
OG0000192						XP_028130958.1, XP_028130959.1, XP_028131731.1, XP_028144561.1, XP_028146501.1, XP_028146504.1, XP_028146505.1, XP_028146506.1, XP_028148814.1, XP_028150573.1, XP_028151918.1, XP_028152113.1, XP_028152116.1, XP_028152117.1, XP_028152404.1, XP_028152551.1, XP_028152552.1, XP_028152553.1, XP_028153185.1, XP_028153186.1, XP_028153187.1, XP_028153188.1, XP_028153189.1, XP_028153530.1, XP_028153597.1,…
OG0000193	NP_001014641.2, NP_001034061.2, NP_001163655.1, NP_001163656.2, NP_001262740.1, NP_001287408.1, NP_001287409.1, NP_001287410.1, NP_650827.3, NP_732447.2	NP_001103244.1, NP_001107775.1, NP_001107776.1, XP_008199351.1, XP_008199353.1, XP_008199354.1, XP_008199355.1, XP_015838675.1, XP_015838735.1, XP_015838759.1, XP_015838777.1	XP_003435829.1, XP_003435830.1, XP_321696.3	XP_018577963.1, XP_018577970.1, XP_018577978.1	XP_023018979.1, XP_023018980.1, XP_023018981.1, XP_023018982.1	XP_028146006.1|
OG0000194	NP_001014740.1, NP_001014741.1, NP_001162748.1, NP_001162749.1, NP_001162750.1, NP_001162751.1, NP_001259534.1, NP_001259535.1, NP_001285229.1, NP_511149.2, NP_727733.1	XP_008190807.1, XP_008190808.1, XP_008190809.1, XP_008190810.1, XP_008190811.1, XP_008190812.1, XP_015833219.1, XP_015833220.1, XP_015833222.1, XP_015833223.1, XP_015833224.1	XP_311130.5	XP_018573301.1, XP_018573303.1, XP_018573304.1, XP_018573305.1	XP_023026564.1, XP_023026566.1, XP_023026567.1, XP_023026568.1	XP_028147489.1|
OG0000195	NP_001096854.1, NP_001245441.1, NP_001245442.1, NP_001285408.1, NP_573303.1	XP_008196638.1, XP_970535.2	XP_316824.5, XP_319430.4, XP_319663.4	XP_018561107.1, XP_018578305.1, XP_023310536.1	XP_023015721.1, XP_023015722.1, XP_023020656.1, XP_023020657.1, XP_023023426.1, XP_023025786.1, XP_023027356.1	XP_028127831.1, XP_028127832.1, XP_028127833.1, XP_028133170.1, XP_028133174.1, XP_028133178.1, XP_028133203.1, XP_028145835.1, XP_028146343.1, XP_028146351.1, XP_028146356.1, XP_028146363.1|
OG0000196	NP_001096868.3, NP_001188540.1, NP_001188541.1, NP_609085.1, NP_726811.1, NP_726812.1	XP_008192347.1, XP_008192349.1, XP_008192350.1, XP_008192351.1, XP_008192352.1, XP_008192353.1, XP_008192354.1, XP_975643.1	XP_003436011.1, XP_321009.5	XP_018572668.1, XP_018572669.1, XP_018572670.1, XP_018572671.1, XP_018572672.1	XP_023017574.1, XP_023017575.1, XP_023017576.1, XP_023017577.1, XP_023017578.1	XP_028133531.1, XP_028133537.1, XP_028133542.1, XP_028133549.1, XP_028133557.1, XP_028133565.1|
OG0000197	NP_001097044.2, NP_001097045.1, NP_001245805.1, NP_001245806.1, NP_001245807.1, NP_001245808.1, NP_722589.1, NP_722590.2	NP_001103739.1, NP_001107799.1, XP_008200545.1, XP_015837816.1, XP_015837856.1, XP_015837889.1, XP_015837912.1, XP_015837933.1	XP_316929.4	XP_018569298.1, XP_018569306.1, XP_018569314.1, XP_018569322.1, XP_018569329.1, XP_018569336.1, XP_018569345.1	XP_023013002.1, XP_023013003.1, XP_023013004.1, XP_023013005.1	XP_028141190.1, XP_028141191.1, XP_028141192.1, XP_028141193.1|
OG0000198	NP_001097661.2, NP_001262211.1, NP_524215.2	XP_015834526.1, XP_015834527.1, XP_015834528.1, XP_015834529.1, XP_015834530.1, XP_015834531.1, XP_015834532.1, XP_015834533.1	XP_308102.4	XP_018579815.1, XP_018579824.1, XP_018579833.1, XP_018579842.1, XP_018579851.1, XP_018579859.1, XP_018579868.1	XP_023028959.1, XP_023029008.1, XP_023029016.1, XP_023029023.1, XP_023029028.1	XP_028137062.1, XP_028137063.1, XP_028137064.1, XP_028137065.1, XP_028137066.1, XP_028137067.1, XP_028137068.1, XP_028137069.1|
OG0000199	NP_001097856.1, NP_001097857.1, NP_001097858.1, NP_001189255.2, NP_001247228.1, NP_001247229.1, NP_524936.2, NP_732619.1, NP_732620.1, NP_732621.1, NP_732622.1, NP_732623.2, NP_732624.1, NP_732625.1, NP_732626.1, NP_732627.1, NP_732628.1, NP_732629.1, NP_732630.1, NP_732631.1, NP_732632.1, NP_732633.1, NP_732634.1, NP_732635.1, NP_732636.1, NP_788698.1, NP_788699.1, NP_788700.1, NP_788701.1, NP_7…
OG0000200	NP_001138067.1, NP_001189238.1, NP_001262656.1, NP_001262657.2, NP_001262658.1, NP_001262659.2, NP_524383.3, NP_732207.1, NP_732208.2, NP_996224.2	XP_008199787.1, XP_008199793.1, XP_008199797.1, XP_015833310.1, XP_015833316.1, XP_015833318.1, XP_015833319.1	XP_003436788.1, XP_003436789.1, XP_313613.5	XP_018565671.1, XP_018565673.1, XP_018565674.1, XP_018565675.1, XP_018565676.1	XP_023029306.1, XP_023029307.1, XP_023029308.1, XP_023029309.1	XP_028142377.1, XP_028142602.1, XP_028153341.1|
OG0000201	NP_001162699.1, NP_001259321.1, NP_001259322.1, NP_001259323.1, NP_511078.2, NP_727228.1, NP_996368.1, NP_996369.1, NP_996370.1	XP_008198633.1, XP_008198634.1, XP_008198637.1, XP_008198638.1, XP_008198639.1, XP_008198640.1, XP_008198641.1, XP_008198642.1, XP_008198643.1, XP_008198644.1, XP_015839466.1	XP_003436250.1, XP_312107.4	XP_018572718.1, XP_018572719.1, XP_018572720.1	XP_023018205.1	XP_028148470.1, XP_028148535.1, XP_028148597.1, XP_028148664.1, XP_028148719.1, XP_028148787.1|
OG0000202	NP_001188999.1, NP_001189000.1, NP_001189001.1, NP_001189002.1, NP_001189003.1, NP_001189004.1, NP_001189005.1, NP_001246499.1, NP_523852.3, NP_726473.2	NP_001157646.1, NP_001157647.1, XP_008193597.1, XP_008193598.1, XP_008193599.1, XP_015835612.1	XP_001688107.1, XP_001688108.1, XP_308849.3	XP_018571208.1, XP_018571216.1, XP_018571226.1, XP_018571236.1	XP_023024785.1, XP_023024786.1, XP_023024787.1, XP_023024788.1, XP_023024789.1	XP_028129858.1, XP_028129859.1, XP_028129860.1, XP_028129861.1|
OG0000203	NP_001261916.1, NP_001261917.1, NP_001261918.1, NP_524101.2, NP_730097.1, NP_730098.1	XP_008201644.1, XP_008201645.1, XP_008201646.1, XP_975061.1	XP_001237095.2, XP_308527.5, XP_308528.2, XP_308529.3, XP_560812.1	XP_018566784.1, XP_018566786.1, XP_018566787.1	XP_023012201.1, XP_023022306.1, XP_023022307.1, XP_023022308.1, XP_023022310.1	XP_028141650.1, XP_028141651.1, XP_028141652.1, XP_028141653.1, XP_028141654.1, XP_028141655.1, XP_028141656.1, XP_028141657.1, XP_028141658.1|
OG0000204	NP_610804.1, NP_725205.1	XP_008192224.1, XP_008192225.1, XP_015834797.1, XP_975480.1, XP_975607.1	XP_311418.4	XP_018577491.1, XP_018577492.1, XP_018577493.1	XP_023020925.1, XP_023022897.1, XP_023022898.1, XP_023022900.1, XP_023022901.1, XP_023022902.1, XP_023022903.1, XP_023022904.1	XP_028132649.1, XP_028132650.1, XP_028132651.1, XP_028132652.1, XP_028132653.1, XP_028132654.1, XP_028132655.1, XP_028132656.1, XP_028132657.1, XP_028132659.1, XP_028132660.1, XP_028132661.1, XP_028132662.1|
OG0000205		NP_001164241.1, NP_001164242.1, XP_001809514.1, XP_001810160.1, XP_001810219.1, XP_001810939.2, XP_008193568.1, XP_008199316.2, XP_008199317.1, XP_008199319.1, XP_008199344.1, XP_008199346.2, XP_015835202.1, XP_015835213.1, XP_015835214.1, XP_015835519.1, XP_015838954.1, XP_968167.1, XP_968239.2, XP_968313.1, XP_968394.1, XP_968854.1, XP_968927.3, XP_968997.3, XP_969289.2, XP_969364.3, XP_969435.…
OG0000206		XP_008192464.1, XP_015837699.1, XP_015837849.1, XP_015839271.1, XP_015839274.1, XP_015839277.1, XP_015839279.1, XP_015839922.1, XP_015839951.1, XP_015839954.1, XP_015840122.1	XP_003436439.1	XP_018567959.1, XP_018569994.1, XP_018570645.1, XP_018571105.1, XP_023309857.1, XP_023310301.1, XP_023311317.1, XP_023312712.1	XP_023012018.1, XP_023013328.1	XP_028133719.1, XP_028137447.1, XP_028148117.1, XP_028150769.1, XP_028151413.1, XP_028152341.1, XP_028152568.1, XP_028153366.1, XP_028153636.1, XP_028154160.1|
OG0000207		XP_015834077.1, XP_015839984.1, XP_015839985.1, XP_015840019.1		XP_018565375.1, XP_018566202.1, XP_018572677.2, XP_018574798.1, XP_018577277.1, XP_023311206.1, XP_023311336.1, XP_023311351.1, XP_023311352.1, XP_023311353.1, XP_023311354.1, XP_023311355.1, XP_023311479.1, XP_023311623.1, XP_023311751.1, XP_023311822.1, XP_023311823.1, XP_023311824.1, XP_023311825.1, XP_023311826.1, XP_023312092.1, XP_023312093.1, XP_023312094.1, XP_023312095.1, XP_023312190.1,…
OG0000208	NP_001014538.1, NP_001137710.1, NP_001137711.1, NP_001137712.1, NP_001137713.1, NP_001137714.2, NP_001137715.1, NP_001137716.1, NP_001137717.1, NP_001286603.1, NP_611398.2, NP_725860.2, NP_725861.1, NP_725862.1	XP_015834030.1, XP_015834031.1, XP_015834032.1, XP_015834033.1	XP_001238303.2	XP_018561645.1, XP_018561646.1, XP_018561647.1, XP_023310144.1	XP_023021754.1, XP_023021755.1, XP_023021756.1, XP_023021757.1, XP_023021758.1	XP_028148595.1, XP_028148966.1, XP_028154050.1|
OG0000209	NP_001014593.1, NP_001014594.1, NP_001014595.1, NP_001014596.1, NP_001014597.1, NP_001014598.1, NP_001189144.1, NP_001189145.1, NP_001189146.1, NP_001189147.1, NP_001189148.1, NP_001189149.1, NP_524189.2, NP_730573.2, NP_730574.2, NP_730576.1	XP_008199573.1, XP_008199574.1, XP_008199575.1, XP_008199576.1, XP_972604.2	XP_001688871.1, XP_001688872.1, XP_003435733.1, XP_316486.4	XP_018569509.1, XP_018569510.1, XP_018569511.1, XP_018569512.1	XP_023018960.1	XP_028146893.1|
OG0000210	NP_001014713.1, NP_001096965.1, NP_001138142.1, NP_001245646.1, NP_001245647.1, NP_001245648.1, NP_001245649.2, NP_001259497.1, NP_001259498.1, NP_001285173.1, NP_572842.1	XP_008200561.1, XP_008200562.1, XP_015833229.1, XP_015833233.1, XP_015833241.1, XP_015833244.1	XP_309157.5, XP_319085.4, XP_321180.5	XP_018566699.1, XP_018566701.1	XP_023029227.1, XP_023029228.1, XP_023029229.1, XP_023029230.1	XP_028143027.1, XP_028143028.1, XP_028143029.1, XP_028143030.1, XP_028143031.1|
OG0000211	NP_001014732.1, NP_001014733.1, NP_001014734.1, NP_001014735.1, NP_001245636.1, NP_001245637.1, NP_001245638.1, NP_001245639.1, NP_001259477.1, NP_001356943.1, NP_001356944.1, NP_001356945.1, NP_511133.2, NP_996416.1, NP_996417.1, NP_996418.1, NP_996419.1, NP_996420.1	NP_001159382.1, NP_001159383.1, XP_015839352.1, XP_015839353.1, XP_015839355.1	XP_003436161.1, XP_003436162.1, XP_003436163.1, XP_312358.4, XP_563586.4	XP_023311464.1	XP_023022912.1	XP_028151499.1|
OG0000212	NP_001033883.2, NP_001285736.1, NP_609173.2	XP_008190613.1, XP_008196057.2, XP_974803.1	XP_314724.4, XP_314725.4, XP_318458.3	XP_018560923.1, XP_018560924.1, XP_018560925.1, XP_018560926.1, XP_018560927.1, XP_018560928.1, XP_018560930.1, XP_018560931.1, XP_018569129.1, XP_018569130.1, XP_018569131.1, XP_023312933.1	XP_023016215.1, XP_023016217.1, XP_023017117.1, XP_023017122.1, XP_023024780.1, XP_023027062.1, XP_023028859.1	XP_028137950.1, XP_028141772.1, XP_028141773.1|
OG0000213	NP_001097237.1, NP_001163095.1, NP_001188895.1, NP_001188896.1, NP_001188897.3, NP_001246220.1, NP_001246221.1, NP_001286241.1, NP_001286242.1, NP_001286243.1, NP_001286244.1, NP_788290.1, NP_788291.1, NP_788292.1, NP_788293.2	XP_008192045.1, XP_008192074.1, XP_015833396.1, XP_015833397.1, XP_015833398.1, XP_015833399.1, XP_015833400.1	XP_001687882.2, XP_308283.5	XP_018576927.1, XP_018576928.1	XP_023029875.1, XP_023029877.1, XP_023029878.1, XP_023029879.1	XP_028146532.1|
OG0000214	NP_001097494.1, NP_001097495.2, NP_001189043.1, NP_001246607.1, NP_001261375.1, NP_728896.1, NP_728897.1, NP_728898.1, NP_995990.3	XP_015838577.1, XP_015838578.1, XP_015838579.1, XP_015838580.1, XP_015838581.1, XP_015838582.1, XP_015838583.1	XP_308934.4	XP_018564574.1, XP_018564575.1, XP_018564576.1, XP_018564577.1, XP_018564578.1, XP_018564579.1, XP_018564580.2, XP_023311622.1	XP_023029917.1	XP_028132270.1, XP_028132271.1, XP_028132272.1, XP_028132273.1, XP_028132274.1|
OG0000215	NP_001137636.1, NP_001137637.1, NP_001137638.2, NP_001137639.1, NP_001137640.1, NP_001137641.1, NP_001246238.1, NP_001246239.2, NP_001246240.1, NP_001246241.1, NP_001260859.1, NP_001260860.1, NP_001369073.1, NP_001369074.1, NP_001369075.1, NP_001369076.1, NP_001369077.1, NP_610570.1, NP_610571.2, NP_610572.1, NP_724910.1, NP_724911.1, NP_724912.1, NP_724914.1, NP_724915.1, NP_995795.1	XP_008196583.2	XP_001687850.1, XP_001687851.1, XP_564508.3	XP_023311617.1
OG0000216	NP_001163274.1, NP_001163275.2, NP_001163276.1, NP_001163278.2, NP_611814.3, NP_726350.1, NP_726351.1, NP_726352.1, NP_726353.1	XP_008196277.1, XP_008196283.1, XP_015837566.1, XP_015837568.1, XP_015837569.1, XP_015837570.1, XP_015837571.1, XP_015837572.1, XP_015837573.1, XP_015837574.1, XP_015837575.1, XP_015837576.1	XP_001688029.1, XP_308604.4	XP_018578591.1, XP_023310710.1	XP_023023599.1, XP_023023605.1, XP_023023612.1, XP_023023620.1, XP_023023626.1	XP_028133958.1|
OG0000217	NP_001163569.1, NP_001163570.1, NP_649901.1	XP_008194375.1, XP_008194376.1, XP_008194377.1, XP_008194378.1, XP_008194379.1, XP_008194380.1, XP_008194381.1, XP_008194382.1, XP_008194383.1, XP_008194384.1, XP_008194385.1, XP_008194386.1, XP_008194387.1, XP_015835915.1, XP_015835916.1	XP_003435899.1, XP_321415.5	XP_018561062.1, XP_018561063.1, XP_018561064.1, XP_018561065.1, XP_018561067.1, XP_018561068.1, XP_018561069.1, XP_018561071.1	XP_023018433.1, XP_023025834.1	XP_028128344.1|
OG0000218	NP_001245551.1, NP_001245552.1, NP_001245553.1, NP_572336.2, NP_649790.1	XP_008200920.1, XP_008200921.1, XP_008200922.1, XP_008200925.1, XP_008200926.1, XP_976116.2	XP_311051.2, XP_320931.5	XP_018580203.1, XP_018580204.1, XP_018580205.1, XP_018580206.1, XP_018580207.1, XP_018580208.1, XP_018580209.1, XP_018580210.1, XP_018580211.1, XP_018580212.1	XP_023025435.1, XP_023025436.1, XP_023025437.1, XP_023025438.1, XP_023025439.1, XP_023025440.1, XP_023025441.1	XP_028128853.1|
OG0000219	NP_001245652.1, NP_001245653.1, NP_001285215.1, NP_727719.1	XP_008201464.1, XP_008201465.1, XP_008201466.1, XP_015840759.1, XP_015840760.1, XP_015840761.1, XP_976237.1	XP_001688392.2, XP_001688393.2, XP_001688394.2, XP_001688395.1, XP_312613.5	XP_018561619.1, XP_018561620.1, XP_018561621.1	XP_023013630.1, XP_023013631.1, XP_023013632.1, XP_023013633.1, XP_023013634.1, XP_023013635.1	XP_028146996.1, XP_028146997.1, XP_028146998.1, XP_028146999.1, XP_028147000.1, XP_028147001.1|
OG0000220	NP_001246500.1, NP_001246501.1, NP_001286575.1, NP_001286857.1, NP_610855.1, NP_611325.2, NP_611339.1, NP_611964.1	XP_015838206.1	XP_319963.1, XP_319966.1, XP_319967.1, XP_319968.3, XP_319969.1, XP_319970.3	XP_018564046.1, XP_018564047.1, XP_018564048.1, XP_018564050.1, XP_018564051.1, XP_018564052.1	XP_023027212.1, XP_023027222.1, XP_023027370.1, XP_023027372.1, XP_023027373.1	XP_028135069.1, XP_028140181.1, XP_028140182.1, XP_028153121.1, XP_028154737.1|
OG0000221	NP_001246667.1, NP_001246668.1, NP_001261578.1, NP_648218.2	XP_008198405.1, XP_008201445.1, XP_015839266.1, XP_015839267.1, XP_015839268.1, XP_015839269.1, XP_970815.2, XP_970935.1	XP_001688779.1, XP_001688780.1, XP_316118.4	XP_018561924.1, XP_018561925.1, XP_018561926.1, XP_018561927.1, XP_023309986.1	XP_023017002.1	XP_028137242.1, XP_028137243.1, XP_028137244.1, XP_028137245.1, XP_028137246.1, XP_028137247.1, XP_028137248.1, XP_028137249.1, XP_028137250.1, XP_028137252.1|
OG0000222	NP_001260487.1, NP_001260488.1, NP_609780.1, NP_723956.1	XP_008200744.1, XP_008200745.1, XP_008200746.1, XP_976115.2	XP_314814.3	XP_018566762.1, XP_018566763.1, XP_018566764.1, XP_018566765.1, XP_018566766.1, XP_018570670.1, XP_018570671.1	XP_023015462.1, XP_023015463.1, XP_023015464.1, XP_023015465.1, XP_023015466.1, XP_023015467.1, XP_023015468.1, XP_023015469.1, XP_023015470.1	XP_028128975.1, XP_028128976.1, XP_028128977.1, XP_028128978.1, XP_028138083.1, XP_028138084.1|
OG0000223	NP_001261419.1, NP_001285428.1, NP_729016.2	XP_008191470.1, XP_008191472.1, XP_008191473.1, XP_008191474.1, XP_008191475.1, XP_015834240.1, XP_015834241.1, XP_015834243.1, XP_015834244.1, XP_015836558.1, XP_971694.2, XP_971747.1	XP_003436453.1, XP_003436454.1, XP_314252.4, XP_314315.3	XP_018561535.1, XP_018565081.1	XP_023012789.1, XP_023012790.1, XP_023018889.1, XP_023018890.1, XP_023018891.1	XP_028140045.1, XP_028146189.1, XP_028146190.1, XP_028146191.1, XP_028146192.1|
OG0000224	NP_001284844.1, NP_001284845.1, NP_001284846.1, NP_477147.2, NP_477148.2, NP_726894.1, NP_788855.1, NP_788856.1, NP_788857.1	XP_015833535.1, XP_015833536.1, XP_015833537.1, XP_972470.2, XP_972519.1	XP_311562.3, XP_320378.4	XP_018571370.1, XP_018571393.1, XP_018571394.1, XP_018571395.1	XP_023020022.1, XP_023020023.1, XP_023021995.1, XP_023025469.1	XP_028142946.1, XP_028142947.1, XP_028142950.1, XP_028148954.1, XP_028148956.1, XP_028152150.1, XP_028152283.1|
OG0000225	NP_001285067.1, NP_572590.1	XP_969958.1, XP_970026.1	XP_310281.6, XP_313740.5, XP_321319.5, XP_559324.4	XP_018564961.1, XP_018564962.1, XP_018565994.1, XP_018568064.1, XP_018568065.1, XP_018568068.1, XP_018568072.1, XP_018568073.1, XP_023310555.1	XP_023023483.1, XP_023023484.1, XP_023026087.1, XP_023027072.1	XP_028128293.1, XP_028129779.1, XP_028129780.1, XP_028129781.1, XP_028129782.1, XP_028129785.1, XP_028129786.1, XP_028129801.1, XP_028145646.1, XP_028145647.1|
OG0000226	NP_001285249.1, NP_001285250.1, NP_001285251.1, NP_572979.1, NP_572981.1, NP_572987.1	XP_015836551.1, XP_015836552.1, XP_972126.1, XP_972338.1, XP_972430.2	XP_003436610.1, XP_003436611.1, XP_310332.7, XP_310333.7, XP_310340.1, XP_559558.6	XP_018569539.1, XP_018569542.1, XP_018569543.1, XP_018569547.1	XP_023012776.1, XP_023022649.1, XP_023022654.1, XP_023022825.1, XP_023027824.1, XP_023028451.1	XP_028134082.1, XP_028134084.1, XP_028134085.1, XP_028134088.1|
OG0000227	NP_001286796.1, NP_476832.1, NP_726381.1, NP_726382.1, NP_726383.1, NP_726384.1, NP_726385.1, NP_726386.1, NP_726387.1	XP_008198220.1, XP_008198221.1, XP_015839081.1, XP_015839082.1, XP_015839084.1, XP_966783.1	XP_001688815.1, XP_001688816.1, XP_001688817.1, XP_001688818.1, XP_316251.4	XP_023311952.1	XP_023021899.1, XP_023021906.1, XP_023021912.1, XP_023021922.1, XP_023021927.1, XP_023021935.1	XP_028145289.1, XP_028145290.1, XP_028145292.1, XP_028145293.1|
OG0000228	NP_523804.3, NP_726076.1, NP_726077.1, NP_726078.1, NP_995912.1, NP_995913.1, NP_995914.1, NP_995915.1, NP_995916.1	XP_008191488.1, XP_008191489.1, XP_008191490.1, XP_008191492.1, XP_015834236.1, XP_015834237.1, XP_971273.2	XP_314952.3	XP_018566470.1, XP_018566471.1, XP_018566472.1, XP_018566473.1, XP_018566474.1, XP_018566475.1, XP_018566476.1	XP_023025526.1	XP_028145657.1, XP_028145658.1, XP_028145659.1, XP_028145660.1, XP_028145661.1, XP_028145663.1|
OG0000229	NP_649024.1	XP_008190266.1, XP_008200971.1, XP_008200972.1, XP_008201712.1, XP_008201727.1, XP_968452.1, XP_971069.1	XP_311598.4, XP_559067.3, XP_559235.3	XP_018576244.1, XP_018576245.1, XP_018576246.1, XP_018576985.1, XP_023311063.1, XP_023311064.1, XP_023311065.1, XP_023312052.1, XP_023312688.1	XP_023014676.1, XP_023019470.1, XP_023019471.1, XP_023019472.1	XP_028135172.1, XP_028141417.1, XP_028141420.1, XP_028141421.1, XP_028141422.1, XP_028141423.1, XP_028149115.1|
OG0000230	NP_649289.2, NP_730605.1, NP_730606.1, NP_996133.1	XP_008195564.1, XP_008195566.1, XP_008195569.1, XP_015837333.1, XP_967269.1, XP_967350.1	XP_001688912.1, XP_001688913.1, XP_316604.4	XP_018567036.1, XP_018567659.1, XP_018567668.1, XP_018574226.1, XP_018574230.1, XP_018574231.1	XP_023017911.1, XP_023023118.1	XP_028129183.1, XP_028129315.1, XP_028129336.1, XP_028135688.1, XP_028135689.1, XP_028143316.1, XP_028143317.1, XP_028143318.1, XP_028143319.1, XP_028143320.1|
OG0000231		XP_001815376.1, XP_008191893.1, XP_008191895.1, XP_008191896.1, XP_015834407.1, XP_015834408.1, XP_015834409.1	XP_551836.1	XP_018573767.1, XP_018573768.1, XP_018573769.1, XP_018573770.1, XP_018573771.1, XP_018573773.1, XP_018573774.1, XP_018573775.1, XP_018573776.1, XP_018573777.1, XP_018573778.1	XP_023013250.1, XP_023013251.1	XP_028155425.1, XP_028155433.1, XP_028155438.1, XP_028155441.1, XP_028155447.1, XP_028155453.1, XP_028155456.1, XP_028155462.1, XP_028155463.1, XP_028155464.1|
OG0000232		XP_008190375.2, XP_008193107.2, XP_008193108.2, XP_008198480.1, XP_008199790.2, XP_008199792.2, XP_008200529.1, XP_015833661.1, XP_015834420.1, XP_015834421.1, XP_015834442.1, XP_015834443.1, XP_015835303.1, XP_015835421.1, XP_015835422.1, XP_015835428.1, XP_015835429.1, XP_015835430.1, XP_015835631.1, XP_015835676.1, XP_015837761.1, XP_015837951.1, XP_015837952.1, XP_015837953.1, XP_015838287.1,…
OG0000233		XP_015837077.1, XP_015839283.1, XP_015840120.1, XP_015840125.1		XP_018560876.1, XP_018568585.1, XP_018569396.2, XP_018572749.1, XP_018578346.1, XP_018580381.1, XP_023310355.1, XP_023311465.1, XP_023311821.1, XP_023311855.1, XP_023312227.1, XP_023312349.1, XP_023312542.1, XP_023312753.1	XP_023011762.1, XP_023016761.1, XP_023017934.1, XP_023019033.1, XP_023021925.1, XP_023022657.1, XP_023027997.1, XP_023028683.1	XP_028127764.1, XP_028149239.1, XP_028149940.1, XP_028153551.1, XP_028154082.1|
OG0000234				XP_018564489.1, XP_018567059.1, XP_018567548.1, XP_018567549.2, XP_018575871.1, XP_018575872.1, XP_018575873.1, XP_018575875.1, XP_018575881.1, XP_018575882.1, XP_018575884.1, XP_018576529.1, XP_018578092.1, XP_018578094.1, XP_018578096.1, XP_018578101.1, XP_018578102.1, XP_018578103.1, XP_018578235.1, XP_018578236.1, XP_018578238.1, XP_018578239.1, XP_018578240.1, XP_018578336.1, XP_018578342.1,…
OG0000235	NP_001014702.1, NP_001014703.1, NP_001014705.1, NP_001245435.2	XP_008196120.1, XP_008196121.1, XP_008196122.1, XP_008196123.1, XP_008196124.1, XP_008196125.1, XP_008196126.1, XP_008196127.1, XP_008196128.1, XP_008196129.1, XP_015837777.1		XP_018571197.1, XP_018571198.1, XP_018571199.1, XP_018571200.1, XP_018571201.1, XP_018571202.1, XP_018571203.1, XP_018571204.1	XP_023021853.1, XP_023021855.1, XP_023021856.1, XP_023021857.1, XP_023021858.1	XP_028151458.1, XP_028151459.1|
OG0000236	NP_001033835.2, NP_001033836.1, NP_001036263.1, NP_001245574.1, NP_001245575.1, NP_001245576.1, NP_001259326.1, NP_001259327.1, NP_001285010.1, NP_001285011.1, NP_572463.1, NP_572464.4, NP_996375.1, NP_996376.1	XP_015834729.1, XP_015834730.1	XP_003436217.1, XP_003436218.1, XP_003436219.1, XP_003436220.1, XP_003436221.1, XP_312216.5	XP_018564866.2	XP_023013159.1, XP_023013160.1, XP_023013161.1, XP_023013162.1, XP_023013163.1, XP_023013164.1	XP_028150164.1|
OG0000237	NP_001036535.1, NP_001097241.2, NP_001246227.1, NP_001246228.1, NP_001246229.1, NP_001246230.1, NP_001260826.1, NP_724796.3, NP_995785.2	XP_008196356.1, XP_015837117.1, XP_015837118.1, XP_015837119.1, XP_015837120.1, XP_015837121.1	XP_001238163.1, XP_307067.3, XP_307611.3, XP_319478.3, XP_319481.3	XP_023310855.1	XP_023023199.1, XP_023023633.1, XP_023023890.1	XP_028129324.1, XP_028129326.1, XP_028129327.1, XP_028129328.1, XP_028129329.1, XP_028129330.1|
OG0000238	NP_001097258.2, NP_001097259.2, NP_001188900.1, NP_001188901.1, NP_001246242.1, NP_001260861.1, NP_001260862.1, NP_001260863.1, NP_001260864.1	XP_015840976.1, XP_015840977.1, XP_015840979.1, XP_015840980.1, XP_015840981.1, XP_015840982.1, XP_015840983.1, XP_015840984.1, XP_015840985.1, XP_015840986.1, XP_015840987.1, XP_015840988.1, XP_015840989.1, XP_015840990.1, XP_015840991.1, XP_015840992.1, XP_015840993.1	XP_001687885.2	XP_023309933.1	XP_023024060.1	XP_028135398.1|
OG0000239	NP_001097414.1, NP_001097415.1, NP_001286716.1, NP_611663.2, NP_995922.2	XP_008199253.1, XP_008199254.1, XP_008199255.1, XP_015833680.1, XP_015833681.1, XP_015833682.1, XP_015833683.1, XP_015833684.1, XP_015833685.1	XP_001688047.1, XP_308622.4	XP_018567347.1, XP_018567349.1, XP_018567350.1, XP_018567351.1	XP_023015542.1, XP_023015543.1	XP_028135845.1, XP_028135846.1, XP_028135847.1, XP_028135848.1, XP_028135849.1, XP_028135850.1, XP_028135852.1, XP_028135853.1|
OG0000240	NP_001097623.1, NP_001261959.1, NP_001261960.1, NP_001261961.1, NP_001261962.1, NP_001261963.1, NP_001261964.1, NP_001261965.1, NP_001287085.1, NP_524843.2	XP_015834066.1, XP_015834067.1, XP_015834068.1, XP_015834069.1	XP_001688613.1, XP_315093.4	XP_018569836.1, XP_018569837.1, XP_018569839.1, XP_018569840.1, XP_018569841.1, XP_023310285.1, XP_023310286.1	XP_023030324.1, XP_023030325.1, XP_023030326.1, XP_023030327.1, XP_023030328.1, XP_023030329.1	XP_028144836.1|
OG0000241	NP_001097667.1, NP_001097668.2, NP_001259087.1, NP_001262225.1, NP_476955.1, NP_524631.1, NP_730757.1, NP_730758.1, NP_730759.1, NP_730760.1	XP_001808435.1, XP_008198188.1, XP_008198189.1, XP_968387.1, XP_968567.1, XP_971783.1	XP_003436315.1, XP_311973.1, XP_320516.2	XP_018571468.1, XP_018572927.1, XP_018575502.1	XP_023017696.1, XP_023017704.1, XP_023020867.1, XP_023022957.1, XP_023022958.1	XP_028140557.1, XP_028141943.1, XP_028154446.1|
OG0000242	NP_001097888.1, NP_001262880.1, NP_651172.1	XP_015837066.1, XP_975608.1, XP_975649.1, XP_975651.1, XP_975653.1	XP_321447.5	XP_018563272.1, XP_018564712.1, XP_018578357.2, XP_018579333.1, XP_023309966.1, XP_023311385.1, XP_023311386.1, XP_023311387.1, XP_023311388.1, XP_023311389.1, XP_023311390.1, XP_023311391.1, XP_023312733.1	XP_023021911.1	XP_028130393.1, XP_028136657.1, XP_028136923.1, XP_028139678.1, XP_028139679.1, XP_028139681.1, XP_028154019.1|
OG0000243	NP_001137782.1, NP_001260000.1, NP_001260001.1, NP_476721.1, NP_722937.2	XP_008197210.1, XP_008197211.1, XP_015838423.1, XP_015838424.1, XP_015838425.1, XP_015838426.1, XP_015838427.1, XP_015838428.1, XP_015838430.1	XP_317265.4, XP_317267.4, XP_317268.4	XP_018570831.1, XP_018575194.1	XP_023019514.1, XP_023019515.1, XP_023019516.1, XP_023019517.1	XP_028133477.1, XP_028133478.1, XP_028133479.1, XP_028133480.1, XP_028133481.1, XP_028140510.1, XP_028144542.1|
OG0000244	NP_001138015.1, NP_001138016.1, NP_001163531.1, NP_649654.3, NP_731081.2	XP_008191027.1, XP_008191028.1, XP_015833371.1, XP_015833372.1, XP_015833373.1, XP_015833375.1, XP_015833376.1, XP_015833377.1, XP_015833378.1, XP_015833379.1, XP_015833380.1, XP_015833381.1	XP_313806.5	XP_018570697.1, XP_018570698.1, XP_018570701.1, XP_018570702.1, XP_018570703.1, XP_018570704.1, XP_018570706.1, XP_018570707.1, XP_018570708.1	XP_023017318.1	XP_028134455.1, XP_028152412.1|
OG0000245	NP_001162662.1, NP_001162663.1, NP_001245527.1, NP_001245528.1, NP_001259238.1, NP_001284861.1, NP_525070.2	XP_015836591.1, XP_015836592.1, XP_015836593.1, XP_015836594.1, XP_015836595.1, XP_015836596.1, XP_015836597.1, XP_015836598.1	XP_320801.3, XP_552544.3	XP_018562027.1, XP_018562028.1, XP_023312654.1	XP_023016180.1, XP_023016181.1, XP_023016182.1, XP_023016183.1, XP_023016184.1	XP_028130538.1, XP_028130546.1, XP_028130554.1, XP_028130559.1, XP_028130567.1|
OG0000246	NP_001188776.1, NP_001188777.1, NP_001260342.1, NP_001260343.1, NP_001260344.1, NP_723578.1, NP_723579.1, NP_723580.1, NP_723581.1, NP_723582.1, NP_723583.1	XP_008194809.1, XP_008194810.1, XP_015836425.1	XP_318937.4	XP_018568128.1, XP_018568130.1, XP_018568131.1	XP_023019993.1, XP_023019995.1, XP_023019996.1, XP_023019997.1	XP_028132902.1, XP_028132903.1, XP_028132904.1, XP_028132905.1, XP_028132907.1, XP_028132908.1, XP_028132909.1, XP_028132910.1|
OG0000247	NP_001245676.1, NP_001259559.1, NP_001334681.1	XP_008191719.1, XP_008191720.1, XP_015834954.1, XP_015834955.1, XP_015834956.1, XP_015834957.1, XP_015834958.1	XP_311160.5	XP_018576842.1, XP_018576843.1, XP_018576844.1, XP_018576845.1, XP_018576846.1, XP_018576847.1, XP_018576848.1, XP_018576849.1, XP_018576850.1	XP_023015235.1	XP_028136949.1, XP_028136950.1, XP_028136952.1, XP_028136953.1, XP_028136954.1, XP_028136955.1, XP_028136956.1, XP_028136957.1, XP_028136958.1|
OG0000248	NP_001245941.1, NP_001245942.1, NP_001260237.1, NP_001260238.1, NP_001260239.1, NP_001260240.1, NP_001260241.1, NP_001260242.1, NP_477227.2, NP_723368.1, NP_995650.3, NP_995651.3	XP_008192612.1, XP_008192613.1, XP_008192614.1, XP_008192615.1, XP_015834992.1, XP_015834993.1, XP_015834994.1	XP_317148.4	XP_023310820.1	XP_023030066.1, XP_023030099.1	XP_028134722.1, XP_028134723.1, XP_028134724.1, XP_028134725.1, XP_028134726.1, XP_028134727.1, XP_028134728.1|
OG0000249	NP_001259820.1, NP_608519.2, NP_722628.1	XP_008198393.1, XP_971744.1, XP_974174.1	XP_319864.4	XP_018564856.1, XP_018565567.1, XP_018565570.1, XP_018565574.2, XP_018565576.2, XP_018565599.1, XP_018565609.1, XP_018565610.1, XP_018565611.1, XP_023310016.1, XP_023310020.1, XP_023310021.1, XP_023310121.1, XP_023310122.1, XP_023312446.1	XP_023011796.1, XP_023029157.1, XP_023029158.1	XP_028131827.1, XP_028131828.1, XP_028131829.1, XP_028142776.1, XP_028144862.1|
OG0000250	NP_001261716.1, NP_001261717.1, NP_001287050.1, NP_647839.1, NP_647840.1, NP_648484.1, NP_729726.1, NP_729808.1	XP_969456.2, XP_969526.1, XP_969601.1	XP_308082.4, XP_308085.4, XP_308086.3, XP_309577.4, XP_309579.4	XP_018561313.1, XP_018561324.1, XP_018561336.1, XP_018561607.1, XP_018561618.1, XP_018561626.1	XP_023029505.1, XP_023029516.1, XP_023029517.1, XP_023029518.1	XP_028149157.1, XP_028149158.1, XP_028149442.1, XP_028149821.1|
OG0000251	NP_001261814.1, NP_524697.1, NP_788503.1, NP_788504.1, NP_788505.1	XP_008191209.1, XP_008191210.1, XP_008191212.1, XP_008191213.1, XP_008191214.1, XP_015833734.1, XP_967498.2	XP_554264.3	XP_018571232.1, XP_018571233.1, XP_018571234.1, XP_018571237.1, XP_018571238.1, XP_018571239.1, XP_018571240.1, XP_018571241.1, XP_023312745.1	XP_023024868.1	XP_028132812.1, XP_028132821.1, XP_028132830.1, XP_028132836.1, XP_028132845.1, XP_028132854.1, XP_028132861.1|
OG0000252	NP_001262271.1, NP_001262272.1, NP_001262273.1, NP_001262274.1, NP_001303494.1, NP_524232.2, NP_730891.1, NP_730892.2	XP_008193036.1, XP_015835409.1, XP_015835410.1, XP_015835411.1, XP_015835412.1, XP_015835413.1	XP_001230626.3, XP_003436693.1	XP_023310135.1, XP_023310136.1, XP_023310137.1, XP_023310138.1	XP_023012658.1, XP_023013110.1, XP_023013111.1, XP_023013112.1, XP_023013113.1, XP_023013114.1	XP_028147722.1, XP_028147723.1, XP_028147724.1, XP_028147725.1|
OG0000253	NP_001262520.1, NP_001262523.1, NP_524336.2, NP_731762.1, NP_731763.1, NP_731764.1	XP_008197859.1, XP_008197860.1, XP_972241.1	XP_003436651.1, XP_003436652.1, XP_003436653.1, XP_003436654.1, XP_308121.5	XP_018571793.1, XP_018571794.1	XP_023020057.1, XP_023020058.1, XP_023020059.1, XP_023020060.1, XP_023020061.1, XP_023020062.1, XP_023020063.1	XP_028147963.1, XP_028147964.1, XP_028147965.1, XP_028147966.1, XP_028147967.1, XP_028147968.1, XP_028147969.1|
OG0000254	NP_001287189.1, NP_001287190.1, NP_524039.2, NP_524241.1, NP_524242.2	XP_008193918.1, XP_015835845.1, XP_015835846.1, XP_015835847.1, XP_015835848.1	XP_001231183.1, XP_003435819.1, XP_319532.3, XP_319537.3, XP_321558.2, XP_321724.3	XP_018576270.1, XP_018576271.1, XP_018579718.1, XP_018579767.1, XP_018579768.1, XP_023310195.1, XP_023310196.1	XP_023014264.1, XP_023014265.1, XP_023014266.1	XP_028129812.1, XP_028129817.1, XP_028132715.1, XP_028132716.1|
OG0000255	NP_609588.1, NP_649643.1, NP_651051.1	XP_008193995.1, XP_008200360.1, XP_015836218.1, XP_969591.2, XP_972374.2	XP_003436016.1, XP_319656.4, XP_550759.1	XP_018566689.1, XP_018566690.1, XP_018568619.1, XP_018568620.1, XP_018568624.1, XP_018568625.1	XP_023020256.1, XP_023020259.1, XP_023020260.1, XP_023025386.1, XP_023025387.1	XP_028128360.1, XP_028128361.1, XP_028144794.1, XP_028144795.1, XP_028150223.1, XP_028151306.1, XP_028152190.1, XP_028152191.1|
OG0000256	NP_996275.2, NP_996276.1	XP_008201283.1, XP_008201284.1, XP_008201285.1, XP_008201286.1, XP_008201288.1, XP_008201289.1, XP_008201290.1, XP_008201292.1, XP_015840776.1	XP_313113.4	XP_018564134.1, XP_018564135.1, XP_018564136.1, XP_018564138.1, XP_018564139.1, XP_018564140.1, XP_018564141.1, XP_018564142.1, XP_018564145.1	XP_023012828.1, XP_023012830.1, XP_023012831.1, XP_023012832.1, XP_023012833.1, XP_023012834.1, XP_023012835.1, XP_023012836.1	XP_028142632.1|
OG0000257		XP_008193326.1, XP_973629.1		XP_018570731.1, XP_018570732.1, XP_018570733.1, XP_018570734.1, XP_018570736.1, XP_018575083.1, XP_018575084.1, XP_018575684.1, XP_018575685.1, XP_023311458.1, XP_023312553.1	XP_023015422.1, XP_023015423.1, XP_023015424.1, XP_023015425.1, XP_023015426.1, XP_023015427.1, XP_023015428.1, XP_023015430.1, XP_023015431.1, XP_023022749.1, XP_023022750.1, XP_023022751.1	XP_028128199.1, XP_028128200.1, XP_028128201.1, XP_028130985.1, XP_028146353.1|
OG0000258		XP_008194917.1, XP_008198731.1, XP_008200534.1, XP_015833308.1, XP_015833309.1, XP_015834551.1, XP_015834552.1, XP_015834553.1, XP_015834755.1, XP_015834756.1, XP_015835120.1, XP_015835121.1, XP_015835157.1, XP_015835313.1, XP_015837371.1, XP_015837755.1, XP_015840412.1, XP_015840413.1, XP_015840492.1, XP_015840493.1		XP_018568492.1, XP_018573228.1, XP_018578327.2, XP_023311480.1, XP_023311781.1	XP_023016304.1, XP_023016341.1	XP_028147478.1, XP_028148815.1, XP_028152960.1|
OG0000259		XP_015835369.1, XP_015835370.1, XP_015835371.1, XP_015835372.1, XP_015835373.1, XP_015835374.1, XP_015835376.1, XP_015835377.1, XP_015835378.1, XP_015835379.1, XP_015835380.1, XP_015835381.1, XP_015835382.1, XP_015835383.1, XP_015835384.1, XP_015835385.1, XP_015835386.1, XP_015835387.1, XP_015835388.1, XP_015835389.1, XP_015835390.1, XP_015835391.1, XP_015835392.1, XP_015835393.1, XP_015835394.1,…
OG0000260		XP_015840329.1		XP_018572068.1		XP_028129125.1, XP_028129617.1, XP_028130765.1, XP_028131723.1, XP_028134077.1, XP_028136084.1, XP_028136874.1, XP_028138102.1, XP_028139857.1, XP_028139858.1, XP_028139859.1, XP_028140208.1, XP_028140209.1, XP_028141679.1, XP_028143013.1, XP_028145833.1, XP_028146658.1, XP_028147226.1, XP_028148018.1, XP_028150788.1, XP_028151371.1, XP_028152136.1, XP_028152634.1, XP_028152716.1, XP_028153079.1,…
OG0000261						XP_028133816.1, XP_028140249.1, XP_028140253.1, XP_028140254.1, XP_028144683.1, XP_028144684.1, XP_028144685.1, XP_028145849.1, XP_028146899.1, XP_028147196.1, XP_028147203.1, XP_028147804.1, XP_028147805.1, XP_028147806.1, XP_028147807.1, XP_028147808.1, XP_028147810.1, XP_028147828.1, XP_028147829.1, XP_028148124.1, XP_028148508.1, XP_028149346.1, XP_028149544.1, XP_028149545.1, XP_028152258.1,…
OG0000262	NP_001014515.1, NP_001014516.1, NP_001260845.1, NP_001260846.1, NP_476885.2, NP_724884.1, NP_724885.1, NP_724886.1, NP_724887.2, NP_724888.2, NP_724889.2, NP_995792.1	XP_008200725.1	XP_001687869.1, XP_001687870.1, XP_001687871.1, XP_564587.1	XP_018566624.1, XP_018566625.1, XP_018566626.1, XP_018566627.1, XP_018566628.1, XP_018566629.1	XP_023028443.1, XP_023028444.1, XP_023028445.1, XP_023028446.1	XP_028152068.1, XP_028152069.1|
OG0000263	NP_001014697.1, NP_001014698.1, NP_001014699.1, NP_001014701.1, NP_001162834.1, NP_524633.3, NP_726645.3	XP_008191068.1, XP_015833552.1, XP_015833553.1, XP_015833554.1, XP_015833555.1, XP_015833556.1, XP_015833557.1		XP_018568500.1, XP_018568501.1	XP_023011727.1, XP_023011728.1, XP_023011729.1, XP_023011730.1	XP_028136745.1, XP_028136746.1, XP_028136747.1, XP_028136748.1, XP_028136749.1, XP_028136750.1, XP_028136751.1, XP_028136752.1, XP_028136754.1|
OG0000264	NP_001027058.1, NP_001027059.1, NP_001027060.1, NP_001259294.1, NP_001259295.1, NP_001259296.1, NP_001259297.1, NP_001259298.1, NP_001284970.1, NP_001284971.1, NP_001284972.1	XP_008200717.1, XP_015836199.1	XP_309803.3, XP_309805.2	XP_018578834.2, XP_023309869.1	XP_023017310.1, XP_023018970.1, XP_023018971.1, XP_023018972.1, XP_023018973.1, XP_023018974.1	XP_028138182.1, XP_028142373.1, XP_028145922.1, XP_028145923.1, XP_028145924.1, XP_028153204.1|
OG0000265	NP_001033850.2, NP_001138210.1, NP_001138211.1, NP_001245718.1, NP_001285344.1, NP_001285345.1, NP_573152.2, NP_728012.2	XP_008197178.1, XP_015838354.1, XP_015838355.1, XP_015838356.1, XP_015838357.1	XP_003437092.1, XP_311292.4	XP_018561192.1, XP_018561193.1, XP_018561194.1, XP_018561195.1, XP_018561196.1	XP_023012129.1, XP_023012130.1	XP_028140700.1, XP_028140701.1, XP_028140702.1, XP_028140703.1, XP_028140704.1, XP_028140705.1, XP_028140706.1|
OG0000266	NP_001036624.1, NP_001287151.1, NP_001287152.1, NP_001287153.1, NP_524918.1, NP_730774.1, NP_730775.1	XP_015835497.1, XP_015835501.1, XP_015835507.1, XP_974144.2	XP_315576.4	XP_018564072.1, XP_018564073.1, XP_018564074.1, XP_018566732.1, XP_018566733.1, XP_018566734.1	XP_023016916.1, XP_023016917.1, XP_023016918.1, XP_023016919.1, XP_023020590.1, XP_023020592.1	XP_028135164.1, XP_028135165.1, XP_028135166.1, XP_028135167.1, XP_028135168.1|
OG0000267	NP_001036736.2, NP_001036737.1, NP_001036738.1, NP_001036739.1, NP_001097854.1, NP_001097855.1, NP_001163669.1, NP_001163670.1, NP_001163671.1, NP_001163672.1, NP_536757.2, NP_732594.1, NP_732598.1, NP_732599.1, NP_732600.1, NP_732601.1	XP_008194318.1, XP_008194319.1	XP_003435835.1, XP_003435836.1, XP_003435837.1, XP_003435838.1, XP_551386.4	XP_018573829.1, XP_018574723.1	XP_023028381.1	XP_028132048.1, XP_028132049.1, XP_028142794.1|
OG0000268	NP_001097100.1, NP_001188701.2, NP_001285904.1, NP_608946.3, NP_723103.1, NP_723828.1	XP_008201402.1, XP_008201403.1, XP_008201404.1, XP_008201405.1, XP_008201406.1, XP_008201408.1, XP_008201409.2, XP_015840865.1, XP_974849.2	XP_314903.3, XP_314904.3, XP_554132.3, XP_554133.3	XP_018561249.1, XP_018561250.1, XP_018561251.1, XP_018561252.1, XP_023312200.1	XP_023018016.1, XP_023027225.1	XP_028130975.1, XP_028144014.1, XP_028151311.1|
OG0000269	NP_001097126.1, NP_001285758.1, NP_476887.2, NP_723413.1, NP_723414.2	XP_008196266.1, XP_008196267.1, XP_008196268.1, XP_008196269.1, XP_008196270.1, XP_008196271.1, XP_008196272.1, XP_008196273.1, XP_008196274.1, XP_008196275.1, XP_008196276.1	XP_003436042.1, XP_308036.5	XP_018577585.2, XP_018577586.2	XP_023019546.1, XP_023019547.1, XP_023019548.1, XP_023019549.1, XP_023019550.1, XP_023019551.1	XP_028149666.1, XP_028149667.1, XP_028149668.1|
OG0000270	NP_001097492.2, NP_001189041.1, NP_001261367.1, NP_001261368.1, NP_523900.1, NP_995987.1, NP_995988.1	XP_008201527.1, XP_008201528.1, XP_008201530.1, XP_008201531.1, XP_015840471.1, XP_015840472.1, XP_015840473.1	XP_003436812.1, XP_003436813.1, XP_313728.5	XP_018573463.1, XP_018573464.1, XP_018573465.1, XP_018573467.1	XP_023018159.1, XP_023018167.1, XP_023018174.1, XP_023018182.1	XP_028142929.1, XP_028142930.1, XP_028142931.1, XP_028142932.1|
OG0000271	NP_001097669.2, NP_001246895.1, NP_001246896.1, NP_001262234.1, NP_001262916.1, NP_001285015.1, NP_001303394.1, NP_525079.3, NP_536742.3	NP_001103246.1, NP_001107770.1, NP_001155997.1, XP_008200302.1, XP_008200303.1, XP_008201498.1, XP_008201499.1, XP_015839649.1	XP_310786.3, XP_311007.4, XP_566274.3	XP_018578049.1, XP_018579070.1, XP_018579072.1, XP_018579073.1	XP_023016131.1, XP_023024564.1	XP_028128581.1, XP_028133653.1, XP_028152847.1|
OG0000272	NP_001137631.1, NP_001137632.1, NP_001260848.1, NP_001260849.1, NP_001260850.1, NP_001260851.1, NP_001260852.1, NP_788299.3, NP_788300.3	XP_008191705.2, XP_008200591.1, XP_015835058.1, XP_015835060.1, XP_015835061.1, XP_015835062.1, XP_015835063.1, XP_015835153.1, XP_015835160.1, XP_015835163.1, XP_015835167.1, XP_015835175.1, XP_015835176.1, XP_015835183.1	XP_001688850.1, XP_309533.4, XP_316369.3	XP_018579607.1	XP_023016216.1	XP_028142722.1|
OG0000273	NP_001137797.1, NP_001137798.1, NP_001260126.1, NP_609012.2	XP_015834111.1	XP_553211.3	XP_018567770.1, XP_018567771.1, XP_018567772.1, XP_018567774.1, XP_018567775.1, XP_023310107.1, XP_023310108.1, XP_023310109.1, XP_023310113.1, XP_023310114.1	XP_023024041.1, XP_023024042.1, XP_023024043.1, XP_023024044.1, XP_023024046.1, XP_023024047.1	XP_028128815.1, XP_028128816.1, XP_028128817.1, XP_028128818.1, XP_028128820.1, XP_028128821.1, XP_028152995.1|
OG0000274	NP_001162794.1, NP_573376.2	XP_015834477.1, XP_015834478.1, XP_015834479.1, XP_015834480.1, XP_015834481.1, XP_015834482.1, XP_015834483.1, XP_015834484.1, XP_015834485.1, XP_015834487.1, XP_015834488.1, XP_015834489.1, XP_966592.1	XP_311255.5	XP_018573020.1, XP_018573021.1, XP_018573022.1, XP_018573023.1	XP_023013399.1	XP_028133280.1, XP_028133281.1, XP_028133282.1, XP_028133284.1, XP_028133285.1, XP_028133286.1, XP_028133287.1, XP_028133288.1|
OG0000275	NP_001162819.1, NP_787122.1, NP_787123.1, NP_787124.1	XP_015833920.1, XP_015833921.1, XP_015833922.1, XP_015833923.1, XP_015833924.1, XP_015833925.1, XP_015833926.1, XP_015833927.1, XP_015833929.1, XP_015833930.1	XP_003436078.1, XP_003436079.1, XP_319063.4	XP_018576755.1, XP_018577870.2, XP_023311775.1, XP_023311776.1, XP_023311946.1, XP_023311947.1	XP_023019110.1, XP_023019111.1, XP_023019112.1, XP_023025908.1	XP_028144426.1, XP_028145725.1|
OG0000276	NP_001162876.1, NP_001162877.1, NP_001162878.2, NP_787984.1, NP_787985.1, NP_787986.1, NP_787987.1, NP_787988.1, NP_995630.1	XP_008192753.1, XP_008192754.1, XP_008192755.1, XP_008192756.1, XP_008192757.1, XP_015834356.1	XP_317538.3	XP_018572398.1, XP_018572407.1, XP_018572415.1, XP_018572423.1, XP_018572431.1, XP_018572440.1	XP_023025653.1, XP_023025654.1, XP_023025655.1, XP_023025656.1, XP_023025657.1	XP_028147764.1, XP_028147765.1|
OG0000277	NP_001163652.1, NP_001163653.1, NP_001287403.1, NP_001287404.1, NP_650795.2	XP_015832873.1, XP_015832874.1, XP_015832875.1, XP_015832879.1, XP_015832882.1, XP_015832885.1, XP_015832888.1, XP_015832890.1, XP_015832899.1, XP_015832907.1, XP_015832909.1, XP_015832910.1, XP_015832911.1, XP_015832915.1, XP_015832917.1	XP_319457.4	XP_018565009.1	XP_023011874.1, XP_023011875.1	XP_028148185.1, XP_028148187.1, XP_028148188.1, XP_028150036.1, XP_028150037.1|
OG0000278	NP_001163668.1, NP_001247221.1, NP_001262795.1, NP_524425.2, NP_732584.1, NP_996251.2	XP_008194990.1, XP_008194991.1, XP_967521.1, XP_973779.1	XP_315254.3	XP_018565975.1, XP_018565976.1, XP_018565977.1, XP_018565979.1, XP_018567043.1	XP_023018566.1, XP_023018573.1, XP_023018582.1, XP_023018590.1, XP_023018599.1, XP_023018611.1, XP_023018619.1	XP_028142898.1, XP_028142899.1, XP_028142900.1, XP_028142901.1, XP_028142902.1, XP_028144603.1|
OG0000279	NP_001188764.1, NP_001260302.1, NP_609316.4, NP_723494.2, NP_995673.1, NP_995674.1, NP_995675.1	NP_001107763.1, NP_001107773.1, NP_001107774.1, NP_001153538.1, NP_001153540.1, NP_001153541.1, NP_001153542.1, XP_008193383.1, XP_015836890.1, XP_015836943.1	XP_001230608.1, XP_308042.3	XP_018566635.1, XP_018566636.1, XP_018566637.1, XP_018566638.1, XP_018566639.1, XP_018566640.1, XP_018566641.1, XP_018566642.1	XP_023023892.1	XP_028133297.1|
OG0000280	NP_001188772.1, NP_001260316.1, NP_723540.1	XP_008196596.1, XP_008196597.1, XP_008196598.1, XP_008196599.1, XP_008196600.1, XP_008196601.1, XP_008196603.1, XP_008196604.1, XP_008196605.1, XP_008196606.1, XP_015837972.1, XP_015837973.1	XP_001689191.1	XP_018563089.2, XP_018563090.2, XP_018563091.2, XP_018563092.2, XP_018563093.2, XP_018563094.2, XP_023313183.1	XP_023017350.1, XP_023017351.1, XP_023017352.1	XP_028135100.1, XP_028135101.1, XP_028135102.1|
OG0000281	NP_001245670.1	XP_015836644.1		XP_018564783.1, XP_018564931.1, XP_018567992.1, XP_018567994.1, XP_018568602.1, XP_018568688.1, XP_018569519.1, XP_018572113.1, XP_023310005.1, XP_023310006.1, XP_023310408.1, XP_023311763.1, XP_023311836.1, XP_023312303.1, XP_023312848.1, XP_023312857.1, XP_023312911.1	XP_023027765.1, XP_023027977.1	XP_028133175.1, XP_028142516.1, XP_028149665.1, XP_028152064.1, XP_028153018.1, XP_028153256.1, XP_028153661.1, XP_028155110.1|
OG0000282	NP_001245672.1, NP_001259548.1, NP_001259549.1, NP_001259550.1, NP_001259551.1, NP_001285246.1, NP_511156.2	XP_015838778.1, XP_015838779.1, XP_015838780.1, XP_015838781.1, XP_015838782.1, XP_015838783.1, XP_015838784.1, XP_015838785.1, XP_015838786.1, XP_015838787.1, XP_015838788.1	XP_559367.4	XP_018562674.1, XP_018562675.1, XP_018562676.1, XP_018562677.1, XP_018562678.1, XP_018562679.1	XP_023022243.1, XP_023027087.1	XP_028129014.1, XP_028129015.1|
OG0000283	NP_001246674.1, NP_001246675.1, NP_001246676.1, NP_001261586.1, NP_001261587.1, NP_001261588.1, NP_648238.1	XP_008195153.1, XP_008195154.1, XP_008195155.1, XP_008195156.1, XP_015836696.1, XP_015836697.1, XP_015836698.1, XP_015836699.1	XP_308398.3	XP_018576941.1, XP_018576942.1, XP_018576943.1, XP_018576944.1	XP_023017980.1, XP_023017981.1	XP_028136404.1, XP_028136405.1, XP_028136406.1, XP_028136407.1, XP_028136408.1, XP_028136409.1, XP_028136410.1|
OG0000284	NP_001247044.1, NP_001247045.1, NP_001247046.1, NP_524317.4, NP_731565.4, NP_788636.3	XP_008192727.1, XP_015836966.1, XP_015836967.1, XP_015836968.1, XP_015836969.1, XP_015836970.1, XP_015836971.1	XP_309606.5	XP_018570717.1, XP_018570718.1	XP_023014565.1, XP_023014566.1, XP_023014567.1, XP_023014568.1, XP_023014569.1, XP_023014570.1	XP_028138611.1, XP_028138612.1, XP_028138613.1, XP_028138614.1, XP_028138615.1, XP_028138616.1, XP_028138617.1|
OG0000285	NP_001260213.1, NP_609132.1, NP_609133.2, NP_609309.1, NP_609310.2, NP_648060.1	XP_015836633.1, XP_971346.1	XP_001237882.1, XP_001689001.1, XP_003437177.1, XP_317081.2, XP_317082.4, XP_317868.4, XP_318615.2, XP_553377.2, XP_554784.3	XP_018573033.1, XP_018573034.1, XP_018573035.1, XP_018573036.1, XP_018573038.1, XP_018573039.2, XP_018574461.2, XP_023312327.1	XP_023013133.1	XP_028129792.1, XP_028144149.1, XP_028144150.1|
OG0000286	NP_001261736.1, NP_001261737.1, NP_001261738.1, NP_001261739.1, NP_648542.1, NP_729778.1, NP_729779.1, NP_729780.1, NP_729781.1	XP_008191244.1, XP_015833767.1, XP_015833768.1, XP_015833769.1, XP_015833770.1, XP_015833771.1, XP_015833772.1, XP_015833773.1, XP_015833774.1	XP_313161.5	XP_018576378.1, XP_018576381.1, XP_018576383.1	XP_023023196.1, XP_023023508.1	XP_028135777.1, XP_028135778.1, XP_028135779.1, XP_028135780.1, XP_028135781.1|
OG0000287	NP_001262995.1, NP_001285901.1, NP_477438.1, NP_524518.1, NP_733166.1	XP_008200932.1, XP_015832932.1, XP_015838161.1, XP_967796.2, XP_973926.2	XP_001688171.2, XP_003437164.1, XP_003437165.1, XP_307829.2, XP_309197.1, XP_311355.3, XP_311384.3, XP_559140.3, XP_560220.3	XP_018565488.1, XP_023309999.1	XP_023014562.1, XP_023014563.1, XP_023015590.1, XP_023015591.1, XP_023015592.1, XP_023026371.1, XP_023028416.1	XP_028144503.1|
OG0000288	NP_001284764.1, NP_569876.3, NP_650013.3	XP_008201263.1, XP_008201347.2, XP_015840824.1, XP_015840825.1, XP_015840826.1, XP_015840827.1, XP_015840828.1	XP_563311.4	XP_018562409.1, XP_018562420.1, XP_018562421.1, XP_018562422.1, XP_018562423.1, XP_018562439.1, XP_018562441.1, XP_023311261.1	XP_023013423.1, XP_023013525.1, XP_023021405.1, XP_023021415.1	XP_028127932.1, XP_028129871.1, XP_028129872.1, XP_028138389.1, XP_028138390.1, XP_028140274.1|
OG0000289	NP_001286631.1, NP_611476.3, NP_725957.2, NP_725958.1	XP_008190447.1, XP_008190448.1, XP_015832924.1	XP_314270.5	XP_018580048.1, XP_018580049.1, XP_018580050.1, XP_018580051.1	XP_023021021.1, XP_023021029.1, XP_023021036.1, XP_023021044.1, XP_023021050.1, XP_023021058.1	XP_028144335.1, XP_028144336.1, XP_028144337.1, XP_028144338.1, XP_028144339.1, XP_028144340.1, XP_028144341.1, XP_028144343.1, XP_028144344.1, XP_028144345.1, XP_028144346.1|
OG0000290	NP_001286904.1, NP_524655.1, NP_647655.1, NP_728486.1, NP_728664.1, NP_728665.1, NP_728666.1, NP_728667.1	NP_001153713.1, XP_008190639.1, XP_008190640.1, XP_008194086.1, XP_008194091.1, XP_008194094.1, XP_015833857.1	XP_308966.4, XP_321549.1	XP_018571090.1, XP_018579603.1, XP_018579604.1, XP_018579605.1, XP_018579616.1	XP_023015333.1, XP_023024251.1, XP_023024259.1, XP_023027859.1, XP_023027867.1	XP_028133888.1, XP_028134815.1|
OG0000291	NP_476763.1, NP_476764.1, NP_476765.1, NP_476766.1, NP_599107.1, NP_995834.1, NP_995835.1	NP_001280513.1, XP_008197650.1, XP_008197652.1, XP_008197653.1, XP_015838632.1, XP_015838633.1	XP_308949.4	XP_018577126.1, XP_018577127.1, XP_018577128.1, XP_018577129.1, XP_018577130.1, XP_023312233.1	XP_023029647.1, XP_023029648.1, XP_023029649.1, XP_023029650.1	XP_028148875.1, XP_028148876.1, XP_028148877.1, XP_028148878.1, XP_028148879.1|
OG0000292	NP_476812.1, NP_524760.1, NP_610443.1	NP_001034493.1, NP_001034522.1, XP_008194988.1	XP_001687787.1, XP_307623.1, XP_312089.2, XP_315073.2, XP_315074.1, XP_315075.1, XP_315076.1, XP_315083.1, XP_315084.2, XP_316323.2	XP_018569162.1	XP_023012799.1, XP_023012800.1, XP_023012803.1, XP_023022213.1	XP_028136204.1, XP_028136210.1, XP_028136219.1, XP_028136220.1, XP_028136221.1, XP_028140069.1, XP_028154018.1, XP_028154257.1|
OG0000293	NP_524962.2, NP_611542.2, NP_611543.3	NP_001034515.1, NP_001038094.1, NP_001038096.1, NP_001073567.1	XP_314312.4, XP_316256.4, XP_316448.2, XP_319801.4	XP_018570656.1, XP_018570657.1, XP_018570659.1, XP_018570660.1, XP_023310401.1, XP_023310402.1, XP_023310413.1, XP_023311031.1	XP_023011485.1, XP_023020321.1, XP_023021007.1, XP_023025539.1, XP_023025540.1	XP_028139643.1, XP_028140233.1, XP_028140234.1, XP_028140236.1, XP_028140237.1|
OG0000294	NP_572266.1, NP_647872.1, NP_647873.2, NP_649678.1, NP_649680.1	XP_008201390.1, XP_008201392.1, XP_015839833.1, XP_015839837.1, XP_015840495.1, XP_971332.1	XP_001688322.1, XP_001688325.1, XP_003436466.1, XP_311664.4, XP_311670.4, XP_560960.4	XP_018566634.1, XP_018566687.1, XP_023310031.1, XP_023310032.1	XP_023013145.1, XP_023013146.1, XP_023013148.1, XP_023013151.1, XP_023013152.1, XP_023013153.1, XP_023013155.1	XP_028147586.1|
OG0000295	NP_724759.1, NP_724760.2	XP_975518.1	XP_315331.4	XP_018576192.1, XP_018576193.1, XP_018576194.1	XP_023024963.1, XP_023024964.1, XP_023026104.1	XP_028136714.1, XP_028136715.1, XP_028136716.1, XP_028136717.1, XP_028145089.1, XP_028145090.1, XP_028145091.1, XP_028147315.1, XP_028147996.1, XP_028147997.1, XP_028147998.1, XP_028147999.1, XP_028148000.1, XP_028148001.1, XP_028148002.1, XP_028148003.1, XP_028148005.1, XP_028149084.1, XP_028152049.1|
OG0000296		XP_001809216.1, XP_001809637.1, XP_015834705.1		XP_018563819.1, XP_018563820.1, XP_018563821.1, XP_018563822.1, XP_018571235.1, XP_023313225.1	XP_023024602.1, XP_023024612.1, XP_023024624.1, XP_023024636.1, XP_023026454.1	XP_028146586.1, XP_028146587.1, XP_028146588.1, XP_028146589.1, XP_028146590.1, XP_028146591.1, XP_028146592.1, XP_028146593.1, XP_028146594.1, XP_028146595.1, XP_028146596.1, XP_028146598.1, XP_028146599.1, XP_028146600.1, XP_028154483.1|
OG0000297		XP_008190990.2, XP_008190994.1, XP_008190998.2, XP_008191006.1, XP_008191011.1, XP_008191019.1, XP_015840171.1	XP_001688829.1, XP_316283.1, XP_316285.1, XP_316287.2	XP_018567275.1, XP_018567276.1, XP_018567314.1, XP_018567315.1, XP_018567316.1, XP_018567317.1, XP_018567318.1, XP_018567319.1, XP_018567321.1, XP_018567322.1, XP_018567323.1, XP_018567324.1, XP_018567325.1, XP_018569773.1, XP_018569888.1	XP_023018887.1, XP_023018888.1	XP_028147081.1|
OG0000298		XP_008191634.1, XP_008191636.1, XP_008191637.1, XP_008191638.1, XP_008191639.2, XP_015839729.1, XP_015839730.1, XP_015839731.1, XP_015839732.1, XP_972733.1		XP_018565927.1, XP_018565928.1, XP_018565929.1, XP_018565930.1, XP_018565931.1, XP_018565932.1, XP_018565933.1	XP_023019148.1, XP_023019159.1, XP_023019164.1, XP_023019173.1	XP_028152130.1, XP_028152135.1, XP_028152142.1, XP_028152148.1, XP_028152156.1, XP_028152162.1, XP_028152163.1, XP_028152168.1|
OG0000299		XP_008194725.1, XP_976249.1		XP_018565938.1, XP_018567002.1, XP_018567003.1, XP_018569395.1, XP_018572739.1, XP_018572774.1, XP_018573531.1, XP_018575952.1, XP_018575991.1, XP_018577676.1, XP_018580312.1	XP_023016975.1, XP_023023977.1, XP_023028833.1, XP_023028882.1, XP_023029044.1	XP_028130922.1, XP_028138452.1, XP_028141095.1, XP_028144699.1, XP_028144874.1, XP_028144875.1, XP_028145180.1, XP_028145373.1, XP_028150449.1, XP_028154009.1, XP_028154010.1|
OG0000300		XP_008194772.1, XP_008194774.1, XP_008194775.1, XP_008194776.1, XP_008194777.1, XP_008194778.1, XP_015840172.1, XP_015840173.1, XP_015840174.1, XP_015840175.1, XP_015840176.1, XP_015840177.1, XP_015840178.1, XP_015840179.1, XP_015840180.1, XP_015840181.1, XP_015840182.1	XP_319678.4	XP_018567811.1, XP_018567812.1, XP_018567815.1, XP_018567817.1	XP_023025959.1	XP_028143189.1, XP_028143190.1, XP_028143191.1, XP_028143192.1, XP_028143193.1, XP_028143194.1|
OG0000301		XP_008196136.1, XP_008196137.1, XP_008196138.1, XP_008196139.1, XP_008196142.1, XP_008196144.1, XP_015837857.1, XP_970870.2	XP_313947.4, XP_316257.4, XP_317712.4, XP_321777.4, XP_321778.5	XP_018571205.1, XP_018571206.1, XP_018571207.1, XP_023310719.1, XP_023310720.1, XP_023312912.1	XP_023012912.1, XP_023012914.1, XP_023012915.1, XP_023012927.1	XP_028140356.1, XP_028140357.1, XP_028140360.1, XP_028142594.1, XP_028153634.1, XP_028154083.1|
OG0000302		XP_015834340.1, XP_015834341.1		XP_023310752.1, XP_023310753.1	XP_023012133.1	XP_028128986.1, XP_028133056.1, XP_028133058.1, XP_028133059.1, XP_028133060.1, XP_028133061.1, XP_028133062.1, XP_028133063.1, XP_028133064.1, XP_028133681.1, XP_028135331.1, XP_028137516.1, XP_028137517.1, XP_028137518.1, XP_028137519.1, XP_028139934.1, XP_028142001.1, XP_028145291.1, XP_028145381.1, XP_028147248.1, XP_028150371.1, XP_028150731.1, XP_028151191.1, XP_028151724.1|
OG0000303		XP_015835105.1		XP_018561943.1, XP_018561944.1, XP_018561953.2, XP_023309980.1, XP_023309981.1, XP_023310232.1	XP_023016125.1, XP_023019277.1, XP_023019279.1, XP_023023947.1	XP_028133363.1, XP_028133365.1, XP_028133366.1, XP_028133367.1, XP_028133368.1, XP_028142248.1, XP_028143619.1, XP_028143622.1, XP_028145513.1, XP_028145516.1, XP_028145517.1, XP_028145518.1, XP_028146714.1, XP_028146873.1, XP_028147607.1, XP_028147654.1, XP_028155199.1, XP_028155210.1|
OG0000304						XP_028128833.1, XP_028129731.1, XP_028130716.1, XP_028131411.1, XP_028131588.1, XP_028131877.1, XP_028132708.1, XP_028132723.1, XP_028132733.1, XP_028133269.1, XP_028133533.1, XP_028133981.1, XP_028134938.1, XP_028136197.1, XP_028136400.1, XP_028136515.1, XP_028137075.1, XP_028137077.1, XP_028137550.1, XP_028140832.1, XP_028141288.1, XP_028143962.1, XP_028144672.1, XP_028146134.1, XP_028148100.1,…
OG0000305						XP_028136554.1, XP_028136563.1, XP_028137129.1, XP_028143955.1, XP_028143956.1, XP_028143957.1, XP_028143958.1, XP_028147990.1, XP_028149360.1, XP_028149361.1, XP_028149362.1, XP_028149363.1, XP_028149364.1, XP_028149365.1, XP_028149493.1, XP_028149494.1, XP_028150462.1, XP_028150463.1, XP_028150464.1, XP_028150465.1, XP_028150466.1, XP_028151605.1, XP_028151606.1, XP_028151607.1, XP_028152126.1,…
OG0000306						XP_028131023.1, XP_028131159.1, XP_028131817.1, XP_028133979.1, XP_028136845.1, XP_028138358.1, XP_028140496.1, XP_028140916.1, XP_028141114.1, XP_028141162.1, XP_028143075.1, XP_028145415.1, XP_028146459.1, XP_028148035.1, XP_028148173.1, XP_028149134.1, XP_028149224.1, XP_028149624.1, XP_028150571.1, XP_028151249.1, XP_028151693.1, XP_028151902.1, XP_028151990.1, XP_028153195.1, XP_028153723.1,…
OG0000307	NP_001097052.2, NP_001097053.2, NP_001259894.1, NP_001259895.1, NP_001259896.1, NP_001259897.1, NP_608640.2	XP_008191654.1, XP_008191656.1, XP_008191657.1, XP_973845.1	XP_310176.2	XP_018572650.1, XP_018572651.1, XP_018572652.1, XP_018572653.1, XP_018572654.1, XP_018572655.1	XP_023026751.1, XP_023026752.1	XP_028130784.1, XP_028130785.1, XP_028130786.1, XP_028130787.1, XP_028130788.1, XP_028130789.1, XP_028130790.1, XP_028130792.1|
OG0000308	NP_001097256.1, NP_001246236.1, NP_001260854.1, NP_001334718.1, NP_788301.1, NP_788303.1	XP_008195824.1, XP_008195825.1, XP_015837105.1, XP_015837106.1	XP_319750.4	XP_018562864.1, XP_018562872.1, XP_018562881.1, XP_018562890.1, XP_018562898.1	XP_023022913.1	XP_028152044.1, XP_028152051.1, XP_028152057.1, XP_028152062.1, XP_028152067.1, XP_028152074.1, XP_028152080.1, XP_028152084.1, XP_028152088.1, XP_028152095.1, XP_028152103.1|
OG0000309	NP_001137657.1, NP_001137658.1, NP_001137659.1, NP_001137660.1, NP_001137661.1, NP_001163147.1, NP_001163148.1, NP_001163149.1, NP_001163150.1, NP_001246307.1, NP_001246308.1, NP_001246309.1, NP_001246310.1, NP_001246311.1, NP_001246312.1, NP_001246313.1, NP_523733.2, NP_725335.1, NP_725336.1, NP_725337.1, NP_725338.1	XP_015837195.1, XP_015837196.1, XP_015837198.1		XP_018566043.1	XP_023020419.1	XP_028131985.1, XP_028131986.1|
OG0000310	NP_001137964.1, NP_001137965.1, NP_001261990.1, NP_001261991.1, NP_648993.1, NP_730282.1, NP_730283.1, NP_730284.2, NP_996116.1	XP_008195851.1, XP_008195852.1, XP_008195853.1, XP_008195854.1, XP_008195855.1, XP_015837550.1, XP_015837551.1	XP_003436401.1, XP_311327.5, XP_312819.5	XP_018573413.1, XP_018573414.1, XP_018573415.1, XP_018573416.1	XP_023020434.1, XP_023020435.1	XP_028138141.1, XP_028138142.1, XP_028138143.1|
OG0000311	NP_001138087.1, NP_001261216.1, NP_001261217.1, NP_001261218.1, NP_612049.1, NP_648161.1, NP_650892.2	XP_966980.1	XP_001689309.2, XP_312318.3, XP_552389.1	XP_018563282.1, XP_018577741.1, XP_023311010.1, XP_023312096.1	XP_023017014.1, XP_023017512.1, XP_023020622.1, XP_023024449.1, XP_023024777.1, XP_023026004.1, XP_023029141.1	XP_028130545.1, XP_028139803.1, XP_028140600.1, XP_028149636.1, XP_028152778.1, XP_028152823.1|
OG0000312	NP_001138089.1, NP_001138090.1, NP_001138091.2, NP_001247211.1, NP_732549.2, NP_732550.1	XP_015839132.1, XP_015839137.1, XP_015839143.1, XP_015839145.1, XP_015839146.1, XP_015839150.1, XP_971839.2	XP_003436836.1, XP_313841.5	XP_018575496.1, XP_018575498.1, XP_018575500.1	XP_023017611.1, XP_023017619.1, XP_023017628.1, XP_023017637.1, XP_023017645.1, XP_023017654.1, XP_023017663.1, XP_023017671.1, XP_023017681.1	XP_028137464.1|
OG0000313	NP_001138225.1, NP_001138226.1, NP_001259217.1, NP_001259218.1, NP_001285520.1, NP_726871.1	XP_008199409.1, XP_008199479.1, XP_015836754.1, XP_015836756.1, XP_015836845.1, XP_015836847.1, XP_015836851.1, XP_015836853.1, XP_015836855.1, XP_015836857.1, XP_015836859.1, XP_972399.1	XP_001231126.3, XP_555858.3	XP_018565139.1, XP_018578304.1, XP_018578311.1, XP_018578320.1	XP_023013080.1, XP_023015814.1	XP_028140784.1, XP_028149088.1|
OG0000314	NP_001162735.1, NP_001245644.1, NP_572819.4, NP_727628.3, NP_727629.2	XP_008201514.1, XP_015840132.1, XP_015840133.1, XP_015840140.1, XP_015840142.1, XP_015840146.1, XP_015840147.1, XP_015840149.1, XP_015840152.1	XP_003436896.1, XP_003436897.1, XP_311151.5	XP_018580152.1, XP_018580154.1, XP_023311106.1	XP_023016175.1, XP_023016177.1, XP_023016178.1, XP_023016179.1	XP_028129952.1, XP_028129953.1, XP_028129954.1, XP_028129955.1|
OG0000315	NP_001162824.1, NP_524625.3, NP_726588.2, NP_726589.2, NP_726590.2, NP_726591.2	XP_008196145.1, XP_008196146.1, XP_015837858.1, XP_015837859.1, XP_015837860.1	XP_310604.5	XP_018565407.1, XP_018565408.1, XP_023310193.1	XP_023013540.1, XP_023013541.1, XP_023013542.1, XP_023013543.1, XP_023013545.1	XP_028128069.1, XP_028128070.1, XP_028128071.1, XP_028128072.1, XP_028128073.1, XP_028128074.1, XP_028128076.1, XP_028128077.1|
OG0000316	NP_001163216.1, NP_001261102.1, NP_665890.2, NP_995905.1, NP_995906.1, NP_995907.1	XP_008195277.1, XP_015836668.1, XP_015836669.1, XP_015836670.1, XP_968538.2	XP_315123.4	XP_018569019.1, XP_018569020.1, XP_018569021.1, XP_018569023.1, XP_018569024.1	XP_023017236.1, XP_023017237.1, XP_023017238.1, XP_023017239.1, XP_023017240.1, XP_023017241.1, XP_023017242.1	XP_028140644.1, XP_028140645.1, XP_028140646.1, XP_028140649.1|
OG0000317	NP_001163329.1, NP_001163330.1, NP_001189026.1, NP_001189027.1, NP_001189029.1, NP_001189030.1, NP_001189031.1, NP_001189032.1, NP_001189033.2, NP_001189034.1, NP_001246565.1, NP_001246566.1, NP_001246567.1, NP_001246568.1, NP_001261327.1, NP_001261328.1, NP_001286914.1, NP_001286915.1, NP_001286916.1, NP_001286917.1, NP_001286918.1, NP_001286919.1, NP_647719.2, NP_647721.3, NP_728744.1, NP_72874…		XP_001237109.2
OG0000318	NP_001189293.1, NP_001189294.1, NP_001247309.1, NP_001262981.1, NP_001287539.1, NP_524514.2, NP_733133.1, NP_733134.1, NP_733135.1, NP_996298.1	XP_008190395.1, XP_008190396.1, XP_008190397.1, XP_008190398.1, XP_008190399.1, XP_008201485.1, XP_008201486.1, XP_015832933.1, XP_015832934.1	XP_313201.4, XP_318239.4	XP_018574154.1, XP_023310025.1, XP_023310026.1	XP_023011598.1, XP_023023542.1	XP_028129732.1, XP_028141831.1|
OG0000319	NP_001259536.2, NP_572920.1	NP_001164205.1, XP_008190938.1, XP_974220.1, XP_974244.1, XP_974298.1	XP_313835.5, XP_313836.5	XP_018561609.1, XP_018567762.1	XP_023016603.1, XP_023016604.1, XP_023016605.1, XP_023016606.1, XP_023016607.1, XP_023023227.1, XP_023025360.1, XP_023025787.1, XP_023027280.1	XP_028139057.1, XP_028145274.1, XP_028145275.1, XP_028149563.1, XP_028149565.1, XP_028151758.1, XP_028153939.1, XP_028154598.1|
OG0000320	NP_001260274.1, NP_001260275.1, NP_001285770.1, NP_609264.1, NP_609265.1, NP_609266.1, NP_723433.1, NP_723435.1	XP_008199214.1, XP_008199587.1, XP_008199598.1, XP_015835642.1	XP_001689136.1, XP_001689137.1, XP_318601.4	XP_018568774.1, XP_018568782.1, XP_018568789.1, XP_018568796.1, XP_018569575.1, XP_018569577.1, XP_018569578.1, XP_018569579.1, XP_018569580.1	XP_023028217.1	XP_028139726.1, XP_028139728.1, XP_028139729.1|
OG0000321	NP_001287109.1, NP_611370.2, NP_649052.1, NP_650782.1, NP_650783.2	XP_008199959.1, XP_008199960.1, XP_015837565.1	XP_307282.2, XP_317439.2, XP_317441.2, XP_555443.2, XP_555444.1	XP_018567976.1, XP_018572392.1, XP_018572395.1, XP_018572396.1, XP_018572397.1, XP_018572399.1, XP_018575507.1, XP_023310954.1	XP_023022151.1, XP_023026615.1, XP_023026616.1, XP_023028388.1, XP_023028389.1	XP_028146539.1, XP_028146541.1|
OG0000322	NP_523666.3, NP_525029.2	XP_008200983.2, XP_015832942.1, XP_015832943.1, XP_015837915.1, XP_015837918.1, XP_015839074.1, XP_015839443.1		XP_018564120.1, XP_018566967.1, XP_018568462.1, XP_018569520.1, XP_023309742.1, XP_023311847.1, XP_023311848.1, XP_023311849.1, XP_023311850.1, XP_023312636.1, XP_023313058.1	XP_023012171.1, XP_023022535.1, XP_023022536.1, XP_023026247.1, XP_023027006.1, XP_023027150.1, XP_023027980.1	XP_028146782.1|
OG0000323	NP_609998.1			XP_018572426.1, XP_018574228.1, XP_018577200.1, XP_018577202.1, XP_023310950.1, XP_023312935.1	XP_023014386.1, XP_023018492.1, XP_023025032.1	XP_028131065.1, XP_028131317.1, XP_028132057.1, XP_028132572.1, XP_028132681.1, XP_028132682.1, XP_028133471.1, XP_028133472.1, XP_028133473.1, XP_028136151.1, XP_028139744.1, XP_028140831.1, XP_028142053.1, XP_028144704.1, XP_028144713.1, XP_028147227.1, XP_028154549.1, XP_028154889.1|
OG0000324	NP_611386.2, NP_788413.4	NP_001161902.1, NP_001161904.1, NP_001161907.1, NP_001161927.1, XP_015833252.1	XP_314783.2, XP_557830.2	XP_018570501.1, XP_018570516.1, XP_018570519.1, XP_018570554.1, XP_018570556.1, XP_023310062.1, XP_023310063.1, XP_023310064.1, XP_023312670.1, XP_023312671.1, XP_023312672.1, XP_023312673.1, XP_023312674.1	XP_023020144.1	XP_028145231.1, XP_028145240.1, XP_028145259.1, XP_028145269.1, XP_028154667.1|
OG0000325		XP_015832955.1		XP_018563443.1, XP_018570369.1	XP_023014188.1, XP_023020640.1, XP_023022720.1, XP_023030180.1, XP_023030183.1, XP_023030184.1, XP_023030194.1	XP_028129879.1, XP_028132717.1, XP_028133443.1, XP_028133446.1, XP_028133447.1, XP_028133449.1, XP_028133451.1, XP_028135661.1, XP_028135686.1, XP_028136844.1, XP_028141299.1, XP_028145319.1, XP_028145844.1, XP_028147920.1, XP_028148126.1, XP_028148703.1, XP_028150101.1, XP_028152174.1|
OG0000326		XP_015835694.1, XP_015835695.1, XP_015835696.1, XP_015835697.1, XP_015835698.1, XP_015835699.1, XP_015835700.1, XP_015835701.1, XP_015835702.1, XP_015835703.1, XP_015835704.1, XP_015835705.1, XP_015835706.1, XP_015835707.1, XP_015835708.1, XP_015835709.1, XP_015835710.1		XP_018575168.1, XP_018575169.1, XP_018575170.1, XP_018575171.1, XP_018575173.1, XP_018575174.1, XP_018575175.1, XP_018575176.1	XP_023020157.1	XP_028129162.1, XP_028129163.1|
OG0000327				XP_018570328.1, XP_018575180.1, XP_018575187.2, XP_018575188.1, XP_018575189.1, XP_018575190.1, XP_018575264.1, XP_018575266.1, XP_018575267.1, XP_018575268.1, XP_018575269.1, XP_018575270.1, XP_018575272.1, XP_018575273.1, XP_018575274.1, XP_018575275.1, XP_023311737.1, XP_023311738.1, XP_023311739.1, XP_023311740.1, XP_023311741.1, XP_023312020.1, XP_023312021.1, XP_023312022.1, XP_023312023.1,…
OG0000328				XP_018574943.1, XP_018574951.1, XP_018574957.1, XP_018574965.1, XP_018574973.1, XP_018574982.1, XP_018574990.1	XP_023029178.1, XP_023029186.1, XP_023029191.1, XP_023029199.1, XP_023029208.1, XP_023029217.1, XP_023029225.1, XP_023029234.1, XP_023029243.1, XP_023029252.1, XP_023029261.1, XP_023029267.1, XP_023029274.1, XP_023029283.1, XP_023029291.1, XP_023029299.1, XP_023029305.1, XP_023029313.1, XP_023029319.1, XP_023029327.1	XP_028131745.1|
OG0000329						XP_028128152.1, XP_028132064.1, XP_028133294.1, XP_028135032.1, XP_028135175.1, XP_028135692.1, XP_028136900.1, XP_028137781.1, XP_028138074.1, XP_028138569.1, XP_028139296.1, XP_028140757.1, XP_028140758.1, XP_028141823.1, XP_028142692.1, XP_028143604.1, XP_028144163.1, XP_028146308.1, XP_028146328.1, XP_028148813.1, XP_028149180.1, XP_028150451.1, XP_028151322.1, XP_028151708.1, XP_028153613.1,…
OG0000330						XP_028139413.1, XP_028139414.1, XP_028139415.1, XP_028139416.1, XP_028139418.1, XP_028140428.1, XP_028144489.1, XP_028144492.1, XP_028144800.1, XP_028144802.1, XP_028144803.1, XP_028144804.1, XP_028144805.1, XP_028144806.1, XP_028144807.1, XP_028144808.1, XP_028144809.1, XP_028144817.1, XP_028144818.1, XP_028145855.1, XP_028145856.1, XP_028145857.1, XP_028146814.1, XP_028149390.1, XP_028149710.1,…
OG0000331						XP_028132091.1, XP_028132862.1, XP_028132863.1, XP_028133754.1, XP_028136011.1, XP_028140163.1, XP_028140164.1, XP_028141389.1, XP_028145343.1, XP_028148017.1, XP_028148715.1, XP_028148716.1, XP_028149145.1, XP_028149201.1, XP_028150295.1, XP_028150296.1, XP_028151547.1, XP_028151812.1, XP_028153258.1, XP_028153280.1, XP_028153281.1, XP_028153739.1, XP_028154233.1, XP_028154234.1, XP_028154235.1,…
OG0000332	NP_001014518.1, NP_001014519.1, NP_001014520.2, NP_001303343.1, NP_001369078.1, NP_001369079.1, NP_001369080.1, NP_523686.2, NP_724955.1, NP_724958.1, NP_724959.1, NP_788321.1, NP_788322.1, NP_788323.1, NP_995808.1	XP_008190710.1, XP_008190712.1, XP_971674.1	XP_001230984.2, XP_558644.3	XP_018564061.1, XP_018564062.1, XP_018564063.1	XP_023019640.1, XP_023019647.1, XP_023019656.1	XP_028142153.1|
OG0000333	NP_001027439.2, NP_001027440.1, NP_001036561.1, NP_001246423.1, NP_001246424.1, NP_001246425.1, NP_001246426.1, NP_001246427.1, NP_001246428.1, NP_001246429.1, NP_001246430.1, NP_001246431.1, NP_001246432.1, NP_001246433.1, NP_001246434.1, NP_001261093.1, NP_001261094.1, NP_476731.1, NP_725913.2, NP_725914.1, NP_725915.2	XP_008191778.1	XP_320470.4	XP_018561633.1, XP_018561634.1	XP_023022208.1	XP_028149263.1|
OG0000334	NP_001034006.1, NP_001034007.1, NP_001034008.1, NP_001034009.1, NP_001034010.1, NP_001034011.1, NP_001246748.1, NP_001246749.1, NP_001246750.1, NP_001246751.1, NP_001246752.1, NP_001246753.1	XP_015833298.1, XP_015833299.1, XP_015833300.1, XP_015833301.1, XP_015833302.1, XP_015833303.1, XP_015833304.1, XP_015833305.1	XP_311501.4	XP_018564571.1, XP_018571505.2, XP_018571507.2	XP_023025285.1, XP_023028045.1	XP_028150307.1|
OG0000335	NP_001036283.1, NP_001285364.1, NP_001285365.1, NP_001334669.1	XP_008197754.1, XP_008197755.1, XP_008197756.1, XP_008197757.1, XP_008197758.1, XP_008197759.1	XP_316842.5	XP_018562662.1, XP_023311785.1, XP_023311786.1, XP_023311787.1, XP_023311788.1, XP_023311789.1, XP_023311790.1	XP_023013577.1	XP_028144226.1, XP_028144231.1, XP_028144239.1, XP_028144248.1, XP_028144256.1, XP_028144264.1, XP_028144275.1, XP_028144281.1|
OG0000336	NP_001036581.1, NP_001036582.1, NP_001036583.1, NP_001036584.1, NP_001036585.1, NP_001036586.1, NP_001163340.1, NP_001189042.1, NP_001261373.1, NP_523904.1, NP_728888.1, NP_728889.1, NP_728890.1, NP_728891.1	XP_008191400.1, XP_008191401.1	XP_315744.4	XP_018575480.1, XP_018575481.1, XP_018575482.1, XP_018575483.1	XP_023015698.1	XP_028132825.1, XP_028132826.1, XP_028132827.1, XP_028132828.1, XP_028132829.1|
OG0000337	NP_001036691.1, NP_001036692.1, NP_001036695.1, NP_001036697.1, NP_001189199.1, NP_001189200.1, NP_001189201.1, NP_001189202.1, NP_001189203.1, NP_001262414.1, NP_001262415.1, NP_001287252.1, NP_001287253.1, NP_731351.3, NP_731352.3, NP_731354.1, NP_731355.1, NP_731356.1	XP_008195658.1, XP_008195659.1, XP_015837112.1	XP_312014.5	XP_018571827.1, XP_018571828.1, XP_018571830.1	XP_023015524.1	XP_028149941.1|
OG0000338	NP_001097346.1, NP_001246373.1, NP_001246374.1, NP_001261033.1, NP_001303353.1, NP_611155.3, NP_725607.2, NP_725610.2	XP_015837796.1, XP_015837797.1, XP_015837798.1, XP_015837799.1, XP_015837800.1, XP_015837801.1, XP_015837802.1, XP_015837803.1, XP_015837804.1, XP_015837805.1, XP_015837806.1, XP_015837807.1, XP_015837808.1, XP_015837809.1	XP_314493.3	XP_018567497.1	XP_023023179.1, XP_023025242.1	XP_028141070.1|
OG0000339	NP_001097505.1, NP_001097506.1, NP_001246626.1, NP_647916.1	XP_015834252.1, XP_969838.2, XP_969899.1, XP_972246.2	XP_001688795.1, XP_003436549.1	XP_018565101.1, XP_018565125.1, XP_018565126.1, XP_018571854.1, XP_018576170.1	XP_023015847.1, XP_023015848.1, XP_023016268.1, XP_023016269.1, XP_023016270.1, XP_023016271.1, XP_023016272.1	XP_028144428.1, XP_028144430.1, XP_028144431.1, XP_028151364.1, XP_028154874.1|
OG0000340	NP_001097913.1, NP_001303579.2, NP_001356913.1, NP_523572.1, NP_723896.1, NP_723897.1, NP_723898.1, NP_733083.1, NP_733084.1, NP_733085.1	XP_008200378.2	XP_003435815.1	XP_018565717.1, XP_018565718.1, XP_018565719.1, XP_018565720.1, XP_018565721.1, XP_018565722.1, XP_018565723.1	XP_023021626.1, XP_023024718.1, XP_023024719.1, XP_023028835.1	XP_028135906.1, XP_028135907.1, XP_028135908.1, XP_028135909.1|
OG0000341	NP_001137620.1, NP_001163090.1, NP_001246204.1, NP_001246205.1, NP_001260807.1, NP_001260808.1, NP_001260809.1, NP_610397.4	XP_015835038.1	XP_318424.4	XP_018565678.1, XP_018565679.1, XP_018565680.1, XP_018565681.1, XP_018565682.1, XP_018565683.1, XP_018565685.1, XP_018565686.1, XP_018565687.1, XP_018565688.1, XP_018565689.1, XP_018565690.1	XP_023017838.1	XP_028141071.1, XP_028141072.1, XP_028141073.1, XP_028141074.1|
OG0000342	NP_001162708.1, NP_001162709.1, NP_001368976.1, NP_572493.1, NP_727278.1, NP_996384.1, NP_996385.1	XP_015840501.1, XP_015840502.1, XP_015840503.1, XP_015840504.1, XP_015840505.1, XP_015840506.1	XP_003436969.1, XP_310799.5	XP_018572957.1, XP_018573019.1	XP_023019023.1, XP_023019025.1, XP_023019026.1, XP_023019027.1	XP_028132358.1, XP_028132359.1, XP_028132360.1, XP_028132361.1, XP_028132362.1, XP_028132363.1|
OG0000343	NP_001163026.1, NP_001260649.1, NP_001260650.1, NP_001260651.1, NP_610073.1, NP_724300.2, NP_724301.2, NP_724302.1, NP_724303.2, NP_724304.1, NP_995738.1, NP_995739.1	XP_008193065.1, XP_008193066.1, XP_015835477.1, XP_015835478.1, XP_015835479.1, XP_015835480.1, XP_972217.2	XP_319423.3	XP_018575683.1, XP_023311693.1	XP_023013719.1, XP_023013720.1, XP_023018263.1, XP_023018264.1	XP_028150634.1|
OG0000344	NP_001163133.1, NP_001247312.1, NP_001259517.1, NP_001286367.1, NP_572898.1, NP_610830.1, NP_610831.1, NP_733139.1	XP_008196172.1, XP_015837955.1, XP_015839673.1	XP_001688783.1, XP_001688784.1, XP_001688785.1, XP_316161.4, XP_316431.3	XP_018572194.1, XP_018577405.1, XP_023311629.1, XP_023311630.1	XP_023011536.1, XP_023011537.1, XP_023013063.1, XP_023024558.1	XP_028133209.1, XP_028146789.1, XP_028149358.1|
OG0000345	NP_001163387.2, NP_001189071.1, NP_001189072.1, NP_001246682.1, NP_001246683.1, NP_001246684.1, NP_001261599.1, NP_729410.1, NP_729411.1	XP_008191480.1, XP_008191482.1, XP_015834222.1, XP_015834224.1, XP_015834225.1, XP_015834226.1, XP_015834227.1, XP_015834228.1, XP_015834229.1, XP_015834230.1, XP_015834231.1	XP_314313.4	XP_018566465.1, XP_018566466.1, XP_018566467.1, XP_018566469.1	XP_023021305.1	XP_028141221.1|
OG0000346	NP_001163603.1, NP_001163604.1, NP_788668.1, NP_788669.1, NP_788670.1	XP_001812208.1, XP_008198515.1, XP_008200528.1, XP_015839151.1	XP_003436860.1, XP_003436861.1, XP_003436863.1, XP_003436864.1, XP_003436865.1, XP_003436866.1, XP_003436867.1, XP_315232.3	XP_018566744.1, XP_018566745.1, XP_018572155.1, XP_018577045.1, XP_018577046.1, XP_018578533.1	XP_023024364.1, XP_023029590.1	XP_028136103.1, XP_028153023.1|
OG0000347	NP_001188534.1, NP_001188535.1, NP_001188536.1, NP_001245534.1, NP_001259170.1, NP_001259171.1, NP_001284901.1, NP_524792.1, NP_569970.2	XP_015834395.1, XP_971005.2, XP_974272.1	XP_315017.4, XP_321623.2	XP_018565150.1, XP_018565151.1, XP_018565152.1, XP_018565153.1, XP_018566563.1	XP_023011701.1, XP_023020821.1, XP_023020822.1, XP_023020824.1, XP_023020825.1, XP_023020826.1	XP_028142231.1, XP_028145473.1|
OG0000348	NP_001188857.1, NP_001188858.1, NP_001188859.1, NP_001188860.1, NP_001286107.1, NP_001286108.1, NP_001286109.1, NP_001286111.1, NP_610062.2, NP_610063.4, NP_724293.2, NP_788080.1, NP_788081.1, NP_995737.2	NP_001153726.1	XP_318640.4, XP_318642.4	XP_018564875.1, XP_018564876.1, XP_018569219.1	XP_023027723.1, XP_023027724.1, XP_023027725.1, XP_023027726.1, XP_023027727.1	XP_028146848.1, XP_028146851.1|
OG0000349	NP_001189170.1, NP_001189171.1, NP_001189172.2, NP_001189173.1, NP_001189174.1, NP_001189175.2, NP_001189176.1, NP_001287161.1, NP_001287162.1, NP_001287163.1, NP_649496.3	XP_008200479.1, XP_008200480.1, XP_008200481.1, XP_008200482.1, XP_008200483.1, XP_015835405.1, XP_015835406.1	XP_321851.5	XP_018568800.1, XP_018568801.1, XP_018568802.1	XP_023018407.1	XP_028154755.1, XP_028154763.1, XP_028154768.1, XP_028154775.1|
OG0000350	NP_001245750.1, NP_001245751.1, NP_001245752.1, NP_001285440.1, NP_728249.1, NP_728250.1, NP_728251.1, NP_728252.1, NP_728253.1, NP_728254.1	XP_008197893.1, XP_008197894.1, XP_008197895.1, XP_969497.1	XP_320522.4	XP_018563290.1, XP_018563291.1, XP_018563293.1, XP_018563294.1, XP_018563295.1, XP_023311370.1	XP_023024277.1	XP_028128947.1, XP_028128952.1, XP_028128962.1, XP_028128971.1, XP_028128979.1|
OG0000351	NP_001246082.2, NP_001246083.1, NP_001246084.1, NP_609910.1, NP_609911.1, NP_724133.1, NP_724134.1, NP_724135.1	XP_008191815.1, XP_008191816.1, XP_008191817.1, XP_971626.2	XP_317561.4	XP_018570346.1, XP_018570347.1, XP_018570348.1, XP_023311037.1	XP_023022724.1, XP_023022725.1, XP_023026257.1	XP_028128371.1, XP_028128380.1, XP_028128387.1, XP_028128395.1, XP_028128404.1, XP_028135378.1, XP_028135379.1|
OG0000352	NP_001246482.1, NP_001261154.1, NP_611811.3, NP_611812.2, NP_611813.1, NP_726347.1, NP_726348.1, NP_726349.1, NP_788433.2		XP_318238.4	XP_018572433.1, XP_018572434.1, XP_018572435.1, XP_018572436.1, XP_018576151.1, XP_023312191.1	XP_023025338.1, XP_023027649.1, XP_023027650.1, XP_023028287.1, XP_023028579.1	XP_028149788.1, XP_028149790.1, XP_028149791.1, XP_028152129.1, XP_028152131.1, XP_028152447.1|
OG0000353	NP_001246663.1, NP_729327.1	XP_008198210.2, XP_008198211.1, XP_008198212.1, XP_008198213.1, XP_008198214.1, XP_008198215.1, XP_015839079.1, XP_015839080.1	XP_001688747.1, XP_001688748.1, XP_315931.4	XP_018577432.1	XP_023021794.1, XP_023021801.1, XP_023021816.1, XP_023021825.1, XP_023021832.1, XP_023021839.1, XP_023021847.1, XP_023021854.1, XP_023021867.1, XP_023021871.1, XP_023021879.1	XP_028136353.1, XP_028154147.1|
OG0000354	NP_001246821.1, NP_001246822.1, NP_001303380.1, NP_524133.2, NP_730321.1, NP_730322.1, NP_730323.1	XP_008197843.1, XP_008197844.1, XP_008197845.1, XP_015838721.1, XP_015838722.1, XP_971362.2	XP_320316.4	XP_018561961.1, XP_018561962.1, XP_018561963.1	XP_023016664.1, XP_023016669.1	XP_028130296.1, XP_028130297.1, XP_028130298.1, XP_028130299.1, XP_028130301.1, XP_028130302.1, XP_028130303.1, XP_028130304.1|
OG0000355	NP_001259467.1, NP_001259468.1, NP_570021.2, NP_572760.1	XP_008191610.1, XP_008191611.2, XP_015834454.1, XP_973223.1	XP_001688766.1, XP_311058.5, XP_316016.3, XP_319122.4, XP_319146.4	XP_018579308.1	XP_023011555.1, XP_023022819.1, XP_023024353.1, XP_023024354.1, XP_023024833.1, XP_023024834.1, XP_023024835.1	XP_028128906.1, XP_028128907.1, XP_028130850.1, XP_028130851.1, XP_028134704.1, XP_028149353.1|
OG0000356	NP_001259764.1, NP_001259765.1, NP_608445.2	XP_008193592.1, XP_008199148.1, XP_008199150.1, XP_008199151.1, XP_008199152.1, XP_008199153.1, XP_015833663.1, XP_015838950.1, XP_015840355.1, XP_015840358.1, XP_015840359.1, XP_015840362.1	XP_001688862.1, XP_308371.4, XP_320377.4, XP_552044.3, XP_557048.3	XP_018575528.1, XP_018575544.1, XP_018575545.1, XP_023310224.1	XP_023022312.1, XP_023023597.1	XP_028150184.1|
OG0000357	NP_001260966.1, NP_610933.1, NP_610934.1	XP_008198494.2, XP_015839281.1, XP_968348.1, XP_972193.1, XP_972245.1	XP_308539.3, XP_308547.4, XP_310872.5, XP_314143.3	XP_018565565.1, XP_018565587.1	XP_023019306.1, XP_023019307.1, XP_023019308.1, XP_023019309.1, XP_023021254.1, XP_023024933.1, XP_023024934.1, XP_023024935.1, XP_023024936.1	XP_028134464.1, XP_028134466.1, XP_028134467.1, XP_028134468.1|
OG0000358	NP_001261780.1, NP_001261781.1, NP_524049.1	XP_015834602.1, XP_015834603.1, XP_015834604.1, XP_015834605.1, XP_015834606.1, XP_015834607.1, XP_015834608.1	XP_319447.2	XP_018565237.1, XP_018565238.1, XP_018565239.1, XP_018565240.1, XP_018565241.1, XP_018565242.1, XP_018565243.1, XP_018565244.1, XP_018565245.1, XP_018565246.1	XP_023028432.1	XP_028135022.1, XP_028135023.1, XP_028135024.1, XP_028135025.1, XP_028135026.1|
OG0000359	NP_001286152.1, NP_523630.1, NP_525012.2, NP_652646.1, NP_724524.1	XP_008198179.1, XP_015839063.1, XP_015839064.1, XP_015839065.1	XP_001688004.1, XP_001688005.1, XP_001688006.1, XP_001688007.1, XP_308576.3	XP_018567932.1, XP_018567933.1, XP_018567936.1, XP_018567946.1	XP_023011641.1, XP_023011653.1, XP_023029840.1, XP_023029841.1, XP_023029842.1	XP_028133171.1, XP_028138396.1, XP_028138397.1, XP_028148439.1|
OG0000360	NP_001286350.1, NP_001286351.1, NP_001356962.1, NP_725178.2, NP_725179.1	NP_001092296.1, XP_008195555.1, XP_015837047.1, XP_015837048.1, XP_015837049.1	XP_308677.4	XP_018567795.1, XP_018567804.1, XP_018567814.1, XP_018567823.1	XP_023022857.1, XP_023022858.1	XP_028129172.1, XP_028129173.1, XP_028129174.1, XP_028129175.1, XP_028129176.1, XP_028129177.1, XP_028129178.1, XP_028129179.1, XP_028129180.1, XP_028129181.1|
OG0000361	NP_001286808.1, NP_001286809.1, NP_524966.1	NP_001039276.1, NP_001039278.1, NP_001039279.1, NP_001039280.1, NP_001039285.1	XP_317405.3, XP_317407.1, XP_317408.2	XP_018563013.1, XP_018563014.1, XP_018563033.1, XP_018563034.1, XP_018563054.1, XP_018563055.1, XP_018563067.1	XP_023021660.1, XP_023021662.1, XP_023021663.1, XP_023021664.1, XP_023025546.1	XP_028141159.1, XP_028141522.1, XP_028141528.1, XP_028141529.1|
OG0000362	NP_001303439.1, NP_650475.1, NP_650477.1, NP_650478.1, NP_732047.2	XP_008190865.1, XP_015834261.1, XP_015834263.1, XP_015839887.1, XP_967707.1	XP_001688700.1, XP_001688830.1, XP_001688831.1, XP_001688833.1, XP_315654.3, XP_315656.4, XP_316291.4, XP_316294.4	XP_018565775.1, XP_018569700.1, XP_018569701.1, XP_023311806.1	XP_023019888.1, XP_023021560.1, XP_023021561.1	XP_028128504.1, XP_028128519.1|
OG0000363	NP_569982.1, NP_726794.1, NP_726795.1	XP_008191194.1, XP_008191195.1, XP_015833723.1, XP_015833724.1, XP_015833726.1, XP_015833727.1, XP_015833728.1, XP_015833729.1, XP_015833730.1	XP_001230873.3, XP_313089.4	XP_018569930.1, XP_018569931.1, XP_018569932.1, XP_018569933.1, XP_023310421.1, XP_023312642.1	XP_023019728.1, XP_023026475.1, XP_023026703.1	XP_028133838.1, XP_028148778.1, XP_028148779.1, XP_028148780.1|
OG0000364	NP_726244.1, NP_726245.2, NP_726246.1, NP_726247.1	XP_008193969.1	XP_315059.4, XP_315060.4	XP_018568307.1, XP_023309881.1	XP_023015525.1, XP_023015526.1, XP_023015529.1, XP_023015530.1, XP_023015537.1, XP_023016956.1, XP_023026201.1, XP_023026919.1, XP_023026920.1, XP_023026921.1, XP_023027401.1, XP_023027402.1, XP_023028532.1, XP_023028637.1	XP_028142161.1, XP_028142163.1, XP_028142164.1, XP_028142165.1|
OG0000365		XP_008198674.1, XP_008198677.1, XP_015839478.1, XP_015839479.1, XP_015839480.1, XP_015839481.1, XP_015839482.1, XP_015839483.1, XP_015839484.1, XP_015839485.1, XP_015839486.1, XP_015839487.1, XP_015839488.1, XP_015839489.1, XP_015839490.1, XP_015839491.1, XP_015839492.1, XP_015839493.1, XP_015839495.1, XP_015839496.1, XP_015839497.1, XP_015839498.1, XP_015839499.1, XP_015839500.1, XP_015839501.1,…
OG0000366		XP_008201287.1, XP_008201297.1, XP_015833200.1, XP_015833201.1, XP_015833749.1, XP_015833750.1, XP_015834539.1, XP_015834540.1, XP_015835215.1, XP_015835289.1, XP_015835290.1, XP_015835569.1, XP_015836111.1, XP_015836112.1, XP_015837488.1, XP_015837489.1, XP_015837861.1, XP_015837862.1, XP_015837869.1, XP_015837870.1, XP_015839374.1, XP_015839375.1, XP_015839894.1, XP_015839895.1, XP_015839896.1		XP_023311970.1, XP_023313162.1
OG0000367		XP_015836083.1, XP_015836125.1, XP_015836126.1, XP_015836131.1, XP_971802.2		XP_018565373.1, XP_018569050.1, XP_018569083.1, XP_023311188.1, XP_023311728.1, XP_023312571.1	XP_023012681.1, XP_023012687.1, XP_023012688.1, XP_023012689.1, XP_023012690.1, XP_023014084.1, XP_023020199.1, XP_023024510.1	XP_028131562.1, XP_028137122.1, XP_028139569.1, XP_028139570.1, XP_028139571.1, XP_028155746.1, XP_028155747.1, XP_028155748.1|
OG0000368		XP_015838817.1, XP_015838818.1, XP_015838819.1, XP_015838820.1, XP_015838821.1, XP_015838822.1, XP_015838823.1, XP_015838824.1, XP_015838825.1, XP_015838826.1, XP_015838827.1, XP_015838828.1, XP_015838829.1, XP_015838830.1, XP_015838831.1	XP_314175.4, XP_314176.4	XP_018568029.1	XP_023021309.1, XP_023022924.1	XP_028128394.1, XP_028128396.1, XP_028128397.1, XP_028128398.1, XP_028128399.1, XP_028128400.1, XP_028128401.1|
OG0000369		XP_966780.1, XP_973442.1, XP_974367.1, XP_974390.1		XP_018562642.1, XP_018567915.1, XP_018567916.1, XP_018567919.1, XP_018571637.1	XP_023016416.1, XP_023016417.1, XP_023016418.1, XP_023016419.1, XP_023016427.1, XP_023022589.1, XP_023023331.1, XP_023023353.1, XP_023029242.1, XP_023029357.1, XP_023029467.1	XP_028132410.1, XP_028132417.1, XP_028132569.1, XP_028132578.1, XP_028132594.1, XP_028132605.1, XP_028132617.1|
OG0000370				XP_018561818.1, XP_018571825.1, XP_018571826.2, XP_018572409.1, XP_018572410.1, XP_018572412.1, XP_018572414.1, XP_018572421.1, XP_018572428.2, XP_018575305.1, XP_018576226.1, XP_018576228.1, XP_018576878.1, XP_018576879.1, XP_018577572.2, XP_018577573.1, XP_018577575.1, XP_018577576.1, XP_018577577.1, XP_018578623.1, XP_023310495.1, XP_023311486.1, XP_023312035.1, XP_023312038.1, XP_023312255.1,…
OG0000371				XP_018570497.1, XP_018570502.1, XP_018570503.1, XP_018570505.1, XP_018570509.1, XP_018570510.1, XP_018570511.1, XP_018570514.1, XP_018570520.1, XP_018570523.1, XP_018570524.1, XP_018570526.1, XP_018570558.1, XP_018570564.1, XP_018570565.1, XP_018570566.1, XP_018570570.1, XP_018570571.1, XP_018570572.1, XP_018577909.1, XP_018577910.1, XP_018578514.1, XP_023310056.1, XP_023310061.1, XP_023310066.1,…
OG0000372						XP_028132328.1, XP_028132332.1, XP_028132333.1, XP_028132334.1, XP_028132335.1, XP_028133503.1, XP_028133504.1, XP_028133505.1, XP_028133506.1, XP_028133508.1, XP_028133509.1, XP_028133510.1, XP_028133511.1, XP_028133512.1, XP_028133514.1, XP_028133529.1, XP_028142458.1, XP_028142940.1, XP_028143291.1, XP_028143300.1, XP_028144737.1, XP_028144738.1, XP_028144740.1, XP_028149287.1, XP_028151386.1,…
OG0000373						XP_028129434.1, XP_028129593.1, XP_028129800.1, XP_028132377.1, XP_028133025.1, XP_028137140.1, XP_028139937.1, XP_028140059.1, XP_028140085.1, XP_028141907.1, XP_028142690.1, XP_028142927.1, XP_028143050.1, XP_028145447.1, XP_028148283.1, XP_028148870.1, XP_028148871.1, XP_028149838.1, XP_028150076.1, XP_028150968.1, XP_028151377.1, XP_028151845.1, XP_028152015.1, XP_028152917.1, XP_028154964.1,…
OG0000374	NP_001014467.1, NP_001014468.1, NP_001014469.1, NP_001188690.1, NP_001260083.1, NP_001260084.1, NP_001285611.1, NP_001285612.1, NP_523480.2, NP_723057.1, NP_723058.2, NP_723059.2	XP_008196760.1, XP_972388.2	XP_314710.3	XP_018570331.1, XP_018570332.1, XP_023312030.1	XP_023029339.1, XP_023029340.1, XP_023029341.1, XP_023029342.1	XP_028131451.1, XP_028131453.1, XP_028131454.1, XP_028131455.1|
OG0000375	NP_001014691.2, NP_726596.1, NP_726597.1, NP_726600.1, NP_726601.1	XP_008197256.1, XP_008197257.1, XP_015838343.1, XP_015838344.1, XP_015838345.1, XP_015838346.1	XP_001689052.1, XP_317704.4	XP_018569053.1, XP_018569054.1, XP_018569055.1, XP_018569056.1, XP_018569057.1, XP_018569059.1, XP_018569060.1, XP_018569061.1, XP_023312294.1, XP_023312295.1	XP_023022577.1, XP_023022578.1	XP_028137661.1|
OG0000376	NP_001027033.3, NP_001027034.2, NP_001027035.3, NP_001027036.3, NP_001027037.3, NP_001027038.3, NP_001096869.3, NP_001162648.3, NP_001245491.2, NP_001245492.2, NP_001245493.2, NP_001245494.2, NP_001245495.2, NP_001245496.2, NP_001245497.2, NP_001245498.2, NP_001245499.2, NP_001245500.2, NP_001284822.1, NP_001284823.1, NP_001284824.1, NP_001284825.1, NP_001368970.1		XP_003436553.1, XP_003436554.1, XP_313432.5
OG0000377	NP_001033873.1, NP_001285608.1, NP_001286203.1, NP_001286951.1, NP_001287598.1, NP_001303385.1, NP_523944.1, NP_524554.1, NP_524555.1, NP_608881.1, NP_608882.1, NP_648010.1, NP_648012.1, NP_648013.1, NP_648014.1, NP_648015.1, NP_648217.1, NP_648334.1, NP_648339.1, NP_648340.1, NP_648341.1, NP_651799.1, NP_651800.2, NP_724699.1, NP_729372.1, NP_733330.1
OG0000378	NP_001036278.1, NP_001036279.1, NP_001162766.1, NP_001162767.1, NP_001162768.1, NP_001259588.1, NP_001259589.1, NP_001285306.1, NP_524853.2, NP_727910.1, NP_727911.1, NP_996465.1, NP_996466.1, NP_996467.1, NP_996468.1	XP_008198822.1, XP_015839566.1	XP_003436355.1, XP_563079.4	XP_018570216.1, XP_018570217.1, XP_018570218.1, XP_018570219.1	XP_023023352.1, XP_023023356.1	XP_028132833.1|
OG0000379	NP_001036588.2, NP_001137896.1, NP_001137897.1, NP_001137898.1, NP_001163367.1, NP_001163368.1, NP_001261498.1, NP_001261499.1, NP_001261500.1, NP_001286964.1, NP_001286965.1, NP_001303407.1, NP_729223.2, NP_729224.2, NP_729225.2	XP_015834098.1, XP_015834099.1, XP_015834100.1	XP_001688600.1, XP_001688601.1, XP_314993.4	XP_018569506.1	XP_023017139.1, XP_023020698.1	XP_028134430.1, XP_028149779.1|
OG0000380	NP_001097671.1, NP_001262245.1, NP_001287155.1, NP_649443.1, NP_649444.1, NP_649446.1, NP_650606.2, NP_651484.1, NP_651485.1, NP_651486.1, NP_651487.1, NP_651488.1, NP_651489.2, NP_651490.1, NP_651491.1, NP_651492.1, NP_651494.1, NP_651496.1, NP_728016.1, NP_728017.1, NP_728018.2, NP_728020.1, NP_733158.1, NP_733159.1, NP_733160.1, NP_733161.2
OG0000381	NP_001137718.1, NP_001137719.2, NP_001163207.1, NP_523793.2, NP_725891.1, NP_725892.1	XP_008195884.1, XP_015837454.1, XP_015837455.1, XP_015837456.1, XP_015837458.1, XP_015837459.1, XP_015837460.1, XP_015837461.1, XP_015837462.1	XP_309528.4	XP_018568542.1, XP_018568543.1, XP_018568544.1, XP_018568546.1, XP_018568547.1, XP_018568548.1, XP_018568549.1	XP_023027118.1, XP_023028442.1	XP_028129222.1|
OG0000382	NP_001163063.1, NP_001260733.1, NP_610230.3	XP_008196725.1, XP_008196726.1, XP_008196728.1, XP_970067.1	XP_315403.4	XP_018570447.1, XP_018575239.1, XP_018575240.1, XP_018575241.1, XP_018575242.1, XP_018575243.1, XP_018575244.1, XP_018575246.1, XP_018575247.1	XP_023024051.1, XP_023024053.1, XP_023024054.1, XP_023024407.1, XP_023024408.1	XP_028137718.1, XP_028137719.1, XP_028137726.1, XP_028137728.1|
OG0000383	NP_001163280.1, NP_001163281.1, NP_001261874.1, NP_477399.1, NP_477400.1, NP_599145.1, NP_648764.1, NP_726373.1	XP_967837.1	XP_309663.5	XP_018565966.1, XP_018565978.1, XP_018565988.1, XP_018565995.1, XP_018566004.1, XP_018566012.1, XP_018566023.1, XP_018566034.1	XP_023019439.1, XP_023019440.1, XP_023019441.1, XP_023019444.1	XP_028137981.1, XP_028137982.1, XP_028137983.1, XP_028148272.1|
OG0000384	NP_001163315.1, NP_001163316.1, NP_001163317.1, NP_001163318.1, NP_001163319.1, NP_001163320.1, NP_525123.2, NP_728610.1, NP_728611.1, NP_728612.1	XP_015839977.1	XP_314526.3	XP_018577652.1, XP_018577653.1, XP_018577655.1, XP_018577656.1	XP_023019622.1, XP_023019623.1, XP_023019624.1, XP_023019625.1, XP_023019626.1, XP_023019627.1	XP_028130450.1, XP_028130451.1, XP_028130452.1, XP_028130454.1|
OG0000385	NP_001163639.1, NP_001262680.1, NP_001262681.1, NP_524392.2, NP_732263.1, NP_996228.1	XP_015833018.1, XP_015833022.1, XP_015833025.1, XP_015833030.1, XP_015833036.1, XP_015833044.1, XP_015833050.1	XP_321283.5	XP_018569908.1, XP_018569909.1, XP_018569910.1	XP_023018211.1, XP_023018212.1, XP_023018213.1, XP_023018214.1, XP_023018215.1, XP_023018216.1, XP_023018217.1	XP_028152026.1, XP_028152633.1|
OG0000386	NP_001163700.1, NP_001287485.1, NP_651149.2, NP_732871.1	XP_008201491.1, XP_015840899.1	XP_001689370.2, XP_003435798.1, XP_321865.3, XP_321867.5, XP_321869.5	XP_018565418.1, XP_018565440.1, XP_018565441.1, XP_018565442.1	XP_023013788.1, XP_023013792.1, XP_023013793.1	XP_028134333.1, XP_028134334.1, XP_028134335.1, XP_028134336.1, XP_028134337.1, XP_028134338.1, XP_028134339.1, XP_028134340.1|
OG0000387	NP_001163749.1, NP_001163750.1, NP_001262509.1, NP_651959.1	XP_008193353.1, XP_015837490.1, XP_015837495.1, XP_969151.1, XP_969226.2	XP_003436731.1, XP_003436933.1, XP_310951.5, XP_313043.5	XP_018570413.1, XP_018570419.1, XP_018570496.1	XP_023011780.1, XP_023011781.1, XP_023011782.1, XP_023020441.1	XP_028136786.1, XP_028136787.1, XP_028136788.1, XP_028136789.1, XP_028136791.1, XP_028136793.1|
OG0000388	NP_001188528.1, NP_001188529.1, NP_001245478.1, NP_001245479.1, NP_001245480.1, NP_001245481.1, NP_001259143.1, NP_569945.1, NP_726767.1, NP_726768.1, NP_726769.1			XP_018570806.1, XP_018570807.1, XP_018570808.1, XP_018570809.1	XP_023015127.1, XP_023021277.1, XP_023021288.1, XP_023021297.1, XP_023023250.1, XP_023023568.1, XP_023027287.1, XP_023027822.1	XP_028136446.1, XP_028136455.1, XP_028136464.1|
OG0000389	NP_001188842.2, NP_001286083.1, NP_476945.1, NP_599129.1, NP_995726.1	XP_008192539.1, XP_008192541.1, XP_008192542.1, XP_015834648.1, XP_970374.1	XP_319208.4	XP_018563823.1, XP_018563824.1, XP_018563827.1, XP_018563828.1, XP_023309703.1	XP_023011915.1, XP_023011916.1, XP_023011917.1, XP_023011918.1, XP_023011919.1, XP_023011920.1, XP_023011921.1, XP_023011923.1	XP_028129973.1, XP_028129974.1|
OG0000390	NP_001245426.1, NP_001245427.1, NP_001259075.1, NP_001284717.1, NP_651949.2, NP_726614.2, NP_726615.1	XP_015840287.1, XP_015840288.1, XP_015840289.1, XP_015840290.1, XP_015840291.1, XP_015840292.1, XP_015840293.1, XP_015840294.1, XP_015840295.1, XP_015840296.1, XP_969667.1	XP_311090.5	XP_018570699.1, XP_023311118.1	XP_023018752.1, XP_023027416.1, XP_023027417.1	XP_028137870.1, XP_028137874.1|
OG0000391	NP_001245583.1, NP_001245584.1, NP_001259361.1, NP_525082.2, NP_727290.1, NP_727291.1, NP_727292.1, NP_996387.1, NP_996388.1, NP_996389.1, NP_996390.1, NP_996391.1, NP_996392.1	XP_008201090.1, XP_008201091.1, XP_008201092.1	XP_003437028.1, XP_003437029.1, XP_310518.5	XP_018560802.1, XP_018560803.1, XP_018570357.1	XP_023011942.1, XP_023011949.1, XP_023020316.1	XP_028146133.1|
OG0000392	NP_001245746.1, NP_573382.1, NP_728242.1, NP_728243.1	XP_008192706.1, XP_008192707.1, XP_008192708.1, XP_008192710.1, XP_015834874.1, XP_015834875.1, XP_015834876.1, XP_015834877.1, XP_015834878.1, XP_015834879.1, XP_015834880.1, XP_015834881.1, XP_015834882.1	XP_312632.5	XP_018566482.1, XP_018566483.1, XP_018566484.1, XP_018566485.1	XP_023024859.1, XP_023024867.1	XP_028146481.1, XP_028151308.1|
OG0000393	NP_001246363.1, NP_001246364.1, NP_001261022.1, NP_725541.1, NP_725542.1, NP_725543.1, NP_725544.1, NP_725545.2	XP_008197909.1, XP_008197910.1, XP_008197911.1	XP_320338.4	XP_018561039.1, XP_018561048.1	XP_023029660.1, XP_023029662.1, XP_023029663.1, XP_023029664.1, XP_023029665.1, XP_023029666.1	XP_028131070.1, XP_028136378.1, XP_028136379.1, XP_028136380.1, XP_028136381.1, XP_028136383.1|
OG0000394	NP_001246587.1, NP_001261351.1, NP_001261353.1, NP_001368963.1, NP_647770.1, NP_728809.1, NP_728810.1	XP_008197261.1, XP_015838367.1, XP_015838369.1, XP_015838370.1, XP_015838371.1, XP_015838372.1, XP_015838373.1	XP_315718.3	XP_018571675.1, XP_018571676.1, XP_018571677.1, XP_018571678.1, XP_018571679.1	XP_023017714.1, XP_023017715.1, XP_023017716.1	XP_028140983.1, XP_028140994.1, XP_028140999.1|
OG0000395	NP_001247019.1, NP_001247020.1, NP_001262457.1, NP_001262458.1, NP_001369002.1, NP_001369003.1, NP_001369004.1, NP_001369005.1, NP_001369006.1, NP_001369007.1, NP_001369008.1, NP_001369009.1, NP_649991.2, NP_649993.2, NP_731469.2, NP_996191.1, NP_996192.1	XP_008197717.1, XP_015838755.1, XP_015838756.1	XP_001688410.2, XP_312866.5	XP_018577044.1	XP_023022058.1	XP_028150630.1, XP_028152631.1|
OG0000396	NP_001260592.1, NP_609989.1, NP_609990.1	XP_008195477.1, XP_015837014.1, XP_974612.1, XP_974632.1, XP_974652.1	XP_001238089.2, XP_307544.3, XP_552919.3	XP_018567157.1, XP_018567192.1, XP_018567320.1, XP_018567751.1, XP_018567763.1, XP_018567784.1, XP_023310513.1, XP_023312962.1	XP_023013676.1, XP_023013677.1, XP_023013678.1, XP_023025240.1	XP_028137002.1, XP_028137003.1, XP_028137004.1|
OG0000397	NP_001260869.1, NP_477502.1, NP_523684.2, NP_724934.1, NP_724935.1, NP_788304.1, NP_788305.1, NP_788306.1, NP_788307.1, NP_995801.1, NP_995802.1	XP_008200240.1, XP_966421.1, XP_975838.1	XP_001237711.2, XP_315788.3, XP_315935.4	XP_018565018.1, XP_018576602.2	XP_023019555.1, XP_023026305.1	XP_028131218.1, XP_028131220.1, XP_028131221.1, XP_028131222.1, XP_028152788.1|
OG0000398	NP_001261483.1, NP_001261484.1, NP_001261485.1, NP_001261486.1, NP_001261487.1, NP_648058.1	XP_008194056.1, XP_008194057.1, XP_008194058.1, XP_008194059.1, XP_975783.1	XP_315909.4	XP_018569363.1, XP_018569364.1, XP_018569365.1, XP_018569367.1, XP_018569368.1, XP_018569369.1, XP_018569370.1	XP_023014170.1, XP_023014171.1, XP_023014172.1	XP_028128153.1, XP_028128160.1, XP_028128169.1, XP_028128175.1|
OG0000399	NP_001261628.1, NP_608365.1, NP_648309.1, NP_648310.1, NP_729487.1, NP_729488.1, NP_729489.1	XP_008190545.1, XP_008190546.1, XP_015832978.1, XP_015832979.1, XP_015832980.1, XP_015832981.1	XP_001688735.1, XP_001688736.1, XP_315853.4	XP_018571524.1, XP_018571525.1, XP_018571526.1, XP_018571527.1, XP_018571528.1	XP_023025273.1	XP_028128423.1, XP_028128424.1, XP_028128425.1, XP_028128426.1|
OG0000400	NP_001261906.1, NP_001261907.1, NP_536745.4, NP_536746.1, NP_730088.1, NP_730089.1	XP_008198806.1, XP_008198807.1, XP_008198808.1, XP_008198809.1	XP_311484.3	XP_018562326.2, XP_018562327.2, XP_018562328.1, XP_018562329.1, XP_018562346.1	XP_023029610.1, XP_023029618.1, XP_023029619.1, XP_023029620.1, XP_023029621.1	XP_028137449.1, XP_028137450.1, XP_028137451.1, XP_028137453.1, XP_028137454.1|
OG0000401	NP_001262931.1, NP_001303446.1, NP_001303447.1, NP_733041.2		XP_321849.5			XP_028129919.1, XP_028132234.1, XP_028133578.1, XP_028133581.1, XP_028134511.1, XP_028135984.1, XP_028137508.1, XP_028137709.1, XP_028138777.1, XP_028149863.1, XP_028152181.1, XP_028152609.1, XP_028152648.1, XP_028152774.1, XP_028154408.1, XP_028154463.1, XP_028154960.1, XP_028154967.1, XP_028155001.1, XP_028155287.1, XP_028155347.1|
OG0000402	NP_523839.2, NP_572268.1, NP_995934.1	NP_001139379.1, NP_001139380.1, XP_008191999.1	XP_001237158.1, XP_001688870.1, XP_319299.4	XP_018571633.1, XP_018571634.1	XP_023015621.1, XP_023015622.1, XP_023016359.1, XP_023020914.1, XP_023025537.1	XP_028129560.1, XP_028129561.1, XP_028136692.1, XP_028136693.1, XP_028136694.1, XP_028136695.1, XP_028140980.1, XP_028140981.1, XP_028143686.1, XP_028153840.1|
OG0000403	NP_610793.1		XP_312615.1	XP_023311588.1, XP_023312582.1	XP_023011791.1, XP_023012890.1, XP_023014740.1, XP_023014742.1, XP_023015054.1, XP_023015713.1, XP_023018481.1, XP_023022184.1, XP_023022605.1, XP_023024488.1, XP_023024929.1, XP_023025733.1, XP_023025985.1, XP_023026647.1, XP_023027101.1, XP_023027506.1, XP_023027886.1, XP_023028019.1, XP_023028181.1	XP_028130227.1, XP_028135469.1, XP_028143582.1|
OG0000404	NP_611262.1	XP_008197198.1, XP_008197199.1, XP_008197200.1, XP_015838375.1, XP_015838437.1, XP_015838438.1	XP_003436878.1, XP_315178.5, XP_315182.5	XP_018563078.1, XP_018563079.1, XP_018563080.1, XP_018563095.1, XP_018563096.1, XP_018563097.1, XP_018563098.1, XP_023313179.1, XP_023313180.1, XP_023313181.1, XP_023313182.1	XP_023026089.1	XP_028147754.1, XP_028147761.1, XP_028147768.1, XP_028147775.1|
OG0000405	NP_611728.1, NP_611841.1	XP_008191167.1, XP_008191169.1, XP_008193825.2, XP_008196868.1, XP_008196869.1, XP_015836856.1, XP_015838288.1, XP_968043.2	XP_309932.4, XP_314529.4, XP_552428.3	XP_018575449.1, XP_023310601.1	XP_023021065.1, XP_023021647.1, XP_023023827.1	XP_028128350.1, XP_028128352.1, XP_028128353.1, XP_028130423.1, XP_028130424.1, XP_028135507.1, XP_028135509.1, XP_028135510.1|
OG0000406		XP_001814862.1, XP_015838957.1		XP_018578651.1, XP_018578982.1, XP_018578983.2, XP_018579015.2, XP_018579019.1, XP_018579026.2, XP_023310132.1, XP_023312342.1, XP_023312343.1	XP_023017287.1, XP_023017288.1, XP_023023427.1, XP_023025922.1, XP_023027103.1, XP_023028143.1	XP_028137344.1, XP_028137345.1, XP_028142953.1, XP_028143906.1, XP_028143907.1, XP_028145678.1, XP_028148623.1, XP_028149778.1, XP_028150778.1|
OG0000407		XP_008192473.1, XP_015839913.1, XP_015839955.1		XP_018571918.1	XP_023020341.1, XP_023028914.1, XP_023028915.1, XP_023028933.1, XP_023028934.1, XP_023028936.1	XP_028130759.1, XP_028130760.1, XP_028134924.1, XP_028144588.1, XP_028144589.1, XP_028144590.1, XP_028145804.1, XP_028145805.1, XP_028145806.1, XP_028147930.1, XP_028151269.1, XP_028153141.1, XP_028153142.1, XP_028154481.1, XP_028154482.1, XP_028154666.1|
OG0000408		XP_008194049.1, XP_015835716.1, XP_015835717.1, XP_015835718.1, XP_015835719.1, XP_015835720.1, XP_015835721.1, XP_015835722.1, XP_015835723.1, XP_015835724.1, XP_015835725.1, XP_015835726.1, XP_015835727.1, XP_015835728.1	XP_003435918.1, XP_321331.5	XP_023310476.1, XP_023310477.1, XP_023310478.1, XP_023310479.1, XP_023310480.1, XP_023310481.1, XP_023310483.1	XP_023015042.1, XP_023015043.1, XP_023015044.1
OG0000409		XP_008195116.2, XP_008195121.2, XP_015832876.1, XP_015832877.1, XP_015839865.1, XP_015839868.1, XP_015839871.1, XP_015839876.1, XP_015839893.1, XP_015839897.1, XP_015840044.1, XP_015840910.1, XP_015840911.1, XP_015840912.1, XP_015840926.1, XP_015840927.1, XP_015840928.1		XP_018566518.1, XP_018566530.1, XP_023310033.1, XP_023310034.1	XP_023018065.1, XP_023018067.1, XP_023030097.1	XP_028149227.1, XP_028152538.1|
OG0000410		XP_008196683.1		XP_018568990.1, XP_018571753.1, XP_018571754.1, XP_018576917.1, XP_018578490.2, XP_023311285.1, XP_023311286.1, XP_023311287.1, XP_023311288.1, XP_023311976.1, XP_023312438.1, XP_023313021.1	XP_023015306.1, XP_023018160.1, XP_023019093.1, XP_023019094.1, XP_023019095.1, XP_023019096.1, XP_023019098.1, XP_023019099.1, XP_023019100.1, XP_023029372.1, XP_023029373.1	XP_028139244.1, XP_028150672.1|
OG0000411		XP_008197875.1, XP_008197877.1, XP_008197878.1, XP_015839179.1, XP_015839180.1, XP_015839181.1, XP_015839182.1, XP_015839183.1, XP_015839184.1, XP_015839185.1, XP_015839186.1	XP_308628.5	XP_018574380.1, XP_018574381.1, XP_018574382.1	XP_023027053.1, XP_023027061.1, XP_023027068.1	XP_028130399.1, XP_028130400.1, XP_028130401.1, XP_028130402.1, XP_028130403.1, XP_028130404.1, XP_028130405.1, XP_028130406.1|
OG0000412		XP_008200478.1, XP_008200487.1	XP_310729.1	XP_018561258.1, XP_018562168.1, XP_018570593.1, XP_018574683.1, XP_018576377.1, XP_018578352.1, XP_023310560.1, XP_023311304.1, XP_023312649.1, XP_023312894.1	XP_023013341.1, XP_023016389.1, XP_023016646.1, XP_023017224.1, XP_023018087.1, XP_023019185.1, XP_023019193.1, XP_023022033.1, XP_023022544.1, XP_023026662.1	XP_028134679.1, XP_028136977.1, XP_028155007.1|
OG0000413		XP_008201074.1, XP_008201075.1, XP_008201076.1, XP_015840788.1, XP_015840789.1, XP_015840790.1, XP_015840791.1, XP_015840792.1, XP_015840793.1		XP_018579084.1, XP_018579085.1, XP_018579086.1, XP_018579087.1, XP_018579088.1, XP_018579089.1, XP_018579090.1	XP_023011532.1, XP_023011534.1, XP_023011552.1, XP_023015759.1, XP_023015760.1, XP_023015761.1, XP_023015762.1, XP_023015763.1	XP_028147397.1, XP_028150836.1|
OG0000414		XP_015836997.1		XP_018566194.1, XP_018566198.1, XP_018566200.1, XP_018566809.1, XP_018566810.1, XP_018566811.1, XP_018566812.1, XP_018566817.1, XP_018566820.1, XP_018566827.1, XP_018566829.1, XP_018566830.1, XP_018566831.1, XP_018566832.1, XP_018566834.1, XP_018566835.1, XP_018566836.1, XP_023310186.1, XP_023312538.1	XP_023014529.1	XP_028129760.1, XP_028129761.1, XP_028129762.1, XP_028136985.1, XP_028153450.1|
OG0000415				XP_018563677.1, XP_018568319.1, XP_018568320.1, XP_018568321.1, XP_018568323.1, XP_018568324.1, XP_018568325.1, XP_018568329.1, XP_018568330.1, XP_023310399.1, XP_023310400.1, XP_023310411.1, XP_023310412.1, XP_023311237.1, XP_023311238.1, XP_023311239.1, XP_023311240.1, XP_023311241.1, XP_023311244.1, XP_023311247.1, XP_023311248.1, XP_023311249.1, XP_023311250.1, XP_023312433.1, XP_023312899.1		XP_028151473.1|
OG0000416				XP_018564163.1, XP_018564164.1, XP_018564165.1, XP_018564166.1, XP_018564168.1, XP_018564169.1, XP_018564170.1, XP_018564171.1, XP_018564174.1, XP_018564175.1, XP_018564176.1, XP_018564178.1, XP_018564179.1, XP_018564180.1, XP_018564182.1, XP_018573927.1, XP_018573931.1, XP_018573934.1, XP_018573962.1, XP_018573963.1, XP_023309925.1, XP_023309926.1, XP_023309927.1, XP_023309928.1, XP_023309929.1,…
OG0000417				XP_018570662.1, XP_023309972.1, XP_023310049.1, XP_023310209.1, XP_023310291.1, XP_023310342.1, XP_023310419.1, XP_023310442.1, XP_023310673.1, XP_023310714.1, XP_023310826.1, XP_023310930.1, XP_023311027.1, XP_023311291.1, XP_023311324.1, XP_023311519.1, XP_023312046.1, XP_023312219.1, XP_023312297.1, XP_023312317.1, XP_023312360.1, XP_023312426.1, XP_023312483.1, XP_023313161.1	XP_023013445.1	XP_028147713.1|
OG0000418				XP_018577745.1		XP_028130263.1, XP_028132522.1, XP_028132949.1, XP_028133339.1, XP_028136470.1, XP_028138333.1, XP_028139710.1, XP_028142315.1, XP_028142616.1, XP_028142666.1, XP_028142845.1, XP_028144351.1, XP_028144670.1, XP_028147030.1, XP_028147334.1, XP_028148103.1, XP_028148294.1, XP_028148914.1, XP_028149335.1, XP_028151253.1, XP_028152077.1, XP_028153310.1, XP_028153510.1, XP_028154538.1, XP_028155391.1|
OG0000419	NP_001014631.3, NP_001014632.3, NP_001163640.2, NP_001262688.1, NP_001262690.1, NP_001262691.1, NP_001262692.1, NP_524844.6, NP_732282.6, NP_732283.5, NP_732284.5	XP_008200639.1, XP_015838924.1, XP_015838930.1, XP_015838932.1, XP_015838935.1, XP_015838936.1, XP_015838942.1	XP_003435905.1, XP_003435906.1, XP_003435907.1	XP_018574371.1	XP_023012546.1, XP_023012547.1	XP_028152619.1|
OG0000420	NP_001027029.2, NP_001027030.1, NP_001027031.1, NP_001245439.1, NP_001245440.1	XP_008193445.1, XP_008193447.1, XP_008193448.1, XP_008193449.1, XP_015835956.1, XP_015835963.1, XP_015835973.1, XP_015835980.1, XP_015835983.1, XP_015835985.1, XP_015835990.1		XP_018578916.1	XP_023014801.1	XP_028139883.1, XP_028139884.1, XP_028139885.1, XP_028139886.1, XP_028139887.1, XP_028139888.1, XP_028139890.1|
OG0000421	NP_001033913.1, NP_001246089.1, NP_001246090.1, NP_001260573.1, NP_523601.2, NP_724183.1, NP_724184.2, NP_724185.1, NP_724186.2	XP_008192942.1, XP_008192948.1, XP_008192951.1, XP_008192965.1, XP_015840308.1	XP_316909.4	XP_018573195.1, XP_018573196.1, XP_018573197.1, XP_018573200.1	XP_023025601.1	XP_028137146.1, XP_028137148.1, XP_028137149.1, XP_028137150.1, XP_028137152.1|
OG0000422	NP_001036327.1, NP_001036328.1, NP_001097050.1, NP_001097051.1, NP_001245844.1, NP_001259886.1, NP_001259887.1, NP_608630.2	XP_008190518.1, XP_008190528.1, XP_008190534.1, XP_008190550.1, XP_015836283.1, XP_015836284.1	XP_320082.4	XP_018566785.1, XP_018566822.1	XP_023018421.1	XP_028137210.1, XP_028137211.1, XP_028137212.1, XP_028137213.1, XP_028137215.1, XP_028137216.1, XP_028137217.1|
OG0000423	NP_001096975.1, NP_001245655.1, NP_001245656.1, NP_001245657.1, NP_001285225.1, NP_001285226.1, NP_001285227.1, NP_572914.2, NP_727728.1, NP_788899.1	XP_015834326.1	XP_003436921.1, XP_311036.5	XP_018572898.2, XP_023311172.1	XP_023013137.1, XP_023013143.1, XP_023013150.1, XP_023013158.1	XP_028135055.1, XP_028135057.1, XP_028135058.1, XP_028135059.1, XP_028135060.1, XP_028135061.1|
OG0000424	NP_001097089.2, NP_001245891.1, NP_001303309.1, NP_523483.2, NP_995634.2	XP_008197616.1, XP_015838654.1, XP_015838655.1, XP_015838656.1, XP_015838657.1, XP_015838658.1, XP_015838659.1	XP_314669.4	XP_018564374.1	XP_023022362.1, XP_023022363.1	XP_028129594.1, XP_028129595.1, XP_028129596.1, XP_028129597.1, XP_028129598.1, XP_028129599.1, XP_028129600.1, XP_028129601.1, XP_028129602.1|
OG0000425	NP_001097711.1, NP_001097712.1, NP_001138028.1, NP_001246998.1, NP_001247000.1, NP_001247001.1, NP_001368959.1, NP_476697.3, NP_731291.2, NP_731292.2, NP_731293.3, NP_788603.1	XP_015837877.1, XP_015837878.1, XP_966744.2	XP_003436520.1, XP_003436522.1, XP_313293.5	XP_018564756.1, XP_018564765.1, XP_018564773.1, XP_018564782.1, XP_018564788.1	XP_023019048.1	XP_028142430.1|
OG0000426	NP_001137878.2, NP_001137879.3, NP_001246580.1	XP_008190906.1, XP_008190907.1, XP_008190908.1, XP_015833393.1, XP_973061.2	XP_001689346.2	XP_018574839.1, XP_018574840.1, XP_018574841.1, XP_018574842.1, XP_018574843.1	XP_023016580.1, XP_023016581.1, XP_023016582.1	XP_028139573.1, XP_028139575.1, XP_028139576.1, XP_028139577.1, XP_028139578.1, XP_028139579.1, XP_028139580.1, XP_028139581.1|
OG0000427	NP_001138032.1	XP_015834268.1		XP_018580265.1, XP_018580266.1, XP_018580267.1, XP_018580268.1, XP_018580269.1	XP_023016589.1, XP_023016590.1, XP_023016592.1, XP_023016593.1	XP_028150018.1, XP_028150024.1, XP_028150032.1, XP_028150040.1, XP_028150049.1, XP_028150054.1, XP_028150060.1, XP_028150069.1, XP_028150075.1, XP_028150083.1, XP_028150089.1, XP_028150105.1, XP_028150111.1, XP_028150118.1|
OG0000428	NP_001162839.1, NP_001285121.1, NP_001285122.1, NP_001285123.1, NP_476570.1, NP_511123.2, NP_722606.1, NP_727525.1	XP_008191347.1, XP_008191348.1, XP_008191349.1, XP_967731.1, XP_971844.1	XP_003436096.1, XP_312603.5, XP_319738.2	XP_018567831.1, XP_018567832.1, XP_018580107.1	XP_023021414.1, XP_023022227.1	XP_028145879.1, XP_028145880.1, XP_028145881.1, XP_028145882.1|
OG0000429	NP_001162952.1, NP_001260378.1, NP_001260379.1, NP_476562.1, NP_476563.1	XP_008194388.1, XP_008194389.1, XP_008194390.1, XP_008194391.1, XP_015835918.1, XP_015835919.1, XP_974947.2	XP_555434.3	XP_018561072.1, XP_018561073.1, XP_018561074.1, XP_018561075.1, XP_018561076.1, XP_018561077.1	XP_023012627.1, XP_023012636.1	XP_028141857.1, XP_028141858.1, XP_028141859.1, XP_028141860.1|
OG0000430	NP_001163373.1, NP_001163374.1, NP_001261548.1, NP_001261549.1, NP_001261550.1, NP_001261551.1, NP_001261552.1, NP_001261553.1, NP_001286975.1, NP_524652.1, NP_729311.2	XP_008190560.1, XP_008190561.1, XP_008190562.1	XP_313912.4	XP_018571076.1, XP_018571077.1, XP_018571078.1, XP_018571079.1, XP_018571080.1, XP_018571081.1	XP_023019373.1	XP_028151027.1, XP_028151034.1, XP_028151043.1|
OG0000431	NP_001188575.1, NP_001188576.1, NP_001259387.1, NP_524642.2	XP_008192360.1, XP_008192361.1, XP_008192362.1, XP_008192363.1, XP_008192364.1, XP_008192365.1	XP_311133.5	XP_018572266.1, XP_018572275.1, XP_018572284.1, XP_018572292.1, XP_018572300.1, XP_018572307.1	XP_023027762.1, XP_023029453.1, XP_023029454.1, XP_023029455.1, XP_023029456.1	XP_028149091.1, XP_028149092.1, XP_028149093.1|
OG0000432	NP_001188769.1, NP_001188770.1, NP_001188771.1, NP_001285795.1, NP_001285796.1, NP_001285797.1, NP_609357.2	XP_008199810.1, XP_008199812.1, XP_015837854.1, XP_015837855.1	XP_317322.4	XP_018568154.1, XP_018568155.1, XP_018568156.1, XP_018568157.1, XP_018568158.1, XP_023312693.1	XP_023018718.1, XP_023018720.1, XP_023018721.1, XP_023018722.1, XP_023018723.1, XP_023018724.1	XP_028149070.1|
OG0000433	NP_001188824.2, NP_001188825.2, NP_001188826.2, NP_001188827.2, NP_001286002.1, NP_001286003.1	XP_015836419.1, XP_015836420.1, XP_015836421.1, XP_015836422.1, XP_015836423.1, XP_015836424.1	XP_555522.3	XP_023311915.1	XP_023015443.1	XP_028138528.1, XP_028138529.1, XP_028138530.1, XP_028138531.1, XP_028138533.1, XP_028138534.1, XP_028138535.1, XP_028138536.1, XP_028138537.1, XP_028138538.1|
OG0000434	NP_001245421.1, NP_001245422.1, NP_726568.2, NP_995596.1	XP_015836365.1, XP_015836366.1, XP_015836367.1, XP_015836368.1, XP_015836369.1, XP_015836370.1, XP_015836371.1, XP_015836372.1, XP_015836373.1, XP_015836374.1, XP_015836376.1, XP_015836377.1, XP_015836378.1	XP_566366.4	XP_018575886.1, XP_018575887.1, XP_018575888.1	XP_023012631.1, XP_023012632.1, XP_023012633.1	XP_028144867.1|
OG0000435	NP_001245974.1, NP_001285831.1, NP_609484.1	XP_008193719.1, XP_008193720.1, XP_008193721.1, XP_015835874.1, XP_973695.2	XP_317137.3	XP_018577786.1	XP_023013042.1, XP_023021582.1, XP_023021583.1	XP_028130058.1, XP_028130136.1, XP_028130202.1, XP_028136517.1, XP_028136520.1, XP_028144244.1, XP_028144245.1, XP_028144246.1, XP_028144247.1, XP_028144249.1, XP_028144250.1, XP_028148024.1|
OG0000436	NP_001246140.1, NP_610158.3, NP_724398.2, NP_724399.2, NP_724400.2, NP_724401.2, NP_724402.2	XP_008196853.2, XP_008196854.1, XP_008196856.1, XP_015838207.1, XP_015838208.1, XP_015838209.1, XP_975181.3	XP_319376.3	XP_018561512.1, XP_023310219.1, XP_023310220.1, XP_023310222.1, XP_023310225.1, XP_023310226.1	XP_023014826.1, XP_023014827.1	XP_028143509.1, XP_028143510.1|
OG0000437	NP_001259407.1, NP_001262919.1, NP_001356939.1, NP_524484.1, NP_524738.1, NP_524921.1, NP_524937.1	XP_001813974.1, XP_008191594.1, XP_008192788.1, XP_015834938.1	XP_003436397.1, XP_309483.4, XP_312797.5	XP_018563793.1, XP_018563794.1, XP_018565626.1, XP_018568759.1	XP_023021948.1, XP_023022011.1, XP_023024567.1, XP_023030454.1	XP_028129101.1, XP_028129552.1, XP_028155722.1|
OG0000438	NP_001260480.2, NP_001260481.1, NP_001260482.1, NP_001260483.1, NP_001260484.1, NP_001260485.1, NP_525104.3, NP_602305.2, NP_723952.2, NP_723953.2	XP_015833163.1, XP_015833165.1, XP_015833173.1, XP_015833176.1, XP_015833183.1, XP_015833186.1, XP_015833189.1, XP_015833195.1	XP_001231059.2, XP_024667089.1, XP_554215.3, XP_554217.3	XP_023310610.1	XP_023017127.1	XP_028129300.1|
OG0000439	NP_001260588.1, NP_609977.1, NP_724203.2	XP_008195083.1, XP_015836710.1, XP_015836711.1, XP_015836712.1, XP_015836713.1, XP_015836714.1, XP_015836715.1	XP_308164.4	XP_018579324.1, XP_018579325.1, XP_018579326.1, XP_018579327.1, XP_018579328.1, XP_018579330.1, XP_018579331.1	XP_023017829.1	XP_028154053.1, XP_028154058.1, XP_028154064.1, XP_028154068.1, XP_028154073.1, XP_028154078.1|
OG0000440	NP_001261029.1, NP_001261030.1, NP_001261031.1, NP_001261032.1	XP_008197469.1, XP_008197471.1, XP_008197472.1, XP_008197473.1, XP_015838536.1, XP_015838537.1, XP_015838538.1	XP_320284.4	XP_018569090.1, XP_018569091.1, XP_018569092.1, XP_018569093.1, XP_018569094.1, XP_018569095.1, XP_018569097.1, XP_018569098.1, XP_018569099.1	XP_023021976.1	XP_028147543.1, XP_028147544.1, XP_028154046.1|
OG0000441	NP_001261544.1, NP_001261545.1, NP_001261546.1, NP_001261547.1, NP_001286973.1, NP_524832.3, NP_729297.1, NP_729298.2, NP_729299.1, NP_729300.1, NP_729301.1, NP_729302.2, NP_729303.1	XP_008191383.2	XP_001237806.2, XP_316411.4	XP_018571958.1, XP_018571960.1, XP_018571961.1, XP_018571962.1, XP_018571964.1, XP_018571965.1	XP_023013483.1	XP_028146932.1, XP_028148665.1|
OG0000442	NP_001261721.1, NP_648495.2	XP_008199158.1, XP_008199636.1, XP_015840121.1, XP_015840155.1		XP_018561779.1, XP_018562371.1, XP_018566821.1, XP_018572042.1, XP_018577058.1, XP_018577060.1, XP_018577483.1, XP_018580311.1		XP_028130433.1, XP_028133606.1, XP_028139357.1, XP_028139358.1, XP_028142371.1, XP_028150602.1, XP_028151482.1, XP_028154728.1, XP_028154973.1, XP_028154981.1, XP_028155080.1|
OG0000443	NP_001261923.1, NP_001261924.1, NP_001261925.1, NP_001261926.1, NP_648839.1, NP_788510.1	XP_015839674.1	XP_003435968.1, XP_321162.5	XP_018575861.1, XP_018575862.1, XP_018575863.1, XP_018575864.1	XP_023015784.1, XP_023015785.1	XP_028134752.1, XP_028134753.1, XP_028134754.1, XP_028134755.1, XP_028134756.1, XP_028134757.1, XP_028134758.1, XP_028151367.1, XP_028151375.1, XP_028151381.1|
OG0000444	NP_001262416.1, NP_001262417.1, NP_001262418.1, NP_001287254.2, NP_649896.2	XP_008193789.1, XP_008193790.1, XP_015836937.1, XP_015836938.1, XP_015836939.1, XP_015836940.1	XP_003436012.1, XP_550770.4	XP_018579370.1, XP_018579371.1, XP_018579372.1, XP_018579373.1, XP_018579374.1	XP_023015312.1, XP_023015314.1, XP_023015315.1	XP_028146099.1, XP_028146108.1, XP_028146117.1, XP_028146124.1|
OG0000445	NP_001262985.1, NP_001287541.1, NP_524515.2, NP_733140.2, NP_733141.1, NP_733142.1, NP_733143.1, NP_733144.3, NP_733145.3, NP_996300.1	XP_008194890.1, XP_008194891.1	XP_003436155.1, XP_003436156.1, XP_003436157.1, XP_003436158.1, XP_312372.4	XP_018560991.1, XP_018560992.1	XP_023019845.1, XP_023019846.1	XP_028144112.1, XP_028144113.1, XP_028150421.1, XP_028154855.1|
OG0000446	NP_001287180.1, NP_730941.1, NP_730942.1	XP_008199542.1, XP_015834096.1, XP_015834103.1, XP_015834106.1, XP_015834112.1, XP_015834117.1, XP_015834128.1, XP_015834139.1, XP_015834150.1, XP_015834169.1	XP_557157.3	XP_023310627.1, XP_023310628.1	XP_023019788.1	XP_028141668.1, XP_028141669.1, XP_028141670.1, XP_028141671.1, XP_028141672.1, XP_028141673.1, XP_028141674.1, XP_028141675.1|
OG0000447	NP_477082.1, NP_726403.2	XP_008190346.1, XP_008190347.1, XP_008190348.1, XP_008190349.1, XP_008190350.1, XP_008190351.1, XP_008190352.1, XP_015840999.1	XP_318175.4	XP_018561755.1, XP_018561761.1, XP_018561769.1, XP_018561777.1, XP_018561784.1	XP_023029774.1, XP_023029775.1, XP_023029776.1, XP_023029777.1	XP_028129570.1, XP_028129571.1, XP_028129572.1, XP_028129573.1, XP_028129574.1|
OG0000448	NP_523520.2, NP_523647.2, NP_523721.1		XP_310172.2, XP_310173.1	XP_018567067.2, XP_018577261.2, XP_023309827.1, XP_023309829.1, XP_023310496.1, XP_023310497.1, XP_023310818.1, XP_023312069.1, XP_023312982.1, XP_023312983.1	XP_023015649.1, XP_023024059.1, XP_023026692.1	XP_028137025.1, XP_028138470.1, XP_028140432.1, XP_028143788.1, XP_028144552.1, XP_028148358.1, XP_028150013.1|
OG0000449	NP_572530.1	XP_015834672.1, XP_015834673.1, XP_015834674.1, XP_015834675.1, XP_015834676.1, XP_015834677.1, XP_968126.3	XP_321065.4	XP_018567875.1, XP_018567876.1, XP_018567877.1, XP_018567878.1, XP_018567879.1, XP_018567880.1, XP_018567881.1	XP_023023681.1, XP_023023682.1, XP_023023683.1, XP_023023684.1, XP_023028994.1	XP_028127746.1, XP_028127747.1, XP_028127748.1, XP_028127749.1|
OG0000450	NP_573024.1	XP_015839041.1, XP_015839042.1, XP_973482.1	XP_563485.4	XP_018567513.1, XP_018567522.1, XP_018567523.1, XP_018567524.1, XP_018567525.1, XP_018567526.1, XP_018578169.1, XP_018578170.1, XP_023312283.1, XP_023312284.1	XP_023018993.1, XP_023019002.1, XP_023019024.1, XP_023019032.1, XP_023019039.1, XP_023019047.1	XP_028143283.1, XP_028143284.1, XP_028143285.1, XP_028143286.1|
OG0000451	NP_610907.1, NP_611420.1	XP_015836649.1		XP_018566896.1, XP_018566897.1, XP_018566898.1, XP_018566899.1, XP_018566900.1, XP_023309860.1, XP_023309861.1	XP_023020967.1, XP_023020969.1, XP_023021654.1, XP_023021655.1	XP_028133249.1, XP_028134128.1, XP_028134129.1, XP_028134130.1, XP_028134132.1, XP_028134133.1, XP_028139909.1, XP_028139910.1, XP_028143041.1, XP_028143047.1, XP_028150643.1|
OG0000452	NP_611850.1	XP_015833143.1, XP_015833144.1, XP_015833145.1, XP_015833146.1	XP_316173.2	XP_018565336.1, XP_018565337.1, XP_018565338.1, XP_018565339.1, XP_018565340.1, XP_018565342.1, XP_018565343.1, XP_018565344.1	XP_023023153.1, XP_023023162.1, XP_023023169.1, XP_023023173.1, XP_023023180.1	XP_028134549.1, XP_028134550.1, XP_028134551.1, XP_028134552.1, XP_028134553.1, XP_028134555.1|
OG0000453	NP_648605.1, NP_729842.1, NP_729843.1	XP_008190503.1, XP_008190504.1, XP_015832991.1, XP_015832993.1, XP_015832994.1, XP_970364.2	XP_003437178.1, XP_003437179.1, XP_309223.5	XP_018573950.1, XP_018573951.1, XP_018573952.1, XP_018573953.1	XP_023013569.1, XP_023013570.1, XP_023013571.1	XP_028143795.1, XP_028143796.1, XP_028143797.1, XP_028143799.1, XP_028143800.1, XP_028143801.1|
OG0000454	NP_724456.1, NP_724457.1, NP_724458.1, NP_724459.1	NP_001107650.1, NP_001135390.1, XP_008197630.1, XP_008197631.1, XP_008197632.1, XP_008197633.1, XP_008197634.1	XP_001238299.2, XP_320323.4	XP_018560850.1, XP_018560858.1, XP_018560866.1, XP_018560874.1	XP_023020537.1, XP_023020547.1, XP_023030443.1	XP_028128296.1, XP_028128297.1, XP_028128299.1, XP_028128300.1, XP_028128301.1|
OG0000455		XP_001810078.1, XP_008190650.1, XP_008191903.1, XP_008191904.1, XP_008191906.2, XP_015833473.1, XP_015833474.1, XP_015834401.1, XP_015834402.1, XP_015834403.1, XP_015834404.1, XP_015834405.1, XP_015834410.1, XP_015834411.1, XP_015834413.1, XP_015834414.1, XP_015834419.1, XP_015837021.1, XP_015839946.1, XP_015839947.1, XP_015839948.1, XP_015839949.1		XP_018577821.1	XP_023018847.1	XP_028153682.1|
OG0000456		XP_008191380.1, XP_015836797.1, XP_015837683.1, XP_973188.1	XP_319899.3	XP_018561622.1, XP_018566903.1, XP_018568773.2	XP_023017937.1, XP_023019046.1, XP_023019246.1, XP_023019247.1, XP_023019248.1, XP_023019250.1, XP_023020194.1, XP_023024872.1, XP_023024873.1, XP_023025286.1, XP_023028495.1, XP_023029674.1, XP_023029679.1	XP_028128904.1, XP_028128949.1, XP_028133814.1, XP_028135634.1|
OG0000457		XP_008196951.1		XP_018574699.2, XP_018574702.1, XP_018575810.1, XP_023311989.1, XP_023311990.1, XP_023311991.1	XP_023016487.1, XP_023016488.1, XP_023016489.1, XP_023028476.1, XP_023028477.1, XP_023028478.1, XP_023028479.1, XP_023028480.1	XP_028138351.1, XP_028141627.1, XP_028141634.1, XP_028143489.1, XP_028143490.1, XP_028143491.1, XP_028143496.1, XP_028149199.1, XP_028149204.1, XP_028150707.1|
OG0000458		XP_966823.2, XP_966913.1, XP_967009.1		XP_018561359.1, XP_018561402.1, XP_018561906.1, XP_018561914.1, XP_018561922.1, XP_018575639.1, XP_018575640.1, XP_018575643.1, XP_023310434.1, XP_023311398.1, XP_023311399.1	XP_023026802.1, XP_023029950.1, XP_023029959.1, XP_023029967.1, XP_023029976.1, XP_023029984.1, XP_023029996.1, XP_023030007.1	XP_028128563.1, XP_028128567.1, XP_028147358.1|
OG0000459				XP_018561026.1, XP_018562776.1, XP_018562807.1, XP_018564785.1, XP_018565476.2, XP_018566090.1, XP_018567393.1, XP_018567608.1, XP_018568545.1, XP_018569462.1, XP_018569905.1, XP_018569975.1, XP_018573327.1, XP_018573662.1, XP_018573784.1, XP_018574492.1, XP_018574499.1, XP_018574625.1, XP_018576317.1, XP_018576512.1, XP_018577017.1, XP_018577260.1, XP_018577806.2, XP_018578567.1, XP_023310001.1
OG0000460				XP_018569392.1, XP_023310207.1, XP_023310602.1, XP_023310756.1, XP_023310787.1, XP_023311461.1, XP_023311508.1, XP_023311829.1, XP_023311905.1, XP_023311995.1, XP_023312004.1, XP_023312073.1, XP_023312079.1, XP_023312307.1, XP_023312410.1, XP_023312517.1, XP_023312529.1, XP_023312975.1	XP_023014683.1, XP_023015322.1, XP_023015589.1, XP_023017424.1, XP_023017433.1, XP_023024598.1, XP_023026666.1
OG0000461					XP_023014373.1, XP_023014374.1, XP_023014375.1, XP_023014376.1, XP_023014377.1, XP_023014379.1, XP_023014380.1, XP_023015090.1, XP_023015092.1, XP_023015093.1, XP_023015095.1, XP_023015096.1, XP_023015097.1, XP_023020230.1, XP_023020231.1, XP_023020232.1, XP_023020233.1, XP_023020234.1, XP_023020236.1, XP_023020240.1, XP_023020247.1, XP_023020252.1, XP_023023645.1, XP_023027398.1, XP_023029667.1
OG0000462						XP_028131000.1, XP_028132977.1, XP_028134525.1, XP_028136497.1, XP_028140440.1, XP_028141962.1, XP_028142324.1, XP_028143830.1, XP_028144097.1, XP_028144418.1, XP_028144432.1, XP_028145279.1, XP_028145893.1, XP_028146015.1, XP_028148479.1, XP_028150668.1, XP_028151439.1, XP_028152354.1, XP_028152355.1, XP_028152356.1, XP_028152357.1, XP_028152812.1, XP_028153628.1, XP_028153701.1, XP_028154894.1|
OG0000463						XP_028128755.1, XP_028128756.1, XP_028128757.1, XP_028128758.1, XP_028128759.1, XP_028128760.1, XP_028128761.1, XP_028128762.1, XP_028128766.1, XP_028128797.1, XP_028128798.1, XP_028128799.1, XP_028128800.1, XP_028128801.1, XP_028128802.1, XP_028128803.1, XP_028128804.1, XP_028128805.1, XP_028128806.1, XP_028128808.1, XP_028128809.1, XP_028128810.1, XP_028128811.1, XP_028128812.1, XP_028128813.1|
OG0000464	NP_001014680.1, NP_001014682.1, NP_001036764.2, NP_001036765.1, NP_001138120.1, NP_001138121.1, NP_001138122.1, NP_001368951.1	XP_008198126.1, XP_008198128.1, XP_015839473.1, XP_015839474.1, XP_015839475.1	XP_003436561.1, XP_316817.5	XP_018576282.1, XP_018576289.1	XP_023019221.1, XP_023024244.1, XP_023025325.1, XP_023025333.1	XP_028134710.1, XP_028154265.1, XP_028154272.1|
OG0000465	NP_001036264.2, NP_001096916.1, NP_001096917.1, NP_001188564.1, NP_001188565.1, NP_001259366.1, NP_001259367.1, NP_001285027.1, NP_001285028.1, NP_001368977.1, NP_511092.2	XP_015840616.1, XP_015840617.1, XP_015840618.1, XP_015840619.1	XP_310575.5	XP_018574776.1, XP_018574784.1, XP_018574789.1, XP_018574796.1, XP_018574803.1, XP_018574811.1	XP_023014356.1	XP_028148116.1|
OG0000466	NP_001036474.2, NP_001036475.3, NP_001163064.1, NP_001163065.1, NP_001163066.1, NP_001246152.1, NP_001246153.1, NP_652026.2, NP_724492.1	XP_008201422.1, XP_008201423.1, XP_008201424.1, XP_015840519.1, XP_975074.1	XP_001688874.1, XP_316491.2	XP_018568275.1, XP_018568276.1, XP_018568277.1, XP_018568278.1	XP_023026377.1, XP_023026738.1	XP_028144330.1, XP_028144331.1|
OG0000467	NP_001096885.2, NP_001259251.1, NP_001259252.1, NP_001259253.1, NP_001284886.1, NP_001284887.1, NP_001284888.1, NP_001284889.1, NP_525078.3, NP_726986.3, NP_726987.2, NP_726988.3, NP_726989.3, NP_996354.2	XP_015835760.1, XP_015835762.1, XP_015835764.1, XP_015835766.1, XP_015835768.1, XP_015835770.1	XP_314474.4	XP_018568532.1	XP_023019275.1	XP_028151291.1|
OG0000468	NP_001097486.1, NP_001097487.1, NP_001097488.1, NP_647767.1, NP_728797.1, NP_728798.1, NP_728799.1, NP_728800.1, NP_728801.1, NP_728802.2, NP_728803.2, NP_728804.1, NP_728805.1, NP_728806.1, NP_995982.1, NP_995983.1	XP_008199569.1, XP_008199570.1, XP_008199571.1	XP_315693.3	XP_018578150.1	XP_023016315.1	XP_028150909.1, XP_028150915.1|
OG0000469	NP_001097501.1, NP_001246616.1, NP_001246617.1, NP_001246618.1, NP_001246619.1, NP_001246620.1, NP_001246621.1, NP_001246622.1, NP_001261412.1, NP_001261413.1, NP_647893.2	XP_008193040.1, XP_015839425.1, XP_015839426.1, XP_969385.2	XP_556653.3	XP_018572282.1	XP_023013123.1, XP_023013124.1, XP_023013125.1	XP_028139063.1, XP_028139069.1, XP_028139077.1, XP_028139085.1|
OG0000470	NP_001097631.1, NP_001097632.1, NP_001137961.1, NP_001246812.1, NP_001246813.1, NP_001261979.1, NP_730245.2	XP_008199691.1, XP_008199692.1, XP_008199693.1, XP_008199695.1, XP_008199696.1, XP_008199697.1, XP_015839231.1, XP_015839232.1, XP_015839234.1	XP_001688945.1, XP_001688946.1	XP_018570690.1	XP_023013347.1, XP_023022232.1	XP_028142762.1, XP_028143417.1, XP_028143418.1|
OG0000471	NP_001097726.1, NP_001247011.1, NP_001303501.1	XP_008199360.2, XP_015836118.1, XP_015836123.1, XP_015836124.1, XP_015836132.1, XP_015836134.1, XP_015836137.1, XP_015836139.1, XP_015836144.1, XP_015836146.1, XP_015836148.1, XP_015836151.1, XP_015836154.1, XP_015836159.1	XP_003437033.1, XP_565765.4	XP_018565026.1, XP_018565027.1	XP_023017303.1, XP_023019596.1	XP_028138981.1|
OG0000472	NP_001097738.2, NP_001247021.1, NP_001247022.2, NP_001247023.2, NP_001262464.1, NP_649999.2	XP_015839097.1	XP_318401.5	XP_018564569.1, XP_018564570.1	XP_023015375.1, XP_023015376.1, XP_023015377.1, XP_023015378.1, XP_023015379.1, XP_023015380.1, XP_023015381.1	XP_028143881.1, XP_028143882.1, XP_028143883.1, XP_028143884.1, XP_028143885.1, XP_028143887.1, XP_028143888.1|
OG0000473	NP_001162716.1, NP_001259430.1, NP_001285086.1, NP_727444.1, NP_727445.1, NP_727446.1	XP_008195020.1, XP_969557.1	XP_318214.4	XP_018578590.1, XP_023311263.1	XP_023015658.1, XP_023015659.1, XP_023015660.1, XP_023015661.1, XP_023015662.1, XP_023015663.1, XP_023015664.1, XP_023015665.1	XP_028143679.1, XP_028143755.1, XP_028143831.1, XP_028143908.1, XP_028143976.1|
OG0000474	NP_001163128.1, NP_001286358.1, NP_001286359.1, NP_610808.1, NP_725208.1, NP_725209.1, NP_725210.1, NP_725211.3	XP_008198104.1, XP_008198105.1, XP_974597.1	XP_001688531.1, XP_314126.2	XP_018575389.1, XP_018575397.1, XP_018575405.1, XP_018575413.1	XP_023015821.1	XP_028134838.1, XP_028134839.1, XP_028134840.1, XP_028134841.1, XP_028134842.1, XP_028134843.1|
OG0000475	NP_001163785.1, NP_001163786.1, NP_001247394.1, NP_001247395.1, NP_001247396.1, NP_001247397.2, NP_001287629.1, NP_651902.2	XP_015839300.1, XP_015839301.1, XP_015839302.1, XP_015839303.1, XP_015839304.1, XP_015839305.1, XP_015839306.1	XP_318402.5	XP_018575809.1	XP_023015009.1, XP_023015017.1, XP_023015025.1, XP_023015034.1, XP_023015041.1, XP_023015048.1	XP_028138942.1|
OG0000476	NP_001188532.1, NP_001188533.1, NP_001259164.1, NP_001259165.1, NP_001259166.1, NP_001259167.1, NP_477484.2, NP_477485.1, NP_726784.1	XP_008191823.1, XP_015834731.1, XP_015834732.1, XP_972324.1	XP_003435852.1, XP_003435853.1, XP_321625.2	XP_018570287.1, XP_018570288.1, XP_018570289.1	XP_023011999.1, XP_023012000.1, XP_023012001.1	XP_028134040.1, XP_028134041.1|
OG0000477	NP_001246418.1, NP_001261088.1, NP_611413.2, NP_611415.2, NP_725876.1	XP_008193818.1, XP_008193819.1, XP_008195647.1, XP_015836952.1, XP_015836953.1	XP_001688330.2, XP_003436385.1, XP_308195.3, XP_311708.5, XP_311719.5, XP_312763.5, XP_564544.3	XP_018563035.1, XP_018563036.1, XP_018573441.1	XP_023012163.1	XP_028142965.1, XP_028143650.1, XP_028143651.1|
OG0000478	NP_001246670.1, NP_001246671.1, NP_001246672.1, NP_001261580.1, NP_001261581.1, NP_523973.2, NP_659574.1, NP_788478.1, NP_996025.1	XP_015836505.1	XP_316705.4	XP_018562284.1, XP_018562324.1, XP_018562350.1	XP_023012698.1	XP_028132665.1, XP_028132667.1, XP_028132668.1, XP_028132669.1, XP_028132670.1, XP_028132671.1, XP_028132672.1, XP_028132673.1, XP_028132674.1|
OG0000479	NP_001246987.1, NP_524278.1, NP_731241.1, NP_731242.1	XP_008198830.1, XP_008198831.1, XP_008198832.1, XP_015839574.1, XP_015839575.1	XP_003436478.1, XP_003436479.1, XP_311715.3	XP_018572354.1, XP_018572355.1, XP_018572357.1, XP_023312118.1	XP_023017260.1, XP_023017261.1, XP_023017262.1, XP_023017263.1	XP_028135251.1, XP_028135252.1, XP_028135253.1, XP_028135254.1|
OG0000480	NP_001259149.1, NP_476665.2, NP_476666.1, NP_599100.1, NP_726775.2, NP_996328.1	XP_008197741.1, XP_008197742.1, XP_015838813.1, XP_015838814.1, XP_015838815.1	XP_309245.5	XP_018570050.1, XP_018570051.1, XP_018570052.1	XP_023018602.1, XP_023018603.1, XP_023018604.1, XP_023026113.1	XP_028132930.1, XP_028132931.1, XP_028132932.1, XP_028132933.1, XP_028132934.1|
OG0000481	NP_001259384.1, NP_524848.1, NP_727350.1	XP_008201713.1, XP_008201714.1, XP_008201715.1, XP_008201716.1, XP_008201717.1, XP_015840633.1, XP_966410.1, XP_970645.1	XP_564289.3	XP_018569738.1, XP_018578063.1, XP_018578064.1, XP_018578065.1, XP_018578066.1, XP_018578067.1	XP_023018710.1	XP_028150497.1, XP_028150566.1, XP_028150636.1, XP_028150698.1, XP_028150762.1|
OG0000482	NP_001259466.1, NP_572756.3	XP_008195005.1, XP_008195006.1, XP_008195007.1, XP_008195008.1, XP_008195010.1, XP_968455.2	XP_552490.3	XP_018565980.1, XP_018565981.1, XP_018565983.1, XP_018565984.1, XP_018565985.1, XP_018565986.1	XP_023018681.1, XP_023018689.1, XP_023018697.1	XP_028132870.1, XP_028132871.1, XP_028132872.1, XP_028132873.1, XP_028132874.1, XP_028132876.1|
OG0000483	NP_001261474.1, NP_001261475.1, NP_001261476.1, NP_476581.1	XP_008191446.1, XP_008191447.1, XP_008191448.1, XP_008191449.1, XP_008191450.1, XP_015834085.1	XP_001688555.1, XP_001688556.1, XP_314306.2	XP_018567805.1, XP_018567806.1	XP_023027946.1, XP_023027953.1, XP_023027960.1, XP_023027965.1	XP_028134861.1, XP_028134863.1, XP_028134865.1, XP_028134867.1, XP_028134868.1|
OG0000484	NP_001262071.1, NP_524170.2	XP_015834094.1	XP_315521.4	XP_018569873.1, XP_018569874.1, XP_018569876.1, XP_018569877.1, XP_018569878.1, XP_018569879.1, XP_018569881.1, XP_018569882.1, XP_018569883.1, XP_023310284.1	XP_023030340.1, XP_023030341.1, XP_023030342.1, XP_023030343.1, XP_023030344.1, XP_023030345.1, XP_023030346.1, XP_023030348.1, XP_023030349.1	XP_028151707.1|
OG0000485	NP_001262648.1, NP_001303471.1, NP_001303472.1, NP_001303473.1, NP_001303474.1, NP_524896.2, NP_650577.1, NP_732180.1, NP_732181.1, NP_996220.1	NP_001034519.1, XP_008201244.1, XP_015839441.1, XP_015839445.1, XP_015839446.1	XP_311628.4	XP_018561286.1, XP_018561287.1	XP_023020222.1, XP_023020229.1, XP_023020237.1	XP_028152895.1, XP_028152902.1, XP_028152904.1|
OG0000486	NP_001284813.1, NP_001284814.1, NP_476820.1	XP_015836439.1, XP_015836441.1, XP_015836442.1, XP_015836443.1, XP_015836444.1, XP_015836445.1, XP_015836446.1, XP_015836447.1	XP_308347.1	XP_018562009.1, XP_018562010.1, XP_018562011.1, XP_018562012.1	XP_023029951.1, XP_023029952.1, XP_023029953.1, XP_023029954.1	XP_028136044.1, XP_028136045.1, XP_028136046.1, XP_028136047.1|
OG0000487	NP_001284892.1, NP_001284893.1, NP_001368972.1, NP_572225.1	NP_001106940.1, XP_008190838.1, XP_008190839.1, XP_008190840.1, XP_008190841.1, XP_008190842.1, XP_015833253.1, XP_015833254.1, XP_015833255.1, XP_015833256.1, XP_015833257.1, XP_015833258.1, XP_015833259.1	XP_320128.3, XP_551754.1	XP_018562967.1, XP_018562968.1	XP_023024368.1, XP_023024818.1	XP_028143507.1|
OG0000488	NP_001284963.1, NP_001284964.1, NP_001284965.1, NP_572349.1	XP_008190892.1, XP_008190898.1, XP_967866.1	XP_311028.4	XP_018566521.1, XP_018566522.1, XP_018566523.1, XP_018566524.1, XP_018566525.1	XP_023021450.1, XP_023021451.1, XP_023021452.1, XP_023021453.1, XP_023021455.1, XP_023021456.1	XP_028139220.1, XP_028139221.1, XP_028139222.1, XP_028139223.1, XP_028139224.1|
OG0000489	NP_001285154.1, NP_001285155.1, NP_572801.2, NP_572802.1	XP_008191356.1, XP_008191357.1	XP_003436910.1, XP_003436911.1, XP_003436912.1, XP_566336.2	XP_018564054.1, XP_018564055.1, XP_018564056.1	XP_023025226.1, XP_023025227.1, XP_023025228.1, XP_023025229.1	XP_028134974.1, XP_028134975.1, XP_028134976.1, XP_028134977.1, XP_028134978.1, XP_028134979.1, XP_028134980.1|
OG0000490	NP_001286071.1, NP_001286072.1, NP_001286073.1, NP_001286074.1, NP_609920.1, NP_609921.1	XP_008193878.1, XP_966501.1, XP_971795.1	XP_316898.4	XP_018577714.1, XP_018577722.1	XP_023016007.1, XP_023024548.1, XP_023024549.1, XP_023024550.1, XP_023024551.1, XP_023024552.1	XP_028146713.1, XP_028146720.1, XP_028146726.1, XP_028146734.1, XP_028146742.1, XP_028146744.1|
OG0000491	NP_001286437.1, NP_001286438.1, NP_611009.1, NP_725433.1, NP_725434.1	XP_008191127.1, XP_008191128.1, XP_008191129.1, XP_008191131.1, XP_008191132.1, XP_008191135.1, XP_015833615.1	XP_001688167.2	XP_018560899.1	XP_023012414.1, XP_023012415.1, XP_023012416.1	XP_028131620.1, XP_028131621.1, XP_028131622.1, XP_028131623.1, XP_028131624.1, XP_028131625.1, XP_028131626.1|
OG0000492	NP_001287421.2, NP_650875.3	XP_008199965.1, XP_015837276.1, XP_015837277.1, XP_015837278.1, XP_966436.1, XP_968569.3, XP_968643.1, XP_975752.1	XP_321236.5	XP_018560910.1, XP_018560915.1, XP_018560917.1, XP_018560921.1, XP_018560922.1	XP_023021639.1, XP_023027781.1	XP_028143093.1, XP_028143094.1, XP_028143095.1, XP_028149631.1, XP_028149999.1, XP_028150000.1|
OG0000493	NP_001368957.1, NP_996297.3	NP_001076795.1, NP_001076796.1, XP_008192932.1, XP_015835204.1, XP_015835205.1, XP_015837745.1, XP_015837746.1	XP_001238433.2, XP_321100.4, XP_321101.4	XP_018569571.1, XP_023310338.1, XP_023312140.1	XP_023021610.1, XP_023024502.1, XP_023024503.1	XP_028138674.1, XP_028138675.1, XP_028138676.1, XP_028138677.1, XP_028138678.1, XP_028151818.1|
OG0000494	NP_476772.1, NP_524264.1, NP_524297.1	XP_966407.1, XP_966492.1, XP_966584.1, XP_974091.1	XP_308639.4, XP_309723.4, XP_312152.5, XP_321937.5, XP_551626.4	XP_018561662.1, XP_018563227.1, XP_018566957.1, XP_018570323.1	XP_023011779.1, XP_023014750.1, XP_023022659.1, XP_023024460.1, XP_023026246.1	XP_028138354.1, XP_028143232.1, XP_028153307.1|
OG0000495	NP_477228.1, NP_477229.3	XP_015835837.1, XP_015835838.1, XP_015835839.1, XP_975035.1	XP_003436463.1, XP_314275.5	XP_018564313.1, XP_018564314.1, XP_018564322.1, XP_018566648.2, XP_018572146.1, XP_023310526.1, XP_023310527.1	XP_023024806.1, XP_023026137.1, XP_023028960.1, XP_023028961.1	XP_028144452.1, XP_028144792.1, XP_028144793.1, XP_028153173.1, XP_028153798.1|
OG0000496	NP_524448.3, NP_732723.1	XP_008200311.1, XP_008200880.1, XP_015838256.1, XP_015839693.1, XP_966428.1, XP_966698.2	XP_315228.5	XP_018565355.1, XP_018565356.1, XP_018565357.1, XP_018565358.1	XP_023027424.1, XP_023027425.1, XP_023027426.1, XP_023027427.1, XP_023027428.1, XP_023027696.1	XP_028142487.1, XP_028142488.1, XP_028142489.1, XP_028142490.1, XP_028155211.1|
OG0000497	NP_610789.3, NP_610960.1, NP_725175.3	NP_001167548.1, XP_008192711.1, XP_008198347.1, XP_008198348.1, XP_008198351.1, XP_015835044.1, XP_015838937.1	XP_315466.4, XP_315468.4	XP_018562681.1, XP_018579874.1	XP_023011703.1, XP_023013373.1, XP_023023028.1, XP_023023029.1, XP_023023030.1, XP_023023031.1	XP_028137080.1, XP_028138194.1, XP_028138202.1, XP_028138952.1|
OG0000498	NP_650433.1	XP_015837413.1, XP_967435.1	XP_314074.3, XP_315772.3	XP_018563852.1, XP_018563853.1, XP_018563854.1, XP_018563856.1, XP_018574748.1, XP_023312561.1, XP_023312585.1, XP_023312752.1	XP_023019818.1, XP_023019820.1, XP_023019821.1, XP_023021958.1, XP_023028679.1, XP_023029586.1, XP_023029588.1	XP_028139848.1, XP_028139849.1, XP_028139850.1, XP_028143233.1|
OG0000499	NP_725048.1	XP_974086.2	XP_001238168.1, XP_319583.4, XP_552704.1	XP_018578853.1	XP_023011865.1, XP_023013433.1, XP_023013834.1, XP_023013835.1, XP_023013836.1, XP_023013837.1, XP_023013838.1, XP_023013839.1, XP_023013840.1, XP_023013841.1, XP_023013842.1, XP_023013844.1, XP_023013847.1, XP_023020906.1, XP_023020907.1, XP_023020908.1, XP_023022860.1	XP_028149964.1|
OG0000500		XP_008195618.1, XP_008195619.1, XP_008195620.1, XP_008195621.1, XP_008195622.1, XP_971413.2	XP_317993.4	XP_018562916.1, XP_018562917.1, XP_018562918.1, XP_018562919.1, XP_018562920.1, XP_018562921.1, XP_018562922.1, XP_023309917.1	XP_023013390.1, XP_023013391.1, XP_023013392.1	XP_028131793.1, XP_028131795.1, XP_028131796.1, XP_028131797.1, XP_028131798.1, XP_028131799.1|
OG0000501		XP_008199285.1, XP_008201435.1	XP_553069.3	XP_018563087.1, XP_018575605.1		XP_028128873.1, XP_028130054.1, XP_028131407.1, XP_028131408.1, XP_028134258.1, XP_028135397.1, XP_028137070.1, XP_028139460.1, XP_028139462.1, XP_028139767.1, XP_028139836.1, XP_028141396.1, XP_028146123.1, XP_028149882.1, XP_028150122.1, XP_028151562.1, XP_028154087.1, XP_028154554.1, XP_028155113.1|
OG0000502		XP_015834807.1, XP_015834808.1		XP_018568489.1, XP_018568491.1		XP_028131405.1, XP_028132691.1, XP_028135134.1, XP_028135616.1, XP_028137547.1, XP_028140123.1, XP_028140124.1, XP_028141660.1, XP_028141661.1, XP_028141662.1, XP_028142039.1, XP_028142485.1, XP_028143322.1, XP_028144436.1, XP_028144747.1, XP_028144754.1, XP_028144757.1, XP_028144765.1, XP_028150191.1, XP_028153936.1|
OG0000503		XP_015837890.1, XP_970945.2	XP_321263.5	XP_018569606.1, XP_018569609.1, XP_018569615.1, XP_018569617.1, XP_018569618.1, XP_018569619.1, XP_018569620.1, XP_018574094.1, XP_018574095.1, XP_018574096.1, XP_018574097.1, XP_018574098.1, XP_018579950.1, XP_018580229.1, XP_023310759.1	XP_023018571.1	XP_028130907.1, XP_028135978.1, XP_028135979.1, XP_028145198.1, XP_028153704.1|
OG0000504		XP_015840297.1, XP_015840302.1, XP_015840304.1, XP_015840306.1, XP_015840307.1, XP_015840309.1, XP_015840312.1	XP_562353.4	XP_023310961.1, XP_023310963.1, XP_023310964.1, XP_023310966.1, XP_023310968.1, XP_023310970.1, XP_023310972.1, XP_023310974.1, XP_023310976.1, XP_023310979.1, XP_023310983.1, XP_023310986.1, XP_023310988.1	XP_023030075.1	XP_028148929.1, XP_028151261.1|
OG0000505		XP_970010.1	XP_312115.1, XP_312116.4, XP_312118.4, XP_313747.1, XP_313748.3	XP_018563526.1, XP_018563535.1	XP_023017874.1, XP_023022104.1, XP_023029642.1	XP_028132021.1, XP_028137071.1, XP_028146650.1, XP_028146652.1, XP_028146653.1, XP_028150442.1, XP_028150443.1, XP_028152203.1, XP_028152204.1, XP_028153675.1, XP_028153794.1, XP_028153796.1, XP_028155252.1|
OG0000506			XP_001237104.1, XP_001237108.1, XP_001687989.1, XP_001687990.1, XP_001687991.1, XP_001687992.1, XP_001687993.1, XP_001687994.1, XP_001687995.1, XP_001687996.1, XP_001687997.1, XP_001687998.1, XP_001687999.1, XP_001688000.1, XP_001688001.1, XP_001688011.1, XP_001688012.1, XP_001688013.1, XP_001688014.1, XP_001688015.1, XP_001688016.1, XP_001688017.1, XP_001688018.1, XP_001688019.1
OG0000507			XP_001688372.2			XP_028129917.1, XP_028129918.1, XP_028129927.1, XP_028129928.1, XP_028131810.1, XP_028131811.1, XP_028131812.1, XP_028131813.1, XP_028131814.1, XP_028134212.1, XP_028136513.1, XP_028137223.1, XP_028137224.1, XP_028137225.1, XP_028139283.1, XP_028141397.1, XP_028142381.1, XP_028142382.1, XP_028144146.1, XP_028144147.1, XP_028149600.1, XP_028153105.1, XP_028153106.1|
OG0000508					XP_023017453.1, XP_023017454.1, XP_023017455.1, XP_023017456.1, XP_023017457.1, XP_023017458.1, XP_023017459.1, XP_023025801.1, XP_023027858.1	XP_028133318.1, XP_028133319.1, XP_028133320.1, XP_028133321.1, XP_028133323.1, XP_028133324.1, XP_028133325.1, XP_028133326.1, XP_028133327.1, XP_028133328.1, XP_028133329.1, XP_028133330.1, XP_028133331.1, XP_028133332.1, XP_028133333.1|
OG0000509	NP_001014747.1, NP_001262646.1, NP_001285324.1, NP_523367.2, NP_536740.1, NP_727962.1	XP_008200230.1, XP_015833639.1, XP_969645.1, XP_970760.1	XP_003436621.1, XP_310351.7	XP_018571282.1, XP_018571283.1, XP_018571284.1	XP_023013000.1, XP_023013001.1	XP_028137264.1, XP_028137265.1, XP_028137266.1, XP_028137267.1, XP_028148396.1, XP_028148397.1|
OG0000510	NP_001015157.2, NP_001015158.1, NP_001015160.2, NP_001015161.2, NP_001104465.1, NP_001188368.1, NP_001188369.1, NP_651617.1	XP_008191287.1, XP_008191288.1, XP_008191289.1, XP_966983.1	XP_309298.2	XP_018571071.1, XP_018571073.1, XP_018571074.1, XP_018571075.1	XP_023013684.1, XP_023018840.1	XP_028150766.1, XP_028150774.1, XP_028150779.1, XP_028150783.1|
OG0000511	NP_001027138.2, NP_001287126.1, NP_649171.3	XP_015840541.1, XP_015840542.1, XP_015840543.1, XP_015840544.1, XP_015840545.1, XP_015840546.1, XP_015840547.1, XP_015840548.1, XP_015840549.1	XP_307205.4	XP_018570457.1, XP_018570458.1, XP_018570459.1, XP_018570460.1, XP_018570461.1	XP_023018375.1	XP_028134526.1, XP_028134527.1, XP_028134528.1, XP_028134529.1|
OG0000512	NP_001036250.1, NP_001036251.2, NP_651931.1	XP_015833580.1, XP_015833581.1, XP_015833582.1, XP_015833585.1, XP_015833586.1, XP_015833587.1, XP_015833588.1, XP_015833589.1, XP_015833590.1, XP_966884.3		XP_018574857.1, XP_018578369.1, XP_018578370.1, XP_018578371.1, XP_023312109.1	XP_023027769.1	XP_028131414.1, XP_028133125.1, XP_028152984.1, XP_028152990.1|
OG0000513	NP_001036555.1, NP_001036556.1, NP_001036557.1, NP_476575.1	XP_008193605.1, XP_008199012.1, XP_008199013.1, XP_008199014.1, XP_008199015.1	XP_309567.4	XP_018564899.1, XP_018564900.1, XP_018573159.1, XP_018573160.1, XP_018573161.1, XP_018573162.1	XP_023012183.1, XP_023019005.1, XP_023019006.1, XP_023019007.1	XP_028138206.1, XP_028138207.1, XP_028138208.1|
OG0000514	NP_001036600.1, NP_001036601.1, NP_001163421.1, NP_001163422.1, NP_001287035.1, NP_648512.2, NP_729751.1	XP_008201302.1, XP_008201303.1, XP_008201304.1, XP_972057.1	XP_309347.4	XP_018562591.1, XP_018562592.1, XP_018562593.1, XP_018562594.1	XP_023015885.1, XP_023015886.1, XP_023015889.1, XP_023015890.1	XP_028143762.1, XP_028143763.1, XP_028143765.1|
OG0000515	NP_001097168.1, NP_001260522.1, NP_001260523.1, NP_001285997.1, NP_001285998.1, NP_609816.1, NP_724022.2, NP_724023.1	XP_008194265.1, XP_008194266.1, XP_015836026.1, XP_015836027.1, XP_966502.1	XP_314676.4	XP_018562623.1, XP_018562624.1, XP_018562625.1	XP_023029896.1, XP_023029897.1, XP_023029898.1, XP_023029899.1, XP_023029900.1	XP_028154997.1|
OG0000516	NP_001097378.1, NP_001246706.1, NP_001286613.1, NP_477047.1, NP_477048.1, NP_524016.4	XP_015833873.1, XP_015833874.1, XP_015833875.1, XP_015833876.1	XP_001238322.2	XP_018579515.1, XP_018579516.1, XP_018579517.1, XP_018579518.1, XP_018579519.1, XP_018579520.1	XP_023027782.1, XP_023027788.1, XP_023027793.1, XP_023027799.1, XP_023027807.1	XP_028135580.1|
OG0000517	NP_001097818.1, NP_001138068.1, NP_650167.1, NP_650599.1, NP_650601.2, NP_650603.1, NP_650604.1	NP_001161087.1, NP_001161129.1, XP_008193161.1	XP_001689275.1, XP_001689276.1, XP_308619.3, XP_309032.2, XP_309033.2, XP_309036.1, XP_314093.2, XP_314094.4, XP_314095.2, XP_318423.5, XP_552323.2, XP_565054.3, XP_565496.1
OG0000518	NP_001137761.1, NP_001245818.1, NP_001245819.1, NP_001245820.1, NP_523441.1, NP_722617.1	XP_008193665.1, XP_008193666.1, XP_008193667.1, XP_008193668.1	XP_316961.4	XP_018573442.1, XP_018573443.1, XP_018573444.1, XP_018573446.1	XP_023023159.1, XP_023025411.1, XP_023025412.1, XP_023025413.1	XP_028145717.1, XP_028145718.1, XP_028145719.1, XP_028145720.1|
OG0000519	NP_001137910.2, NP_001137911.1, NP_652044.1, NP_729366.1, NP_729367.1, NP_729368.1, NP_729369.2, NP_729370.1, NP_788476.1	XP_015839177.1, XP_968850.1, XP_970446.1	XP_001688948.1, XP_001688949.1, XP_312860.5, XP_316694.4	XP_018572733.1, XP_018578537.1	XP_023016295.1, XP_023019790.1, XP_023019791.1	XP_028131930.1, XP_028134645.1|
OG0000520	NP_001162634.1, NP_001284780.1, NP_001284781.1, NP_001284782.1, NP_569917.1, NP_569918.1, NP_649511.2	XP_008198456.2	XP_003436695.1, XP_003436696.1, XP_024667094.1, XP_306688.4, XP_309598.5, XP_319223.4	XP_018568056.1, XP_018568057.1, XP_018568058.1, XP_018568059.1	XP_023019798.1	XP_028131924.1, XP_028131925.1, XP_028131926.1, XP_028131927.1|
OG0000521	NP_001162782.1, NP_001162784.1, NP_728116.1, NP_728117.2, NP_728118.2, NP_788925.2, NP_788926.2, NP_788927.2	XP_008195090.1, XP_015836666.1, XP_015836716.1, XP_967992.1, XP_968070.1	XP_003437022.1, XP_310552.5	XP_018579702.1, XP_018579703.1	XP_023012137.1, XP_023026736.1	XP_028147085.1, XP_028150472.1, XP_028150474.1, XP_028154897.1|
OG0000522	NP_001162946.1, NP_001162947.1, NP_001245968.1, NP_001245970.1, NP_001245971.1, NP_001245972.1, NP_001245973.1, NP_652055.2, NP_723642.2, NP_723643.2	XP_008197252.1, XP_015838347.1, XP_015838348.1, XP_015838349.1	XP_319911.4	XP_018576561.1, XP_018576562.1, XP_018576563.1	XP_023023258.1, XP_023023259.1	XP_028131940.1, XP_028131941.1, XP_028131942.1|
OG0000523	NP_001163032.1, NP_001163033.1, NP_001163034.1, NP_001163035.1, NP_001163036.1, NP_001163037.1, NP_001163038.1, NP_001163039.1, NP_610105.2, NP_724326.1, NP_724327.1	XP_008193610.1, XP_008200427.2, XP_015835521.1	XP_001689151.1, XP_001689162.1	XP_018572256.1, XP_018572257.1	XP_023013295.1, XP_023020570.1	XP_028146148.1, XP_028146150.1, XP_028150777.1|
OG0000524	NP_001163649.1, NP_001163650.1, NP_001163651.1, NP_001287399.1, NP_650753.1, NP_732375.1	XP_008198466.1, XP_008198467.1, XP_008198469.1, XP_015839169.1, XP_969576.1	XP_321460.4, XP_321461.4		XP_023016960.1, XP_023016961.1	XP_028132762.1, XP_028132763.1, XP_028132764.1, XP_028132765.1, XP_028145397.1, XP_028145398.1, XP_028145399.1, XP_028145400.1|
OG0000525	NP_001163753.1, NP_001286835.1, NP_523795.2, NP_523842.2, NP_524290.2, NP_651606.2, NP_725896.1	XP_967267.1, XP_967348.1, XP_969993.1	XP_001688163.1, XP_309083.4, XP_309765.4, XP_314483.4	XP_018562821.1, XP_018568298.1, XP_018568300.1	XP_023018856.1, XP_023023016.1, XP_023026756.1	XP_028128052.1, XP_028134016.1, XP_028141769.1|
OG0000526	NP_001188723.1, NP_001188724.1, NP_001188725.1, NP_001188726.1, NP_001188727.1, NP_723383.1, NP_723384.1, NP_723385.1, NP_723386.1, NP_995657.1, NP_995658.1	XP_015834576.1, XP_015834577.1, XP_015834578.1, XP_015834580.1	XP_310618.5, XP_316954.4	XP_018564837.1, XP_018564838.1, XP_018564839.1, XP_018564840.1	XP_023020460.1	XP_028130462.1|
OG0000527	NP_001188921.1, NP_523735.2, NP_725348.2	NP_001163996.1, NP_001164001.1, NP_001164314.1		XP_018577102.1, XP_023310812.1, XP_023310816.1	XP_023020442.1, XP_023020443.1, XP_023022584.1, XP_023022881.1, XP_023022888.1, XP_023022899.1, XP_023028722.1	XP_028138891.1, XP_028138892.1, XP_028138893.1, XP_028138895.1, XP_028138896.1, XP_028141606.1, XP_028148823.1|
OG0000528	NP_001189266.1, NP_001247243.1, NP_001247244.1, NP_001247245.1, NP_001287469.1, NP_001287470.1, NP_651076.2	XP_008197410.1, XP_008197411.1, XP_015838497.1, XP_015838498.1, XP_015838499.1, XP_015838500.1, XP_015838501.1	XP_321358.5	XP_018573848.1, XP_018573859.1	XP_023021682.1, XP_023021683.1, XP_023021684.1	XP_028135135.1, XP_028135136.1, XP_028135137.1|
OG0000529	NP_001189276.1, NP_001303545.1, NP_524475.1	NP_001164125.1, XP_008198342.1, XP_008198343.1, XP_008198344.1, XP_015838934.1	XP_001687859.1, XP_001687860.1, XP_564525.2	XP_018561958.1, XP_018561959.1	XP_023011687.1, XP_023011688.1, XP_023011689.1, XP_023011690.1, XP_023011691.1, XP_023011693.1	XP_028137712.1, XP_028137713.1, XP_028137714.1, XP_028137715.1|
OG0000530	NP_001245516.1, NP_001284852.1, NP_525065.1, NP_726908.1, NP_726909.1	XP_008201210.1, XP_008201211.1, XP_015840561.1, XP_015840562.1, XP_976221.1	XP_003436943.1, XP_003436944.1, XP_310894.3	XP_018577472.1, XP_018577473.1	XP_023014863.1, XP_023014865.1, XP_023014866.1, XP_023014867.1	XP_028133128.1, XP_028133130.1, XP_028133131.1, XP_028133132.1|
OG0000531	NP_001245654.1, NP_001259525.1, NP_001285217.1, NP_572905.1	XP_967518.1	XP_311935.4	XP_018572857.1, XP_018572858.1, XP_018572859.1, XP_018572860.1, XP_018572862.1, XP_018572863.1	XP_023024109.1, XP_023024110.1, XP_023024111.1, XP_023024112.1, XP_023024114.1, XP_023024115.1, XP_023024116.1, XP_023024117.1	XP_028138947.1, XP_028144919.1, XP_028152303.1|
OG0000532	NP_001245875.1, NP_001245876.1, NP_001245879.1, NP_001260030.1, NP_001260031.1, NP_001260032.1, NP_001260033.1, NP_001260034.1, NP_001260035.1, NP_001260036.1, NP_001260037.1, NP_001260038.1, NP_001260039.1, NP_001260040.1, NP_001260041.1, NP_001260042.1	XP_015839066.1	XP_319172.4, XP_553917.3	XP_018563265.2, XP_023310675.1	XP_023014194.1	XP_028131936.1|
OG0000533	NP_001246314.1, NP_523734.1, NP_725341.1, NP_725342.1	XP_008196651.1, XP_008196652.1, XP_008196653.1, XP_008196654.1, XP_008196655.1, XP_015837986.1, XP_015837987.1, XP_015837988.1	XP_320795.4	XP_018574613.1, XP_018574614.1, XP_018574615.1, XP_018574616.1, XP_018574617.1	XP_023027918.1, XP_023027919.1	XP_028146527.1, XP_028146528.1, XP_028146529.1|
OG0000534	NP_001246569.1, NP_001261330.1, NP_647727.2, NP_728752.1, NP_995969.1, NP_995970.1	XP_008191440.1, XP_967070.1, XP_970860.1	XP_001688760.1, XP_315978.4, XP_315979.4	XP_018571117.1, XP_018571547.1, XP_018571548.1	XP_023025182.1, XP_023025183.1, XP_023025184.1, XP_023025185.1	XP_028137370.1, XP_028143349.1, XP_028154075.1, XP_028154076.1|
OG0000535	NP_001247149.1, NP_001247150.1, NP_001262663.1, NP_650618.1	XP_008195336.1, XP_008195337.1, XP_008195338.1, XP_008195340.1, XP_008195341.1, XP_015836842.1	XP_313147.4	XP_018571489.1, XP_018571490.1, XP_018571491.1, XP_018571492.1, XP_018571493.1, XP_018571495.1, XP_018571496.1	XP_023017244.1, XP_023017246.1, XP_023017247.1, XP_023017248.1, XP_023017249.1
OG0000536	NP_001259076.1, NP_001259077.1, NP_524639.2	XP_008200606.1, XP_015836773.1, XP_015836775.1, XP_015836777.1, XP_015836779.1, XP_015836782.1, XP_015836784.1, XP_015836793.1, XP_015836800.1, XP_015836801.1, XP_015836802.1, XP_015836806.1, XP_015836808.1, XP_015836810.1		XP_018569666.1, XP_018571260.1	XP_023015846.1, XP_023024419.1	XP_028138150.1, XP_028146040.1|
OG0000537	NP_001259194.1, NP_525056.2	NP_001106933.1, XP_008194040.1, XP_008194041.1, XP_015835617.1, XP_015835618.1, XP_015835619.1, XP_015835620.1, XP_015835621.1, XP_015835622.1	XP_321212.4	XP_018579021.1, XP_018579022.1, XP_018579023.1, XP_018579024.1	XP_023012896.1, XP_023012897.1, XP_023012898.1, XP_023012899.1, XP_023012900.1, XP_023012901.1	XP_028155616.1|
OG0000538	NP_001260514.1, NP_001260515.1, NP_477154.1, NP_609810.1	XP_008196500.1, XP_008196501.1, XP_015837790.1, XP_975884.1	XP_319318.3	XP_018561118.1, XP_018561156.1, XP_018561157.1, XP_018561210.1	XP_023014222.1	XP_028133619.1, XP_028133620.1, XP_028136057.1, XP_028136058.1, XP_028136059.1, XP_028136060.1, XP_028136061.1, XP_028136062.1, XP_028136063.1|
OG0000539	NP_001260581.1, NP_609968.3, NP_724195.1, NP_724196.1	XP_008193218.1, XP_008193220.1, XP_008193222.1, XP_015835574.1, XP_015835598.1, XP_968820.1, XP_968891.1	XP_559797.5	XP_018569337.1, XP_018569338.1, XP_018569339.1, XP_018569340.1, XP_018569342.1	XP_023014183.1, XP_023028323.1	XP_028127985.1, XP_028127989.1, XP_028127997.1, XP_028128005.1|
OG0000540	NP_001260685.1, NP_610136.2	XP_015839685.1, XP_015839686.1, XP_015839688.1	XP_001687814.1, XP_319566.3, XP_319568.4, XP_557990.3	XP_018574691.1, XP_018575800.1	XP_023011734.1, XP_023018505.1, XP_023018506.1, XP_023018507.1, XP_023018508.1, XP_023018509.1, XP_023018510.1, XP_023018511.1, XP_023018512.1, XP_023024578.1	XP_028133037.1, XP_028143964.1|
OG0000541	NP_001261640.1, NP_001261641.1, NP_001261643.1, NP_001261644.1, NP_001287010.1, NP_001287011.1, NP_001287012.1, NP_648345.1, NP_729528.2	XP_008190883.1, XP_976064.2	XP_001688552.1, XP_314288.4	XP_018570545.1, XP_018570546.1, XP_018570547.1, XP_018570548.2	XP_023011857.1, XP_023011858.1	XP_028134058.1, XP_028134059.1, XP_028134060.1, XP_028146151.1|
OG0000542	NP_001261816.1, NP_001261817.1, NP_648674.3, NP_788506.1	XP_008199887.1, XP_008199888.1, XP_015839595.1, XP_015839596.1, XP_015839597.1, XP_015839598.1, XP_015839599.1, XP_015839600.1	XP_001688604.1, XP_001688605.1	XP_018573883.1, XP_018573884.1	XP_023015776.1	XP_028145244.1, XP_028145245.1, XP_028145246.1, XP_028145247.1, XP_028145248.1, XP_028145249.1|
OG0000543	NP_001262717.1, NP_620122.2, NP_732383.1	XP_008200763.1, XP_008200765.1, XP_015840829.1, XP_015840835.1, XP_015840838.1, XP_015840842.1	XP_318050.4	XP_018578807.1, XP_018578808.1, XP_018578809.1, XP_018578811.1	XP_023019129.1	XP_028140410.1, XP_028140412.1, XP_028140413.1, XP_028140414.1, XP_028140415.1, XP_028140416.1, XP_028140417.1, XP_028140418.1|
OG0000544	NP_001262883.1, NP_651183.3, NP_732904.2, NP_732905.2	XP_008190434.1, XP_966587.1	XP_003436284.1, XP_312022.5	XP_018562337.1, XP_018562338.1, XP_018562339.1, XP_018562340.1, XP_018562341.1, XP_018562343.1, XP_018562344.1	XP_023015892.1, XP_023015894.1, XP_023015895.1, XP_023015896.1	XP_028128863.1, XP_028128864.1, XP_028128866.1, XP_028128867.1|
OG0000545	NP_001285302.1, NP_001285303.1, NP_573082.1	XP_008197730.1, XP_008197733.1, XP_008197734.1, XP_008197735.1, XP_015838714.1, XP_015838715.1, XP_015838716.1, XP_971050.2	XP_003436938.1, XP_310927.3	XP_018575045.1, XP_018575046.1, XP_018575047.1, XP_018575048.1, XP_018575049.1, XP_018575050.1	XP_023024334.1	XP_028146112.1, XP_028146113.1, XP_028146114.1|
OG0000546	NP_001285556.1, NP_001287042.1, NP_476624.1, NP_511138.2, NP_523868.1, NP_524816.1	NP_001107851.1, NP_001164202.1, NP_001164204.1, NP_001164245.1, NP_001164335.1, NP_001164358.1, XP_008197347.1, XP_008197349.1	XP_321434.5, XP_321436.5, XP_321800.4	XP_018563800.1, XP_018573696.1, XP_018573707.1, XP_018573746.1, XP_018573822.1	XP_023017782.1
OG0000547	NP_001286604.1, NP_001286606.1, NP_611399.2	XP_008191331.1, XP_008191333.1, XP_008191334.1, XP_008191336.1, XP_008191337.1, XP_015833881.1, XP_015833882.1, XP_015833883.1	XP_309868.4	XP_018566928.1, XP_018566930.1, XP_018566931.1, XP_018566932.1, XP_018566933.1, XP_018566934.1	XP_023020689.1, XP_023020690.1, XP_023020691.1, XP_023020692.1	XP_028144370.1|
OG0000548	NP_001287262.1, NP_524296.2	XP_008193202.1, XP_008193203.1, XP_008193204.1, XP_008193205.1, XP_008193206.1, XP_008193207.1, XP_015835276.1, XP_015835277.1	XP_321295.5	XP_018572706.1, XP_018572708.1, XP_018572709.1, XP_018572710.1, XP_018572711.1, XP_018572712.1, XP_018572713.1, XP_018572714.1	XP_023025405.1	XP_028129208.1, XP_028129212.1, XP_028129219.1|
OG0000549	NP_001287604.1, NP_651779.1	NP_001306196.1, XP_008199934.1, XP_008199935.1, XP_008199936.1, XP_015840008.1, XP_015840009.1	XP_001237393.3, XP_003436367.1, XP_003436368.1, XP_003436369.1	XP_018579048.1, XP_018579057.1, XP_018579059.1, XP_018579060.1, XP_023310323.1	XP_023020550.1, XP_023020551.1	XP_028138493.1, XP_028138494.1, XP_028151404.1, XP_028151405.1|
OG0000550	NP_001368939.1, NP_001368961.1	XP_008201065.1, XP_008201066.1, XP_008201067.1, XP_008201068.1, XP_015838286.1, XP_015840593.1, XP_015840594.1, XP_015840595.1, XP_015840596.1, XP_015840597.1, XP_975308.3	XP_001238215.2, XP_001689398.2, XP_003437102.1, XP_003437103.1	XP_018560957.1, XP_018574164.1	XP_023024553.1, XP_023030029.1	XP_028139055.1, XP_028148692.1|
OG0000551	NP_523699.3, NP_523700.2, NP_725056.2, NP_725057.2, NP_725059.1	NP_001034511.2, XP_008195706.1, XP_015837043.1, XP_972888.1	XP_001237930.2, XP_317437.4, XP_317438.3	XP_018573116.1, XP_018573117.1, XP_018573866.1	XP_023024823.1, XP_023025734.1, XP_023025735.1, XP_023026806.1	XP_028148247.1, XP_028150496.1, XP_028150498.1, XP_028152173.1|
OG0000552	NP_523820.2, NP_611788.1, NP_650289.2	NP_001161913.1, XP_008196457.1	XP_001238821.3, XP_003436837.1, XP_003436838.1	XP_018570748.1, XP_018570749.1	XP_023012025.1, XP_023012027.1, XP_023024684.1, XP_023027770.1	XP_028141763.1, XP_028141764.1, XP_028141765.1, XP_028141766.1, XP_028141767.1, XP_028141768.1, XP_028146521.1, XP_028146522.1, XP_028146523.1|
OG0000553	NP_648203.1, NP_788360.2	XP_008196675.1, XP_015839976.1, XP_015839978.1, XP_015839979.1, XP_969398.1		XP_018566081.1, XP_018566083.1, XP_018566084.1, XP_018573273.1, XP_018574676.1, XP_018574677.1, XP_018574682.1, XP_018576659.1	XP_023014924.1, XP_023014925.1, XP_023015548.1, XP_023018581.1, XP_023028196.1, XP_023028629.1	XP_028137609.1, XP_028148446.1|
OG0000554	NP_648366.2, NP_729565.2, NP_729566.2, NP_729567.2	XP_008196222.1, XP_015833132.1, XP_971204.1	XP_317997.3	XP_023309789.1, XP_023309790.1, XP_023309791.1, XP_023312462.1, XP_023312463.1, XP_023312464.1	XP_023018735.1, XP_023018736.1, XP_023018737.1, XP_023018738.1	XP_028131351.1, XP_028131352.1, XP_028131353.1, XP_028131354.1, XP_028131355.1|
OG0000555	NP_649915.1		XP_001230326.1, XP_001230373.1, XP_001230478.1, XP_001230479.2, XP_001238000.1, XP_001687808.1, XP_001689066.1, XP_306007.1, XP_306233.4, XP_306506.3, XP_306729.2, XP_307326.4, XP_310974.5, XP_317891.4, XP_317898.4, XP_317911.4, XP_317912.2, XP_320496.4, XP_554830.1, XP_561485.2			XP_028151656.1, XP_028155637.1|
OG0000556		NP_001157690.1, XP_008200992.1, XP_008200993.1, XP_008200994.1, XP_008200995.1, XP_008200996.1, XP_008200997.1, XP_008200998.1, XP_015839567.1		XP_018571536.1	XP_023016082.1, XP_023016083.1, XP_023016085.1, XP_023016086.1, XP_023016087.1, XP_023016088.1, XP_023016089.1, XP_023016090.1	XP_028136555.1, XP_028136556.1, XP_028136557.1, XP_028136558.1, XP_028136559.1|
OG0000557		XP_001808665.1, XP_008190619.1, XP_008192490.1, XP_008192491.2, XP_008192695.2, XP_008193874.1, XP_008193876.1, XP_008194974.1, XP_008194997.1, XP_008194998.1, XP_008194999.2, XP_008199481.1, XP_008199482.2, XP_008199497.1, XP_015834859.1, XP_015834860.1, XP_015836612.1, XP_015836613.1, XP_015836629.1, XP_015837132.1, XP_015837342.1, XP_967911.1				XP_028154381.1|
OG0000558		XP_008192201.1, XP_008192202.1, XP_008192203.1, XP_008192204.1, XP_008192205.1, XP_008192206.1, XP_008192207.1, XP_008192208.1	XP_553840.2	XP_018572525.1, XP_018572530.1, XP_018572537.1, XP_018572546.1, XP_018572554.1	XP_023014247.1, XP_023014248.1, XP_023014249.1, XP_023014250.1	XP_028155699.1, XP_028155700.1, XP_028155701.1, XP_028155703.1, XP_028155704.1|
OG0000559		XP_008192213.1, XP_008192214.1, XP_008192215.1, XP_008192217.1		XP_018576360.1, XP_018576361.1, XP_018576362.1, XP_018576363.1, XP_018576364.1, XP_018576365.1, XP_018576367.1, XP_018576368.1	XP_023016819.1, XP_023016821.1, XP_023027996.1	XP_028136902.1, XP_028136903.1, XP_028136904.1, XP_028136905.1, XP_028136906.1, XP_028136907.1, XP_028136908.1, XP_028136909.1|
OG0000560		XP_008193795.1		XP_018566942.1, XP_018572103.1, XP_018572104.1, XP_018572105.1, XP_018572118.1, XP_018578452.2, XP_018579286.1, XP_018579287.1, XP_018579301.1, XP_018579302.1, XP_018579317.1, XP_018579322.1, XP_018579323.1, XP_023310508.1, XP_023310512.1	XP_023025007.1, XP_023025008.1, XP_023025009.1, XP_023025016.1, XP_023025017.1	XP_028128060.1, XP_028140466.1|
OG0000561		XP_008197580.1, XP_008197581.1, XP_015838849.1, XP_015838850.1, XP_972686.1, XP_972726.2		XP_018579883.1, XP_018579884.1, XP_018579885.1, XP_018579952.1, XP_018579953.1	XP_023015397.1, XP_023023493.1, XP_023023494.1, XP_023023495.1, XP_023025541.1, XP_023025542.1, XP_023028349.1, XP_023028846.1	XP_028137921.1, XP_028137923.1, XP_028138887.1, XP_028138888.1|
OG0000562		XP_008199431.1, XP_008199432.1, XP_008199434.1, XP_008199435.1, XP_008199436.1, XP_015840581.1, XP_015840588.1, XP_973314.1		XP_018566652.1, XP_018566653.1, XP_018566654.1, XP_018566655.1, XP_018566656.1, XP_018566657.1, XP_018566658.1, XP_018566659.1	XP_023019723.1, XP_023019724.1, XP_023020036.1, XP_023020037.1	XP_028127895.1, XP_028150245.1, XP_028150259.1|
OG0000563			XP_001230484.2, XP_001230575.1, XP_001231011.2, XP_001237041.2, XP_001238247.1, XP_001688570.1, XP_001689269.1, XP_313474.4, XP_313476.4, XP_314333.4, XP_314498.2, XP_314499.3, XP_314514.4, XP_314515.4, XP_314516.3, XP_317049.4, XP_320028.4, XP_320033.4, XP_320504.4, XP_320509.4, XP_320793.4, XP_552907.3	XP_023312565.1
OG0000564			XP_001230709.1, XP_024667068.1, XP_310060.1, XP_310061.3, XP_310062.1, XP_310064.1, XP_310066.3, XP_310068.1, XP_310070.2, XP_310072.3, XP_310073.1, XP_310085.1, XP_310087.2, XP_310088.1, XP_310089.2, XP_310090.1, XP_310092.1, XP_316697.1, XP_316698.1, XP_317837.3, XP_317838.1, XP_317840.2, XP_319861.2
OG0000565			XP_001230904.2, XP_001237694.1, XP_001237909.2, XP_001689016.1, XP_001689127.1, XP_003436849.1, XP_308667.3, XP_308715.4, XP_308742.4, XP_309857.2, XP_315033.3, XP_315685.3, XP_317291.3, XP_317669.4, XP_320174.3, XP_552616.3, XP_553167.3, XP_554237.3, XP_555292.3, XP_556316.2, XP_557548.3, XP_560651.5			XP_028130153.1|
OG0000566				XP_018560823.2, XP_018560827.2, XP_023309844.1, XP_023309845.1, XP_023309846.1, XP_023309847.1, XP_023309848.1, XP_023309849.1, XP_023309850.1, XP_023309851.1, XP_023309852.1, XP_023309854.1, XP_023311538.1, XP_023311539.1, XP_023311540.1, XP_023311541.1, XP_023311542.1, XP_023311544.1, XP_023312388.1, XP_023312865.1, XP_023312904.1	XP_023027241.1	XP_028129931.1|
OG0000567				XP_018563467.1, XP_018563476.1, XP_018563478.1, XP_018563480.1, XP_018568971.1, XP_018570741.1, XP_018571160.1, XP_018571161.1	XP_023015035.1, XP_023028705.1	XP_028128640.1, XP_028128641.1, XP_028128642.1, XP_028128646.1, XP_028128647.1, XP_028128648.1, XP_028128649.1, XP_028128650.1, XP_028128651.1, XP_028139916.1, XP_028139917.1, XP_028140837.1, XP_028140838.1|
OG0000568				XP_023309819.1, XP_023309820.1, XP_023309821.1, XP_023309969.1, XP_023309970.1, XP_023309971.1, XP_023310169.1, XP_023310351.1, XP_023310352.1, XP_023310575.1, XP_023310576.1, XP_023311223.1, XP_023311369.1, XP_023311556.1, XP_023311557.1, XP_023311638.1, XP_023312010.1, XP_023312011.1, XP_023312380.1, XP_023312659.1, XP_023312660.1, XP_023312661.1, XP_023312763.1
OG0000569						XP_028131034.1, XP_028131042.1, XP_028131051.1, XP_028131143.1, XP_028132950.1, XP_028134090.1, XP_028136991.1, XP_028138932.1, XP_028138933.1, XP_028138934.1, XP_028144880.1, XP_028145253.1, XP_028146045.1, XP_028147373.1, XP_028149135.1, XP_028149136.1, XP_028151880.1, XP_028151881.1, XP_028151882.1, XP_028151883.1, XP_028153321.1, XP_028154756.1, XP_028155374.1|
OG0000570						XP_028133057.1, XP_028133364.1, XP_028133651.1, XP_028135163.1, XP_028135583.1, XP_028135590.1, XP_028135591.1, XP_028136256.1, XP_028138847.1, XP_028139073.1, XP_028139074.1, XP_028139075.1, XP_028139731.1, XP_028142346.1, XP_028142347.1, XP_028149562.1, XP_028152589.1, XP_028154277.1, XP_028154411.1, XP_028155188.1, XP_028155251.1, XP_028155353.1, XP_028155460.1|
OG0000571						XP_028130556.1, XP_028131068.1, XP_028131069.1, XP_028132718.1, XP_028136924.1, XP_028139593.1, XP_028140051.1, XP_028140091.1, XP_028144374.1, XP_028146847.1, XP_028147510.1, XP_028147851.1, XP_028148981.1, XP_028149305.1, XP_028149306.1, XP_028151331.1, XP_028153146.1, XP_028153329.1, XP_028153809.1, XP_028154413.1, XP_028154926.1, XP_028155002.1, XP_028155166.1|
OG0000572	NP_001014535.1, NP_001286599.1, NP_001286600.1, NP_001286601.1, NP_611395.1, NP_725851.1	XP_008197365.1, XP_008197366.1, XP_969353.1, XP_969423.1	XP_320660.4	XP_018570897.1, XP_018570899.1, XP_018570900.1, XP_018570901.1, XP_018570902.1		XP_028146403.1, XP_028146411.1, XP_028146418.1, XP_028146428.1, XP_028146461.1, XP_028146466.1|
OG0000573	NP_001014552.1, NP_001014553.1, NP_001189008.1, NP_001189009.1, NP_001189010.1, NP_001189011.1, NP_001246516.1, NP_523860.2, NP_726506.1	XP_008196990.1, XP_015838319.1, XP_015838320.1, XP_015838321.1	XP_001687903.1, XP_308355.3	XP_018570085.1	XP_023016360.1	XP_028138504.1, XP_028138505.1, XP_028138506.1, XP_028138507.1, XP_028138508.1|
OG0000574	NP_001014581.1, NP_001246713.1, NP_001246714.1, NP_648448.1, NP_729685.2	XP_008198462.1, XP_008198465.1, XP_008198474.1, XP_967712.2	XP_321775.5	XP_018566508.1, XP_018566509.1, XP_018566510.1	XP_023021152.1, XP_023021153.1, XP_023021154.1, XP_023021155.1, XP_023021157.1	XP_028144361.1, XP_028145710.1, XP_028145711.1, XP_028145712.1|
OG0000575	NP_001014668.1, NP_001262978.1, NP_001262979.1, NP_733131.2, NP_733132.2	XP_015834338.1	XP_003436404.1, XP_312829.4	XP_018569058.1, XP_018569068.1, XP_018569077.1, XP_018569086.1, XP_018569096.1, XP_023313062.1, XP_023313063.1, XP_023313064.1	XP_023020939.1, XP_023020940.1, XP_023020941.1, XP_023020942.1	XP_028146414.1, XP_028146415.1|
OG0000576	NP_001036268.2, NP_511111.1, NP_727456.1, NP_727457.1	XP_008193129.1, XP_008193130.1, XP_008193131.1, XP_008193133.1, XP_015835351.1, XP_015835352.1, XP_015835353.1	XP_320427.3	XP_018569278.1	XP_023017019.1, XP_023017020.1, XP_023017021.1	XP_028138105.1, XP_028138106.1, XP_028138107.1, XP_028138108.1, XP_028138110.1, XP_028138111.1|
OG0000577	NP_001036275.1, NP_001188591.1, NP_001188592.1, NP_001259556.1, NP_001259557.1, NP_001259558.1, NP_511158.2	XP_008192655.1, XP_008192656.1, XP_015835021.1, XP_015835022.1, XP_015835023.1, XP_015835024.1, XP_015835025.1, XP_015835026.1	XP_312206.5	XP_023311113.1	XP_023022884.1	XP_028128688.1, XP_028128696.1, XP_028128703.1, XP_028128712.1|
OG0000578	NP_001036618.1, NP_001163487.1, NP_730594.1, NP_996129.1	XP_008199721.1, XP_008199732.1, XP_008199737.1, XP_008199747.1, XP_015835809.1, XP_015835820.1, XP_972609.1	XP_317885.4	XP_018576083.1, XP_018576084.1, XP_018576085.1	XP_023029303.1	XP_028139153.1, XP_028139154.1, XP_028139155.1, XP_028139157.1, XP_028139158.1, XP_028139159.1|
OG0000579	NP_001036621.1, NP_001246890.1, NP_001246891.1, NP_001246893.1, NP_001262232.1, NP_524218.4	XP_008193155.1, XP_015840100.1, XP_015840101.1, XP_015840102.1, XP_015840103.1, XP_015840104.1, XP_015840105.1, XP_015840106.1, XP_015840107.1, XP_015840108.1, XP_015840109.1, XP_015840110.1	XP_320209.4	XP_018570714.1	XP_023026368.1	XP_028149724.1|
OG0000580	NP_001096908.1, NP_001096910.1, NP_001096911.1, NP_001096912.1, NP_001259334.1, NP_001259335.1, NP_001285022.1, NP_788885.1	XP_008200363.1	XP_003437053.1, XP_311188.5	XP_018572011.1, XP_018572012.1	XP_023017043.1, XP_023017120.1, XP_023017195.1	XP_028129214.1, XP_028149500.1, XP_028149506.1, XP_028149513.1, XP_028149521.1, XP_028149525.1|
OG0000581	NP_001097068.1, NP_001097069.1, NP_001097071.1, NP_001245856.1, NP_608770.4, NP_995623.2	XP_008201680.1, XP_008201682.1, XP_969102.1	XP_001688373.2	XP_018565493.1, XP_018565494.1, XP_018565495.1, XP_018565496.1	XP_023012276.1	XP_028141616.1, XP_028141618.1, XP_028141619.1, XP_028141620.1, XP_028141621.1, XP_028141622.1, XP_028141624.1|
OG0000582	NP_001097449.2, NP_001163297.1, NP_001246506.1, NP_001286860.1, NP_611975.3, NP_726492.2, NP_726493.2	XP_008200663.1, XP_008200665.1, XP_008200666.1, XP_015835568.1	XP_001237136.2, XP_003435739.1	XP_018578944.1	XP_023023998.1, XP_023023999.1, XP_023024000.1, XP_023024001.1, XP_023024002.1, XP_023024003.1	XP_028151808.1, XP_028151809.1|
OG0000583	NP_001097814.1, NP_001138065.1, NP_001138066.1, NP_001262645.1, NP_732164.1, NP_732165.1, NP_732166.1	XP_015833785.1, XP_015833786.1, XP_015833787.1, XP_015833788.1, XP_015833789.1, XP_015833790.1	XP_309160.5	XP_018568337.1, XP_018568338.1, XP_018568339.1, XP_018568340.1	XP_023012110.1, XP_023012184.1, XP_023012255.1	XP_028133787.1|
OG0000584	NP_001137958.1, NP_001163453.1, NP_001261927.1, NP_001261928.1, NP_001287077.1, NP_524102.1, NP_730109.1, NP_788511.1, NP_996101.1	XP_008199886.1, XP_008199889.1, XP_966532.1	XP_315737.4	XP_018579628.1, XP_018579629.1, XP_018579630.1	XP_023021207.1, XP_023022154.1	XP_028131133.1, XP_028131140.1, XP_028131149.1, XP_028131155.1|
OG0000585	NP_001138019.2, NP_001163538.1, NP_001246958.1, NP_001246959.1, NP_001246960.1, NP_001262338.1, NP_001262339.1, NP_001262340.1, NP_524252.2	XP_008191154.1, XP_008191828.1, XP_015833654.1, XP_966369.3	XP_319245.3	XP_018570407.1, XP_018570540.1, XP_018570542.1, XP_018570543.1	XP_023022575.1, XP_023030012.1	XP_028131469.1, XP_028131636.1|
OG0000586	NP_001138036.1, NP_001247036.1, NP_650030.1, NP_731522.1, NP_731523.1, NP_731524.1, NP_731525.2, NP_996195.1	XP_008199303.1, XP_008199304.1	XP_003436334.1, XP_003436335.1, XP_003436336.1, XP_003436337.1	XP_018566791.1, XP_018566792.1, XP_018566793.1	XP_023014092.1, XP_023014093.1, XP_023014094.1	XP_028132106.1, XP_028132107.1|
OG0000587	NP_001162737.1, NP_001285163.1, NP_001285164.1, NP_511140.1, NP_727631.1, NP_727632.1	XP_008198043.1, XP_008198044.1, XP_008198045.1, XP_015839047.1, XP_015839048.1, XP_973313.2	XP_001238805.2, XP_310450.4, XP_310451.4	XP_018576462.1, XP_018576464.1, XP_018576465.1	XP_023024489.1, XP_023024490.1, XP_023024492.1	XP_028134921.1|
OG0000588	NP_001162891.1, NP_001260105.1, NP_001260106.1, NP_608958.2, NP_723117.1	XP_008198700.1, XP_008198701.1, XP_008198702.1, XP_008198703.1	XP_310080.3	XP_018570220.1, XP_018570222.1, XP_018570223.1, XP_018570224.1, XP_018570225.1	XP_023020838.1, XP_023020839.1, XP_023020840.1, XP_023020841.1, XP_023020842.1	XP_028132838.1, XP_028132839.1|
OG0000589	NP_001162940.3, NP_001163261.1, NP_001260354.1, NP_524723.2, NP_611749.2, NP_611906.1, NP_723597.1, NP_726437.2, NP_995925.2, NP_995926.1	XP_008193688.1, XP_015835677.1, XP_967675.1	XP_309835.2, XP_321320.5	XP_018568291.1, XP_018579796.1	XP_023020391.1, XP_023024410.1, XP_023027362.1	XP_028138191.1, XP_028154591.1|
OG0000590	NP_001163028.1, NP_001246118.1, NP_001260663.1, NP_001260664.1, NP_477322.1, NP_477323.1	XP_008190947.1, XP_008190948.1, XP_015833272.1, XP_015833273.1, XP_015833274.1	XP_319789.4	XP_018567622.1, XP_018567623.1	XP_023015068.1, XP_023015069.1, XP_023015070.1, XP_023015071.1, XP_023015072.1	XP_028135114.1, XP_028135115.1, XP_028135116.1|
OG0000591	NP_001188579.1, NP_001188580.1, NP_001188581.1, NP_001188582.1, NP_001259458.1, NP_001259459.1, NP_001285136.1, NP_572741.1, NP_727551.1, NP_727552.1, NP_727553.1, NP_727554.1	XP_008197131.1, XP_015838084.1	XP_003436773.1, XP_313559.5, XP_551109.3	XP_018561815.1	XP_023024153.1, XP_023024154.1, XP_023024155.1	XP_028137200.1|
OG0000592	NP_001188674.1, NP_001188675.1, NP_608363.1, NP_728307.1	XP_008194137.1, XP_015835974.1, XP_015835975.1, XP_015835976.1, XP_015835977.1, XP_015835978.1, XP_015835979.1	XP_312227.5	XP_018561440.1, XP_018561441.1, XP_018561442.1, XP_018561443.1, XP_018561444.1, XP_023313085.1	XP_023013995.1, XP_023013996.1, XP_023013997.1	XP_028141972.1|
OG0000593	NP_001245615.1, NP_001286588.1, NP_572632.1, NP_611075.1, NP_611118.3, NP_611362.2, NP_611944.1, NP_788422.1		XP_001237665.1, XP_001237668.1, XP_001237669.1, XP_001237670.2, XP_001237671.2, XP_310938.5, XP_313351.2, XP_313884.5, XP_315360.4, XP_315481.3, XP_315487.3, XP_315488.2, XP_315968.4			XP_028128725.1|
OG0000594	NP_001245791.1, NP_001245792.1, NP_001245793.1, NP_001245794.1, NP_001245795.1, NP_001245796.1, NP_523433.2, NP_728422.1, NP_728423.1, NP_728424.1, NP_996526.1, NP_996527.1, NP_996528.1	XP_008196156.1, XP_008196157.1	XP_003436637.1, XP_003436638.1, XP_310420.5	XP_018570812.1	XP_023030410.1, XP_023030411.1, XP_023030412.1
OG0000595	NP_001245801.1, NP_001245802.1, NP_001245803.1, NP_001245804.1, NP_001259787.1, NP_523439.2, NP_722583.1, NP_722584.1, NP_722585.1, NP_722586.1, NP_722587.1	NP_001280527.1, XP_008199983.1, XP_015837729.1, XP_015837730.1, XP_015837731.1, XP_015837732.1, XP_015837733.1	XP_313781.5	XP_018573640.1	XP_023027891.1	XP_028130581.1|
OG0000596	NP_001245993.1, NP_001260390.1, NP_001260391.1, NP_001260392.1, NP_001260393.1, NP_477243.1, NP_477244.1, NP_477245.1, NP_723687.1	XP_008197279.1, XP_973800.1	XP_318577.4	XP_018561484.1, XP_018561485.1, XP_018561486.1, XP_018561487.1, XP_018561488.1	XP_023026116.1, XP_023028485.1	XP_028138234.1, XP_028148751.1, XP_028152152.1|
OG0000597	NP_001246009.2, NP_001285880.1, NP_001285881.1, NP_609582.3, NP_723766.1	XP_015833164.1, XP_015833166.1, XP_015833167.1, XP_015833168.1, XP_015833169.1, XP_015833170.1, XP_969517.1	XP_317666.4	XP_018563546.1, XP_018563547.1, XP_018563548.1, XP_018563549.1, XP_018563550.1, XP_023311140.1	XP_023021951.1	XP_028141358.1, XP_028141359.1|
OG0000598	NP_001246112.1, NP_001246113.1, NP_001260640.1, NP_476981.1, NP_724285.1	XP_008196151.2, XP_008196152.1, XP_008196153.1	XP_318677.3	XP_018568923.1, XP_018568924.1, XP_018568925.1, XP_018568927.1	XP_023015650.1, XP_023015651.1, XP_023015653.1	XP_028145666.1, XP_028145731.1, XP_028145797.1, XP_028145871.1, XP_028145943.1, XP_028146004.1|
OG0000599	NP_001246470.1, NP_726260.1	XP_015837295.1, XP_015837296.1, XP_015837297.1, XP_015837298.1, XP_015837299.1	XP_308050.5	XP_018562812.1, XP_018562816.1, XP_018562817.1, XP_018562819.1	XP_023018848.1, XP_023018849.1, XP_023018850.1, XP_023018851.1, XP_023018852.1, XP_023018853.1, XP_023018854.1, XP_023021603.1	XP_028128042.1, XP_028128043.1|
OG0000600	NP_001246514.1, NP_001286862.1, NP_611982.2	XP_008195727.1, XP_008195728.1, XP_970454.1	XP_311398.3	XP_018571030.1, XP_018571031.1, XP_018571032.1, XP_018571033.1	XP_023030271.1, XP_023030272.1, XP_023030273.1	XP_028139347.1, XP_028139348.1, XP_028139349.1, XP_028139350.1, XP_028139351.1, XP_028139352.1, XP_028139353.1, XP_028139354.1|
OG0000601	NP_001246848.1, NP_597678.1, NP_620550.1, NP_730526.1, NP_730527.1	NP_001164147.1, NP_001164148.1, NP_001164149.1, XP_008200861.1, XP_008200862.1, XP_015837811.1	XP_320797.3	XP_018565790.1, XP_018565791.1, XP_018565792.1, XP_018565794.1, XP_023309774.1	XP_023020636.1	XP_028129411.1, XP_028129412.1, XP_028129413.1, XP_028129414.1|
OG0000602	NP_001246859.1, NP_788560.3, NP_788562.3, NP_996134.2	XP_015834078.1, XP_015834079.1, XP_015834080.1, XP_015834082.1, XP_015834083.1	XP_001688911.1, XP_316599.4	XP_018567708.1	XP_023028119.1, XP_023028125.1, XP_023028130.1, XP_023028138.1, XP_023028144.1	XP_028150739.1, XP_028150740.1, XP_028150741.1, XP_028150742.1, XP_028150743.1|
OG0000603	NP_001246866.1, NP_001262155.1, NP_001262156.1, NP_649312.1	XP_008199324.1, XP_008199325.1, XP_008199326.1, XP_008199327.1, XP_015835546.1, XP_970274.2	XP_316331.2	XP_018567376.1, XP_018567377.1, XP_018567378.1	XP_023023815.1, XP_023023887.1, XP_023023991.1	XP_028140741.1, XP_028140742.1, XP_028140744.1, XP_028140745.1, XP_028155237.1|
OG0000604	NP_001246937.1, NP_649599.1, NP_731020.1, NP_731021.1	XP_008200409.1	XP_003436496.1, XP_309666.3, XP_309667.1, XP_309669.1, XP_309670.3	XP_018576205.1	XP_023013453.1	XP_028140935.1, XP_028140936.1, XP_028150487.1, XP_028150489.1, XP_028150490.1, XP_028150491.1, XP_028150492.1, XP_028152054.1, XP_028152276.1, XP_028152277.1|
OG0000605	NP_001247052.1, NP_001247053.1, NP_001247054.1, NP_650079.1, NP_731575.1, NP_731576.1	XP_008194895.1, XP_969556.1	XP_003435776.1, XP_321943.2	XP_018560981.1, XP_018560982.1	XP_023016704.1, XP_023016705.1, XP_023016706.1, XP_023016707.1, XP_023016708.1, XP_023016709.1	XP_028131627.1, XP_028131635.1, XP_028131644.1, XP_028131652.1|
OG0000606	NP_001247088.1, NP_652209.1, NP_731825.1, NP_731826.1, NP_996203.1	XP_008201459.1, XP_008201460.1, XP_015840623.1, XP_976197.1	XP_001237856.2, XP_003436985.1, XP_310701.5	XP_018562500.1, XP_018562501.1, XP_018562502.1	XP_023016974.1, XP_023027744.1, XP_023027750.1	XP_028139374.1, XP_028139375.1, XP_028139376.1, XP_028139377.1|
OG0000607	NP_001247120.1, NP_001262590.1, NP_524360.2	XP_008198926.1, XP_008198927.1, XP_008198928.1, XP_015839641.1, XP_015839642.1	XP_003435942.1, XP_003435943.1, XP_003435944.1, XP_003435945.1, XP_003435946.1	XP_018564232.1, XP_018564233.1, XP_018564234.1, XP_018564236.1	XP_023022795.1, XP_023022796.1, XP_023022798.1, XP_023022799.1, XP_023022800.1
OG0000608	NP_001260734.1, NP_610233.1, NP_724495.2, NP_724496.1, NP_724497.1, NP_995752.1	XP_008195531.1, XP_015836822.1, XP_015836823.1	XP_001688553.1, XP_314296.3	XP_018573560.1, XP_018573561.1, XP_018573562.1, XP_018573563.1	XP_023019774.1, XP_023019775.1, XP_023019776.1, XP_023019777.1	XP_028138551.1, XP_028138552.1, XP_028138553.1|
OG0000609	NP_001260927.1, NP_001260928.1, NP_610824.1, NP_725236.1	XP_008190993.1, XP_008190995.1, XP_015833313.1, XP_015833314.1, XP_975234.1	XP_001237680.1, XP_001688676.1, XP_001688677.1, XP_315528.2, XP_556168.3	XP_018564597.1, XP_018564598.1, XP_018564599.1	XP_023029200.1, XP_023029201.1	XP_028148828.1, XP_028148829.1, XP_028148831.1|
OG0000610	NP_001261239.1, NP_001261240.1, NP_001261241.1, NP_728565.1	XP_001813052.2, XP_008192281.2, XP_015833506.1, XP_015833507.1, XP_015833508.1	XP_316056.4, XP_556692.3	XP_018569723.1, XP_023313167.1	XP_023029203.1, XP_023029204.1, XP_023029205.1, XP_023029206.1	XP_028128233.1, XP_028128234.1, XP_028128235.1, XP_028128236.1, XP_028128238.1|
OG0000611	NP_001261564.1, NP_001261565.1, NP_001261566.1, NP_001286977.1, NP_648184.1, NP_729341.1, NP_996023.1	XP_008196481.1, XP_008196482.1, XP_008196483.1, XP_008196484.1, XP_008196485.1	XP_001688752.1, XP_315940.3	XP_018563849.1, XP_018563857.1, XP_018563866.1, XP_018563870.1	XP_023020717.1, XP_023020718.1, XP_023020719.1	XP_028134608.1|
OG0000612	NP_001261806.1, NP_648661.1, NP_729920.1	XP_008192367.1, XP_008192368.1, XP_008192369.1, XP_015834587.1, XP_015834588.1, XP_015834589.1	XP_311601.4	XP_018560887.1, XP_018560888.1, XP_018560890.1, XP_023313094.1	XP_023024801.1	XP_028128621.1, XP_028128622.1, XP_028128623.1, XP_028128624.1, XP_028128625.1, XP_028128626.1, XP_028128628.1|
OG0000613	NP_001261842.1, NP_648708.2, NP_729979.1	XP_008194254.1, XP_015840075.1, XP_015840076.1, XP_968027.1	XP_003435861.1, XP_321604.4	XP_018562102.1, XP_018562103.1, XP_018562104.1	XP_023023628.1	XP_028131026.1, XP_028131027.1, XP_028131028.1, XP_028131029.1, XP_028131030.1, XP_028131031.1, XP_028131032.1, XP_028131033.1, XP_028131035.1|
OG0000614	NP_001261947.1, NP_001261948.1, NP_001261949.1, NP_001261950.1, NP_001261951.1, NP_648893.1	XP_008193928.1, XP_008193929.1, XP_008193930.1, XP_008193931.1	XP_312367.5	XP_018563244.1, XP_018563245.1, XP_018563246.1, XP_018563247.1, XP_018563248.1	XP_023027073.1	XP_028131885.1, XP_028131886.1, XP_028131887.1, XP_028131888.1, XP_028131889.1|
OG0000615	NP_001261998.1, NP_648269.1, NP_649004.1, NP_649005.1	XP_015837020.1, XP_972282.2	XP_001688071.1	XP_018562923.1, XP_018563571.1, XP_018563572.1, XP_018563573.1, XP_018563575.1, XP_018563578.2, XP_018570286.1, XP_023312925.1, XP_023313066.1	XP_023014218.1, XP_023014219.1, XP_023014220.1, XP_023014221.1	XP_028144224.1, XP_028144225.1|
OG0000616	NP_001262698.1, NP_650688.1, NP_732304.1, NP_732305.1	XP_008193499.1, XP_008193501.1, XP_973397.1	XP_001230651.1	XP_018578835.1, XP_018578836.1, XP_018578837.1, XP_018578838.1, XP_018578839.1, XP_018578840.1	XP_023020853.1, XP_023020861.1, XP_023020868.1	XP_028144032.1, XP_028144033.1, XP_028144034.1, XP_028144035.1, XP_028144036.1|
OG0000617	NP_001263109.1, NP_651797.1, NP_733367.1, NP_733368.1, NP_733369.1, NP_733370.1	XP_008198651.1, XP_008198653.1, XP_008198654.1, XP_008198655.1, XP_015839530.1, XP_015839531.1, XP_968874.2	XP_309165.3, XP_310261.7, XP_560600.5	XP_018564239.1, XP_023311411.1	XP_023018453.1	XP_028128589.1, XP_028128590.1, XP_028148861.1|
OG0000618	NP_001285253.1, NP_001285254.1, NP_572982.1, NP_572983.1	XP_972225.1	XP_003436612.1, XP_003436613.1, XP_003436614.1, XP_003436615.1, XP_310335.3	XP_018569544.1, XP_018569545.1	XP_023022650.1, XP_023022655.1, XP_023028863.1	XP_028134080.1, XP_028134081.1, XP_028134089.1, XP_028138198.1, XP_028138199.1, XP_028138200.1, XP_028138201.1|
OG0000619	NP_001286321.1, NP_001286322.1, NP_477375.1, NP_524611.1, NP_725085.1, NP_733449.1, NP_996315.1, NP_996316.1	NP_001107835.1, XP_008200463.1, XP_966355.1	XP_003436515.1, XP_003436516.1, XP_308429.3, XP_562379.1	XP_018561333.1, XP_018565677.1	XP_023016624.1, XP_023029065.1, XP_023029066.1	XP_028140400.1, XP_028146571.1|
OG0000620	NP_001286571.1, NP_611326.1, NP_611327.1, NP_611328.1, NP_611329.1, NP_611330.2	XP_008190708.1, XP_008200938.1, XP_015838193.1, XP_015838218.1, XP_966787.1, XP_966872.2, XP_966966.2, XP_967147.1, XP_967234.1, XP_967313.1, XP_967395.1, XP_971136.1, XP_971203.1		XP_018576730.1, XP_018576731.1	XP_023027203.1
OG0000621	NP_001356961.1, NP_523687.1	XP_008199638.1, XP_008199639.2, XP_969292.2	XP_314172.1	XP_018568023.1, XP_018568024.1, XP_018568025.1, XP_018568026.1, XP_018568027.1, XP_018568028.1	XP_023021318.1, XP_023021320.1, XP_023021321.1, XP_023021322.1, XP_023021323.1	XP_028128389.1, XP_028128390.1, XP_028128391.1, XP_028128392.1, XP_028128393.1|
OG0000622	NP_001369131.1, NP_523591.2, NP_995958.2	XP_015835679.1, XP_015835680.1, XP_970084.2	XP_317863.3, XP_318579.4	XP_018561058.2, XP_018571400.1	XP_023012072.1, XP_023012338.1, XP_023024091.1, XP_023025817.1	XP_028137747.1, XP_028137748.1, XP_028137749.1, XP_028137750.1, XP_028138731.1, XP_028147750.1, XP_028147751.1, XP_028154433.1|
OG0000623	NP_524923.1, NP_722593.1, NP_722594.1, NP_722595.1, NP_722596.1, NP_722597.1, NP_722598.1, NP_722600.1, NP_995602.1	XP_008198784.1, XP_008198785.1, XP_015839832.1, XP_966678.1	XP_307863.1	XP_018572615.1, XP_018572703.1	XP_023016074.1, XP_023017461.1, XP_023017462.1	XP_028131002.1, XP_028131003.1, XP_028131004.1|
OG0000624	NP_609121.2, NP_723277.3	XP_008198330.1, XP_008198331.1, XP_008198332.1, XP_975231.1	XP_314281.4	XP_018568074.1, XP_018568082.1	XP_023016527.1, XP_023016535.1, XP_023016543.1, XP_023016547.1, XP_023016555.1, XP_023016563.1	XP_028131667.1, XP_028131668.1, XP_028131669.1, XP_028131670.1, XP_028131671.1, XP_028131672.1, XP_028131673.1|
OG0000625	NP_609604.1	XP_008194156.1, XP_008194157.1, XP_008194158.1, XP_008194159.1, XP_015835951.1, XP_969912.2	XP_001238515.3, XP_308515.4	XP_018567921.1, XP_018567922.1, XP_018567923.1, XP_018567924.1	XP_023016421.1, XP_023016422.1, XP_023016423.1, XP_023016424.1, XP_023016425.1, XP_023016426.1	XP_028132541.1, XP_028132547.1, XP_028132555.1|
OG0000626	NP_610216.1	XP_008191937.1, XP_008191938.1, XP_008191939.1, XP_015834558.1, XP_015834559.1, XP_975398.2	XP_001688081.1, XP_308780.4	XP_018568228.1, XP_018568229.1, XP_018568230.1, XP_018568231.1, XP_023312455.1	XP_023020403.1, XP_023020404.1, XP_023020405.1, XP_023020406.1, XP_023020407.1, XP_023020408.1	XP_028138054.1, XP_028138060.1|
OG0000627	NP_610544.1	XP_008190933.1, XP_008190952.1, XP_015839890.1, XP_015839891.1, XP_015839892.1, XP_968180.1	XP_315027.4	XP_018565724.1, XP_018565726.1, XP_018565727.1	XP_023020189.1, XP_023020190.1, XP_023020191.1, XP_023020192.1, XP_023020193.1	XP_028142583.1, XP_028142584.1, XP_028142585.1, XP_028142586.1, XP_028142587.1, XP_028142588.1|
OG0000628	NP_651652.2	XP_008194651.1, XP_008194676.1, XP_966905.1, XP_971534.2, XP_973790.1	XP_320774.4	XP_018562380.1, XP_018570239.1, XP_018570240.1, XP_018572371.1, XP_018574204.1, XP_018574326.1, XP_018574327.1, XP_018574782.1	XP_023016526.1, XP_023023256.1, XP_023025092.1	XP_028134363.1, XP_028144907.1, XP_028144908.1, XP_028149679.1|
OG0000629		XP_001813701.2		XP_018562738.1, XP_018562739.1, XP_018562740.1, XP_018562741.1, XP_018562742.1, XP_018578449.1	XP_023015192.1, XP_023015193.1, XP_023015194.1, XP_023015195.1, XP_023015196.1, XP_023015197.1, XP_023015198.1, XP_023015199.1	XP_028134580.1, XP_028134581.1, XP_028134582.1, XP_028134583.1, XP_028134584.1, XP_028134585.1, XP_028134586.1|
OG0000630		XP_008190484.2, XP_008199312.2, XP_008199314.2, XP_008199321.2, XP_015832886.1, XP_015834113.1, XP_015834324.1, XP_015834440.1, XP_015834441.1, XP_015835212.1, XP_015835231.1, XP_015835232.1, XP_015835233.1, XP_015835254.1, XP_015835255.1, XP_015835256.1, XP_015835517.1, XP_015836873.1, XP_015836874.1, XP_015839440.1, XP_015839546.1, XP_015839614.1
OG0000631		XP_008193235.1, XP_008193236.1, XP_008193237.1, XP_008193238.1, XP_008193239.1, XP_008193240.1	XP_003435841.1, XP_003435842.1, XP_321674.5	XP_018575160.1	XP_023011817.1, XP_023011818.1, XP_023011819.1, XP_023011820.1, XP_023011821.1, XP_023011822.1, XP_023011823.1, XP_023011824.1, XP_023011825.1	XP_028131272.1, XP_028131273.1, XP_028131274.1|
OG0000632		XP_008193479.1, XP_008193487.1, XP_015833839.1, XP_015833840.1, XP_015833841.1, XP_015833842.1, XP_015833843.1, XP_015833844.1		XP_018569383.1, XP_018569384.1, XP_018569386.1	XP_023026555.1, XP_023026556.1, XP_023026557.1, XP_023026558.1, XP_023029992.1	XP_028141151.1, XP_028141152.1, XP_028141153.1, XP_028141154.1, XP_028141155.1, XP_028141156.1|
OG0000633		XP_008194276.1		XP_018562070.1, XP_018562073.1, XP_018562074.1, XP_018562076.2, XP_018562087.1, XP_018562093.2, XP_018562094.1, XP_018562095.1, XP_018562108.1, XP_018562110.1, XP_018562111.1, XP_018562112.1, XP_018562113.1, XP_018562114.1, XP_023310067.1, XP_023310068.1, XP_023310074.1	XP_023021786.1, XP_023021787.1, XP_023021792.1	XP_028141377.1|
OG0000634		XP_008195399.1, XP_008195400.1, XP_008195401.1, XP_008197721.2, XP_008197726.1, XP_008197740.2, XP_015836928.1, XP_015836929.1, XP_015839777.1, XP_015839778.1, XP_015839779.1, XP_015839780.1, XP_015839781.1, XP_015839782.1, XP_015839783.1, XP_015839784.1, XP_015839785.1, XP_015839786.1, XP_015839787.1, XP_015839788.1, XP_015839789.1				XP_028141036.1|
OG0000635		XP_008196342.2, XP_008196343.1, XP_015837439.1	XP_001688724.1, XP_001688725.1, XP_315766.4, XP_315767.3, XP_556403.3	XP_018569262.1, XP_018570237.1, XP_018570250.1, XP_018570251.1	XP_023015249.1, XP_023017627.1, XP_023017629.1	XP_028141090.1, XP_028141091.1, XP_028141093.1, XP_028143543.1, XP_028143544.1, XP_028143545.1, XP_028147448.1|
OG0000636		XP_008199877.1, XP_015839568.1, XP_015839569.1, XP_015839570.1, XP_015839571.1, XP_015839572.1, XP_015839573.1	XP_001688188.1, XP_309431.3	XP_018571550.1, XP_018571551.1, XP_018571552.1, XP_018571554.1	XP_023011995.1, XP_023012004.1, XP_023012010.1, XP_023012017.1, XP_023012023.1, XP_023012030.1, XP_023012038.1	XP_028147504.1, XP_028147505.1|
OG0000637		XP_015833156.1, XP_976285.1		XP_018572912.1, XP_018572915.1, XP_018572916.1, XP_018572917.1	XP_023023953.1, XP_023023954.1, XP_023023955.1, XP_023025785.1, XP_023027197.1, XP_023027443.1, XP_023027444.1, XP_023028294.1	XP_028137951.1, XP_028139045.1, XP_028139046.1, XP_028139047.1, XP_028139049.1, XP_028149278.1, XP_028149279.1, XP_028149280.1|
OG0000638		XP_968905.2	XP_310684.3, XP_310832.5, XP_310833.5	XP_018566877.1, XP_018566887.1, XP_018569073.1, XP_018575690.1, XP_018575695.1, XP_018575740.1, XP_018575747.1, XP_023312296.1	XP_023022453.1, XP_023022658.1, XP_023022660.1, XP_023022686.1, XP_023026130.1	XP_028129068.1, XP_028141041.1, XP_028144092.1, XP_028144094.1, XP_028150183.1|
OG0000639			XP_001230350.1, XP_001230468.2, XP_001237291.3, XP_001238284.2, XP_003435969.1, XP_003436670.1, XP_309096.4, XP_309327.4, XP_314667.4, XP_318412.5, XP_318428.5, XP_319658.4, XP_320258.3, XP_320261.4, XP_320263.4, XP_320269.4, XP_320844.4, XP_321140.5, XP_552595.2, XP_557970.3, XP_560320.2, XP_560999.5
OG0000640				XP_023312595.1		XP_028129890.1, XP_028129891.1, XP_028129892.1, XP_028129936.1, XP_028129949.1, XP_028133947.1, XP_028134045.1, XP_028134792.1, XP_028135515.1, XP_028135528.1, XP_028140627.1, XP_028140628.1, XP_028142380.1, XP_028145001.1, XP_028146391.1, XP_028147368.1, XP_028149597.1, XP_028151520.1, XP_028153926.1, XP_028154166.1, XP_028155403.1|
OG0000641					XP_023015714.1, XP_023015726.1, XP_023016332.1, XP_023016645.1, XP_023016647.1, XP_023016648.1, XP_023016649.1, XP_023016651.1, XP_023022574.1, XP_023023093.1, XP_023027645.1, XP_023030296.1	XP_028129080.1, XP_028135980.1, XP_028140817.1, XP_028140820.1, XP_028141610.1, XP_028141611.1, XP_028141612.1, XP_028141613.1, XP_028147188.1, XP_028148190.1|
OG0000642						XP_028128357.1, XP_028129275.1, XP_028130090.1, XP_028137139.1, XP_028139539.1, XP_028140179.1, XP_028140184.1, XP_028140214.1, XP_028140675.1, XP_028144667.1, XP_028145014.1, XP_028145092.1, XP_028145761.1, XP_028146508.1, XP_028149834.1, XP_028152096.1, XP_028153360.1, XP_028154696.1, XP_028155159.1, XP_028155365.1, XP_028155407.1, XP_028155697.1|
OG0000643						XP_028130488.1, XP_028130489.1, XP_028138295.1, XP_028138296.1, XP_028138297.1, XP_028139640.1, XP_028139641.1, XP_028140624.1, XP_028142300.1, XP_028142301.1, XP_028142302.1, XP_028142303.1, XP_028142304.1, XP_028142305.1, XP_028142306.1, XP_028142307.1, XP_028142308.1, XP_028142309.1, XP_028148620.1, XP_028148858.1, XP_028148859.1, XP_028155258.1|
OG0000644						XP_028135717.1, XP_028135718.1, XP_028135719.1, XP_028135720.1, XP_028135721.1, XP_028135723.1, XP_028135724.1, XP_028135725.1, XP_028135726.1, XP_028135727.1, XP_028135728.1, XP_028135729.1, XP_028135730.1, XP_028135732.1, XP_028135733.1, XP_028135734.1, XP_028146470.1, XP_028146471.1, XP_028146472.1, XP_028146474.1, XP_028146475.1, XP_028146476.1|
OG0000645	NP_001014504.1, NP_001163085.1, NP_001286183.1	XP_008199029.1, XP_015833438.1, XP_015833444.1, XP_015833445.1, XP_015833458.1, XP_015833468.1	XP_001687844.1, XP_308150.3	XP_018578889.1, XP_018578890.1, XP_018578891.1, XP_018578892.1, XP_018578894.1	XP_023024118.1	XP_028133488.1, XP_028133489.1, XP_028133490.1, XP_028133491.1|
OG0000646	NP_001014561.1, NP_001014562.1, NP_001014563.1, NP_001014564.1, NP_001189051.1, NP_001246628.1, NP_001246629.1, NP_001286937.1, NP_524934.2	XP_015834040.1, XP_015834041.1, XP_966414.1	XP_316537.2	XP_018569746.1, XP_018569747.1, XP_018569748.1, XP_018569749.1	XP_023024713.1	XP_028138509.1, XP_028138510.1, XP_028138512.1|
OG0000647	NP_001033821.1, NP_001245469.1, NP_001245470.1, NP_001245471.1, NP_001245472.2, NP_001245473.1, NP_001245474.1, NP_001245475.1, NP_001245476.1, NP_001245477.1, NP_001284791.1, NP_001284792.1, NP_001368969.1, NP_569940.2, NP_726761.2	XP_969823.3	XP_310950.5	XP_018577516.1	XP_023019210.1, XP_023028723.1	XP_028130168.1|
OG0000648	NP_001036254.1, NP_001284745.1, NP_001284746.1, NP_001284747.1, NP_001284748.1, NP_001284749.1, NP_569848.2	XP_015836471.1, XP_015836472.1, XP_015836473.1, XP_015836476.1	XP_001237450.3, XP_003436210.1	XP_018568250.1, XP_018568252.1	XP_023011898.1, XP_023011899.1, XP_023011900.1, XP_023011901.1	XP_028133430.1, XP_028133431.1|
OG0000649	NP_001036444.1	XP_008199840.1, XP_008199841.1, XP_008199842.1, XP_008199843.1, XP_008199844.1, XP_015840500.1, XP_015840507.1, XP_015840510.1, XP_968711.3	XP_309374.4	XP_018563527.1, XP_018563528.1, XP_018563529.1, XP_018563530.1, XP_018563531.1	XP_023020890.1	XP_028144026.1, XP_028144027.1, XP_028144029.1, XP_028144030.1|
OG0000650	NP_001036580.1, NP_001097485.3, NP_001189037.1, NP_001189038.1, NP_001189039.1, NP_001246584.1, NP_001246585.1, NP_001261345.1, NP_523894.2, NP_728783.1	XP_008200653.2, XP_015837056.1	XP_315954.4, XP_315955.4	XP_018569591.1, XP_018569592.1, XP_023310933.1	XP_023016260.1, XP_023026029.1	XP_028128437.1, XP_028128438.1|
OG0000651	NP_001097020.1, NP_001259684.2, NP_573296.2, NP_573297.1	XP_008196209.2, XP_974337.4	XP_001687772.2, XP_310507.4	XP_018562471.1, XP_018562474.1, XP_018575509.1, XP_018576466.1	XP_023012340.1, XP_023014211.1, XP_023029350.1	XP_028131438.1, XP_028131439.1, XP_028131440.1, XP_028131441.1, XP_028131442.1, XP_028131445.1|
OG0000652	NP_001097663.1, NP_001097664.2, NP_001262216.1, NP_001262217.1, NP_001262218.1, NP_649409.1, NP_730735.1	XP_015834728.1, XP_974659.1	XP_001688693.1, XP_315621.4	XP_018573713.1, XP_018573714.1	XP_023022906.1, XP_023022909.1, XP_023022910.1, XP_023027311.1	XP_028132643.1, XP_028132644.1, XP_028132645.1, XP_028132646.1|
OG0000653	NP_001097705.1, NP_001097706.1, NP_001163541.1, NP_001262350.1, NP_649744.3, NP_731191.2, NP_731192.2, NP_996180.2	XP_008199653.1, XP_008199664.1, XP_008199668.1, XP_008199673.1, XP_008199678.1, XP_015833584.1, XP_015833591.1	XP_309586.5	XP_018568607.1	XP_023020162.1, XP_023025991.1	XP_028147640.1, XP_028148791.1|
OG0000654	NP_001097792.1, NP_001262571.1, NP_001262572.1, NP_731923.2, NP_731924.1	XP_015839504.1, XP_015839505.1, XP_015839506.1, XP_969604.2	XP_003435886.1, XP_321515.4	XP_018564268.1, XP_018564269.1, XP_018564271.1	XP_023016214.1, XP_023016223.1	XP_028128582.1, XP_028128583.1, XP_028128584.1, XP_028154295.1, XP_028154359.1|
OG0000655	NP_001097873.1, NP_001097874.1, NP_001163691.2, NP_732769.3, NP_788718.3	XP_008198766.1, XP_008198768.1, XP_015839856.1, XP_015839857.1, XP_015839858.1	XP_003437096.1, XP_311312.5	XP_018568964.1, XP_018568965.1, XP_018568967.1, XP_018568968.1, XP_018568969.1, XP_018568970.1	XP_023020911.1, XP_023022688.1	XP_028146412.1|
OG0000656	NP_001137538.2, NP_001263172.1, NP_001287642.1	XP_008199456.1, XP_008199458.1, XP_008199459.1, XP_008199460.1, XP_008199461.1, XP_008199462.1, XP_015832944.1, XP_974111.2	XP_001688433.2	XP_018578876.1, XP_018578877.1, XP_018578878.1, XP_018578879.1, XP_018578881.1	XP_023011864.1, XP_023018524.1	XP_028135288.1, XP_028143609.1|
OG0000657	NP_001137842.2, NP_001163016.1, NP_609978.4, NP_724204.1	XP_008195140.1, XP_015836733.1, XP_015836734.1, XP_015836735.1, XP_015836736.1, XP_015836737.1	XP_317753.4	XP_023309744.1	XP_023026021.1	XP_028136623.1, XP_028136631.1, XP_028136638.1, XP_028136646.1, XP_028136652.1, XP_028136659.1, XP_028136666.1, XP_028136677.1|
OG0000658	NP_001137875.1, NP_647733.1, NP_728761.1, NP_728762.1, NP_728763.1, NP_728764.1, NP_728765.1	XP_008200343.1, XP_008200355.1, XP_015834285.1, XP_015834286.1, XP_015834287.1, XP_015834288.1	XP_001688928.1, XP_316628.4	XP_018567807.1, XP_018567808.1, XP_018567809.1	XP_023018702.1	XP_028149113.1, XP_028154848.1|
OG0000659	NP_001138179.1, NP_001138180.1, NP_001245587.1, NP_001245588.1, NP_001285036.1, NP_572525.3, NP_788889.2	XP_015834618.1, XP_015834619.1, XP_015834620.1, XP_967042.1, XP_976019.1	XP_003437073.1, XP_559348.4	XP_018569604.1, XP_018569605.1	XP_023025645.1	XP_028129835.1, XP_028129836.1, XP_028129837.1, XP_028129838.1|
OG0000660	NP_001162874.1, NP_001260053.1, NP_001260054.1, NP_001260055.1, NP_608866.1, NP_723015.1, NP_723016.1	XP_008193886.1, XP_008193887.1, XP_008193888.1, XP_974818.2	XP_310199.4	XP_018573977.1, XP_018573978.1, XP_018573979.1	XP_023016745.1, XP_023016746.1, XP_023016747.1	XP_028148514.1, XP_028148515.1, XP_028148516.1|
OG0000661	NP_001162959.1, NP_001260397.1, NP_001260398.1, NP_001285848.1, NP_001285849.1, NP_001285850.1, NP_001285851.1, NP_723689.1	XP_008196784.1	XP_001230687.1, XP_310163.2, XP_317576.3, XP_317577.3, XP_317819.4, XP_319718.1	XP_018564503.1, XP_023309855.1		XP_028135562.1, XP_028135563.1, XP_028136008.1, XP_028140480.1|
OG0000662	NP_001162963.1, NP_001260403.1, NP_001260404.1, NP_001260405.1, NP_001260406.1, NP_001260407.1, NP_723737.1, NP_723738.2, NP_723739.1, NP_723740.1	XP_008197773.1, XP_015838768.1, XP_015838769.1	XP_001688271.1, XP_310221.4	XP_018562670.2, XP_018562671.2, XP_023311791.1, XP_023311792.1	XP_023016674.1	XP_028135304.1|
OG0000663	NP_001188886.1, NP_001188887.1, NP_001188888.1, NP_001246215.1, NP_001286228.1, NP_523664.1, NP_724749.1, NP_724750.1, NP_724751.1, NP_724752.1, NP_724753.1, NP_724754.1, NP_724755.1, NP_724756.1	XP_974023.2	XP_001688469.1, XP_313897.4	XP_018575929.1	XP_023024642.1	XP_028145341.1, XP_028145342.1|
OG0000664	NP_001188912.1, NP_001188913.1, NP_001246282.1, NP_001286354.1, NP_001286355.1, NP_001303347.1, NP_610799.2, NP_725187.1, NP_725188.1, NP_725189.1	XP_008195221.1, XP_015836655.1	XP_317596.4	XP_023310745.1	XP_023025930.1, XP_023025931.1, XP_023025932.1, XP_023025933.1	XP_028136295.1, XP_028136296.1, XP_028136297.1|
OG0000665	NP_001188977.2, NP_001246420.1, NP_001246421.1, NP_001286612.1, NP_001369098.1, NP_725886.2, NP_725887.2, NP_725888.2, NP_725889.1	XP_008200884.1, XP_008200885.1, XP_015838488.1	XP_314339.4	XP_018565785.1, XP_018565786.1, XP_018565787.1	XP_023013243.1	XP_028132816.1, XP_028132817.1, XP_028132818.1, XP_028132819.1|
OG0000666	NP_001189007.2, NP_001246507.1, NP_001246508.1, NP_001246509.1, NP_001246510.1, NP_001261172.1, NP_001261175.1, NP_726495.3	XP_015837602.1, XP_015837603.1, XP_015837604.1, XP_015837605.1, XP_015837606.1, XP_015837607.1	XP_308670.4	XP_018569121.1, XP_023310645.1, XP_023310646.1	XP_023014071.1	XP_028141909.1, XP_028141910.1|
OG0000667	NP_001245425.1, NP_001259059.1, NP_524623.2	XP_008191408.1, XP_008191410.1, XP_008191411.1, XP_015834026.1, XP_015834027.1, XP_015834028.1	XP_001687756.2	XP_018569750.1, XP_018569751.1	XP_023018117.1, XP_023018118.1, XP_023018119.1, XP_023018120.1	XP_028134028.1, XP_028134029.1, XP_028134030.1, XP_028134032.1, XP_028134033.1|
OG0000668	NP_001245731.1, NP_573268.1, NP_728135.1	XP_008199111.1, XP_008199112.1, XP_008199113.1, XP_008199114.1, XP_015839558.1	XP_318149.4	XP_018562510.1, XP_018562511.1, XP_018562513.1, XP_018562514.1, XP_018562515.1, XP_018562516.1	XP_023016801.1, XP_023016810.1, XP_023016818.1	XP_028129034.1, XP_028129035.1, XP_028129036.1|
OG0000669	NP_001245775.1, NP_001245776.1, NP_523417.2	XP_008194646.1, XP_008194647.1	XP_317711.1	XP_018573332.1, XP_018573334.1, XP_018573335.1, XP_018573336.1, XP_018573337.1, XP_023310833.1	XP_023014775.1, XP_023014776.1, XP_023014777.1, XP_023014778.1	XP_028131366.1, XP_028131374.1, XP_028131382.1, XP_028131388.1, XP_028131389.1|
OG0000670	NP_001246300.1, NP_001260955.1, NP_610877.2, NP_725301.1	XP_008192558.1, XP_008192559.1, XP_008192560.1, XP_008192561.1, XP_008192562.1, XP_015834622.1, XP_015834623.1	XP_552478.2	XP_018572647.1, XP_018572657.1, XP_018572667.1, XP_018572678.1, XP_018572687.1, XP_018572695.1	XP_023025764.1, XP_023027835.1	XP_028135027.1|
OG0000671	NP_001247240.1, NP_001247241.1, NP_732773.1, NP_732775.1, NP_732776.1	XP_008195623.1		XP_018575672.1, XP_018575673.1, XP_018575674.1, XP_018575675.1, XP_018575676.1, XP_023311396.1	XP_023014757.1, XP_023014758.1, XP_023014760.1, XP_023014761.1, XP_023014762.1, XP_023014763.1, XP_023014764.1	XP_028145238.1, XP_028146200.1|
OG0000672	NP_001259184.1, NP_569997.1	XP_008192657.1, XP_008192658.1, XP_008192659.1, XP_015834936.1, XP_974765.2	XP_001238451.3	XP_023310035.1, XP_023310036.1, XP_023310037.1, XP_023310038.1		XP_028128617.1, XP_028128627.1, XP_028128636.1, XP_028128644.1, XP_028128652.1, XP_028128655.1, XP_028128662.1, XP_028128672.1, XP_028128678.1|
OG0000673	NP_001259965.1, NP_001285567.1, NP_001285568.1, NP_001356906.1, NP_523460.2, NP_722838.1, NP_722839.1, NP_995619.2	NP_001139384.1, XP_008192465.1	XP_317535.4	XP_018568240.1, XP_018568241.1, XP_018568242.1, XP_018568243.1	XP_023017678.1, XP_023017679.1, XP_023017680.1, XP_023017682.1	XP_028130124.1, XP_028130125.1|
OG0000674	NP_001260999.1, NP_001261000.1, NP_001286462.1, NP_609201.3, NP_788356.2	XP_008193469.1, XP_008193470.1, XP_008193471.1, XP_015833754.1, XP_015833763.1	XP_308280.4	XP_018578798.1, XP_018578799.1	XP_023016378.1, XP_023016379.1, XP_023016381.1	XP_028137554.1, XP_028137555.1, XP_028137556.1, XP_028137557.1, XP_028137558.1|
OG0000675	NP_001261245.1, NP_476823.1, NP_476827.2, NP_476828.1, NP_476829.1, NP_523881.1, NP_523882.1, NP_611098.1, NP_725299.2		XP_001237085.1, XP_001237086.1, XP_001237087.1, XP_308481.1, XP_308483.3	XP_018562961.1, XP_018566901.1, XP_018566916.1		XP_028134251.1, XP_028134252.1, XP_028150325.1, XP_028152478.1|
OG0000676	NP_001261253.1, NP_476687.1, NP_476688.1, NP_728600.1, NP_728601.1	XP_008190655.1, XP_969316.1	XP_001688644.1, XP_315365.3	XP_018577682.1, XP_018577683.1, XP_018577685.1	XP_023013201.1, XP_023013203.1, XP_023013204.1, XP_023013205.1, XP_023013206.1	XP_028144768.1, XP_028144769.1, XP_028144770.1, XP_028144771.1|
OG0000677	NP_001261259.1, NP_001261260.1, NP_647618.1, NP_728620.1, NP_728621.1	XP_008197825.1, XP_008197826.1, XP_008197827.1, XP_008197828.1, XP_008197829.1, XP_015838750.1	XP_308760.4	XP_018575454.1, XP_018575455.1, XP_018575456.1, XP_018575457.1, XP_018575458.1, XP_018575459.1	XP_023023640.1	XP_028146401.1, XP_028148933.1|
OG0000678	NP_001261286.1, NP_001261287.1, NP_001261288.1, NP_476739.1	XP_015840603.1, XP_015840604.1, XP_015840605.1, XP_015840606.1, XP_015840607.1, XP_015840608.1	XP_316724.1	XP_018579232.1, XP_018579234.1	XP_023013310.1, XP_023013311.1, XP_023013312.1	XP_028131178.1, XP_028131179.1, XP_028131181.1, XP_028131182.1, XP_028131183.1|
OG0000679	NP_001261673.1, NP_001261674.1, NP_001261675.1, NP_001287018.1, NP_652439.1	XP_008200681.1, XP_015833705.1, XP_015833712.1, XP_015833718.1, XP_015833725.1, XP_968498.1	XP_314509.4, XP_558069.3	XP_018566535.1, XP_018566536.1	XP_023012068.1, XP_023012069.1	XP_028148062.1, XP_028148063.1, XP_028148501.1, XP_028155193.1|
OG0000680	NP_001262527.1, NP_001262528.1, NP_524340.2, NP_731771.3	XP_008199095.1, XP_008199096.1, XP_008199097.1, XP_008199098.1, XP_015839610.1, XP_015839611.1, XP_967930.3	XP_319213.4	XP_023311431.1	XP_023020855.1	XP_028140960.1, XP_028140961.1, XP_028140962.1, XP_028140963.1, XP_028140965.1, XP_028140966.1, XP_028140967.1|
OG0000681	NP_001263022.1, NP_001263023.1, NP_001263024.1, NP_001263025.1, NP_651577.4	XP_015837421.1, XP_015837429.1, XP_015837432.1, XP_015837435.1, XP_015837437.1, XP_015837438.1, XP_015837442.1, XP_015837445.1, XP_015837449.1, XP_015837451.1, XP_015837453.1	XP_003435880.1, XP_321544.1	XP_018572564.1	XP_023027174.1	XP_028141993.1|
OG0000682	NP_001284797.1, NP_569960.2	XP_008195731.1, XP_008195732.1, XP_008195733.1, XP_008195734.1, XP_008195735.1	XP_555462.3	XP_018571019.1, XP_018571020.1, XP_023310546.1, XP_023310547.1, XP_023310548.1, XP_023310549.1	XP_023030245.1, XP_023030246.1, XP_023030247.1, XP_023030248.1, XP_023030249.1, XP_023030250.1	XP_028144986.1|
OG0000683	NP_001284904.1, NP_001284905.1, NP_788858.1, NP_788859.1	XP_008201098.1, XP_008201099.1, XP_008201100.1, XP_008201102.1, XP_008201103.1, XP_015840516.1, XP_015840517.1	XP_003435750.1, XP_003435751.1, XP_322051.4	XP_018567023.1, XP_018567024.1, XP_018567026.1, XP_018567027.1	XP_023025176.1, XP_023027285.1	XP_028144543.1|
OG0000684	NP_001285740.1, NP_609182.1, NP_609184.1	XP_008193439.1, XP_008199094.1, XP_015840937.1, XP_966323.1, XP_975780.1	XP_310860.4	XP_018573138.1, XP_018573139.1, XP_018573140.1, XP_018573141.1	XP_023013771.1, XP_023013772.1, XP_023013773.1, XP_023024424.1, XP_023024425.1, XP_023024426.1	XP_028138139.1, XP_028138140.1|
OG0000685	NP_001287559.1, NP_001287560.1, NP_001303548.1, NP_651545.2, NP_733203.1, NP_733204.1	XP_008201701.1, XP_008201702.1, XP_008201703.1, XP_008201705.1, XP_015840686.1	XP_003436480.1, XP_003436481.1, XP_558879.4	XP_018562579.1, XP_018562581.1	XP_023029039.1, XP_023029040.1	XP_028133676.1, XP_028133677.1, XP_028133678.1|
OG0000686	NP_476576.1, NP_476578.3	NP_001034489.1, XP_008196217.1, XP_008196218.1, XP_015837041.1, XP_015837042.1	XP_308010.5	XP_018572528.1, XP_018572529.1, XP_018572531.1, XP_018572532.1	XP_023030278.1, XP_023030279.1, XP_023030280.1, XP_023030281.1	XP_028129138.1, XP_028129139.1, XP_028129140.1, XP_028129141.1, XP_028129142.1|
OG0000687	NP_477344.1, NP_477446.1, NP_731223.1	XP_008190581.1, XP_970709.2, XP_974297.1	XP_317677.3, XP_317679.2, XP_321345.3, XP_321346.4	XP_018563928.1, XP_018563929.1, XP_018566227.1	XP_023015400.1, XP_023020593.1	XP_028145351.1, XP_028145353.1, XP_028145354.1, XP_028147327.1, XP_028151701.1, XP_028151799.1|
OG0000688	NP_523862.1, NP_523863.1	NP_001071090.1, XP_008194971.1, XP_008197451.1, XP_008197452.1, XP_008197453.1, XP_015836500.1, XP_974185.1	XP_311581.3, XP_559100.2	XP_018563576.1, XP_018570760.1, XP_018578519.1, XP_023313147.1	XP_023016562.1, XP_023024230.1, XP_023024231.1, XP_023024232.1	XP_028132886.1, XP_028148307.1|
OG0000689	NP_572356.1	XP_008196288.1, XP_008196294.1, XP_008196300.1, XP_008196306.1, XP_015833107.1, XP_015833108.1, XP_015833109.1	XP_001688313.2	XP_018567336.1, XP_018567337.1, XP_018567338.1, XP_018567339.1, XP_018567340.1, XP_018567341.1, XP_018567342.1, XP_018567343.1, XP_018567344.1	XP_023020870.1, XP_023026418.1	XP_028140775.1|
OG0000690	NP_609408.1, NP_723591.1	NP_001153727.1, XP_008197048.1, XP_968596.1	XP_557731.3	XP_018570360.1, XP_018570365.1, XP_018575542.1	XP_023011508.1, XP_023020846.1, XP_023023378.1, XP_023026877.1, XP_023026878.1, XP_023028624.1	XP_028137564.1, XP_028150557.1, XP_028150558.1, XP_028150559.1, XP_028150560.1, XP_028153890.1|
OG0000691	NP_611273.1, NP_725727.1, NP_995881.2	XP_972151.1	XP_001688479.1, XP_313945.3	XP_018568662.1, XP_018568663.1, XP_018568664.1, XP_018568665.1	XP_023024707.1, XP_023024716.1, XP_023024724.1, XP_023024732.1, XP_023024740.1, XP_023024748.1	XP_028128006.1, XP_028128007.1, XP_028128008.1, XP_028128010.1, XP_028128011.1|
OG0000692	NP_649370.1, NP_649374.1	XP_008192982.2, XP_008201109.1, XP_008201110.1, XP_015837512.1, XP_970562.1	XP_320175.3, XP_321954.3	XP_018564337.1, XP_018564339.1, XP_018564340.1, XP_018574992.1	XP_023012268.1, XP_023012269.1, XP_023017152.1, XP_023025543.1, XP_023026324.1	XP_028135229.1, XP_028151865.1, XP_028151866.1|
OG0000693	NP_650264.1	NP_001161227.1, NP_001161310.1, XP_008201046.1, XP_008201047.1, XP_008201048.1, XP_008201049.1, XP_008201050.1, XP_015839309.1, XP_015839529.1, XP_015840735.1, XP_015840736.1, XP_970839.1, XP_970898.1, XP_970952.1, XP_975906.1		XP_018561414.1, XP_018561493.1, XP_018561505.1, XP_023310435.1	XP_023014752.1
OG0000694	NP_650940.2	XP_008197110.1, XP_008197111.1, XP_008197112.1, XP_008197113.1, XP_008197114.1, XP_008197115.1, XP_008197116.1, XP_008197117.1, XP_008197118.1, XP_008197120.1, XP_008197121.1, XP_015838056.1, XP_015838057.1	XP_313823.5	XP_023311983.1	XP_023023764.1	XP_028141486.1, XP_028141487.1, XP_028141488.1, XP_028141489.1|
OG0000695	NP_728184.1, NP_788931.1	XP_008191930.1, XP_008191931.1, XP_008192676.1, XP_008192677.1, XP_008192678.1, XP_008192679.1, XP_015834898.1	XP_311556.4	XP_018571609.1, XP_018571610.1, XP_023310334.1, XP_023312828.1	XP_023012408.1, XP_023013186.1	XP_028132370.1, XP_028132371.1, XP_028132372.1, XP_028135566.1, XP_028135567.1|
OG0000696		XP_008192230.1, XP_015834812.1, XP_015834813.1, XP_015834814.1, XP_015834815.1, XP_015834816.1, XP_015834817.1, XP_015834818.1, XP_015834819.1	XP_320204.4	XP_018579563.1	XP_023029637.1, XP_023029644.1, XP_023029653.1, XP_023029661.1, XP_023029671.1	XP_028133736.1, XP_028133737.1, XP_028133738.1, XP_028133739.1, XP_028133740.1|
OG0000697		XP_008192272.1, XP_008192273.1, XP_008192274.1, XP_008192276.1, XP_008192277.1	XP_003436916.1, XP_311057.4	XP_018579574.1, XP_018579575.1, XP_018579576.1, XP_018579578.1, XP_018579579.1, XP_018579580.1	XP_023019149.1, XP_023019150.1, XP_023019151.1, XP_023019152.1, XP_023019153.1, XP_023019154.1, XP_023019155.1	XP_028136236.1|
OG0000698		XP_008192620.1, XP_008192621.1, XP_008192622.1, XP_008192623.1, XP_008192624.1, XP_008192625.1, XP_008192626.1, XP_015834853.1	XP_311493.3	XP_018573703.1, XP_018573704.1, XP_018573705.1, XP_018573706.1, XP_018573708.1	XP_023021124.1, XP_023021125.1, XP_023021127.1, XP_023021128.1, XP_023021129.1, XP_023021130.1	XP_028144656.1|
OG0000699		XP_008192978.1, XP_008192979.1, XP_008197062.1, XP_008197464.1, XP_008197467.1, XP_015835005.1, XP_015838477.1, XP_015838478.1		XP_018562442.1, XP_018562461.1, XP_018562462.1, XP_018562464.1, XP_018562465.1, XP_018562466.1, XP_018570726.1, XP_018570727.1, XP_018570728.1, XP_018575569.1, XP_023310693.1	XP_023016654.1, XP_023028211.1
OG0000700		XP_008195092.1, XP_008195093.1	XP_001689054.1	XP_018568099.1	XP_023022070.1, XP_023022071.1	XP_028149680.1, XP_028151189.1, XP_028152431.1, XP_028152432.1, XP_028152433.1, XP_028152434.1, XP_028152435.1, XP_028152436.1, XP_028152437.1, XP_028152438.1, XP_028152439.1, XP_028152440.1, XP_028152441.1, XP_028152443.1, XP_028152444.1|
OG0000701		XP_008196593.1, XP_008196594.1, XP_015837974.1		XP_018562197.1, XP_018562200.1, XP_023310538.1, XP_023310539.1, XP_023311874.1, XP_023311875.1, XP_023311876.1, XP_023311877.1, XP_023311878.1, XP_023311879.1	XP_023023925.1, XP_023028094.1	XP_028136168.1, XP_028136169.1, XP_028136170.1, XP_028136171.1, XP_028136172.1, XP_028136173.1|
OG0000702		XP_008197312.1		XP_018561089.1, XP_018561105.1, XP_018561123.1, XP_018561126.1, XP_023310614.1, XP_023310624.1, XP_023311166.1, XP_023312969.1	XP_023014196.1, XP_023014226.1, XP_023018358.1, XP_023018359.1, XP_023018360.1, XP_023018361.1	XP_028132352.1, XP_028142596.1, XP_028142604.1, XP_028142609.1, XP_028148573.1, XP_028152923.1|
OG0000703		XP_008200913.1, XP_015838133.1, XP_015838138.1, XP_015838141.1, XP_015838146.1, XP_015838148.1, XP_015838150.1, XP_015838154.1, XP_015838155.1	XP_309117.5	XP_023311122.1, XP_023311123.1, XP_023311125.1, XP_023311128.1, XP_023311131.1, XP_023311133.1, XP_023311135.1, XP_023312749.1	XP_023017547.1, XP_023017548.1	XP_028128825.1|
OG0000704		XP_015836787.1, XP_967226.1	XP_001688203.2, XP_003436490.1, XP_560023.4	XP_018574801.1, XP_018574802.1, XP_018574804.1, XP_018574805.1, XP_018576341.1, XP_023312903.1	XP_023019163.1, XP_023022319.1, XP_023022320.1, XP_023022321.1, XP_023024293.1, XP_023025173.1, XP_023028057.1	XP_028145736.1, XP_028145737.1, XP_028146537.1|
OG0000705		XP_015839388.1, XP_015839880.1, XP_015839881.1		XP_018569672.1, XP_018574700.2, XP_018574701.2, XP_023309898.1, XP_023309899.1, XP_023310449.1, XP_023310450.1, XP_023310923.1, XP_023310924.1, XP_023311129.1, XP_023311130.1, XP_023311992.1, XP_023311993.1, XP_023312386.1, XP_023312387.1	XP_023012586.1	XP_028135895.1, XP_028135899.1|
OG0000706			XP_001230277.2, XP_001230278.2, XP_001230511.2, XP_001230550.2, XP_001230557.2, XP_001230715.1, XP_001230717.2, XP_001230718.2, XP_001237580.2, XP_001237581.1, XP_001238092.2, XP_001238557.2, XP_001687805.1, XP_001688265.1, XP_307308.4, XP_307636.4, XP_307656.4, XP_311380.4, XP_311381.4, XP_311408.4, XP_559166.1
OG0000707			XP_001688638.1	XP_018565283.1, XP_018569918.1, XP_018570485.1	XP_023012630.1, XP_023015124.1, XP_023023896.1, XP_023025818.1, XP_023025819.1, XP_023025820.1, XP_023028242.1	XP_028130222.1, XP_028141852.1, XP_028141853.1, XP_028141854.1, XP_028143000.1, XP_028148369.1, XP_028151523.1, XP_028152047.1, XP_028152859.1, XP_028152919.1|
OG0000708			XP_003436123.1, XP_307996.2, XP_307997.2, XP_307998.1, XP_307999.2, XP_310079.3, XP_310492.1, XP_311165.1, XP_311167.1, XP_311168.1, XP_311169.4, XP_311366.1, XP_311367.2, XP_311368.3, XP_311539.2, XP_314081.1, XP_319814.1, XP_320864.1, XP_321029.1, XP_559275.2, XP_559276.2
OG0000709				XP_018568686.1, XP_023309739.1, XP_023309754.1, XP_023310012.1, XP_023310183.1, XP_023310188.1, XP_023310239.1, XP_023310395.1, XP_023310532.1, XP_023310642.1, XP_023310669.1, XP_023310700.1, XP_023311102.1, XP_023311124.1, XP_023311959.1, XP_023312908.1, XP_023312997.1, XP_023313116.1, XP_023313159.1, XP_023313186.1		XP_028139968.1|
OG0000710				XP_023310409.1		XP_028134896.1, XP_028136041.1, XP_028137821.1, XP_028140756.1, XP_028142477.1, XP_028142696.1, XP_028143486.1, XP_028145459.1, XP_028146692.1, XP_028147028.1, XP_028148485.1, XP_028148785.1, XP_028152802.1, XP_028152806.1, XP_028153176.1, XP_028154175.1, XP_028155028.1, XP_028155146.1, XP_028155173.1, XP_028155303.1|
OG0000711					XP_023013855.1, XP_023013893.1, XP_023022613.1, XP_023022614.1, XP_023022620.1, XP_023022621.1, XP_023022623.1, XP_023022624.1, XP_023022625.1, XP_023022626.1, XP_023022627.1, XP_023022628.1, XP_023022629.1, XP_023022630.1, XP_023022631.1, XP_023022632.1, XP_023022633.1, XP_023022634.1, XP_023022635.1, XP_023022637.1, XP_023022638.1
OG0000712						XP_028132561.1, XP_028133655.1, XP_028133656.1, XP_028133657.1, XP_028133658.1, XP_028133906.1, XP_028135417.1, XP_028135418.1, XP_028137761.1, XP_028137815.1, XP_028145327.1, XP_028145329.1, XP_028150247.1, XP_028150248.1, XP_028150250.1, XP_028151360.1, XP_028151996.1, XP_028151997.1, XP_028151998.1, XP_028153049.1, XP_028154936.1|
OG0000713						XP_028135711.1, XP_028135712.1, XP_028135714.1, XP_028135737.1, XP_028135738.1, XP_028135740.1, XP_028135741.1, XP_028135742.1, XP_028135743.1, XP_028135744.1, XP_028135745.1, XP_028135746.1, XP_028135747.1, XP_028135748.1, XP_028135749.1, XP_028135751.1, XP_028135752.1, XP_028135753.1, XP_028135754.1, XP_028135756.1, XP_028135757.1|
OG0000714	NP_001014463.2, NP_001033872.2, NP_001137780.2, NP_001137781.2, NP_001188686.2, NP_001334730.1, NP_722912.3, NP_722913.3, NP_722914.3	NP_001106934.1, NP_001106936.1, XP_008192983.1	XP_001689006.1	XP_018567387.1, XP_018567388.1, XP_018567389.1	XP_023027718.1, XP_023027719.1, XP_023027720.1	XP_028142701.1|
OG0000715	NP_001014465.1, NP_001245881.1, NP_001245882.1, NP_001260056.1, NP_723019.2	XP_008193702.1, XP_008193703.1, XP_008193704.1, XP_008193705.1, XP_015836028.1, XP_973029.1	XP_307293.3, XP_319054.4	XP_018576106.1, XP_018576107.1	XP_023018759.1	XP_028133939.1, XP_028134007.1, XP_028134079.1, XP_028134142.1|
OG0000716	NP_001014630.3, NP_001247160.1, NP_001247161.2, NP_001247162.2, NP_001247163.1, NP_001247164.2, NP_001247166.2, NP_001247167.2, NP_001247168.1, NP_001247169.2, NP_001247170.2, NP_001247171.2, NP_001247172.2, NP_001262687.1	XP_008193882.1, XP_015835803.1, XP_015835804.1		XP_018563213.1	XP_023012769.1	XP_028137251.1|
OG0000717	NP_001014723.1, NP_001014724.1, NP_001284868.1, NP_572183.1, NP_726950.1	NP_001280541.1, XP_008190949.1, XP_015833247.1, XP_015833248.1, XP_015833249.1, XP_015833250.1, XP_015833251.1		XP_018567615.1, XP_018567616.1, XP_018567617.1, XP_023310990.1	XP_023015077.1, XP_023015078.1	XP_028140729.1, XP_028140730.1|
OG0000718	NP_001014743.1, NP_001014744.1, NP_001138198.1, NP_001245682.1, NP_001245683.1, NP_001245684.1, NP_001245685.1, NP_001245686.1, NP_001245687.1, NP_001245688.1, NP_001245689.1, NP_524876.1, NP_727845.1	XP_008190544.1, XP_015832985.1	XP_308015.5	XP_018571510.1	XP_023023158.1, XP_023025582.1	XP_028128419.1|
OG0000719	NP_001027161.1, NP_001027162.1, NP_001262407.1, NP_001262408.1, NP_001262409.1, NP_001287246.1	XP_008200320.1, XP_976031.1	XP_003436546.1, XP_003436547.1, XP_313417.5	XP_018579067.1, XP_018579068.1, XP_018579069.1	XP_023011547.1, XP_023011548.1, XP_023011549.1	XP_028141030.1, XP_028141276.1, XP_028141277.1|
OG0000720	NP_001027203.1, NP_001163683.1, NP_001163684.1, NP_001262822.1, NP_524447.2, NP_732695.1	NP_001164152.1, XP_015839619.1, XP_015839622.1, XP_015839625.1, XP_015839627.1		XP_018579532.1, XP_018579533.1, XP_018579534.1, XP_018579535.1, XP_018579536.1, XP_018579538.1	XP_023017797.1	XP_028134672.1, XP_028134673.1|
OG0000721	NP_001033991.1, NP_001163352.1	XP_008201398.1, XP_015840449.1, XP_015840453.1, XP_015840456.1	XP_001688114.1, XP_308861.4, XP_317197.4	XP_018561238.1, XP_018561239.1, XP_018561240.1	XP_023012540.1, XP_023012541.1	XP_028141530.1, XP_028141538.1, XP_028141547.1, XP_028141554.1, XP_028141561.1, XP_028141569.1|
OG0000722	NP_001034049.1, NP_001163596.2, NP_001247076.1, NP_001247077.1, NP_001247078.1, NP_001303505.1	NP_001280501.1, XP_008198076.1, XP_015838944.1, XP_974214.2	XP_003436280.1, XP_312026.4	XP_018562069.1	XP_023015134.1	XP_028130069.1, XP_028130070.1, XP_028130072.1, XP_028130073.1, XP_028130074.1, XP_028130075.1|
OG0000723	NP_001036284.1, NP_001188658.1, NP_001188659.1, NP_001188660.1, NP_523384.3, NP_728070.1, NP_788918.1, NP_788919.1, NP_788920.2	XP_008197099.2, XP_015838061.1, XP_015838063.1, XP_015838064.1, XP_015838065.1	XP_001231136.3, XP_003437196.1	XP_018567982.1, XP_023309962.1	XP_023022965.1	XP_028132640.1|
OG0000724	NP_001036362.1, NP_001036363.1, NP_001036364.2, NP_609733.1, NP_723890.2	XP_008191434.1, XP_008191435.1, XP_008191436.1	XP_001689170.1, XP_319114.3	XP_018563305.1, XP_018563306.1, XP_018563307.1, XP_018563308.1, XP_018563309.1	XP_023011563.1, XP_023022064.1	XP_028140549.1, XP_028140550.1, XP_028140551.1|
OG0000725	NP_001036569.2, NP_001163293.1, NP_001163294.1, NP_001286845.1, NP_611931.3	NP_001076808.1, XP_008195066.1, XP_008195067.1, XP_008195068.1, XP_008195069.1, XP_008195072.1, XP_008195073.1, XP_008195075.1	XP_313928.3	XP_018574385.1, XP_018574386.1, XP_018574387.1, XP_018574388.1	XP_023016721.1	XP_028139725.1|
OG0000726	NP_001036596.2, NP_001137908.1, NP_001137909.1, NP_001261571.1, NP_001261572.1	XP_015836912.1, XP_015836913.1, XP_015836914.1, XP_015836915.1, XP_015836916.1, XP_015836917.1, XP_015836918.1	XP_308666.4	XP_023309891.1, XP_023309911.1	XP_023018250.1	XP_028133342.1, XP_028133343.1, XP_028133344.1, XP_028133345.1|
OG0000727	NP_001036641.1, NP_001036642.2	XP_008196404.1, XP_008196405.1, XP_008196406.1, XP_015837258.1, XP_015837259.1, XP_974721.1	XP_003435817.1, XP_321742.4	XP_018574484.1, XP_018574485.1, XP_018574486.1, XP_018574487.1	XP_023021563.1	XP_028143422.1, XP_028143429.1, XP_028143438.1, XP_028143446.1, XP_028143452.1|
OG0000728	NP_001096892.1, NP_001096893.1, NP_001096895.1, NP_001096896.1, NP_001162679.1, NP_001162680.1, NP_001188548.1, NP_001188549.1, NP_001259276.1, NP_001259277.1, NP_001259278.1, NP_001259279.1, NP_001259280.1, NP_001259281.1, NP_001259282.1, NP_001259283.1, NP_001259284.1, NP_001284946.1, NP_001284947.1, NP_001284948.1
OG0000729	NP_001096918.1, NP_001245589.1, NP_001245590.1, NP_001259371.1, NP_572527.2, NP_727311.2, NP_788890.2, NP_788891.2, NP_996394.2	XP_001812763.1, XP_008197694.1	XP_317218.3	XP_023310674.1	XP_023012501.1, XP_023012502.1, XP_023012503.1, XP_023012504.1, XP_023012505.1, XP_023012506.1	XP_028143096.1|
OG0000730	NP_001097110.1, NP_609100.1	XP_008193094.1, XP_015835418.1, XP_015835419.1, XP_015835420.1, XP_973328.1	XP_319870.3	XP_018578200.1, XP_018578201.1, XP_018578202.1, XP_018578203.1	XP_023025670.1, XP_023025678.1, XP_023025683.1, XP_023025689.1	XP_028131558.1, XP_028131559.1, XP_028131560.1, XP_028131561.1|
OG0000731	NP_001097215.1, NP_001097216.2	XP_008197984.1, XP_008197985.1, XP_008197986.1, XP_008197987.1, XP_008197988.1, XP_008197989.1	XP_001238804.3, XP_003437140.1, XP_003437141.1	XP_023311773.1, XP_023312645.1, XP_023312809.1	XP_023026904.1, XP_023026905.1, XP_023026906.1	XP_028142425.1, XP_028142426.1, XP_028142427.1|
OG0000732	NP_001097228.1, NP_001188874.1, NP_001188875.1, NP_001188876.1, NP_001188878.1, NP_001188879.1, NP_001188881.1, NP_001188882.1, NP_001188883.1, NP_001188884.1, NP_610359.2	XP_975581.3	XP_308233.4	XP_018569691.1, XP_018569692.1, XP_018569693.1, XP_018569695.1, XP_018569696.1	XP_023012845.1	XP_028136885.1|
OG0000733	NP_001097271.1, NP_001097272.1, NP_001097273.1, NP_001260900.1, NP_001260901.1, NP_001260902.1, NP_610689.1	XP_001812041.1, XP_008193982.1, XP_008193983.1, XP_008193984.1, XP_008193985.1, XP_015836022.1	XP_317696.4	XP_018570962.1, XP_018570963.1, XP_018570964.1, XP_018570965.1	XP_023016411.1	XP_028149553.1|
OG0000734	NP_001097389.1, NP_001097391.1, NP_001163221.1, NP_001163222.1, NP_001163223.1, NP_001163224.1, NP_001163225.1, NP_001163226.1, NP_001163227.1, NP_001163228.1, NP_001163229.1, NP_001163230.1, NP_001261113.1, NP_001261114.1, NP_001286658.1, NP_001286659.1, NP_611537.2, NP_726018.2, NP_995910.2		XP_313931.4
OG0000735	NP_001097523.1, NP_001261467.1, NP_652660.1, NP_729146.1	XP_970381.1, XP_970445.1, XP_970596.1	XP_316036.1, XP_316038.1, XP_316039.1, XP_316040.1, XP_316041.3	XP_018562929.1, XP_018562931.1, XP_018576797.1	XP_023024894.1, XP_023029435.1, XP_023029436.1	XP_028129659.1, XP_028137405.1|
OG0000736	NP_001097862.1, NP_001097863.1, NP_001163681.1, NP_001262811.1, NP_001369027.1, NP_524441.2, NP_732661.1, NP_732662.2	XP_008191222.1, XP_015833739.1, XP_015833740.1, XP_015833741.1, XP_015833742.1, XP_968349.2	XP_001238476.3, XP_003435902.1	XP_018580227.1	XP_023017001.1	XP_028132518.1, XP_028142140.1|
OG0000737	NP_001097907.1, NP_001262945.1, NP_651327.1, NP_733072.1	XP_008201588.1, XP_008201589.1, XP_008201590.1, XP_008201591.1, XP_015840690.1, XP_015840691.1, XP_972986.2	XP_563719.3	XP_018572098.1, XP_018572100.1	XP_023014534.1, XP_023014535.1, XP_023014536.1, XP_023014537.1	XP_028147940.1, XP_028147949.1|
OG0000738	NP_001138108.1, NP_001356900.1, NP_733069.1	XP_008198047.1, XP_008198048.1, XP_008198050.1, XP_015839278.1, XP_015839280.1	XP_310930.5	XP_018576969.1, XP_018576970.1, XP_018576971.1	XP_023028954.1, XP_023028963.1, XP_023028973.1, XP_023028990.1	XP_028140502.1, XP_028140504.1, XP_028140505.1, XP_028140506.1|
OG0000739	NP_001138124.2, NP_733311.2, NP_733312.2, NP_733313.2	XP_015833743.1, XP_015833744.1, XP_015833745.1, XP_015833746.1, XP_015833747.1, XP_015833748.1, XP_015840242.1	XP_003436086.1, XP_003436087.1, XP_312657.5	XP_018564835.1, XP_018564836.1	XP_023014064.1, XP_023014065.1	XP_028130460.1, XP_028130461.1|
OG0000740	NP_001138162.1, NP_001284916.1, NP_572278.1	XP_008200001.1, XP_015837737.1, XP_975934.1	XP_003437197.1, XP_003437198.1, XP_003437199.1, XP_003437200.1, XP_003437201.1, XP_003437202.1, XP_003437203.1, XP_318298.5	XP_018570093.1, XP_018570094.1	XP_023016357.1, XP_023016358.1	XP_028138502.1, XP_028138503.1|
OG0000741	NP_001138189.1, NP_001138190.1, NP_001162729.1, NP_001162730.2, NP_001162731.1, NP_001162732.2, NP_001245640.1, NP_001245641.1, NP_001245642.1, NP_001259483.1, NP_511137.3	XP_015834849.1, XP_015834850.1	XP_003437001.1, XP_310633.5	XP_018572645.1, XP_018572646.1	XP_023023779.1, XP_023027944.1	XP_028139398.1|
OG0000742	NP_001162630.1, NP_001162631.1, NP_001284756.1, NP_001284757.1, NP_001284758.1, NP_477289.5, NP_477290.6, NP_599141.5, NP_599142.5	XP_001811323.1, XP_008197671.1, XP_008197673.1, XP_015838693.1, XP_015838694.1, XP_015838695.1	XP_311185.5	XP_018571397.1, XP_018578312.1	XP_023014428.1	XP_028131191.1|
OG0000743	NP_001162704.1, NP_001162705.1, NP_001162706.1, NP_001245581.1, NP_001259336.1, NP_001259337.1, NP_511090.1, NP_727274.1, NP_996380.1	XP_008200376.1, XP_015835203.1, XP_015835207.1	XP_003437079.1, XP_311259.5	XP_018565737.1, XP_018565739.1	XP_023019782.1, XP_023019783.1, XP_023019784.1	XP_028146278.1|
OG0000744	NP_001162780.2, NP_001259643.1, NP_001259644.1, NP_001259645.1, NP_001285373.1, NP_001285374.1, NP_573218.1, NP_788924.2	XP_008198191.1, XP_008198192.1, XP_008198194.1, XP_015839025.1, XP_969066.1	XP_003437008.1	XP_018562299.1	XP_023013688.1, XP_023013689.1, XP_023013690.1, XP_023013691.1	XP_028144697.1|
OG0000745	NP_001163103.1, NP_610527.1, NP_724837.1, NP_724838.1, NP_724839.1, NP_724840.1, NP_724841.1, NP_724842.1, NP_724843.1, NP_724844.1	XP_008191658.1, XP_015834581.1, XP_015834583.1, XP_015834584.1	XP_001689096.1, XP_318078.2	XP_018565235.1	XP_023015869.1	XP_028130466.1, XP_028130467.1|
OG0000746	NP_001163161.1, NP_001246347.1, NP_524691.1, NP_725479.1, NP_725480.1, NP_725481.1, NP_725482.1	XP_008195300.1, XP_970801.3	XP_320791.4	XP_018574553.1, XP_018574554.1	XP_023014348.1, XP_023014349.1	XP_028128025.1, XP_028128026.1, XP_028128027.1, XP_028128028.1, XP_028128029.1, XP_028128030.1|
OG0000747	NP_001163168.1, NP_001163169.1, NP_001246370.1, NP_001246371.1, NP_611143.1	XP_008194832.1, XP_008194834.1, XP_008194835.1, XP_015836433.1, XP_015836434.1, XP_973431.2		XP_018561002.1, XP_018561003.1, XP_018561004.1, XP_018561005.1	XP_023019670.1	XP_028147414.1, XP_028147415.1, XP_028147416.1, XP_028147417.1|
OG0000748	NP_001163189.1, NP_001163190.1, NP_001163191.1, NP_001261074.1, NP_524678.3, NP_995883.1, NP_995884.1	XP_008195435.1, XP_008195436.1	XP_001230952.2	XP_018562157.1, XP_018562158.1, XP_018562159.1	XP_023017451.1, XP_023019697.1, XP_023028258.1	XP_028129997.1, XP_028150618.1, XP_028151095.1, XP_028153823.1|
OG0000749	NP_001188537.1, NP_569976.1, NP_726786.2, NP_726787.1, NP_726788.1, NP_726789.3, NP_726790.1	XP_008196105.1, XP_008196106.1, XP_015837774.1, XP_015837775.1, XP_968908.2	XP_003436656.1, XP_308137.4	XP_018564501.2	XP_023017973.1, XP_023018677.1, XP_023018678.1	XP_028133712.1, XP_028148511.1|
OG0000750	NP_001188590.1, NP_001245673.1, NP_001285257.1, NP_572988.1	XP_001810985.1, XP_015834355.1, XP_966892.1	XP_003436222.1, XP_312208.4	XP_018572766.1, XP_018576358.1, XP_018580192.1, XP_018580201.1	XP_023013313.1, XP_023026170.1	XP_028142622.1, XP_028142629.1, XP_028142730.1, XP_028142736.1, XP_028142853.1|
OG0000751	NP_001188593.1, NP_001259564.1, NP_001259566.1, NP_511160.2	NP_001092812.1, XP_008191439.1	XP_316059.4	XP_018570166.1, XP_018570167.1, XP_018570169.1, XP_018570170.1, XP_018570171.1, XP_023313190.1	XP_023027350.1, XP_023027357.1, XP_023027363.1, XP_023027371.1, XP_023027378.1	XP_028152087.1, XP_028152863.1|
OG0000752	NP_001188806.1, NP_001188807.1, NP_001188808.1, NP_001188809.1, NP_476790.3, NP_723870.1	XP_008194088.1	XP_317647.4, XP_555667.3	XP_018564888.1, XP_018564906.1	XP_023028946.1, XP_023028965.1, XP_023028966.1, XP_023028967.1	XP_028142568.1, XP_028142569.1, XP_028142571.1, XP_028142572.1, XP_028146743.1|
OG0000753	NP_001189329.1, NP_001189330.1, NP_524911.3, NP_733443.1, NP_733444.1, NP_733445.1, NP_733446.1, NP_733447.1	NP_001157610.1, XP_008192934.1, XP_008192935.1, XP_015835206.1, XP_015835208.1		XP_018579830.1	XP_023021107.1, XP_023021108.1, XP_023021109.1	XP_028134733.1, XP_028134734.1, XP_028134735.1|
OG0000754	NP_001245690.1, NP_001245691.1, NP_001259571.2, NP_001356908.1, NP_727848.3	XP_015836491.1, XP_015836492.1, XP_015836493.1, XP_015836494.1, XP_015836495.1, XP_015836496.1, XP_015836497.1, XP_015836498.1	XP_003436450.1, XP_314248.5	XP_023310870.1	XP_023022937.1	XP_028137706.1, XP_028150093.1, XP_028150094.1|
OG0000755	NP_001245787.1, NP_001245788.1, NP_001285503.1, NP_523425.2, NP_728361.1	XP_008198820.1, XP_015839601.1, XP_015839602.1, XP_015839604.1, XP_015839605.1, XP_015839606.1, XP_015839607.1, XP_015839608.1, XP_968336.1	XP_003435850.1, XP_321635.1	XP_018562317.1, XP_018562318.1	XP_023029035.1	XP_028133932.1|
OG0000756	NP_001245894.1, NP_001245895.1, NP_001245896.1, NP_001245897.1, NP_001245898.1, NP_001260101.1, NP_608938.1, NP_723092.1	XP_008191796.1, XP_008191797.1, XP_008191798.1, XP_975109.1	XP_553256.3	XP_018560892.1, XP_018560893.1	XP_023011798.1, XP_023011799.1, XP_023011800.1, XP_023011801.1	XP_028146933.1|
OG0000757	NP_001245907.1, NP_001260117.1, NP_476595.1, NP_649788.2, NP_723137.1, NP_723138.1, NP_723139.1	NP_001177648.1, XP_008193158.1, XP_975511.1	XP_312776.3, XP_318978.3	XP_018562645.1, XP_018570679.1	XP_023012015.1, XP_023014699.1, XP_023019493.1, XP_023019569.1	XP_028143396.1, XP_028144860.1|
OG0000758	NP_001245912.1, NP_001260122.1, NP_723156.1, NP_723157.1, NP_723158.1	XP_015836014.1, XP_015836015.1, XP_975021.1	XP_319067.3	XP_018574540.1, XP_018574541.1, XP_018574543.1, XP_023311483.1, XP_023311484.1, XP_023311485.1, XP_023312482.1	XP_023020956.1, XP_023020957.1	XP_028129778.1, XP_028129849.1|
OG0000759	NP_001246094.1, NP_001260594.1, NP_001260595.1, NP_001260596.1, NP_001260597.1, NP_523604.2, NP_724220.2	XP_008190675.1, XP_008190676.1, XP_015833114.1, XP_015833115.1, XP_015833116.1, XP_015833117.1, XP_015833118.1, XP_015833119.1	XP_319248.3	XP_018577507.1	XP_023027584.1, XP_023028726.1	XP_028127938.1|
OG0000760	NP_001246474.1, NP_523815.2, NP_726264.1	XP_008195958.1, XP_008195959.1, XP_008195960.1, XP_015837351.1	XP_308260.5	XP_018564436.1, XP_018564437.1, XP_018564438.1, XP_018564439.1, XP_018564441.1, XP_018564442.1	XP_023016483.1, XP_023016484.1	XP_028135794.1, XP_028135802.1, XP_028135811.1, XP_028135813.1|
OG0000761	NP_001246547.1, NP_001261270.1, NP_728646.2	XP_008194680.2	XP_001687847.1, XP_001688670.1, XP_001688671.1, XP_308156.3, XP_315508.4	XP_018574632.1, XP_018574633.1	XP_023030431.1, XP_023030432.1, XP_023030433.1, XP_023030434.1	XP_028130825.1, XP_028130826.1, XP_028130827.1, XP_028130828.1, XP_028130829.1|
OG0000762	NP_001246808.1, NP_001261976.2, NP_001303414.1, NP_648930.1, NP_730212.1, NP_730213.1, NP_996109.1, NP_996110.1, NP_996111.1	XP_008193116.1, XP_008193117.1, XP_008193118.1, XP_975988.1, XP_976021.1	XP_001237656.2, XP_315409.2	XP_023309799.1, XP_023309801.1	XP_023015085.1	XP_028148771.1|
OG0000763	NP_001246857.1, NP_001262137.1, NP_001262138.1, NP_001262139.1, NP_524194.3	XP_015835432.1, XP_015835433.1, XP_015835434.1, XP_015835435.1, XP_015835437.1, XP_015835438.1, XP_015835439.1, XP_015835440.1	XP_307919.5	XP_018572722.1	XP_023015323.1	XP_028136017.1, XP_028137132.1, XP_028137133.1, XP_028137134.1|
OG0000764	NP_001246905.2, NP_001246906.1, NP_001246907.1, NP_001262254.1, NP_649754.1, NP_730841.2, NP_730842.2, NP_730843.2	XP_015838833.1, XP_015839289.1, XP_968784.1	XP_003436797.1, XP_003436798.1, XP_313358.4, XP_313656.5	XP_018564279.1, XP_018567404.1	XP_023015102.1	XP_028140827.1, XP_028141994.1|
OG0000765	NP_001247197.1, NP_001247198.1, NP_001287412.1, NP_650842.2	XP_008194089.1, XP_008194090.1, XP_015835857.1, XP_969710.2	XP_003436458.1, XP_003436459.1	XP_018562136.1, XP_018562137.1, XP_018562139.1, XP_018562140.1	XP_023026189.1, XP_023026190.1, XP_023028993.1	XP_028145610.1, XP_028145612.1, XP_028145613.1|
OG0000766	NP_001259051.1, NP_995592.2	XP_008199070.1, XP_008199071.1, XP_008199072.1, XP_008199073.1, XP_008199074.1, XP_971603.1	XP_311086.2	XP_018565765.1, XP_018565766.1, XP_018565767.1, XP_018565768.1, XP_018565769.1, XP_018565770.1, XP_018565771.1	XP_023011811.1, XP_023011812.1, XP_023011813.1	XP_028147304.1|
OG0000767	NP_001259235.1, NP_001259237.1, NP_001284854.1, NP_001284855.1, NP_525066.1, NP_726911.1, NP_726912.1	XP_008192342.1, XP_008192343.1, XP_008192344.1, XP_015834737.1	XP_312112.3	XP_018561412.1, XP_018561413.1, XP_018561415.1	XP_023026250.1	XP_028128937.1, XP_028128938.1, XP_028128939.1, XP_028128940.1|
OG0000768	NP_001260059.1, NP_001260060.1, NP_001285607.1, NP_608875.1, NP_608876.1, NP_608878.1, NP_723024.2, NP_787980.1, NP_787981.1, NP_787982.1	XP_008194982.2, XP_015836581.1	XP_320079.4, XP_320080.3	XP_018563114.1	XP_023029382.1, XP_023029383.1, XP_023029384.1, XP_023029385.1	XP_028135450.1|
OG0000769	NP_001260121.1, NP_608979.2, NP_723142.1	XP_008200728.1, XP_008200850.1, XP_008200899.1, XP_008200939.1, XP_008200984.1, XP_967708.3	XP_310126.4	XP_018575403.1	XP_023014406.1, XP_023014407.1	XP_028134651.1, XP_028134652.1, XP_028134653.1, XP_028134654.1, XP_028134655.1, XP_028134656.1, XP_028134657.1|
OG0000770	NP_001261122.1, NP_611565.2, NP_788423.1	XP_008192769.1, XP_008192770.1, XP_008192771.1, XP_008192772.1, XP_008192774.1, XP_008192775.1, XP_015834344.1, XP_015834345.1, XP_015834346.1	XP_316779.4	XP_018576232.1	XP_023014052.1, XP_023014053.1, XP_023014054.1, XP_023014055.1, XP_023014056.1	XP_028135936.1|
OG0000771	NP_001261176.1, NP_001261177.1, NP_611979.1	NP_001164308.1, XP_008191735.1, XP_008191737.1, XP_015834308.1		XP_018573375.1, XP_018573376.1	XP_023014714.1, XP_023014715.1, XP_023014716.1, XP_023014717.1, XP_023014718.1	XP_028138017.1, XP_028138018.1, XP_028146777.1, XP_028146813.1, XP_028146820.1, XP_028146827.1|
OG0000772	NP_001261615.1, NP_001261616.1, NP_001261617.1, NP_523991.2, NP_729461.1, NP_729462.2	NP_001107764.1, NP_001107808.1, NP_001107809.1, XP_015840082.1, XP_015840083.1, XP_015840084.1, XP_015840085.1, XP_015840086.1	XP_001688775.1, XP_316070.4, XP_316071.4	XP_018564077.1	XP_023012203.1	XP_028140858.1|
OG0000773	NP_001262397.1, NP_731308.1	XP_008190728.1, XP_008190729.1, XP_008190730.1, XP_008190731.1, XP_008190733.1, XP_008190734.1, XP_008190735.1, XP_008190736.1, XP_008190739.1, XP_015834686.1	XP_318833.4	XP_018573507.1, XP_018573508.1, XP_018573509.1, XP_018573510.1, XP_018573511.1	XP_023014441.1	XP_028151447.1|
OG0000774	NP_001284997.1, NP_001284998.1, NP_001284999.1, NP_524793.2	XP_008198396.1, XP_008198397.1	XP_311354.2	XP_018572182.1, XP_018572183.1, XP_018572184.1, XP_023310124.1, XP_023310938.1	XP_023020280.1, XP_023020283.1, XP_023020284.1	XP_028138984.1, XP_028138985.1, XP_028138986.1, XP_028138987.1, XP_028150381.1|
OG0000775	NP_001286671.1, NP_611570.3, NP_726048.1, NP_726049.1	XP_008194717.1, XP_008194718.1, XP_008194719.1, XP_968141.3	XP_316447.3	XP_018567450.1, XP_018567451.1	XP_023015184.1, XP_023015185.1, XP_023015186.1, XP_023015187.1, XP_023015188.1, XP_023015189.1, XP_023015190.1	XP_028145377.1, XP_028151057.1|
OG0000776	NP_001286732.1, NP_001286733.1, NP_001368934.1, NP_788426.1	XP_015839213.1, XP_015839214.1, XP_015839215.1, XP_015839216.1, XP_015839217.1, XP_015839218.1, XP_015839219.1, XP_015839220.1, XP_015839221.1, XP_015839222.1	XP_001688154.1, XP_565482.2	XP_023313047.1	XP_023011558.1, XP_023011559.1	XP_028137789.1|
OG0000777	NP_001286754.1, NP_001286755.1, NP_001286756.1, NP_001286757.1, NP_001286758.1, NP_611751.1, NP_726284.1, NP_726285.1, NP_726286.1	XP_015834524.1	XP_317841.4, XP_554747.3	XP_018563802.1, XP_018563803.1, XP_018563804.1, XP_018563805.1, XP_018563806.1, XP_018563807.1		XP_028154634.1, XP_028154752.1|
OG0000778	NP_001286766.1, NP_611793.3, NP_726324.3	XP_001816525.1, XP_008192326.1, XP_008192327.1, XP_008192332.1, XP_015834996.1, XP_015834997.1	XP_316443.2, XP_316444.3	XP_018561423.1, XP_018561424.1, XP_018561425.1	XP_023024675.1, XP_023024676.1, XP_023024677.1, XP_023024679.1	XP_028128933.1, XP_028128935.1|
OG0000779	NP_001287255.1, NP_788611.1	XP_008200629.2, XP_008200630.1, XP_008200631.1, XP_015837926.1, XP_015837929.1, XP_015837937.1	XP_003436208.1, XP_312242.4	XP_023311013.1, XP_023311014.1, XP_023311015.1, XP_023311016.1, XP_023311018.1, XP_023311020.1, XP_023311022.1, XP_023311025.1	XP_023022841.1	XP_028144984.1|
OG0000780	NP_001287269.1, NP_476880.1, NP_476881.1, NP_599111.1, NP_599112.1, NP_599113.1, NP_731451.1, NP_731452.1, NP_731453.1	XP_008197549.1, XP_008197550.1, XP_015838808.1, XP_970874.1	XP_313800.4	XP_018577706.1, XP_018577707.1, XP_018577708.1	XP_023018274.1	XP_028135815.1, XP_028135816.1|
OG0000781	NP_001334737.1, NP_001334738.1, NP_001334739.1, NP_609703.2	XP_008196033.1, XP_008196034.1, XP_008196035.1	XP_317278.4, XP_317279.4	XP_018574026.1, XP_018574028.1, XP_018574029.1, XP_018574030.1, XP_018574032.1, XP_023311290.1	XP_023013613.1, XP_023013614.1, XP_023020446.1	XP_028140156.1, XP_028140162.1|
OG0000782	NP_511082.2, NP_727252.1	XP_008191173.1, XP_008191174.1, XP_008191175.1, XP_008191176.1, XP_015833648.1, XP_015833649.1, XP_015833650.1, XP_975772.1	XP_001237264.1, XP_003437030.1, XP_310514.3	XP_018566419.1, XP_018566420.1, XP_018566421.1, XP_018566422.1	XP_023026181.1, XP_023026182.1	XP_028132108.1|
OG0000783	NP_524823.1, NP_725530.1, NP_725531.1, NP_725532.1, NP_725533.1	XP_008194625.1, XP_008194626.1, XP_008194627.1, XP_972584.2	XP_001688848.1, XP_001688849.1, XP_316366.4	XP_018561086.1	XP_023030501.1, XP_023030502.1, XP_023030503.1, XP_023030504.1	XP_028144701.1, XP_028144702.1, XP_028144703.1|
OG0000784	NP_572616.1	XP_008194953.1, XP_015836662.1, XP_970452.2, XP_975524.1		XP_018564431.1, XP_018564432.1, XP_018564454.1, XP_018564455.1, XP_018564456.1, XP_018564457.1	XP_023019712.1, XP_023019714.1, XP_023019715.1, XP_023019717.1, XP_023019718.1, XP_023019719.1	XP_028142818.1, XP_028149438.1, XP_028149439.1|
OG0000785	NP_609301.2	XP_001814500.1, XP_008194206.1, XP_015836113.1, XP_015836115.1		XP_018565472.1, XP_018572491.1, XP_023312042.1, XP_023312047.1, XP_023312048.1, XP_023312049.1, XP_023312050.1, XP_023312469.1, XP_023312470.1	XP_023018082.1, XP_023018089.1, XP_023020744.1, XP_023020747.1, XP_023027102.1, XP_023028744.1
OG0000786	NP_610744.1	XP_970561.1, XP_970633.1	XP_563971.3	XP_018561043.1, XP_018561044.1, XP_018561047.1, XP_018561049.1, XP_023312986.1	XP_023016120.1, XP_023025216.1	XP_028134905.1, XP_028141403.1, XP_028141404.1, XP_028144003.1, XP_028144006.1, XP_028144007.1, XP_028149906.1, XP_028149907.1, XP_028154853.1|
OG0000787	NP_647708.1, NP_728731.1, NP_728732.1	NP_001161903.1, XP_015834321.1, XP_971708.1, XP_971761.1	XP_001230818.1, XP_311579.3, XP_314340.2, XP_559095.1, XP_559096.2, XP_559097.2, XP_559280.1, XP_563520.4	XP_018565198.1	XP_023020650.1	XP_028150116.1, XP_028150117.1, XP_028150119.1|
OG0000788	NP_648126.1, NP_648127.1, NP_648131.1	XP_015837980.1, XP_970301.1, XP_970367.1, XP_974760.1, XP_974777.1	XP_001230655.1, XP_309789.3, XP_318181.3	XP_018563074.1, XP_018578688.1, XP_023309707.1	XP_023017413.1, XP_023017415.1, XP_023017416.1, XP_023018747.1	XP_028132787.1, XP_028150166.1|
OG0000789	NP_650273.2, NP_650276.2, NP_731786.1, NP_731787.1	XP_015839725.1	XP_001230833.1, XP_003436384.1, XP_312762.5	XP_018565924.1, XP_018565925.1	XP_023019107.1, XP_023019115.1, XP_023019123.1, XP_023019130.1, XP_023019138.1	XP_028152010.1, XP_028152016.1, XP_028152023.1, XP_028152030.1, XP_028152036.1|
OG0000790	NP_651569.1, NP_733215.1, NP_733216.1, NP_733217.1, NP_733218.1, NP_733219.1	XP_008195412.1, XP_971164.2	XP_003436712.1, XP_312967.3	XP_018576782.1, XP_018576784.1, XP_018576785.1	XP_023022501.1	XP_028133201.1, XP_028133202.1, XP_028133204.1, XP_028133205.1, XP_028133206.1, XP_028133207.1|
OG0000791	NP_651791.2, NP_651792.1	XP_001815490.2, XP_008192875.1, XP_008192876.1, XP_008192879.1, XP_015834710.1, XP_015834711.1, XP_015834712.1	XP_309607.4, XP_316957.4, XP_317360.4	XP_018570397.1, XP_018570398.1, XP_018570399.1	XP_023020775.1, XP_023021435.1	XP_028143419.1, XP_028143420.1, XP_028143421.1|
OG0000792	NP_651882.1	XP_001808164.2, XP_008190754.1, XP_967061.2, XP_967589.2	XP_003436739.1, XP_313096.5	XP_018572841.1	XP_023019642.1, XP_023028500.1	XP_028140293.1, XP_028140297.1, XP_028140298.1, XP_028140299.1, XP_028143235.1, XP_028143236.1, XP_028143237.1, XP_028143239.1, XP_028155006.1, XP_028155190.1|
OG0000793	NP_732006.2, NP_732007.2, NP_732008.1, NP_732009.2		XP_551001.4	XP_018564218.1, XP_018564219.1, XP_018564220.1, XP_018564221.1, XP_018564222.1, XP_018564223.1, XP_018564225.1, XP_018564226.1	XP_023022783.1, XP_023022785.1, XP_023022786.1, XP_023022787.1, XP_023022788.1, XP_023022789.1	XP_028147048.1|
OG0000794		XP_008191844.1, XP_008191845.1, XP_008191846.1, XP_008191847.1, XP_008191848.1	XP_314941.3	XP_018563785.1, XP_018563787.1, XP_018563788.1, XP_018563789.1, XP_018563790.1, XP_018563791.1, XP_018563792.1, XP_018563845.1	XP_023026328.1, XP_023029901.1, XP_023029906.1, XP_023029907.1	XP_028142134.1, XP_028147064.1|
OG0000795		XP_008192407.1, XP_015839178.1	XP_312203.1	XP_018560873.1, XP_018575063.1, XP_018577142.1, XP_023310446.1, XP_023310447.1	XP_023012678.1, XP_023015870.1, XP_023018347.1, XP_023018352.1, XP_023020469.1	XP_028140611.1, XP_028140849.1, XP_028140871.1, XP_028140875.1, XP_028150584.1, XP_028152271.1, XP_028152272.1|
OG0000796		XP_008192480.2, XP_008192617.1, XP_973847.1, XP_973905.3		XP_018579873.1, XP_018579899.1, XP_018579925.1, XP_018579939.1, XP_018579940.1, XP_023310695.1, XP_023310696.1, XP_023310699.1, XP_023310703.1, XP_023310738.1, XP_023310768.1	XP_023018785.1	XP_028131348.1, XP_028131350.1, XP_028146747.1, XP_028149127.1|
OG0000797		XP_008193351.1, XP_008196876.1, XP_008196877.1, XP_015838172.1	XP_309462.4, XP_309463.4, XP_309465.3	XP_018562550.1, XP_018579094.1, XP_018579101.1	XP_023023576.1, XP_023029159.1, XP_023029160.1, XP_023029161.1	XP_028131820.1, XP_028131821.1, XP_028131822.1, XP_028131823.1, XP_028131824.1, XP_028131831.1|
OG0000798		XP_008193530.1, XP_015833867.1, XP_968665.1		XP_018566970.1, XP_018566971.1, XP_018566972.1, XP_018566974.1, XP_018566975.1, XP_018566976.1	XP_023023592.1, XP_023023593.1, XP_023023594.1	XP_028131180.1, XP_028131188.1, XP_028131194.1, XP_028131202.1, XP_028131212.1, XP_028131219.1, XP_028131227.1, XP_028131235.1|
OG0000799		XP_008197280.2, XP_973919.1		XP_018563567.1, XP_018563568.1, XP_018563580.1, XP_018563581.1, XP_018563582.1, XP_018563583.1, XP_018563584.1, XP_018563585.1	XP_023026879.1, XP_023026880.1, XP_023026881.1	XP_028139037.1, XP_028139038.1, XP_028139040.1, XP_028139041.1, XP_028139042.1, XP_028139043.1, XP_028152112.1|
OG0000800		XP_008198980.1, XP_008198981.1, XP_008198982.1, XP_008198983.1, XP_972095.3	XP_001688100.1, XP_001688101.1, XP_308822.4	XP_018577306.1, XP_018577307.1, XP_018577308.1, XP_018577309.1, XP_018577310.1	XP_023014289.1, XP_023025857.1	XP_028147849.1, XP_028147856.1, XP_028147863.1, XP_028147871.1, XP_028147878.1|
OG0000801		XP_015833636.1, XP_015838614.1	XP_308124.5	XP_018563412.1, XP_018569629.2, XP_018572698.1, XP_018574376.1, XP_018576379.1, XP_018577088.1, XP_018577994.1, XP_018578303.1, XP_023310790.1, XP_023310832.1, XP_023310946.1, XP_023311330.1, XP_023312431.1, XP_023312705.1	XP_023012244.1, XP_023023549.1	XP_028131895.1|
OG0000802		XP_015836604.1		XP_023312066.1		XP_028129031.1, XP_028131721.1, XP_028132090.1, XP_028134772.1, XP_028137626.1, XP_028138683.1, XP_028139084.1, XP_028140778.1, XP_028140940.1, XP_028141042.1, XP_028141293.1, XP_028141436.1, XP_028141876.1, XP_028142694.1, XP_028146710.1, XP_028151886.1, XP_028152106.1, XP_028155599.1|
OG0000803			XP_001688331.1, XP_001688332.1, XP_001688333.1, XP_001688334.1, XP_001688335.1, XP_001688336.1, XP_001688337.1, XP_001688338.1, XP_001688339.1, XP_001688340.1, XP_311725.3, XP_311726.3, XP_311729.3, XP_558886.1, XP_558887.2, XP_558889.2, XP_558890.2, XP_558891.2, XP_558892.2, XP_558893.2
OG0000804				XP_018561498.1, XP_018561499.1, XP_018561500.1, XP_018561504.1, XP_018561506.1, XP_018561507.1, XP_018561520.1, XP_018561527.1, XP_018561528.1, XP_018561529.1, XP_018564526.1, XP_018573569.1, XP_018573571.1, XP_018578298.1, XP_023310202.1, XP_023310231.1, XP_023312053.1, XP_023312439.1		XP_028132188.1, XP_028132189.1|
OG0000805				XP_018562870.1, XP_018562871.1, XP_018562875.1, XP_018562894.1, XP_018562895.1, XP_018564895.1, XP_018564981.1, XP_018565019.1, XP_018568795.1, XP_018568797.1, XP_018568798.1, XP_018568799.1, XP_018568805.1, XP_018568806.1, XP_018576136.1, XP_018576137.1, XP_018576819.1, XP_018577959.1, XP_023310577.1, XP_023312788.1
OG0000806					XP_023025997.1, XP_023025998.1, XP_023028221.1	XP_028131038.1, XP_028131039.1, XP_028131040.1, XP_028131041.1, XP_028131043.1, XP_028131044.1, XP_028131045.1, XP_028133415.1, XP_028133416.1, XP_028133417.1, XP_028133419.1, XP_028133420.1, XP_028133421.1, XP_028144135.1, XP_028144136.1, XP_028144138.1, XP_028144139.1|
OG0000807						XP_028132053.1, XP_028135341.1, XP_028135342.1, XP_028135343.1, XP_028140226.1, XP_028145010.1, XP_028145063.1, XP_028147220.1, XP_028148534.1, XP_028148582.1, XP_028149326.1, XP_028150211.1, XP_028152966.1, XP_028153770.1, XP_028154457.1, XP_028154470.1, XP_028154623.1, XP_028154747.1, XP_028154780.1, XP_028155021.1|
OG0000808						XP_028131253.1, XP_028133242.1, XP_028133244.1, XP_028133245.1, XP_028140839.1, XP_028143947.1, XP_028144319.1, XP_028144438.1, XP_028144650.1, XP_028144651.1, XP_028147679.1, XP_028148911.1, XP_028148912.1, XP_028148913.1, XP_028150246.1, XP_028150249.1, XP_028151863.1, XP_028152758.1, XP_028153824.1, XP_028154679.1|
OG0000809	NP_001014484.2, NP_572219.1, NP_609726.1, NP_648293.1, NP_723885.1	XP_008196786.1, XP_008196787.1	XP_309840.2, XP_309846.3	XP_018580332.1, XP_018580348.1	XP_023025977.1, XP_023027777.1	XP_028129462.1, XP_028129463.1, XP_028129464.1, XP_028129465.1, XP_028129467.1, XP_028129468.1|
OG0000810	NP_001014647.2, NP_001014648.2, NP_001014650.2, NP_001262905.1, NP_001262906.1, NP_001287501.1, NP_524478.4, NP_732976.1	XP_008201419.1, XP_008201420.1, XP_975060.2	XP_311315.5	XP_018568270.1, XP_018568271.1	XP_023013283.1, XP_023013285.1, XP_023013286.1, XP_023013287.1	XP_028137452.1|
OG0000811	NP_001014731.1, NP_001245628.1, NP_001245629.1, NP_001245630.1, NP_001259462.1, NP_511131.3, NP_542940.1, NP_727561.1, NP_727562.1, NP_996415.1	XP_008190429.1, XP_966313.1	XP_554781.3	XP_018563675.1, XP_018563754.1, XP_018563831.1	XP_023015319.1, XP_023015325.1	XP_028139867.1|
OG0000812	NP_001014752.2, NP_001014753.1, NP_001014754.1, NP_001014755.1, NP_001014756.1, NP_001188671.1, NP_001245753.1, NP_001245754.1, NP_001245755.1, NP_001259706.1	XP_008192242.1, XP_015834843.1	XP_312450.4	XP_018579606.1	XP_023029786.1, XP_023029794.1, XP_023029799.1	XP_028133748.1, XP_028133749.1|
OG0000813	NP_001027062.1, NP_001027063.1, NP_001027065.1, NP_001162686.1, NP_001162688.1, NP_001162689.1, NP_001162690.1, NP_001259303.1, NP_001259304.1, NP_001303551.1, NP_524791.3, NP_727160.2, NP_727161.3, NP_727162.2, NP_727163.2, NP_727164.2, NP_727165.2, NP_727166.2		XP_003436655.1
OG0000814	NP_001027175.1, NP_001027176.1, NP_001027177.1, NP_001027178.1	XP_972074.1		XP_018577298.1	XP_023012643.1, XP_023012644.1, XP_023012645.1, XP_023012647.1, XP_023012648.1, XP_023012650.1, XP_023012651.1, XP_023012652.1, XP_023012653.1	XP_028139109.1, XP_028139110.1, XP_028139111.1, XP_028144930.1|
OG0000815	NP_001027572.2, NP_001137746.1, NP_001261157.1, NP_001261158.1, NP_611827.2	XP_008195683.1, XP_015837249.1, XP_974106.1	XP_552509.3	XP_018564551.1, XP_018564552.1, XP_018564553.1, XP_018564554.1	XP_023013907.1, XP_023024009.1, XP_023024010.1, XP_023024011.1	XP_028139445.1, XP_028155038.1|
OG0000816	NP_001036374.1, NP_001163040.1, NP_001246128.1, NP_001286126.1, NP_001286127.1, NP_724359.1, NP_724360.1	XP_015837334.1, XP_015837335.1, XP_015837336.1, XP_015837337.1, XP_015837338.1	XP_317715.4	XP_018562984.1, XP_018562989.1	XP_023015949.1, XP_023015950.1, XP_023015952.1	XP_028142697.1|
OG0000817	NP_001036577.2, NP_001036578.2, NP_001036579.2, NP_001261315.1, NP_001261317.1, NP_995962.2		XP_308315.4	XP_018574009.1, XP_018574010.1, XP_018574011.1, XP_018574012.1, XP_018574013.1, XP_018574014.1	XP_023021398.1, XP_023021399.1, XP_023021400.1, XP_023021401.1, XP_023021402.1	XP_028135931.1|
OG0000818	NP_001036617.1, NP_001262072.1, NP_001262073.1, NP_524171.2, NP_730457.1, NP_730458.1, NP_730459.1, NP_730460.1	XP_970563.1	XP_003435788.1, XP_003435789.1, XP_321893.4	XP_018566963.1, XP_018579769.1, XP_018579770.1	XP_023023416.1, XP_023023417.1, XP_023025472.1	XP_028144521.1|
OG0000819	NP_001036742.2, NP_001247233.1, NP_001247234.1, NP_001262827.1, NP_001262828.1, NP_732703.1	XP_008201585.1, XP_015840771.1, XP_015840772.1, XP_015840773.1, XP_015840774.1, XP_015840775.1	XP_312981.5	XP_018572096.2, XP_018572994.1, XP_018575486.1	XP_023030080.1	XP_028134834.1, XP_028134844.1|
OG0000820	NP_001096849.1, NP_001259043.1, NP_726532.1, NP_726533.1, NP_726534.2, NP_726535.1, NP_726536.2, NP_726537.1, NP_995587.1	XP_008195050.1, XP_015836587.1, XP_015836588.1, XP_015836589.1, XP_015836590.1, XP_972127.1	XP_309375.4	XP_018576718.1	XP_023026840.1	XP_028149678.1|
OG0000821	NP_001096969.1, NP_001285200.1, NP_001285201.1	XP_008192028.1, XP_015834904.1, XP_015834905.1	XP_003436058.1, XP_003436059.1, XP_565625.4	XP_018560880.1, XP_018560881.1, XP_018560882.1, XP_018560883.1	XP_023012931.1, XP_023016036.1	XP_028140656.1, XP_028140661.1, XP_028140669.1, XP_028140676.1|
OG0000822	NP_001096996.1, NP_001096997.1, NP_001096998.1, NP_001096999.1, NP_727950.3, NP_727952.3	XP_015836315.1, XP_968830.1	XP_321498.4	XP_018569559.1, XP_018569560.1	XP_023011607.1, XP_023011608.1, XP_023011609.1, XP_023011610.1, XP_023011611.1	XP_028146179.1, XP_028146182.1, XP_028146183.1|
OG0000823	NP_001097055.2, NP_001097056.3, NP_001138069.2, NP_609192.1, NP_732222.2	XP_008193287.1, XP_008193288.1, XP_008193289.1, XP_008193290.1, XP_008193291.1, XP_015835461.1, XP_015835462.1	XP_317661.3, XP_317663.4	XP_018568626.1, XP_018568627.1	XP_023012361.1	XP_028150450.1, XP_028152085.1|
OG0000824	NP_001097120.1, NP_001097121.1, NP_001260243.1, NP_001260244.1, NP_476745.1, NP_476746.1, NP_723369.1, NP_723370.1	XP_008191687.1, XP_008191689.1, XP_008191690.1, XP_015834388.1	XP_317149.4	XP_018563801.1	XP_023017664.1, XP_023017665.1	XP_028132116.1, XP_028132117.1, XP_028132118.1|
OG0000825	NP_001097226.1, NP_001097227.2, NP_001286177.1, NP_001286178.1, NP_610342.1, NP_724636.1	XP_008194740.1, XP_008194741.1, XP_008194742.1, XP_008194743.1, XP_015836338.1, XP_015836339.1, XP_015836340.1	XP_001688518.1, XP_314071.4	XP_023311363.1	XP_023016054.1	XP_028139665.1, XP_028139666.1|
OG0000826	NP_001097317.1, NP_001260980.1, NP_524813.2, NP_610990.2, NP_725419.2	XP_008190293.1, XP_008190294.1, XP_008190295.1, XP_008190296.1, XP_008190297.1, XP_008190298.1	XP_001237984.2, XP_317866.4	XP_018564204.1	XP_023016820.1, XP_023020496.1	XP_028140275.1, XP_028141835.1, XP_028141836.1|
OG0000827	NP_001097332.1, NP_611063.1, NP_725495.1, NP_725496.1	XP_008194238.1, XP_008194239.1, XP_975782.1	XP_003436808.1, XP_003436809.1, XP_003436810.1, XP_562185.3	XP_018574438.1, XP_018574439.1	XP_023023871.1, XP_023023879.1, XP_023023888.1	XP_028136190.1, XP_028136191.1, XP_028136193.1|
OG0000828	NP_001097540.1, NP_001246661.1, NP_523965.2, NP_729306.1, NP_729307.1, NP_729308.1	XP_008200497.1, XP_008200498.1, XP_015835342.1, XP_973173.2	XP_556459.3	XP_018579818.1, XP_018579819.1, XP_018579820.1	XP_023015310.1, XP_023015311.1	XP_028142836.1, XP_028142837.1, XP_028142838.1|
OG0000829	NP_001097658.1, NP_001163488.1, NP_001262151.1, NP_001262152.1, NP_001287142.1, NP_649303.2	XP_008198272.1, XP_008198274.1, XP_973803.1		XP_018568141.1	XP_023030359.1, XP_023030366.1, XP_023030374.1, XP_023030385.1, XP_023030389.1, XP_023030397.1	XP_028135657.1, XP_028135658.1, XP_028135660.1|
OG0000830	NP_001097666.1, NP_001163496.1, NP_001246887.1, NP_001262220.1, NP_001356985.1, NP_730742.1, NP_730744.1, NP_730745.1	XP_015833128.1, XP_015833129.1	XP_320413.3	XP_018573940.1, XP_018573941.1, XP_018573942.1	XP_023018615.1, XP_023021594.1	XP_028141479.1, XP_028154346.1, XP_028154474.1|
OG0000831	NP_001097750.1, NP_001097918.1, NP_001262480.1, NP_001262951.1, NP_001262952.1, NP_650105.1, NP_651380.2, NP_651382.2, NP_651383.1, NP_651384.2, NP_651385.3, NP_651387.1, NP_733092.2, NP_733093.2, NP_733094.1, NP_733097.1, NP_733098.1, NP_733099.1, NP_733100.1
OG0000832	NP_001097926.1, NP_001097927.1, NP_001097928.1, NP_001097929.1, NP_001097930.1, NP_001262970.1, NP_001262971.1, NP_733118.3, NP_788742.1	XP_015839883.1, XP_015839884.1, XP_015839885.1	XP_003436050.1, XP_307995.5	XP_018566692.1	XP_023015081.1	XP_028139217.1, XP_028139218.1, XP_028139219.1|
OG0000833	NP_001104482.3, NP_001247007.1, NP_001247008.1, NP_001287256.1, NP_649923.4	XP_015833538.1, XP_015833539.1, XP_015833540.1, XP_015833541.1, XP_015833849.1	XP_307780.5, XP_308196.4	XP_018567754.1, XP_023310391.1	XP_023019976.1, XP_023020662.1	XP_028146766.1, XP_028149453.1, XP_028151235.1|
OG0000834	NP_001137674.2, NP_001286470.1, NP_523755.2, NP_725514.2	XP_008194728.1, XP_008194729.1, XP_008194731.1, XP_015836324.1	XP_001238142.1, XP_319323.3	XP_018561696.1, XP_018561697.1, XP_018561698.1	XP_023018774.1	XP_028131904.1, XP_028131905.1, XP_028131906.1, XP_028131907.1, XP_028131908.1|
OG0000835	NP_001137708.2, NP_001163201.2, NP_523789.3	NP_001280538.1, XP_015838795.1, XP_015838796.1, XP_015838925.1, XP_015838926.1, XP_015838927.1, XP_015838928.1, XP_015838929.1	XP_308623.4, XP_317820.4	XP_018579924.1, XP_023311367.1	XP_023025372.1, XP_023028126.1	XP_028138890.1, XP_028141862.1|
OG0000836	NP_001137936.1, NP_001137937.1, NP_001137938.2, NP_001137939.2, NP_001246731.2, NP_001246732.1, NP_001246733.2, NP_001287043.1, NP_648561.2, NP_996065.2	XP_966647.3	XP_003435719.1	XP_018577349.1, XP_018577350.1, XP_018577351.1	XP_023025600.1, XP_023025606.1	XP_028128280.1, XP_028128281.1|
OG0000837	NP_001138072.1, NP_732294.1	XP_008195945.1, XP_008195947.1, XP_008195948.1, XP_008195949.1, XP_015837365.1, XP_015837366.1		XP_018579690.1, XP_018579691.1, XP_018579692.1, XP_018579693.1	XP_023018138.1	XP_028147171.1, XP_028147172.1, XP_028147173.1, XP_028147175.1, XP_028147176.1, XP_028147177.1|
OG0000838	NP_001138093.1, NP_001138094.1, NP_001138095.1, NP_524436.2	XP_008199415.1, XP_008199416.1, XP_015834738.1, XP_015834746.1, XP_015834900.1, XP_975373.2	XP_320130.3	XP_018571450.1, XP_018571455.1, XP_018578755.1	XP_023021383.1, XP_023028682.1, XP_023030119.1	XP_028144541.1, XP_028148312.1|
OG0000839	NP_001138184.1	XP_008192865.1, XP_008192867.1, XP_015834573.1, XP_015834574.1	XP_317557.4	XP_018579914.1, XP_018579922.1, XP_018579929.1, XP_018579937.1	XP_023016060.1, XP_023016067.1, XP_023016076.1, XP_023016084.1	XP_028130160.1, XP_028130161.1, XP_028130162.1, XP_028130164.1, XP_028130165.1|
OG0000840	NP_001162791.1, NP_001285411.1, NP_001285412.1, NP_001285413.1, NP_573313.2	XP_008193421.1, XP_008193422.1, XP_008193423.1, XP_008193424.1, XP_971216.2	XP_311030.5	XP_018578953.1, XP_018578954.1, XP_018578956.1	XP_023017514.1, XP_023017515.1	XP_028153290.1, XP_028153291.1, XP_028154140.1|
OG0000841	NP_001162912.1, NP_001285755.1, NP_609231.2, NP_723398.1	XP_008198824.1, XP_008198826.1, XP_015839576.1	XP_559898.3	XP_018570229.1, XP_018570230.1, XP_018570231.1, XP_018570232.1, XP_018570233.1, XP_018570234.1	XP_023023354.1, XP_023023355.1	XP_028132832.1, XP_028151718.1, XP_028155270.1|
OG0000842	NP_001162930.1, NP_001162932.1, NP_723541.1	XP_008197492.1, XP_008197493.1, XP_008197494.1, XP_008197495.1, XP_015838451.1	XP_310236.3	XP_018561851.1, XP_018561852.1, XP_018561853.1, XP_018561854.1	XP_023029363.1, XP_023029364.1, XP_023029365.1, XP_023029366.1	XP_028138555.1, XP_028138556.1|
OG0000843	NP_001163166.1, NP_001286476.1, NP_523758.3	NP_001180223.1, XP_015835613.1, XP_015835614.1, XP_015835615.1, XP_015835616.1	XP_001237723.2, XP_001237724.1, XP_001237725.2, XP_315859.3, XP_315860.3	XP_018575847.1, XP_018575848.1, XP_018575849.1, XP_018575850.1, XP_018575851.1, XP_018575852.1
OG0000844	NP_001163199.1, NP_001163200.1	XP_015833617.1, XP_015833618.1, XP_015833619.1, XP_015833620.1, XP_966317.1, XP_975771.1	XP_001230643.2, XP_309738.3	XP_018563516.1, XP_018563517.1, XP_018578084.1	XP_023013129.1, XP_023013130.1, XP_023013491.1, XP_023015517.1	XP_028140050.1, XP_028147803.1|
OG0000845	NP_001163232.2, NP_001246446.1, NP_001286666.1, NP_001286667.1, NP_001286668.1, NP_726040.1	XP_008198519.1, XP_015838868.1, XP_015839410.1, XP_968029.3	XP_001687845.1, XP_001687846.1, XP_308153.4	XP_018566707.1	XP_023027802.1, XP_023027803.1	XP_028138630.1, XP_028138631.1, XP_028138632.1|
OG0000846	NP_001163465.1, NP_524150.1, NP_730363.2, NP_730364.1	XP_008194486.1, XP_015836203.1, XP_015836204.1, XP_971968.1	XP_308709.4, XP_565152.3	XP_018572386.1, XP_018572387.1, XP_018572389.1, XP_018572390.1	XP_023021268.1, XP_023021269.1, XP_023021270.1, XP_023029788.1	XP_028150314.1|
OG0000847	NP_001163480.1, NP_001163481.1, NP_001262101.1, NP_524178.2	XP_015834772.1, XP_015834773.1, XP_015834774.1, XP_967130.1, XP_976040.1	XP_558141.3	XP_018572658.1, XP_018572659.1, XP_018572660.1, XP_018572661.1	XP_023028400.1	XP_028132433.1, XP_028132434.1, XP_028132435.1, XP_028132436.1|
OG0000848	NP_001163621.1, NP_001163622.1, NP_001163623.1, NP_001163624.1, NP_001247123.1, NP_001247124.1, NP_001247125.1, NP_001247126.1, NP_001262613.1, NP_650492.2, NP_732069.3, NP_732070.2	XP_966763.1	XP_310291.7	XP_018571987.1	XP_023015935.1	XP_028145047.1, XP_028146469.1, XP_028147301.1|
OG0000849	NP_001163781.1, NP_001163782.1, NP_001287618.1, NP_733418.1, NP_733419.1	XP_008192790.1, XP_008192791.1, XP_969700.1	XP_310533.5	XP_018562975.1, XP_018562976.1	XP_023014320.1, XP_023014329.1, XP_023014336.1	XP_028136176.1, XP_028136184.1, XP_028136192.1, XP_028136199.1, XP_028136206.1|
OG0000850	NP_001188680.1, NP_001245839.1, NP_608610.1, NP_722717.2, NP_722718.1, NP_722719.1	XP_008193025.1, XP_008193027.1, XP_008193028.1, XP_008193029.1, XP_015835513.1	XP_319710.4	XP_023310201.1, XP_023310203.1, XP_023310204.1	XP_023015121.1, XP_023015122.1	XP_028137110.1, XP_028137111.1|
OG0000851	NP_001188773.1, NP_001260319.1, NP_609368.3, NP_723550.2, NP_723551.2	XP_008198588.1, XP_008198595.1, XP_008198602.1, XP_008198609.1, XP_008198615.1, XP_008198619.1, XP_008198630.2, XP_015835924.1	XP_316935.4	XP_018569194.1, XP_018569203.1, XP_018569211.1	XP_023030486.1	XP_028153407.1|
OG0000852	NP_001188782.2, NP_001188783.1, NP_001260351.1, NP_001260352.1, NP_609411.1, NP_723592.1, NP_723593.1, NP_723594.1	XP_008193311.1, XP_008193312.1, XP_008193313.1, XP_015835286.1, XP_015835287.1, XP_015835288.1	XP_553504.3	XP_023309918.1, XP_023309919.1	XP_023021176.1	XP_028143325.1|
OG0000853	NP_001188909.1, NP_001260915.1, NP_001260916.1, NP_001260917.1, NP_001286338.1, NP_001286339.1, NP_001286340.1, NP_610754.1	XP_008190273.1, XP_015840525.1, XP_015840527.1		XP_018565505.1, XP_018565506.1, XP_023309994.1, XP_023309995.1, XP_023309996.1	XP_023026924.1	XP_028145560.1, XP_028145561.1|
OG0000854	NP_001245532.1, NP_572221.1, NP_726991.1, NP_726992.2	XP_008197841.1, XP_971237.1	XP_308023.5	XP_018561971.1, XP_018561972.1, XP_018561973.1, XP_018561975.1, XP_018561976.1	XP_023029395.1, XP_023029396.1	XP_028130291.1, XP_028130292.1, XP_028130293.1, XP_028130294.1, XP_028130295.1|
OG0000855	NP_001245609.1, NP_001245610.1, NP_001245611.1, NP_001245612.1, NP_001259399.1, NP_001259400.1, NP_001259401.1, NP_511104.3, NP_727405.1	XP_015836069.1	XP_319225.4	XP_018577784.1	XP_023016906.1, XP_023016907.1	XP_028133397.1, XP_028133398.1, XP_028133399.1, XP_028133400.1, XP_028141845.1|
OG0000856	NP_001245921.1, NP_001260169.1, NP_001260170.1, NP_609083.2	XP_008193398.1, XP_015834239.1, XP_015834242.1, XP_015834246.1		XP_018565743.1, XP_018565744.1, XP_018565745.1, XP_018565746.1, XP_018565747.1, XP_018565748.1	XP_023013372.1	XP_028146776.1, XP_028146778.1, XP_028146779.1, XP_028146780.1|
OG0000857	NP_001246091.1, NP_001260577.1, NP_609967.1, NP_724192.1, NP_724193.1	XP_008193739.1, XP_008193740.1	XP_317297.3	XP_018569353.1, XP_018569354.1, XP_018569355.1, XP_018569356.1	XP_023027030.1	XP_028127930.1, XP_028127937.1, XP_028127941.1, XP_028127948.1, XP_028127956.1, XP_028127964.1|
OG0000858	NP_001246441.1, NP_001246442.1, NP_001286624.1, NP_611451.1	XP_015835504.1, XP_015835505.1, XP_015835506.1, XP_015835508.1, XP_015835509.1, XP_973659.1, XP_973694.1	XP_311836.5	XP_018565830.1, XP_018565831.1, XP_018565832.1	XP_023023101.1	XP_028144229.1, XP_028144232.1, XP_028144233.1|
OG0000859	NP_001247239.1, NP_001262844.1, NP_651061.1, NP_732758.1, NP_732759.2	XP_008194517.1, XP_008194518.1, XP_976123.2	XP_313784.5	XP_018562463.1, XP_018562472.1, XP_018562480.1, XP_018562487.1, XP_018562494.1, XP_018562499.1	XP_023021565.1	XP_028147211.1, XP_028147212.1, XP_028147213.1|
OG0000860	NP_001259376.1, NP_001259377.1, NP_001259378.1, NP_001285039.1, NP_001356936.1, NP_652022.1	XP_008191661.1, XP_008191662.1, XP_008191663.1, XP_008191664.1, XP_008191665.1, XP_008191666.1	XP_312621.4	XP_018579712.1	XP_023011486.1, XP_023011493.1, XP_023011501.1, XP_023011507.1	XP_028132182.1|
OG0000861	NP_001259438.1, NP_572683.1, NP_572684.2	XP_008201310.2	XP_308620.4, XP_321497.2, XP_321503.2, XP_565056.3	XP_018574618.1, XP_018574672.1, XP_018574681.1, XP_023313034.1	XP_023014357.1, XP_023014358.1, XP_023014359.1, XP_023021657.1, XP_023023869.1	XP_028147718.1, XP_028154607.1|
OG0000862	NP_001260307.1, NP_723501.2	XP_008200289.1, XP_008200290.1, XP_970887.2	XP_319268.2	XP_018577285.1, XP_018577286.1	XP_023012380.1, XP_023012381.1, XP_023012382.1	XP_028141238.1, XP_028141239.1, XP_028141240.1, XP_028141242.1, XP_028141243.1, XP_028141244.1, XP_028141245.1, XP_028141246.1|
OG0000863	NP_001260534.1, NP_523593.5, NP_724096.1	XP_015833440.1, XP_015833441.1, XP_015833442.1, XP_015833443.1	XP_308093.2	XP_018564724.1, XP_018564726.1, XP_018564727.1, XP_018564728.1, XP_018564730.1	XP_023024843.1, XP_023024844.1, XP_023024845.1, XP_023024846.1	XP_028130950.1, XP_028130951.1|
OG0000864	NP_001260719.1, NP_001260720.1, NP_610203.2, NP_724453.1, NP_724454.1, NP_724455.2	XP_008191060.1, XP_008191061.1, XP_008191062.1	XP_559074.3	XP_023313187.1, XP_023313188.1, XP_023313189.1	XP_023017859.1, XP_023017860.1, XP_023017861.1, XP_023017862.1	XP_028148520.1, XP_028151038.1|
OG0000865	NP_001261115.1, NP_524821.1, NP_726023.1, NP_726024.1, NP_726025.1, NP_726026.1, NP_726027.1	XP_008200736.1, XP_008200737.1, XP_008200738.1, XP_015833869.1	XP_320471.4	XP_018571289.1, XP_018571290.1, XP_018571291.1, XP_018571292.1	XP_023020910.1, XP_023020916.1, XP_023020923.1
OG0000866	NP_001261183.1, NP_525121.2, NP_728470.1, NP_728471.2, NP_728472.1, NP_728473.1, NP_728474.1, NP_728475.1, NP_728476.1	XP_015833394.1, XP_973143.1	XP_321653.5	XP_018574845.1, XP_018574846.1, XP_018574847.1	XP_023025583.1, XP_023027785.1	XP_028128946.1, XP_028128948.1|
OG0000867	NP_001261383.1, NP_001284937.1, NP_523909.2, NP_572306.1, NP_727078.1, NP_728908.1, NP_995994.1	NP_001034506.1	XP_312337.4, XP_321091.3, XP_321092.3, XP_550846.3	XP_018579349.1	XP_023016885.1, XP_023016886.1	XP_028138175.1, XP_028141130.1, XP_028141131.1, XP_028151878.1|
OG0000868	NP_001261760.1, NP_729802.1, NP_729803.1, NP_996067.1	XP_001811057.1, XP_015838092.1	XP_316535.3, XP_557186.3	XP_018573454.1, XP_018573455.1, XP_018573456.1, XP_018573458.1	XP_023025901.1, XP_023025902.1	XP_028132581.1, XP_028132582.1, XP_028132583.1, XP_028132584.1, XP_028132585.1|
OG0000869	NP_001262014.1, NP_649038.1, NP_730334.2	XP_008199909.1, XP_968935.1	XP_001230802.2, XP_311500.4	XP_018574999.1, XP_018575000.1	XP_023019379.1, XP_023019930.1, XP_023019931.1, XP_023019932.1	XP_028140754.1, XP_028140829.1, XP_028140894.1, XP_028140964.1, XP_028141033.1, XP_028141146.1|
OG0000870	NP_001262398.1, NP_476929.1, NP_476930.1	XP_008197422.1, XP_008197423.1, XP_973311.1	XP_001687783.1, XP_314619.3	XP_018577475.1, XP_018577476.1	XP_023020116.1, XP_023020117.1, XP_023020119.1	XP_028143203.1, XP_028143205.1, XP_028143206.1, XP_028143207.1, XP_028143208.1, XP_028143209.1|
OG0000871	NP_001262626.1, NP_001262627.1, NP_524987.1	XP_008193091.1, XP_008193092.1, XP_008193093.1, XP_015835403.1, XP_015835404.1	XP_314283.5	XP_018572250.1, XP_018572251.1, XP_023311644.1, XP_023311645.1, XP_023311647.1	XP_023025346.1, XP_023025347.1, XP_023025348.1, XP_023027905.1	XP_028150071.1|
OG0000872	NP_001262895.1, NP_651205.2, NP_732936.1, NP_732939.2	XP_008197659.1, XP_008197660.1, XP_015838696.1, XP_015838697.1	XP_317471.3	XP_018570628.1, XP_018570629.1, XP_018570630.1, XP_018570631.1	XP_023023862.1	XP_028144076.1, XP_028144077.1, XP_028144079.1, XP_028144080.1, XP_028144081.1|
OG0000873	NP_001262953.1, NP_001262955.1, NP_733102.1, NP_733103.1, NP_733104.1, NP_996293.1, NP_996294.2	XP_015840670.1, XP_973131.2	XP_003435809.1, XP_321814.4, XP_551513.3	XP_018565708.1	XP_023026037.1, XP_023026038.1	XP_028144037.1, XP_028144038.1, XP_028144039.1, XP_028144040.1|
OG0000874	NP_001263064.1, NP_001263065.1, NP_001287580.1, NP_001350853.2, NP_651689.1, NP_652618.1, NP_733284.1, NP_733285.1	XP_008200837.1, XP_015838559.1, XP_015838575.1	XP_316862.5	XP_023311425.1	XP_023023668.1, XP_023023670.1, XP_023023671.1, XP_023023672.1	XP_028147353.1, XP_028147355.1|
OG0000875	NP_001285068.1, NP_511101.2, NP_727374.1	NP_001038091.1, NP_001038092.1, XP_015835197.1	XP_001237925.1, XP_317398.3	XP_018571341.1, XP_018571342.1, XP_018571343.1	XP_023014131.1, XP_023014132.1, XP_023014136.1	XP_028139793.1, XP_028139794.1, XP_028139795.1, XP_028139798.1, XP_028153128.1|
OG0000876	NP_001285521.1, NP_728438.2, NP_728439.2, NP_728441.1, NP_728442.1, NP_728444.1, NP_728445.1	XP_015832961.1, XP_015832962.1, XP_015832963.1, XP_015832964.1, XP_015832966.1, XP_974692.1	XP_310915.3	XP_018566598.1, XP_018566665.1	XP_023014819.1, XP_023025860.1	XP_028144636.1|
OG0000877	NP_001285680.1, NP_609049.1	XP_015838975.1, XP_015838976.1, XP_015838977.1	XP_306833.2, XP_308120.4	XP_018563313.1, XP_023311371.1, XP_023311373.1, XP_023311374.1, XP_023312609.1	XP_023028061.1	XP_028129011.1, XP_028129017.1, XP_028129020.1, XP_028129027.1, XP_028130699.1, XP_028130700.1|
OG0000878	NP_001286751.1	XP_015838000.1, XP_015838006.1, XP_015838009.1, XP_015838013.1, XP_015838015.1, XP_967233.2	XP_309319.4	XP_018580180.1, XP_018580181.1	XP_023018574.1, XP_023018575.1, XP_023018576.1, XP_023018577.1, XP_023018578.1	XP_028137340.1, XP_028137341.1, XP_028137342.1, XP_028137343.1|
OG0000879	NP_001286793.1, NP_001286794.1, NP_001286795.1, NP_571976.2, NP_726377.1, NP_726378.1, NP_726379.1	XP_008199563.1, XP_008199568.1	XP_317803.3	XP_018569107.1, XP_018569114.1, XP_018569122.1	XP_023024078.1	XP_028134713.1, XP_028134714.1, XP_028134715.1, XP_028134716.1, XP_028134717.1|
OG0000880	NP_001286976.1, NP_524661.1	NP_001138948.1, XP_008193164.1, XP_008193165.1, XP_008193166.1, XP_008193167.1, XP_975257.1	XP_308594.4	XP_018568907.1, XP_018580242.1, XP_018580243.1	XP_023021999.1, XP_023023202.1, XP_023023203.1	XP_028143576.1, XP_028152485.1, XP_028152493.1, XP_028152503.1|
OG0000881	NP_476907.2, NP_726797.1	XP_971612.1	XP_001237476.3, XP_003436120.1, XP_003436121.1	XP_018564638.1, XP_018564639.2, XP_023309749.1, XP_023309750.1, XP_023309751.1, XP_023309755.1	XP_023013819.1, XP_023013820.1	XP_028142015.1, XP_028142016.1, XP_028142017.1, XP_028142018.1, XP_028151634.1|
OG0000882	NP_477052.2, NP_477053.2	XP_008200143.1, XP_968571.3	XP_001238365.1, XP_320709.4, XP_320710.4	XP_018576578.1, XP_018576579.1, XP_018576583.1	XP_023019418.1, XP_023022459.1	XP_028145176.1, XP_028145177.1, XP_028145179.1, XP_028145181.1, XP_028145182.1, XP_028146912.1, XP_028146913.1|
OG0000883	NP_477098.1, NP_599135.1, NP_599136.1, NP_725524.1, NP_995849.1, NP_995850.1	NP_001158356.1, XP_008195380.2, XP_008195381.1	XP_001688510.1, XP_001688511.1, XP_001688512.1, XP_001688513.1, XP_314051.1	XP_018567604.1	XP_023018795.1, XP_023026236.1	XP_028129203.1, XP_028152766.1|
OG0000884	NP_477123.1, NP_725623.2, NP_995862.1	XP_008195147.1, XP_008195148.1, XP_008195150.1, XP_008195151.1, XP_008195152.1	XP_317858.4	XP_018577563.1, XP_018577564.1	XP_023012545.1, XP_023027456.1	XP_028144173.1, XP_028144174.1, XP_028144175.1, XP_028144176.1, XP_028144177.1, XP_028144178.1|
OG0000885	NP_511118.2	XP_008194992.1, XP_008194993.1, XP_967594.1	XP_003436815.1, XP_313739.4	XP_018565971.1, XP_018565972.1, XP_018565973.1, XP_018565974.1	XP_023018526.1, XP_023018533.1, XP_023018541.1, XP_023018547.1, XP_023018555.1	XP_028132877.1, XP_028132878.1, XP_028132879.1, XP_028132880.1|
OG0000886	NP_511170.1, NP_996454.1, NP_996456.1, NP_996457.1	XP_008195986.1, XP_975588.2	XP_317301.3	XP_018569703.1, XP_018569704.1, XP_018569705.1, XP_018569706.1, XP_018569707.1	XP_023015168.1	XP_028138121.1, XP_028138122.1, XP_028138123.1, XP_028138124.1, XP_028138125.1, XP_028138126.1|
OG0000887	NP_524344.1	NP_001161779.1, XP_015837741.1, XP_015837742.1, XP_015837743.1	XP_313014.4	XP_018563304.1, XP_018563314.1, XP_018570738.1	XP_023012026.1, XP_023023845.1, XP_023023846.1, XP_023023847.1, XP_023023848.1, XP_023028324.1	XP_028141762.1, XP_028148335.1, XP_028148336.1, XP_028153689.1|
OG0000888	NP_524470.4, NP_651140.1, NP_732922.1, NP_996273.2, NP_996274.1	XP_008200870.2, XP_968936.1	XP_003436792.1, XP_003436793.1, XP_003436794.1, XP_003436795.1, XP_003436796.1, XP_313646.4, XP_315196.5	XP_018577512.2, XP_018577513.2	XP_023017894.1	XP_028135384.1, XP_028145709.1|
OG0000889	NP_525040.2, NP_726773.2	XP_015840564.1, XP_015840565.1, XP_015840566.1, XP_015840567.1, XP_015840568.1, XP_015840569.1, XP_015840570.1	XP_309452.4	XP_018562559.1, XP_023312356.1, XP_023312371.1, XP_023312390.1, XP_023312415.1, XP_023312429.1, XP_023312924.1	XP_023029024.1	XP_028144013.1|
OG0000890	NP_572181.4, NP_726945.1, NP_726946.1, NP_726947.1	XP_015833285.1, XP_974523.1	XP_001689086.1, XP_311846.5, XP_318026.4	XP_018566867.1, XP_018577560.1, XP_018577561.1	XP_023013051.1, XP_023013052.1, XP_023024898.1	XP_028138283.1, XP_028138284.1, XP_028138285.1, XP_028148430.1|
OG0000891	NP_572584.1	XP_008201549.1, XP_015840768.1, XP_015840769.1, XP_971725.1	XP_001687769.2, XP_566098.3	XP_018565937.1, XP_018574603.1, XP_023311814.1	XP_023018625.1, XP_023021708.1, XP_023024068.1, XP_023025319.1, XP_023025871.1	XP_028151421.1, XP_028151427.1, XP_028151433.1, XP_028151440.1|
OG0000892	NP_572721.1, NP_727531.2	NP_001107791.1, NP_001107860.1, XP_973153.1	XP_003437206.1, XP_003437207.1, XP_003437208.1, XP_555875.4, XP_558699.5	XP_018572314.1, XP_018572346.2	XP_023013049.1, XP_023013057.1	XP_028134282.1, XP_028134283.1, XP_028135332.1, XP_028135333.1, XP_028135335.1|
OG0000893	NP_573098.1, NP_727922.1, NP_996477.1, NP_996478.1, NP_996479.1, NP_996480.1, NP_996481.1	NP_001107844.1, XP_008191995.1, XP_015834293.1, XP_015834294.1	XP_309438.2	XP_018565254.1	XP_023025177.1, XP_023025255.1, XP_023025321.1, XP_023025389.1, XP_023025461.1	XP_028129270.1|
OG0000894	NP_608827.1	XP_015834854.1, XP_015834855.1, XP_975776.2	XP_317243.4	XP_023311886.1	XP_023020813.1, XP_023020814.1, XP_023020815.1, XP_023020816.1, XP_023020817.1, XP_023020818.1	XP_028127755.1, XP_028127756.1, XP_028127757.1, XP_028127758.1, XP_028127759.1, XP_028127760.1, XP_028127761.1|
OG0000895	NP_611375.2, NP_611376.1, NP_725828.1, NP_725830.1	XP_974427.1	XP_319685.4	XP_018561225.1, XP_018561227.1	XP_023018069.1, XP_023022715.1, XP_023022717.1, XP_023022718.1, XP_023022719.1, XP_023022978.1, XP_023022979.1, XP_023022981.1, XP_023022982.1	XP_028129640.1, XP_028145634.1|
OG0000896	NP_647962.1, NP_649720.2	XP_008196039.2, XP_008196049.2, XP_008196050.2, XP_015837358.1, XP_015837359.1	XP_315013.4, XP_321244.4, XP_321245.5	XP_018571126.1, XP_023311151.1	XP_023011564.1, XP_023020293.1, XP_023026668.1	XP_028133340.1, XP_028141873.1, XP_028141874.1, XP_028155196.1|
OG0000897	NP_648359.1, NP_648360.2, NP_648361.1	XP_001814181.1	XP_314564.3	XP_018572597.1, XP_018572613.1, XP_018573725.1	XP_023013278.1, XP_023013279.1, XP_023030027.1, XP_023030036.1	XP_028127828.1, XP_028127829.1, XP_028127830.1, XP_028135315.1, XP_028149564.1, XP_028155371.1, XP_028155376.1|
OG0000898	NP_650325.1, NP_731875.2, NP_731876.2, NP_731877.1	XP_008195259.1, XP_008195263.1, XP_008195273.1, XP_015840392.1, XP_015840402.1	XP_311713.5	XP_023310887.1, XP_023310888.1	XP_023021393.1, XP_023021394.1, XP_023021395.1, XP_023021396.1, XP_023021397.1	XP_028141216.1, XP_028141217.1|
OG0000899	NP_651288.1	XP_008195386.1, XP_015840528.1, XP_015840529.1, XP_015840530.1, XP_015840531.1, XP_015840532.1, XP_015840533.1, XP_015840534.1, XP_015840535.1, XP_015840536.1, XP_015840537.1	XP_322068.4	XP_018567019.1, XP_018567020.1, XP_018567021.1	XP_023026360.1, XP_023028758.1	XP_028147916.1|
OG0000900	NP_732654.1	NP_001164285.1	XP_003436568.1, XP_003436569.1, XP_003436570.1, XP_003436571.1, XP_003436572.1, XP_003436573.1, XP_312430.5	XP_018574704.2, XP_023311600.1, XP_023311613.1	XP_023015931.1, XP_023018017.1, XP_023018018.1, XP_023018019.1, XP_023018020.1	XP_028141809.1, XP_028147302.1|
OG0000901		XP_001809098.1, XP_008194892.1, XP_008194893.1	XP_321942.5	XP_018560970.1, XP_018560972.1, XP_018560973.1, XP_018560974.1, XP_018560975.1, XP_018560976.1	XP_023016699.1, XP_023016700.1, XP_023016701.1, XP_023016702.1, XP_023016703.1	XP_028131590.1, XP_028131598.1, XP_028131605.1, XP_028131614.1|
OG0000902		XP_008191234.1, XP_008191235.1, XP_008191236.1, XP_008191238.1, XP_008191239.1, XP_969396.3		XP_018570778.1, XP_018570779.1, XP_018570782.1, XP_023310376.1, XP_023310377.1	XP_023024476.1	XP_028144188.1, XP_028144189.1, XP_028144190.1, XP_028144193.1, XP_028144194.1, XP_028144195.1, XP_028144196.1|
OG0000903		XP_008191952.1, XP_008191953.1, XP_008191954.1, XP_015836564.1	XP_003436902.1	XP_018563132.1, XP_018563133.1, XP_018563134.1, XP_018563135.1, XP_018563136.1	XP_023029484.1, XP_023029485.1, XP_023029486.1, XP_023029487.1, XP_023029488.1, XP_023029489.1, XP_023029490.1, XP_023029491.1	XP_028143842.1|
OG0000904		XP_008193200.1, XP_008193201.1, XP_008196494.1, XP_008196495.1, XP_008196872.1, XP_008196873.1, XP_008196874.1, XP_966427.1, XP_975851.1	XP_001237043.1	XP_018565885.1	XP_023027255.1, XP_023027256.1, XP_023027257.1	XP_028129454.1, XP_028129455.1, XP_028129456.1, XP_028129457.1, XP_028129458.1|
OG0000905		XP_008193367.1, XP_008195104.1, XP_008197559.1, XP_015839739.1, XP_015839740.1, XP_015839741.1, XP_015839742.1, XP_015839743.1, XP_015839744.1, XP_015839745.1, XP_015839746.1, XP_015839747.1, XP_015839748.1, XP_015839749.1		XP_018574397.2	XP_023014630.1	XP_028139720.1, XP_028146968.1, XP_028153387.1|
OG0000906		XP_008194092.1, XP_969781.1	XP_321300.4, XP_551022.4	XP_018561045.1, XP_018561046.1, XP_018575091.1, XP_018575092.1, XP_023310958.1	XP_023023160.1, XP_023028665.1	XP_028134943.1, XP_028134944.1, XP_028134945.1, XP_028134948.1, XP_028134950.1, XP_028134951.1, XP_028134952.1, XP_028142952.1|
OG0000907		XP_008194621.1, XP_008194622.1, XP_015837476.1, XP_015837484.1, XP_015839930.1, XP_015840220.1, XP_015840259.1, XP_015840324.1		XP_023310398.1, XP_023311299.1, XP_023311533.1, XP_023311974.1, XP_023312246.1	XP_023024905.1, XP_023028510.1	XP_028142972.1, XP_028146908.1, XP_028151072.1, XP_028152415.1|
OG0000908		XP_008199215.1		XP_018572499.1	XP_023023168.1, XP_023023171.1, XP_023024594.1, XP_023029803.1, XP_023030417.1	XP_028137372.1, XP_028140334.1, XP_028140392.1, XP_028144499.1, XP_028145494.1, XP_028148337.1, XP_028150126.1, XP_028151342.1, XP_028151504.1, XP_028151505.1, XP_028151506.1, XP_028153507.1|
OG0000909		XP_008200388.1, XP_008200393.1, XP_015835234.1, XP_015835235.1, XP_015835236.1, XP_015835237.1, XP_015835238.1	XP_003436659.1, XP_318367.5	XP_018561567.1	XP_023029718.1, XP_023029719.1, XP_023029721.1, XP_023029722.1, XP_023029723.1, XP_023029724.1, XP_023029725.1, XP_023029726.1	XP_028145178.1|
OG0000910		XP_008201079.1, XP_008201080.1, XP_008201081.1, XP_008201082.1, XP_972702.1	XP_001688731.1, XP_001688732.1, XP_315826.4	XP_018560807.1, XP_018560808.1, XP_018560809.1, XP_018560810.1, XP_018560811.1	XP_023013187.1, XP_023013188.1, XP_023013189.1	XP_028140735.1, XP_028140736.1, XP_028140737.1|
OG0000911		XP_015833782.1, XP_015834307.1		XP_018574611.2, XP_023311839.1, XP_023311908.1, XP_023311909.1, XP_023311910.1, XP_023311911.1, XP_023312332.1, XP_023312364.1, XP_023312607.1, XP_023313014.1	XP_023015297.1, XP_023019570.1, XP_023020573.1, XP_023025501.1, XP_023026404.1, XP_023028352.1	XP_028140577.1|
OG0000912		XP_015836248.1, XP_015836249.1, XP_015836250.1, XP_015836251.1, XP_015836252.1, XP_015836254.1, XP_015836255.1, XP_015836256.1, XP_015837897.1, XP_015837901.1, XP_015838322.1, XP_015838326.1, XP_015838350.1, XP_015838360.1, XP_015838701.1, XP_015839537.1, XP_015839538.1, XP_015839539.1, XP_015840275.1
OG0000913		XP_015838361.1, XP_015838362.1, XP_972088.1		XP_018561838.1, XP_018561839.1, XP_018561840.1, XP_018561841.1, XP_018561842.1, XP_018561843.1, XP_018561844.1	XP_023019909.1, XP_023019910.1, XP_023019911.1, XP_023019912.1, XP_023019913.1, XP_023019915.1, XP_023019916.1, XP_023019917.1	XP_028142803.1|
OG0000914		XP_015838547.1, XP_015838549.1, XP_966921.1, XP_967014.2, XP_967094.1		XP_018573239.1, XP_018573240.1, XP_018573241.1, XP_018573242.1, XP_018573245.1, XP_018578224.1, XP_023312973.1	XP_023011502.1, XP_023011503.1, XP_023013454.1, XP_023014193.1	XP_028145649.1, XP_028147274.1, XP_028151817.1|
OG0000915		XP_015839389.1, XP_015839390.1, XP_015839391.1, XP_015839392.1, XP_015839393.1, XP_015839394.1, XP_015839395.1, XP_015839396.1		XP_018575252.1, XP_018575253.1	XP_023012417.1, XP_023021232.1	XP_028139297.1, XP_028139303.1, XP_028139310.1, XP_028139320.1, XP_028139329.1, XP_028139338.1, XP_028139345.1|
OG0000916		XP_015839811.1, XP_015839812.1, XP_015839813.1, XP_015839814.1, XP_015839815.1, XP_015839816.1, XP_015839817.1, XP_015839818.1, XP_015839819.1, XP_015839820.1, XP_015839821.1, XP_015839823.1, XP_015839824.1, XP_015839825.1, XP_015839826.1, XP_015839827.1, XP_015839828.1, XP_015839829.1, XP_015839830.1
[truncated: 15,541 more rows]
