# Supplementary material for: A draft Diabrotica virgifera virgifera genome: insights into control and host plant adaption by a major maize pest insect
Source: BMC Genomics. 2023 Jan 13;24:19. doi: 10.1186/s12864-022-08990-y (PMC9840275; doi:10.1186/s12864-022-08990-y)
Supplement: Supplementary file 8 — Additional file 8: Supplementary Table S5b. Shared orthologous groups predicted by Orthofinder2. Input for Venn diagram in Figure 2B. [file 12864_2022_8990_MOESM8_ESM.txt]

Names	total	elements
AgamP3 Agla_2.0 Dmel6 Dvir_2.0 Ldec_2.0 Tcas_5.2	6222	OG0004550
		OG0001423
		OG0002374
		OG0005328
		OG0005559
		OG0001052
		OG0004496
		OG0001592
		OG0007037
		OG0001092
		OG0006560
		OG0003601
		OG0000667
		OG0002297
		OG0003806
		OG0008763
		OG0004275
		OG0005379
		OG0001794
		OG0006826
		OG0007233
		OG0008900
		OG0006898
		OG0003759
		OG0006764
		OG0000591
		OG0005245
		OG0004304
		OG0007544
		OG0002510
		OG0005466
		OG0000264
		OG0001468
		OG0006436
		OG0006431
		OG0001786
		OG0005851
		OG0002901
		OG0008767
		OG0000385
		OG0005277
		OG0006724
		OG0000987
		OG0000171
		OG0005901
		OG0002735
		OG0004403
		OG0007401
		OG0003451
		OG0004510
		OG0008289
		OG0003273
		OG0003559
		OG0002539
		OG0008613
		OG0002922
		OG0005488
		OG0002500
		OG0007268
		OG0004560
		OG0001325
		OG0002891
		OG0005814
		OG0007076
		OG0004338
		OG0003048
		OG0007398
		OG0002379
		OG0007975
		OG0004611
		OG0003747
		OG0000060
		OG0004468
		OG0003326
		OG0006407
		OG0006452
		OG0008832
		OG0003014
		OG0005697
		OG0003332
		OG0000819
		OG0002770
		OG0005523
		OG0005070
		OG0002470
		OG0005960
		OG0005891
		OG0003527
		OG0008236
		OG0003797
		OG0007365
		OG0005677
		OG0004316
		OG0003145
		OG0001059
		OG0000155
		OG0004020
		OG0001958
		OG0001000
		OG0001477
		OG0007148
		OG0000050
		OG0006450
		OG0003021
		OG0004441
		OG0003312
		OG0008269
		OG0003642
		OG0001662
		OG0002024
		OG0007982
		OG0006380
		OG0000773
		OG0000622
		OG0006872
		OG0002573
		OG0000042
		OG0006688
		OG0002338
		OG0007056
		OG0003672
		OG0000068
		OG0000980
		OG0003354
		OG0004539
		OG0005556
		OG0005141
		OG0008273
		OG0004320
		OG0008927
		OG0005205
		OG0004352
		OG0002449
		OG0005883
		OG0003443
		OG0000792
		OG0000086
		OG0003779
		OG0006026
		OG0005228
		OG0003722
		OG0002458
		OG0002195
		OG0009059
		OG0008817
		OG0002038
		OG0009047
		OG0005093
		OG0002852
		OG0003621
		OG0004495
		OG0007251
		OG0002178
		OG0001559
		OG0001175
		OG0003033
		OG0007027
		OG0007518
		OG0008855
		OG0002029
		OG0002003
		OG0005291
		OG0008909
		OG0000497
		OG0006902
		OG0005658
		OG0008922
		OG0008426
		OG0003767
		OG0004296
		OG0002880
		OG0003646
		OG0008967
		OG0005177
		OG0002462
		OG0002960
		OG0002351
		OG0002148
		OG0008637
		OG0006471
		OG0003126
		OG0001142
		OG0001965
		OG0007108
		OG0006696
		OG0000169
		OG0000763
		OG0007020
		OG0008443
		OG0003512
		OG0004582
		OG0006495
		OG0005630
		OG0007135
		OG0001308
		OG0007450
		OG0004004
		OG0000866
		OG0002721
		OG0005575
		OG0008898
		OG0003991
		OG0008823
		OG0006784
		OG0005921
		OG0006924
		OG0004144
		OG0004434
		OG0006705
		OG0006687
		OG0003281
		OG0008837
		OG0007194
		OG0004254
		OG0008740
		OG0004991
		OG0005427
		OG0001138
		OG0003471
		OG0002317
		OG0008979
		OG0001272
		OG0004261
		OG0004572
		OG0005440
		OG0006019
		OG0006415
		OG0000896
		OG0005764
		OG0008382
		OG0005420
		OG0004272
		OG0004075
		OG0001644
		OG0001723
		OG0003055
		OG0004480
		OG0007304
		OG0007181
		OG0008866
		OG0004221
		OG0002948
		OG0000470
		OG0001713
		OG0005104
		OG0004489
		OG0005365
		OG0000890
		OG0004182
		OG0006378
		OG0007124
		OG0001683
		OG0001588
		OG0005448
		OG0000589
		OG0006998
		OG0008562
		OG0004360
		OG0005411
		OG0006665
		OG0007509
		OG0006735
		OG0008462
		OG0004223
		OG0007285
		OG0002755
		OG0003996
		OG0003461
		OG0002797
		OG0003427
		OG0001757
		OG0003519
		OG0004664
		OG0005940
		OG0006516
		OG0001311
		OG0004126
		OG0006282
		OG0007411
		OG0002865
		OG0005511
		OG0006535
		OG0003725
		OG0003688
		OG0002437
		OG0000935
		OG0000356
		OG0000032
		OG0008970
		OG0002987
		OG0006641
		OG0005864
		OG0005050
		OG0000899
		OG0003401
		OG0008935
		OG0003408
		OG0005186
		OG0004380
		OG0000489
		OG0009027
		OG0005479
		OG0008512
		OG0006923
		OG0005596
		OG0002365
		OG0001457
		OG0005385
		OG0005827
		OG0008891
		OG0004540
		OG0004048
		OG0005270
		OG0000210
		OG0001505
		OG0001843
		OG0007498
		OG0000348
		OG0003677
		OG0000219
		OG0008149
		OG0004385
		OG0008319
		OG0000752
		OG0005727
		OG0005133
		OG0002969
		OG0008786
		OG0008723
		OG0005720
		OG0002965
		OG0007557
		OG0003276
		OG0005797
		OG0004677
		OG0007188
		OG0006490
		OG0002091
		OG0007144
		OG0004157
		OG0000079
		OG0007214
		OG0006795
		OG0005342
		OG0001304
		OG0003583
		OG0005396
		OG0005453
		OG0005711
		OG0001444
		OG0008174
		OG0007449
		OG0003543
		OG0001721
		OG0004033
		OG0001760
		OG0002290
		OG0001022
		OG0008469
		OG0005831
		OG0000738
		OG0005088
		OG0008357
		OG0007262
		OG0001257
		OG0006333
		OG0000883
		OG0008753
		OG0002591
		OG0008156
		OG0002196
		OG0005287
		OG0003697
		OG0008497
		OG0002935
		OG0001728
		OG0005976
		OG0007313
		OG0005758
		OG0001284
		OG0004209
		OG0007408
		OG0000421
		OG0008526
		OG0002566
		OG0004709
		OG0008882
		OG0006961
		OG0000995
		OG0008483
		OG0007437
		OG0006862
		OG0000975
		OG0002326
		OG0005269
		OG0007071
		OG0003711
		OG0007994
		OG0001971
		OG0005260
		OG0003342
		OG0000874
		OG0007277
		OG0003730
		OG0001266
		OG0002739
		OG0001215
		OG0001064
		OG0006751
		OG0006821
		OG0003590
		OG0001127
		OG0008626
		OG0006428
		OG0002519
		OG0000267
		OG0005605
		OG0002342
		OG0005804
		OG0005615
		OG0001233
		OG0008411
		OG0008532
		OG0002389
		OG0008582
		OG0006805
		OG0004448
		OG0009003
		OG0008152
		OG0005842
		OG0006791
		OG0004413
		OG0000361
		OG0007371
		OG0008683
		OG0000978
		OG0005436
		OG0006770
		OG0005518
		OG0001496
		OG0001015
		OG0002111
		OG0008320
		OG0003138
		OG0000993
		OG0000887
		OG0001829
		OG0000248
		OG0006021
		OG0005357
		OG0006675
		OG0006880
		OG0008199
		OG0003456
		OG0001992
		OG0008714
		OG0007337
		OG0005482
		OG0001836
		OG0007286
		OG0000945
		OG0004205
		OG0004529
		OG0002956
		OG0001544
		OG0003565
		OG0003390
		OG0004520
		OG0008022
		OG0006566
		OG0005600
		OG0008775
		OG0005472
		OG0001103
		OG0001773
		OG0004283
		OG0004123
		OG0008805
		OG0008262
		OG0004618
		OG0006385
		OG0005084
		OG0004097
		OG0004172
		OG0000955
		OG0004370
		OG0005622
		OG0004491
		OG0001575
		OG0006981
		OG0004503
		OG0007061
		OG0008226
		OG0003540
		OG0002085
		OG0001318
		OG0003515
		OG0002074
		OG0000093
		OG0004377
		OG0000397
		OG0003490
		OG0006630
		OG0005714
		OG0008399
		OG0002057
		OG0008576
		OG0001949
		OG0008241
		OG0006032
		OG0000390
		OG0008567
		OG0003475
		OG0001330
		OG0004651
		OG0002817
		OG0002905
		OG0006300
		OG0006275
		OG0006836
		OG0008782
		OG0008862
		OG0002828
		OG0008965
		OG0007116
		OG0002759
		OG0004398
		OG0001501
		OG0005317
		OG0003423
		OG0002171
		OG0006908
		OG0003059
		OG0008733
		OG0003265
		OG0008675
		OG0004299
		OG0002411
		OG0003028
		OG0000647
		OG0000691
		OG0002598
		OG0004476
		OG0009014
		OG0008188
		OG0006384
		OG0004193
		OG0008368
		OG0002096
		OG0008911
		OG0000677
		OG0005026
		OG0001676
		OG0004648
		OG0008772
		OG0006871
		OG0004428
		OG0005241
		OG0008918
		OG0005002
		OG0002402
		OG0008664
		OG0001816
		OG0002345
		OG0005582
		OG0005198
		OG0003787
		OG0008808
		OG0005364
		OG0003119
		OG0000755
		OG0005077
		OG0002443
		OG0008430
		OG0005146
		OG0003382
		OG0000349
		OG0008757
		OG0008300
		OG0000479
		OG0001246
		OG0002577
		OG0005778
		OG0001056
		OG0001547
		OG0005069
		OG0004439
		OG0002284
		OG0001702
		OG0004978
		OG0001863
		OG0000745
		OG0002188
		OG0002833
		OG0002917
		OG0000927
		OG0006931
		OG0002910
		OG0008042
		OG0006939
		OG0006959
		OG0001536
		OG0002886
		OG0003578
		OG0007297
		OG0006340
		OG0004211
		OG0006952
		OG0000613
		OG0007011
		OG0002859
		OG0008285
		OG0006010
		OG0004955
		OG0003358
		OG0002875
		OG0001877
		OG0008876
		OG0007018
		OG0007242
		OG0005195
		OG0008796
		OG0001250
		OG0003483
		OG0005537
		OG0001991
		OG0007153
		OG0009023
		OG0003110
		OG0005641
		OG0005329
		OG0005162
		OG0002369
		OG0008980
		OG0004245
		OG0005235
		OG0008350
		OG0005432
		OG0007504
		OG0001321
		OG0004739
		OG0008463
		OG0001148
		OG0000664
		OG0000295
		OG0006889
		OG0008394
		OG0005733
		OG0005303
		OG0008504
		OG0000844
		OG0004058
		OG0005561
		OG0000469
		OG0000020
		OG0002608
		OG0004134
		OG0006295
		OG0009039
		OG0003499
		OG0003368
		OG0005984
		OG0002829
		OG0005787
		OG0003122
		OG0001519
		OG0000659
		OG0000118
		OG0003775
		OG0000836
		OG0002359
		OG0005312
		OG0005973
		OG0003740
		OG0005765
		OG0003065
		OG0001463
		OG0003654
		OG0000581
		OG0004344
		OG0004233
		OG0005632
		OG0004461
		OG0003764
		OG0002908
		OG0001778
		OG0000428
		OG0008293
		OG0006624
		OG0000255
		OG0006737
		OG0005371
		OG0008373
		OG0007329
		OG0008557
		OG0002451
		OG0001691
		OG0005356
		OG0008187
		OG0002104
		OG0009008
		OG0000514
		OG0001224
		OG0001581
		OG0006941
		OG0006521
		OG0004985
		OG0001522
		OG0005684
		OG0008401
		OG0005493
		OG0002509
		OG0007307
		OG0003951
		OG0003750
		OG0000102
		OG0003636
		OG0006391
		OG0003488
		OG0007324
		OG0003632
		OG0007940
		OG0004536
		OG0005113
		OG0008257
		OG0001749
		OG0008476
		OG0005908
		OG0007093
		OG0003133
		OG0008160
		OG0001708
		OG0002710
		OG0005502
		OG0003707
		OG0006813
		OG0004150
		OG0006374
		OG0004628
		OG0004693
		OG0007574
		OG0006005
		OG0002430
		OG0000888
		OG0007344
		OG0001169
		OG0002064
		OG0004044
		OG0008433
		OG0006856
		OG0001404
		OG0008406
		OG0000726
		OG0005400
		OG0000446
		OG0000152
		OG0002089
		OG0006648
		OG0005702
		OG0006758
		OG0002983
		OG0004992
		OG0001344
		OG0006327
		OG0003504
		OG0007415
		OG0005552
		OG0008632
		OG0000201
		OG0001473
		OG0001551
		OG0008265
		OG0008513
		OG0006906
		OG0008422
		OG0004717
		OG0007361
		OG0002021
		OG0008507
		OG0005250
		OG0002037
		OG0008616
		OG0008383
		OG0007134
		OG0002361
		OG0002433
		OG0004431
		OG0004445
		OG0008201
		OG0003508
		OG0009043
		OG0001584
		OG0000285
		OG0004177
		OG0000984
		OG0008214
		OG0007221
		OG0000452
		OG0003782
		OG0001260
		OG0001555
		OG0005887
		OG0002837
		OG0008164
		OG0008653
		OG0002944
		OG0000689
		OG0008451
		OG0003649
		OG0001486
		OG0002872
		OG0004356
		OG0001758
		OG0000493
		OG0006475
		OG0006022
		OG0002144
		OG0008995
		OG0001732
		OG0002422
		OG0002355
		OG0008190
		OG0003628
		OG0004014
		OG0007023
		OG0003025
		OG0001986
		OG0008728
		OG0000135
		OG0005415
		OG0007088
		OG0005623
		OG0003433
		OG0004200
		OG0005950
		OG0002007
		OG0005017
		OG0004292
		OG0001096
		OG0008712
		OG0006434
		OG0002375
		OG0005726
		OG0001427
		OG0008142
		OG0002115
		OG0003606
		OG0005273
		OG0004555
		OG0001434
		OG0005610
		OG0002106
		OG0000663
		OG0002016
		OG0004148
		OG0001116
		OG0002060
		OG0002582
		OG0008658
		OG0005347
		OG0003336
		OG0002528
		OG0007405
		OG0005155
		OG0007220
		OG0001341
		OG0006412
		OG0004524
		OG0005571
		OG0006869
		OG0007158
		OG0004400
		OG0001328
		OG0001739
		OG0001106
		OG0008938
		OG0002169
		OG0008850
		OG0002370
		OG0008390
		OG0008904
		OG0005462
		OG0001489
		OG0001825
		OG0002388
		OG0006718
		OG0002417
		OG0005818
		OG0000338
		OG0002157
		OG0002042
		OG0002895
		OG0007569
		OG0003946
		OG0006612
		OG0003597
		OG0006589
		OG0001820
		OG0005262
		OG0001808
		OG0007524
		OG0006745
		OG0006457
		OG0002572
		OG0005964
		OG0000810
		OG0003438
		OG0001840
		OG0007549
		OG0007275
		OG0006286
		OG0002464
		OG0001170
		OG0005663
		OG0003501
		OG0006878
		OG0001647
		OG0000816
		OG0003148
		OG0002092
		OG0005895
		OG0002149
		OG0006807
		OG0006617
		OG0005807
		OG0004629
		OG0005800
		OG0001398
		OG0008691
		OG0006512
		OG0008522
		OG0002997
		OG0003018
		OG0006579
		OG0000064
		OG0002774
		OG0005673
		OG0005182
		OG0005405
		OG0000579
		OG0007318
		OG0001113
		OG0005283
		OG0003362
		OG0001579
		OG0004747
		OG0004535
		OG0001942
		OG0008405
		OG0000781
		OG0004669
		OG0005693
		OG0006769
		OG0002203
		OG0005926
		OG0008647
		OG0003405
		OG0008974
		OG0002706
		OG0001091
		OG0008811
		OG0001591
		OG0003103
		OG0000382
		OG0004027
		OG0008324
		OG0006661
		OG0003664
		OG0006668
		OG0005391
		OG0004544
		OG0005877
		OG0005626
		OG0007494
		OG0001356
		OG0004259
		OG0003673
		OG0002168
		OG0003536
		OG0005747
		OG0007444
		OG0006478
		OG0006913
		OG0003693
		OG0003655
		OG0005097
		OG0006013
		OG0002184
		OG0002569
		OG0007467
		OG0002128
		OG0008579
		OG0000389
		OG0001164
		OG0000931
		OG0004250
		OG0005173
		OG0008219
		OG0003447
		OG0008437
		OG0000214
		OG0008705
		OG0005937
		OG0005189
		OG0005639
		OG0008747
		OG0002939
		OG0003721
		OG0002071
		OG0004466
		OG0006633
		OG0001288
		OG0000494
		OG0003794
		OG0004732
		OG0008931
		OG0000433
		OG0002932
		OG0007352
		OG0002725
		OG0001976
		OG0008894
		OG0004164
		OG0001414
		OG0000035
		OG0001848
		OG0008835
		OG0000520
		OG0008471
		OG0006008
		OG0006499
		OG0008807
		OG0007327
		OG0000953
		OG0002556
		OG0006999
		OG0004000
		OG0006928
		OG0008444
		OG0006994
		OG0008792
		OG0005331
		OG0007034
		OG0007106
		OG0001293
		OG0008180
		OG0004995
		OG0001961
		OG0004363
		OG0003376
		OG0008869
		OG0007190
		OG0002841
		OG0004484
		OG0008492
		OG0003137
		OG0003981
		OG0005423
		OG0008304
		OG0000869
		OG0005124
		OG0001071
		OG0000193
		OG0001297
		OG0001143
		OG0001086
		OG0005753
		OG0008415
		OG0007432
		OG0008348
		OG0008827
		OG0003129
		OG0005993
		OG0008955
		OG0005822
		OG0007476
		OG0002133
		OG0007053
		OG0004610
		OG0003315
		OG0004596
		OG0007420
		OG0005368
		OG0000862
		OG0005444
		OG0008282
		OG0007121
		OG0005441
		OG0002475
		OG0005760
		OG0003044
		OG0005369
		OG0005938
		OG0005498
		OG0004186
		OG0006927
		OG0004686
		OG0008600
		OG0006682
		OG0004660
		OG0007128
		OG0007427
		OG0006956
		OG0007532
		OG0000652
		OG0006419
		OG0008873
		OG0008897
		OG0000540
		OG0008290
		OG0002013
		OG0001511
		OG0005944
		OG0006692
		OG0002427
		OG0005544
		OG0004424
		OG0007065
		OG0007452
		OG0006729
		OG0003479
		OG0004565
		OG0001082
		OG0008660
		OG0007030
		OG0003386
		OG0001314
		OG0005201
		OG0005636
		OG0004393
		OG0000393
		OG0003531
		OG0006985
		OG0006381
		OG0001854
		OG0002532
		OG0004329
		OG0009056
		OG0000012
		OG0007084
		OG0008245
		OG0008988
		OG0004670
		OG0003286
		OG0001784
		OG0003569
		OG0004473
		OG0000019
		OG0005959
		OG0004264
		OG0004175
		OG0008985
		OG0006467
		OG0000958
		OG0007172
		OG0001859
		OG0003108
		OG0007515
		OG0005718
		OG0002320
		OG0006713
		OG0002929
		OG0008572
		OG0006599
		OG0005914
		OG0007282
		OG0000123
		OG0002857
		OG0008961
		OG0004239
		OG0006446
		OG0003736
		OG0006812
		OG0006279
		OG0003260
		OG0000143
		OG0002993
		OG0000947
		OG0005534
		OG0004059
		OG0004655
		OG0003776
		OG0006844
		OG0001334
		OG0004532
		OG0000378
		OG0001121
		OG0008915
		OG0007140
		OG0005507
		OG0007208
		OG0005997
		OG0005190
		OG0008672
		OG0004507
		OG0003011
		OG0001440
		OG0005653
		OG0006969
		OG0008736
		OG0004600
		OG0008668
		OG0004606
		OG0008943
		OG0006825
		OG0004407
		OG0008556
		OG0005486
		OG0002452
		OG0000827
		OG0000603
		OG0007393
		OG0004287
		OG0002562
		OG0006281
		OG0000971
		OG0004459
		OG0000748
		OG0003715
		OG0007558
		OG0009007
		OG0006554
		OG0001262
		OG0005846
		OG0000153
		OG0000877
		OG0007485
		OG0003338
		OG0006366
		OG0004705
		OG0000998
		OG0005254
		OG0005906
		OG0002485
		OG0004453
		OG0002523
		OG0007471
		OG0000313
		OG0002977
		OG0008779
		OG0007227
		OG0006355
		OG0001718
		OG0007239
		OG0001751
		OG0003754
		OG0007376
		OG0000345
		OG0005587
		OG0006464
		OG0000178
		OG0004559
		OG0006569
		OG0005206
		OG0006884
		OG0005542
		OG0003448
		OG0006972
		OG0006583
		OG0008800
		OG0000857
		OG0001548
		OG0002784
		OG0000870
		OG0008500
		OG0001011
		OG0001953
		OG0000044
		OG0007529
		OG0005043
		OG0000723
		OG0005526
		OG0007109
		OG0002033
		OG0005912
		OG0007246
		OG0005335
		OG0003801
		OG0003760
		OG0004517
		OG0000024
		OG0000850
		OG0002298
		OG0007118
		OG0003452
		OG0005353
		OG0008848
		OG0001797
		OG0004722
		OG0008194
		OG0002559
		OG0005715
		OG0008297
		OG0007944
		OG0006404
		OG0002495
		OG0004340
		OG0003524
		OG0003303
		OG0001868
		OG0001447
		OG0008315
		OG0003061
		OG0003770
		OG0007306
		OG0000597
		OG0008338
		OG0009010
		OG0005230
		OG0002803
		OG0000238
		OG0007972
		OG0000139
		OG0006756
		OG0004107
		OG0004367
		OG0004237
		OG0008722
		OG0007042
		OG0006818
		OG0007565
		OG0004951
		OG0004642
		OG0003575
		OG0004093
		OG0000832
		OG0000424
		OG0000518
		OG0007293
		OG0001418
		OG0001228
		OG0000533
		OG0003650
		OG0001777
		OG0001515
		OG0001157
		OG0002964
		OG0001983
		OG0007507
		OG0003259
		OG0002778
		OG0005791
		OG0000344
		OG0003397
		OG0005866
		OG0000584
		OG0001467
		OG0003258
		OG0007409
		OG0003308
		OG0004300
		OG0005418
		OG0002952
		OG0001694
		OG0008364
		OG0008888
		OG0000277
		OG0008144
		OG0007111
		OG0005837
		OG0005601
		OG0005116
		OG0005306
		OG0001460
		OG0005375
		OG0004742
		OG0008959
		OG0003955
		OG0000112
		OG0000846
		OG0001450
		OG0002752
		OG0000224
		OG0002454
		OG0004626
		OG0003420
		OG0001656
		OG0001361
		OG0007553
		OG0005212
		OG0008619
		OG0002765
		OG0001271
		OG0004633
		OG0001401
		OG0006875
		OG0006653
		OG0004680
		OG0007200
		OG0007165
		OG0000202
		OG0006760
		OG0003700
		OG0008254
		OG0004065
		OG0008732
		OG0007123
		OG0005774
		OG0004687
		OG0006935
		OG0002493
		OG0001873
		OG0000741
		OG0000194
		OG0005981
		OG0001742
		OG0000333
		OG0003669
		OG0002050
		OG0002288
		OG0000168
		OG0001130
		OG0006518
		OG0004214
		OG0004983
		OG0001131
		OG0000884
		OG0004963
		OG0000475
		OG0005057
		OG0003114
		OG0006966
		OG0008679
		OG0000573
		OG0004088
		OG0005780
		OG0001682
		OG0002447
		OG0002308
		OG0002882
		OG0004060
		OG0002077
		OG0008387
		OG0001236
		OG0004435
		OG0002879
		OG0007426
		OG0005737
		OG0003487
		OG0004577
		OG0001539
		OG0004202
		OG0000660
		OG0000208
		OG0003416
		OG0008657
		OG0000291
		OG0002824
		OG0004615
		OG0006304
		OG0005588
		OG0004676
		OG0005476
		OG0002152
		OG0004449
		OG0007015
		OG0007157
		OG0003085
		OG0002301
		OG0002587
		OG0001891
		OG0001243
		OG0000482
		OG0005166
		OG0001003
		OG0005707
		OG0006634
		OG0006602
		OG0005174
		OG0005065
		OG0001570
		OG0000274
		OG0003495
		OG0000759
		OG0001439
		OG0008177
		OG0007347
		OG0008680
		OG0005381
		OG0001885
		OG0005646
		OG0005046
		OG0000227
		OG0000097
		OG0003141
		OG0001075
		OG0009035
		OG0003683
		OG0006781
		OG0005871
		OG0005433
		OG0007195
		OG0008893
		OG0004255
		OG0005752
		OG0004181
		OG0002551
		OG0003097
		OG0005783
		OG0002137
		OG0001089
		OG0001165
		OG0005633
		OG0000730
		OG0008634
		OG0008998
		OG0000198
		OG0008263
		OG0003379
		OG0009036
		OG0004543
		OG0005467
		OG0001309
		OG0007473
		OG0000131
		OG0007441
		OG0005884
		OG0006283
		OG0000090
		OG0004956
		OG0001128
		OG0005333
		OG0001251
		OG0005736
		OG0006882
		OG0006018
		OG0007149
		OG0008877
		OG0009024
		OG0008496
		OG0000858
		OG0001231
		OG0001174
		OG0004143
		OG0002845
		OG0005660
		OG0001410
		OG0005648
		OG0005970
		OG0006706
		OG0001305
		OG0002844
		OG0003322
		OG0001312
		OG0001661
		OG0000764
		OG0000481
		OG0008441
		OG0001080
		OG0002175
		OG0007055
		OG0004125
		OG0003500
		OG0005145
		OG0008420
		OG0008400
		OG0007150
		OG0001516
		OG0007107
		OG0001158
		OG0005949
		OG0002898
		OG0002440
		OG0001129
		OG0000897
		OG0000544
		OG0000758
		OG0002145
		OG0007180
		OG0005806
		OG0002283
		OG0003584
		OG0005170
		OG0004481
		OG0007271
		OG0001719
		OG0006358
		OG0008773
		OG0000851
		OG0000891
		OG0002187
		OG0007501
		OG0006519
		OG0007183
		OG0002791
		OG0007466
		OG0003383
		OG0006922
		OG0006670
		OG0008312
		OG0002067
		OG0006334
		OG0008372
		OG0008588
		OG0005872
		OG0000076
		OG0007090
		OG0003090
		OG0005961
		OG0006695
		OG0001844
		OG0000289
		OG0006754
		OG0008434
		OG0002709
		OG0000211
		OG0003263
		OG0001147
		OG0000290
		OG0005595
		OG0003134
		OG0006663
		OG0001849
		OG0006543
		OG0008778
		OG0005576
		OG0005501
		OG0008280
		OG0007241
		OG0001339
		OG0005922
		OG0008795
		OG0004711
		OG0006536
		OG0006640
		OG0006007
		OG0003954
		OG0005132
		OG0008204
		OG0002473
		OG0004620
		OG0007490
		OG0000606
		OG0000737
		OG0002756
		OG0001761
		OG0007497
		OG0007336
		OG0007547
		OG0007044
		OG0001281
		OG0008215
		OG0004335
		OG0000552
		OG0000441
		OG0001053
		OG0002862
		OG0002592
		OG0008700
		OG0004208
		OG0006859
		OG0007508
		OG0000767
		OG0007225
		OG0008709
		OG0008331
		OG0005454
		OG0007145
		OG0008991
		OG0005823
		OG0008724
		OG0003431
		OG0004728
		OG0003400
		OG0008780
		OG0004462
		OG0004224
		OG0000362
		OG0008247
		OG0004345
		OG0008296
		OG0004158
		OG0005671
		OG0003027
		OG0003419
		OG0007991
		OG0002909
		OG0001490
		OG0001720
		OG0004528
		OG0005708
		OG0000623
		OG0001811
		OG0005834
		OG0003765
		OG0002899
		OG0002030
		OG0006571
		OG0002522
		OG0008192
		OG0000332
		OG0002936
		OG0008768
		OG0005327
		OG0001102
		OG0004309
		OG0004447
		OG0008717
		OG0006563
		OG0002576
		OG0005676
		OG0003365
		OG0006865
		OG0000357
		OG0004523
		OG0004533
		OG0001008
		OG0006437
		OG0003783
		OG0004569
		OG0002504
		OG0002296
		OG0002129
		OG0007072
		OG0004330
		OG0008323
		OG0008688
		OG0003275
		OG0007323
		OG0002968
		OG0006984
		OG0008682
		OG0002197
		OG0008656
		OG0000666
		OG0001232
		OG0002549
		OG0001483
		OG0004706
		OG0004689
		OG0005351
		OG0002132
		OG0004682
		OG0000889
		OG0001324
		OG0000430
		OG0005803
		OG0000786
		OG0005220
		OG0008531
		OG0000061
		OG0002048
		OG0006453
		OG0003344
		OG0005828
		OG0008885
		OG0001456
		OG0002992
		OG0006406
		OG0008623
		OG0004469
		OG0003393
		OG0006451
		OG0002122
		OG0008525
		OG0008852
		OG0008583
		OG0003528
		OG0001545
		OG0000615
		OG0001780
		OG0006837
		OG0007423
		OG0005685
		OG0007374
		OG0000038
		OG0000177
		OG0001707
		OG0002075
		OG0003051
		OG0006552
		OG0005968
		OG0005510
		OG0002988
		OG0005811
		OG0006707
		OG0004694
		OG0005266
		OG0007436
		OG0004151
		OG0003751
		OG0003096
		OG0008558
		OG0001016
		OG0002921
		OG0005025
		OG0002337
		OG0001269
		OG0002333
		OG0006458
		OG0004649
		OG0008455
		OG0005253
		OG0005290
		OG0005557
		OG0008230
		OG0001948
		OG0000312
		OG0004723
		OG0006774
		OG0001067
		OG0006919
		OG0008957
		OG0005667
		OG0008205
		OG0006664
		OG0000651
		OG0002942
		OG0003977
		OG0001572
		OG0001095
		OG0004298
		OG0005419
		OG0004665
		OG0008942
		OG0003641
		OG0002140
		OG0008964
		OG0001558
		OG0001698
		OG0007026
		OG0001802
		OG0001737
		OG0005611
		OG0006616
		OG0006712
		OG0007517
		OG0006900
		OG0002949
		OG0003067
		OG0001290
		OG0002028
		OG0003629
		OG0006747
		OG0001781
		OG0002180
		OG0002424
		OG0000678
		OG0000180
		OG0008838
		OG0002352
		OG0005657
		OG0008706
		OG0006501
		OG0003007
		OG0006598
		OG0002463
		OG0006470
		OG0006916
		OG0006324
		OG0003645
		OG0005889
		OG0003960
		OG0000437
		OG0001964
		OG0000087
		OG0004619
		OG0007407
		OG0002373
		OG0004420
		OG0004328
		OG0001469
		OG0002602
		OG0003449
		OG0002542
		OG0002720
		OG0003790
		OG0003970
		OG0008591
		OG0008764
		OG0005161
		OG0008816
		OG0002412
		OG0002084
		OG0006386
		OG0003622
		OG0007087
		OG0007110
		OG0002401
		OG0002834
		OG0003388
		OG0003651
		OG0005413
		OG0001537
		OG0007414
		OG0006938
		OG0002830
		OG0007456
		OG0002107
		OG0000614
		OG0001870
		OG0004637
		OG0001502
		OG0002887
		OG0005304
		OG0006930
		OG0004967
		OG0000053
		OG0003118
		OG0007019
		OG0004609
		OG0008954
		OG0003513
		OG0007166
		OG0000120
		OG0002496
		OG0006840
		OG0004470
		OG0000789
		OG0004975
		OG0002054
		OG0004972
		OG0008308
		OG0001160
		OG0005777
		OG0008824
		OG0002304
		OG0000646
		OG0007125
		OG0001864
		OG0001880
		OG0006460
		OG0002366
		OG0008237
		OG0008577
		OG0006997
		OG0000513
		OG0003808
		OG0008393
		OG0000658
		OG0001135
		OG0005202
		OG0001509
		OG0000538
		OG0007296
		OG0005985
		OG0008790
		OG0005885
		OG0000847
		OG0006414
		OG0003482
		OG0006312
		OG0003748
		OG0001878
		OG0003496
		OG0004240
		OG0007100
		OG0007159
		OG0001437
		OG0003370
		OG0004063
		OG0005320
		OG0002878
		OG0000727
		OG0004050
		OG0005529
		OG0000488
		OG0007136
		OG0008170
		OG0000962
		OG0004133
		OG0002827
		OG0003999
		OG0003579
		OG0005460
		OG0008143
		OG0008651
		OG0004433
		OG0002378
		OG0008448
		OG0001692
		OG0003948
		OG0000223
		OG0001258
		OG0006004
		OG0005863
		OG0001225
		OG0007012
		OG0002850
		OG0006024
		OG0002609
		OG0001320
		OG0001869
		OG0003076
		OG0006522
		OG0006942
		OG0008381
		OG0005288
		OG0000823
		OG0006527
		OG0005522
		OG0002508
		OG0008288
		OG0006399
		OG0008356
		OG0002808
		OG0005531
		OG0006736
		OG0005297
[truncated: 14,459 more rows]
