# Supplementary material for: A draft Diabrotica virgifera virgifera genome: insights into control and host plant adaption by a major maize pest insect
Source: BMC Genomics. 2023 Jan 13;24:19. doi: 10.1186/s12864-022-08990-y (PMC9840275; doi:10.1186/s12864-022-08990-y)
Supplement: Supplementary file 9 — Additional file 9: Supplementary Table S6. Manually annotated chemosensory protein genes in the Dvir_2.0 assembly. Complete and fragmented models for A) B) odorant binding protein (OBP), C) D) odorant receptor (OR), and E) F) ionotropic receptor (IR) gene family members. [file 12864_2022_8990_MOESM9_ESM.xlsx]

## Sheet: OBP gene models
Table S6a. The Diabrotica virgifera virgifera odorant binding protein (OBP) gene family. Columns include the gene name, scaffold, coordinates of the cDNA, the strand (forward +; reverse -), the number of introns and the splicing phases, gene length, the number of encoded amino acids, and comments where relevant.
Gene name	Number	Isoform	Suffix*	Scaffold	Range	Strand	Introns|phases**	Length (bp)	AAs	OBP Group***	Nucleotide	Protein	Comments
DvirOBP1FIX	1		FIX	scaffold_01162	318,942-346,506	+	4 | 0101	27565	203	OBP59a	ATGGAATATTTTGTTGTTTTTTTAGTGTTATGTGTTGCAGGATCTTTAGAGGCTCTTAAATGTGAATTTGGAAATAACAACGGAGAGAATGTTCGGCAAGCACTAAGCCAATGTTTAAACAGTAATGAAACTGAGCATTTCTGGAAGATGGCAATGATGGATGAATCAGATGAGGGTTCGTCTGAGGAAGGTGAACATTCCATGACCAACAGCATGAACGGTTCCAACTCCAGTACAGTGGCTAAAACAAAAAGAGCTGTCGATGATAAAATGACCAAACCAGGAACTGATACAGATAGTAACACAACTGAGGAACCAGATAATGGAGATTCAAACGAAGTTTGCCTCATTCAATGTGTTTTCACTAATATGGATCTGATGGACACCAACGGTATGCCA…	MEYFVVFLVLCVAGSLEALKCEFGNNNGENVRQALSQCLNSNETEHFWKMAMMDESDEGSSEEGEHSMTNSMNGSNSSTVAKTKRAVDDKMTKPGTDTDSNTTEEPDNGDSNEVCLIQCVFTNMDLMDTNGMPDHSKLLEGLLKTATSRELRNFFQDTVDECYQELNEGNKMDSCSFSTKLVKCLVEKGKANCADWPAGGLPF	Extended 19bp of truncated 3' end of exon 2 using raw reads.
DvirOBP2	2			scaffold_00203	614,873-643,432	+	5 | 01001	28560	179	OBP73a	ATGTTCGGTGGGCTTACGATTTTGTCACTTGTGTGCTTTTCAGCTGCCTTGGCTGCAGGATTAAACGAGACGAAACCTCCCAATAAATGCGAAATTCCTGCATCAGCGCCAAAAAAGGTCGAGGAAGTAATTAACCAATGCCAGGATGAAATTAAACTAGCCATTCTTTCAGAAGCGTTGGAGACTATAAATGTTAATGAAAATGCCCATAGTCGTGCAAAAAGGGCAGCATTTACTGATGATGAGAAAAGAATTGCTGGTTGTTTACTACAATGTGTATACAGGAAGATGAAAGCGGTTAACGAAATTGGTTTTCCAACTGAGTCTGGTTTAATATCTCTATATACAAGCGGAATTCCACACAAAGAGTACATTAGAGCTACAGTTGAAGCTGTTACG…	MFGGLTILSLVCFSAALAAGLNETKPPNKCEIPASAPKKVEEVINQCQDEIKLAILSEALETINVNENAHSRAKRAAFTDDEKRIAGCLLQCVYRKMKAVNEIGFPTESGLISLYTSGIPHKEYIRATVEAVTLCLRDAKKKYLVNRKSLEEDGKTCDVAYEVFDCVSDEIGKYCGQTP	-
DvirOBP3	3			scaffold_03243	114,271-159,513	+	3 | 100	45243	239	Plus-C	ATGTATAAAATAGTAATTTTTGCCACAGTTTCTGCTGTGCTAATTCTATCTGTAAATGCATACGAATTCAACAATCCCGATTATAATCGAATAATAGCCGATGAAATAGATAACTTTGAGAGGGAATTGTATGTTCCAAGTGTGAGAACACGAAGAGAAGCACCAGAGGACGAAAAATGCCCACCGAGGAAACACAAATTGTGCTGCGGAGAAGAATTAATTCACAAACTTCATCACGATAAAAAAGACTCTAGATCCGAATGTTTTAAACAGATTATGGGAAAAGAGGACAATCCGAATAATATTCCTCACGATCCGTTTGACTGCAAAAGTATAGAGGAAAGACAAAACAAATTTTTGTGTGTCTTACAATGTGAAGGGCAGAAAAACAATATTATT…	MYKIVIFATVSAVLILSVNAYEFNNPDYNRIIADEIDNFERELYVPSVRTRREAPEDEKCPPRKHKLCCGEELIHKLHHDKKDSRSECFKQIMGKEDNPNNIPHDPFDCKSIEERQNKFLCVLQCEGQKNNIIDDDGNIKPEEYRKYIQTQLADVEYLADVQDKIIAGCLADIKNASKSSGKCKSDGMVSEFCVFKNIQLNCPEDQIKDKVFCEKMRERLRQENGRPMVLPPPPPHPKA	Ramsdell OBP7.
DvirOBP4NJ	4		NJ	scaffold_87149; scaffold_12276	37-1,004; 48-203	+ ; +	N/A	N/A	116	Classic	ATATCCAGTCAAGCAGAGTCAAATAAATTGGAGTTAAACTCCTCTATGACTTTAGTCACCTGTATGGAAGAAGCAGGAATGACCTTTGACCAATTTAAAGAACAACTAAAAAGTAACGGTCATGACGCTTTATGTGTACTGAAATGCTCGTATGAGAAGACAGGAGCCCTAGACAAAGATGGAAACGTAGACCCTGGTGTATTGTGGGCACATCTGGTAAAACATGGACTAGATGATACCCCAAATATCAAAAACAAGTTTACAGAATGTATGAAGTCAGCTGGAAAAATATTAACTTGCGATGATGCAGTAAAGTTTGCGAGTTGCTTTGATGATATATTTAATTTTTAA	ISSQAESNKLELNSSMTLVTCMEEAGMTFDQFKEQLKSNGHDALCVLKCSYEKTGALDKDGNVDPGVLWAHLVKHGLDDTPNIKNKFTECMKSAGKILTCDDAVKFASCFDDIFNF	Joined two scaffolds based on overlap of 47bp of CDS. Missing short first exon with signal sequence.
DvirOBP5NTE	5		NTE	scaffold_03570	22,757-23,104	+	N/A	348	115	Classic	ATATGCAGTCGTGCTGAATCAAATAAAGTGAATTTGGATCCTTCTATCTCTCTAGTGCCCTGTCTTGAAGAAGCAGGAATGACATTTGAACAATTAGTAGAAAAACTAAAAGGCATGAGTCATGACGCTTTATGTGTAGTGAAATGCTCGTTCGTAAAGGCAGGAACCCTAGATAAAGATGGAAACGTAGACGTTAACTTAGTGTGGACCACCATGGAAAAGCATGGACTACTACGTCCGGAGATCAAAACCAAGTTTACAGAATGTTTGGAATCAGCTGGAAAAATATTGAATTGCGATGATGCAGAACAACATGCGTATTGTTTTCGGGATGTATTTAATTTTTAA	ICSRAESNKVNLDPSISLVPCLEEAGMTFEQLVEKLKGMSHDALCVVKCSFVKAGTLDKDGNVDVNLVWTTMEKHGLLRPEIKTKFTECLESAGKILNCDDAEQHAYCFRDVFNF	Missing short first exon with signal sequence.
DvirOBP6NTE	6		NTE	scaffold_00187	512,772-513,119	-	N/A	348	115	Classic	ATATGCAGTCACGCTGAATCAAATAAAGTGAATTTGGATCCTTCTATCTCTCTAGTGCCCTGTCTTGAAGAAGCAGGAATGACATTTGAACAATTAGTAGAAAAACTAAAAGGCATGAGTCATGACGCTTTATGTGTAGTGAAATGCTCGTTCGTAAAGGCAGGAACCCTAGATAAAGATGGAAACGTAGACGTTAACTTAGTGTGGACCACCATGGAAAAGCATGGACTACTACGCCCGGAGATCAAAAACAAGTTTACAGAATGTTTGGAATCAGCTGGAAAAATATTGAGTTGCGATGATGCAGAACAACATGCGTATTGTTTTCGGGATGTATTTAATTTTTAA	ICSHAESNKVNLDPSISLVPCLEEAGMTFEQLVEKLKGMSHDALCVVKCSFVKAGTLDKDGNVDVNLVWTTMEKHGLLRPEIKNKFTECLESAGKILSCDDAEQHAYCFRDVFNF	Missing short first exon with signal sequence.
DvirOBP7	7			scaffold_43005	485-1,715	+	1 | 0	1231	130	Classic	ATGCATAAACTCATATTAGCGATATTTATTGCTGTACTAATTATACAGATTGCATGTGTCAACAAAGCATATGCAGATGAAATAAAAGAATGTCTGGAGTTGCATGGCCTTCCCCCTGATTATGTGGAAAAGCTAAAAAAGGAAGAAATGGACGATAAGACACTCTGTTTTGCTAAATGTGTTATGGAGAAAAGAGAATTTATAGATGATAATGGAAAGTTAATAATGGAAAACGTAAACAAGGATATCGAGTCCCATCAAAAAGCCAGTGAGGAATCTAGGAAAATTGCAAAAAACTGTATGAGTCTAATTGACCAAATTTCCAGCTGTGCTGATTCATTAAAATTTAATGCATGTCTTAGCCCTGTATGGTGTTCTGAAGATGGAAAATAA	MHKLILAIFIAVLIIQIACVNKAYADEIKECLELHGLPPDYVEKLKKEEMDDKTLCFAKCVMEKREFIDDNGKLIMENVNKDIESHQKASEESRKIAKNCMSLIDQISSCADSLKFNACLSPVWCSEDGK	-
DvirOBP8NTE	8		NTE	scaffold_37679	59-430	-	N/A	372	123	Classic	ATTGCATTTATCAACAAGGCATATGCCGAAGATATAGAAGAGACAATAGAAGAGTGTGTAAAGTCGCTTGATCTTCCCGATAATTACGTAGAAAATCTAAAAAATCAACAATTAATAGATGATAAAATACTCTGTTTTTCTAAATGCGTAATGGAGAAAAGAGGACTAATAGATGGCGAAGGAAAATTAAATGTGGACAACGCAGAAAAGGATGTCGATTCCGATGAAAAAGCCAGTCAGAAGAACAAGGAAATTGCAAAAAACTGTATGCGTCAAATTACCACTATTTCCAGCTGTGAAGATACTCTCAAATATGATGGATGTCTTAGTCCTCTATGGTGTTCTGATGGTACTCTCGCTCACAGAAAATAA	IAFINKAYAEDIEETIEECVKSLDLPDNYVENLKNQQLIDDKILCFSKCVMEKRGLIDGEGKLNVDNAEKDVDSDEKASQKNKEIAKNCMRQITTISSCEDTLKYDGCLSPLWCSDGTLAHRK	Missing short first exon with signal sequence.
DvirOBP9CF	9		CF	scaffold_24966	474-2,746	+	1 | 0	2273	97	Classic	ATGCCTAAACTCCTATTAGCGATTGGTATAGCTGTACTAACTATGCAGATTGCATTTATCAACAAGGCATATGCCGACGATATGGAAGAGACAATAGAAGAGTGTGTAAAGTCGCTTGGTCTACCCGATAATTACGTGGAAAAACTAAAAAGTCAACAATTAATAGATGATAAATCACCCTGTTTTACTAAATGCGTAATGGAAAAAAGGGGACTAATAGATGGTGAAGGAAAATTAAATGTGGACAACGCAGAAAAGGATATCGATTCCGATGAAAAAGCCAGTCAGAAG	MPKLLLAIGIAVLTMQIAFINKAYADDMEETIEECVKSLGLPDNYVEKLKSQQLIDDKSPCFTKCVMEKRGLIDGEGKLNVDNAEKDIDSDEKASQK	Likely assembly duplicate present on scaffold_76108. Second exon truncated at 3' end. Extended 112bp using raw reads but could not reach a stop codon.
DvirOBP10	10			scaffold_01254	12,476-19,360	-	1 | 0	6885	129	Classic	ATGTCGAGGTACCACTGTATTTCGTTTTTAGTTTTGCTATCTGGGGTTTGTCAAATTCATGGTCTAAAAGCCGACGACAAACCTGAACACACAGCAGAGTGTCTTGCTAAGTCAGGAGCAGCTGAAGCTGACGTCTTTGCTAGACCTCGTAAGGAATCCTCTGAAATTAGATGCTTTTGGAAATGTATTATGGAGAAAGATGGAATGTTGGACGCAAGTGGAGTCTTAAATCCAGACGTGTTTGAGAAATCGTTTCCGAAAGTTACTGCGAAATTGGATGCTTCAACATTAACTGATCTTAAAAAGTGTTTGGCAACTGTTGGAAAAATTGTCACATGTGACGATACAGCAAAGATTAGAGATTGTATTATTAAGTCATTTAAACAATAA	MSRYHCISFLVLLSGVCQIHGLKADDKPEHTAECLAKSGAAEADVFARPRKESSEIRCFWKCIMEKDGMLDASGVLNPDVFEKSFPKVTAKLDASTLTDLKKCLATVGKIVTCDDTAKIRDCIIKSFKQ	-
DvirOBP11	11			scaffold_03127	162,414-163,626	+	1 | 0	1213	125	Classic	ATGAGTAAAATATTTACTTTTATCGTTATAGCAGTAGCAATATGTATCCAGTCGTCAAGGGCCGACGATAAACCAGAGGGCATGGACGAATGTCTGAAAAAATCTGGAGCTACAGTAGAGGACATTTTAGCCAGACCTAATAAAAATACCAATGAAATTAGATGTTTTCGGAAATGCATGCTAGAAAAACAAGGTATGATTGATGGTTCTGGTTCTATCCATAAAGATCTATTCGATAAAGCTTATCCAAAAGCAGCTGCGCACTTTGATGATGCTACAATTGCAACATTGAAGGCCTGTATCGGCAGTATCGAAAAAATTTCTAACTGCGACGATATGGTTAAAGTACGAGAGTGTTTCAAGAAAGCTCATTCATAA	MSKIFTFIVIAVAICIQSSRADDKPEGMDECLKKSGATVEDILARPNKNTNEIRCFRKCMLEKQGMIDGSGSIHKDLFDKAYPKAAAHFDDATIATLKACIGSIEKISNCDDMVKVRECFKKAHS	-
DvirOBP12	12			scaffold_03127	144,044-144,526	-	1 | 0	483	140	Classic	ATGCCAAAAGCATATGGCATTATGTATTGTGCTTCACTACTCTTTTACACACCCACCGACAAATCTAGATTTGGGTTATATTACATTGTCCAATCCTCAAGGGCCGACGATAAACCGGAGGGCATGGACGAATGTCTGAAAAAATCCGGAGCTGCACCAGACGACATTTCAGCCAGACCTCGTAAAAATACCAATGAAGTAAGATGTTTTTGGAAATGCATGCTAGAAAAACACGGTATGATTGATGGATCTGGTGCTATTAATACAGATATATTCGAAAAAGCTTTTCCAAAAGCAGCTGCACACTACGATGATGCTACGATAGCAACATTGAAGACCTGTATCGGTGCCATCGACAAAATTGCAACCTGTGACGATACGAATAAAATACGTGAGTGT…	MPKAYGIMYCASLLFYTPTDKSRFGLYYIVQSSRADDKPEGMDECLKKSGAAPDDISARPRKNTNEVRCFWKCMLEKHGMIDGSGAINTDIFEKAFPKAAAHYDDATIATLKTCIGAIDKIATCDDTNKIRECLTKAEKA	-
DvirOBP13NTE	13		NTE	scaffold_03127	123,617-123,949	-	N/A	333	110	Classic	ATCCAGTTGTTAAGGGCCGACGATAAACCAGAGGGCATGGACGAATGTCTGAAAAAATCTGGAGCTACAGTAGAGGACATTTTAGCCAGACCTCATAAAAATACCAATGAAATTAGATGTTTTCGGAAATGCATGCTAGAAAAACAAGGTATGATTGATGGTTCTGGTGCTATCCATAAAGATCTATTCGATAAAGCTTATCCAAAAGCAGCTGCGCACTTTGATGATGCTACAATTGCAACATTGAAGGCCTGTATCGGCAGTATCGAAAAAATTTCTAACTGCGACGATATGGTTAAAATACGAGAGTGTTTCAAGAAAGCTCATTCATAA	IQLLRADDKPEGMDECLKKSGATVEDILARPHKNTNEIRCFRKCMLEKQGMIDGSGAIHKDLFDKAYPKAAAHFDDATIATLKACIGSIEKISNCDDMVKIRECFKKAHS	Missing short first exon with signal sequence.
DvirOBP14	14			scaffold_03570	30,656-31,877	+	1 | 0	1222	128	Classic	ATGAGGAATACATATTTTGTGGTTCCAATTTTTGTTCTGGCATGTATTATTTTCAATACTATAGCTGAAACTCCAGCTTTAGGCAAACTTCCATACTTCGAAGAATGTGTCAAACTTTCAGGAGCCACATCGGAAGATCTTCAACCGATACCAGACAAAATGACCCACGAGAGCAAGTGTTTCTACTTTTGCGGAATGAAAAAAGAAGGCGCTATTGATGCTATGAGCAACTACAAGCCAAAAGAAGTCTTCAGAGTTATCAAGCTTTATTACAATATGGAATTCCCACCAGATCAAACAAAGAAAATTTCAAGTTGTTTAATAGCTCTTGGAAAAGTTACTAACTGCGACGATATTCTAAAAATGTCTGGTTGCTTTAAAGCTTAG	MRNTYFVVPIFVLACIIFNTIAETPALGKLPYFEECVKLSGATSEDLQPIPDKMTHESKCFYFCGMKKEGAIDAMSNYKPKEVFRVIKLYYNMEFPPDQTKKISSCLIALGKVTNCDDILKMSGCFKA	-
DvirOBP15PSE	15		PSE	scaffold_03570	113,211-113,548	+	N/A	338	111	Classic	AATTCGAATACTGCAGCTGAAACTTCAGCTCTGGACAAACTTCCGTACTTCGAAGAATGTGTCAAAATTTCTGGAGCCAAACCGGAAGATCTTAATTCAAAACCAGGCAAACTTACCGACGAAAACAAGTGTTTCTACTTTTGCGTAATGAATGAAGGAGCCATTGAAGCTATGGGCAATATCGATCCAAAGGAATTCTTCAGAATTATCAAGATTTATCAAGATTTTGACTTGACACCAGATCAAGCAAAAACAGCCTCAAAATGTTTAATTATTCTTGGACAACTTACTAACTGCGAGGATATTCTAAAAATGTATGTTTGTTTTAAAGCTTAG	NSNTAAETSALDKLPYFEECVKISGAKPEDLNSKPGKLTDENKCFYFCVMNEGAIEAMGNIDPKEFFRIIKIYQDFDLTPDQAKTASKCLIILGQLTNCEDILKMYVCFKA	Missing short first exon with signal sequence. Frameshift in second exon.
DvirOBP16	16			scaffold_06677	16,025-16,487	-	1 | 0	463	130	Classic	ATGCCTTTTGCTGGTTTCAGGACCAGGACTTACGTATTAATCTATCTAAGTTTTATAAAAGACGTTTCAAGTGATCAGATACACTCCAAGTTTCCTTATTTTGAGGAATGTTTAATAGAATCAGGAACTTCAGTTGACGATTTGAAAGCAAAACCCGTAAAGATAACTCACGAATTTATTTGTTTTTATAAATGTCTCTATGACAAAATAGGAGCAATCGATAAAGATGGGAAAATCGTGCCGGGTCTTATCATAGAGCATATTAAGAAATACAAGGAGATTAGTACAGATCAAGAAAAGTCTACCGTCGATTGTCTAGAAAAAATTCCTAAAATTACCATTTGTGAAGATTTGGAACAAGCAACTAATTGTTTAAAGCCTTTAAAGAATTAA	MPFAGFRTRTYVLIYLSFIKDVSSDQIHSKFPYFEECLIESGTSVDDLKAKPVKITHEFICFYKCLYDKIGAIDKDGKIVPGLIIEHIKKYKEISTDQEKSTVDCLEKIPKITICEDLEQATNCLKPLKN	-
DvirOBP17NTE	17		NTE	scaffold_08053	6-311	-	N/A	306	101	Classic	AAATGGCCGTTTTATGATGAATGTCTAAAAGAATCGGGAGCCTCGGCTGACGATTTGAAAGTAAGTCCCTTCAAGATGTCTCATGAGATCATCTGTTTCCTTAAATGTCACCATGAAAAAGCCGAAAATATCGATAAAGATGGGAAAATTAAACCAGATTTACTTATTAAGCAGATTAAGGAGCACATGGAGCTTACTGCAAATCAAGAAAAGTCTATCCTCGATTGTCTAGGAAAAGTTCCTAAAATTAACGTTTGTGAAGATATTAAAGAGGTTTATAAATGTTTAAAGGCTTTAAAACATTAA	KWPFYDECLKESGASADDLKVSPFKMSHEIICFLKCHHEKAENIDKDGKIKPDLLIKQIKEHMELTANQEKSILDCLGKVPKINVCEDIKEVYKCLKALKH	Second exon truncated at 5' end by 20-30bp. Missing short first exon with signal sequence.
DvirOBP18	18			scaffold_00001	3,183,287-3,199,311	+	1 | 1	16025	154	Classic	ATGTGGGCATTAAAAATACTCGTAGCTGTTCTTCTGCTTTTTATCATGGACAGCTCCACAGAAGCCTCATTCATCGGAGACAAAATCCGGCAAACTACCAACATATTACTGGGGAACTGTCGCTCTAAAACCGGCGCAACGAAGGAGGATTTCGAAACTTTAAGAGAGAGAAAAATCCCAACTACTAAAACAGGTCTTTGCCTCATGGACTGCCTATTTGAAGGAGCAGGTATCATGGAAAACGGAAAGTTCGTCAGGTCTGGAATGGTGACTTCTCTTACAAAAGCAATGAAAGGCGATGAAGCAAAGATAGCGAAGTTAAATGAACTGGGGAAGGTTTGTGAGAAAGAATTAGATAATAAACAATTGCCTGAATGTCAAATTGGGAAGAAGATCCTC…	MWALKILVAVLLLFIMDSSTEASFIGDKIRQTTNILLGNCRSKTGATKEDFETLRERKIPTTKTGLCLMDCLFEGAGIMENGKFVRSGMVTSLTKAMKGDEAKIAKLNELGKVCEKELDNKQLPECQIGKKILECLARNGEKYGLEFVNPKTDK	Assembly duplicate of exon 2 present on scaffold_03725.
DvirOBP19	19		CTE	scaffold_02054	181,963-187,647	+	1 | 0	5685	84	Classic	ATGAATCACAACCAACTTTTAATCGCCTTTGTAATAGTAGCAAGCTTTGCTTTGGAAGGATACTGTGCTGCTGCTGCTCCCGAGAGCCCTCCCACAAATGTAACCATCAAAGACTACTGCATCAAAGAAACAAAAATAAGTCCAGACAAAGTAAAGAAAATTGAGGAAGAATCAGAGGAAGAAATCGACGAGCAAGGATACTGCTATATTCAGTGCATTTTCGTTTCCATGGAACTCATTGATAGCAAAGGT	MNHNQLLIAFVIVASFALEGYCAAAAPESPPTNVTIKDYCIKETKISPDKVKKIEEESEEEIDEQGYCYIQCIFVSMELIDSKG	Appears to be truncated in assembly; transcript support abruptly ends near C-terminus, and model is missing three C-terminal cysteine residues. Assembly duplicate of exon 2 in reverse and 6kb downstream.
DvirOBP20CTE	20		CTE	scaffold_00417	523,348-543,790	+	4 | 0101	20443	140	Classic	ATGAAGTACCTCGTGATTGTTGCTCTATTCTTCGTTTCCGCACAAGCAGTACTTGACCCCAAAATAGTAGCTTCATTTATGGAAAAAGTTACCAAATTTGGAGAAAAGTGTATGGCAGAGACCAAAGCAACAAGTGATGATGTTGCTCGAATCATTGCTCACCAAATTCCAGAGACTCACGAAGGAAAGTGTATGGTTTCCTGTGTCTACAAAGCATTTAAAATCCAAAATGAAGATGGATCCATGAACCCTGACGAAACTTTGAAGCTCATGGAGCAGGTAAAAGAAAGTGACGCAGAATTATACGAGAAGTTGATGAAAGTGTTCACAACTTGCCAAGGAAAAAAAGACCTTATTGACGAGGATGGATGTGTGACAGCTGTCAATGTGGCAGCGTGC…	MKYLVIVALFFVSAQAVLDPKIVASFMEKVTKFGEKCMAETKATSDDVARIIAHQIPETHEGKCMVSCVYKAFKIQNEDGSMNPDETLKLMEQVKESDAELYEKLMKVFTTCQGKKDLIDEDGCVTAVNVAACAITEGRA	Missing short terminal exon (~30bp).
DvirOBP21	21			scaffold_00417	561,817-572,352	+	5 | 01010	10536	150	Classic	ATGAAGTACCTCGTGATTGTTGCTCTATTCTTCGTCTCTGCACAAGCAGCCCTTGACCCCAAAATAATCTCAGAATTTATGGAAAAAGTTACCAAATTTGGAGAAAAGTGTATGGGAGAGACCAAAGCAACGAGTGAGGATGTTTCCCAAATCATGGCCCACAAAATTCCAGATAGTCATGAGGGAAAATGCATGATCTCGTGTGTCTACAAAGCATTCAAAATCCAAAATGAAGATGGAACCATGAATTCTGACGAAACTTTGAAGCTCATGGAGAGGATCAAGGAAAGTGACGCAGAATTGTACGAGAACTTGATCAAAGTGTTCAAAATTTGCCATGGAAAACCAGAACTTATTGTCGCAGATCCCTGTTTGACAGCTGTCAATGTGGGGACATGT…	MKYLVIVALFFVSAQAALDPKIISEFMEKVTKFGEKCMGETKATSEDVSQIMAHKIPDSHEGKCMISCVYKAFKIQNEDGTMNSDETLKLMERIKESDAELYENLIKVFKICHGKPELIVADPCLTAVNVGTCAVTEGKALGIKSELFGM	-
DvirOBP22NTE	22		NTE	scaffold_00417	631,715-639,908	+	4 | 1010	8194	133	Classic	ATTGACCCCAAAATAGTCGCAGAATTTATGGAAAAAGTTACAAGATTTGGAGAAAAGTGTATGGAAGAGACGAAAGCAACGAGTGAGGATGTTGCCCAAATCATGGCACATACAATTCCAGTCAGTCACGAAGGAAAGTGCATGATCTCGTGTGTCTACAAAGCATTCAAAATCCAAAATGAAGACGGAACCATGAACTCTGAAGAAACATTGAAGCTGATGGAGAGGATCAAAGAAAGCGACGCAGAATTATTCGAAAAAATGATGAAAATAATGAAAACTTGCCATGGAAGGCCAGAACTTATTGTCTCAGATCCATGTGTGACAGCTGTCAATGTGGGGGTATGTGCAGTGATTGAAGGAAAAGCGCTCGGCATCAAATCCGAAATGTTTGGAATG…	IDPKIVAEFMEKVTRFGEKCMEETKATSEDVAQIMAHTIPVSHEGKCMISCVYKAFKIQNEDGTMNSEETLKLMERIKESDAELFEKMMKIMKTCHGRPELIVSDPCVTAVNVGVCAVIEGKALGIKSEMFGM	Missing short first exon with signal sequence.
DvirOBP23	23			scaffold_00845	505,432-519,751	-	5 | 01000	14320	146	ABPII	ATGCCAAATATGAAGTACCCCTTTTTATTATTGTGTTTGTTTATCTATCATCAATATGTAGCAGCACATATGACAGAAAAACAAATTGAAGCCACAAAGAAATTAATCAGAAATACGTGCACAAATAAACAGGGTGTCGCTAAAGAAAAAGTTGACGGAATGCAAAAAGGAGAATTTGACTTTGATGATAAAAATTCGATGTGTTACTTGCATTGCATACTGAAGACTTATAATTTGATGAGAAAGGATAACACATTCGATTGGGAAGAAGGCTTGGCAGTACTTAAAGATAAAGCTCCGCCAAGTATAGCTGTTCCCGCTAGTGCAAGTTTCGTGAATTGTAAAGAGTCCGTCAAAACGAAAGAACACAAATGTACAGCGGCTATGGAGATAGCTAAA…	MPNMKYPFLLLCLFIYHQYVAAHMTEKQIEATKKLIRNTCTNKQGVAKEKVDGMQKGEFDFDDKNSMCYLHCILKTYNLMRKDNTFDWEEGLAVLKDKAPPSIAVPASASFVNCKESVKTKEHKCTAAMEIAKCLYDFDPPNYFLP	-
DvirOBP24	24			scaffold_00668	392,376-455,563	+	5 | 01000	63188	141	ABPII	ATGAAGAAGATTGTGGTGGGATTGTGCGTAGTTTTGGCAGTACACTATGGATTTTGTGCGATGTCTGAAAAACAAATTAATGCAACTAAAAAACTGGTCCGAAATACATGCATGAATAAAGCAAATGTGGCTCCAGAAATCGTAGATGCTATGCACAAAGGAGATTTTAGTCAGGGACAGTGCTATATATCATGTATCATGAACACGTACAAATTGATAAGCCCTGAAGGTACTTTTGACTGGGAAGGAGGAATAAGAACCATGGAAGCAAACGCGCCCAAAAGTCTCGTAGCTACTGCTAGTGTTTCCATAAAGAAATGCAAGGATGCGATGAAAACAAGTGTCAAGTCAAATAAGTGTCAAGGCGCTGCCGAAATAGCCCAATGTATCTATGAAGAT…	MKKIVVGLCVVLAVHYGFCAMSEKQINATKKLVRNTCMNKANVAPEIVDAMHKGDFSQGQCYISCIMNTYKLISPEGTFDWEGGIRTMEANAPKSLVATASVSIKKCKDAMKTSVKSNKCQGAAEIAQCIYEDNPPNYFFP	-
DvirOBP25	25			scaffold_00557	551,041-594,145	+	6 | 010010	43105	141	ABPII	ATGTGTAAAATGAAATGTGTGTGGGTCATATTAGCGTGCTCTATTATTATGACTACAGGGTTGAACGAGAAACAAATGGAAGCCGCTAAAAAGGTTGTTACAAATGTATGTACCCAAAAAACAAAAGCAACTTTAGAGGAAATCGACAAAATGCATCATGGCGATTGGGAGATAGATCATTCTGCCATGTGCTACATGTGGTGTGCTTTTAATATGTACAAATTGATGCACAAAAACAACACACTTAACTATGCTTCAGCTACGACTCAACTGAATCAGTTACCAGAATCTTTTTACGAATCTGCAAAAATGTCTATAGAAAAATGCAAAGACGAAGCCAAGACCTTAAACGATAAATGTGTTGCAGCTTACGAGATTGCCAAATGTATGTACTTTGCT…	MCKMKCVWVILACSIIMTTGLNEKQMEAAKKVVTNVCTQKTKATLEEIDKMHHGDWEIDHSAMCYMWCAFNMYKLMHKNNTLNYASATTQLNQLPESFYESAKMSIEKCKDEAKTLNDKCVAAYEIAKCMYFANPDKYFLP	Ramsdell OBP12.
DvirOBP26	26			scaffold_00557	612,398-647,263	-	6 | 010010	34866	141	ABPII	ATGTGTAAAATGAAATGCATGTGGGTCATATTAGCGTGCTCTATTATTATGACTACAGGGTTAAATGAAAAACAAATGCAAGCTGCTATAAAAGTTGTTACAAATGTATGTTCCCAAAAAGCAAAAGCAACTTTAGAGGAAATCGAGAAAATGCACCATGGAGATTGGGAAGTGGATCATTCTGCCATGTGCTACATGTGGTGTGCTTTTAACATGTACAAATTGATGCACAAAAACAACACACTTAACTATGCTTCAGCTGTGCAACAACTGACTCAGTTACCAGACAGTTATTACCCATCTGCAGTATTGTGTACGGAAAAATGCAAAGATGAAGCTAAGACCTTAAACGATAAATGCGTTGCCGCTTTTGAACTTTCCAAATGTATGTACTTCTGC…	MCKMKCMWVILACSIIMTTGLNEKQMQAAIKVVTNVCSQKAKATLEEIEKMHHGDWEVDHSAMCYMWCAFNMYKLMHKNNTLNYASAVQQLTQLPDSYYPSAVLCTEKCKDEAKTLNDKCVAAFELSKCMYFCNPEKYFLP	Ramsdell OBP2.
DvirOBP27	27			scaffold_00309	150,238-191,384	-	5 | 01010	41147	132	ABPII	ATGAAACAATTTATTTTTTTGGAGATTTTAATTTGTGGGACAATGGCTTCATTGCCAGAAAAGATACAACATTTGCTGGATTCTGTACATGCTAAGTGTGTATCAAAAATTGGAGTTTCTGAAGATATCTTTGTCGGAATAAAAAGTGGAGATTTTGTTCCAGATCCCAAACTAAAATGTTATTTGCATTGTTGCCTGAATGAACTTGGTCTGATAACTGATGATGGAAAAGTTGACGTGGAGAAGTCTATAGCTAGTTTACCCGATTTTATGAAGGATTATGCTACCCCAGTATTCGTAAAATGTGGCAGTCAAGCTGGTACGGATGTATGCGACGTCGTATTTAATACACTGAAATGCTATTATGAAATGGATAAAAGGGCGTTTGTTTTACCATAG	MKQFIFLEILICGTMASLPEKIQHLLDSVHAKCVSKIGVSEDIFVGIKSGDFVPDPKLKCYLHCCLNELGLITDDGKVDVEKSIASLPDFMKDYATPVFVKCGSQAGTDVCDVVFNTLKCYYEMDKRAFVLP	-
DvirOBP28	28			scaffold_00162	1,041,776-1,074,293	-	5 | 01010	32518	131	ABPII	ATGAAAAGCTTTATAGTTTTTGGATTTTTAGTTTGTGGGGCAATGGCTTTCACAGAAGAACAACAACAGCTGATGGATTCTTTACATGCCGAGTGTGTATCTCAAACTGGAGTTGGTGAAGATGCCATTGGCAAAGCAAAAGGTGGAGATTTTGTTGACGATCCCAAATTAAAATGTTACATGAAATGTGTTTTTAATGAAATTGGTGTGATAACTGACGATGAAAAAATTGACATAGAAGGTGCTCTAGCTATTTTACCCGATGAGATGAAAGATATTGCTACCCCAGTAATCACAAAGTGTGGTACTCAAGCTGGTGCAGATGTATGCGAAGCCATATTTAATACATTGAAATGTTATTACGATATGGATAAAAGAGCATTCTTTTTACCGTAG	MKSFIVFGFLVCGAMAFTEEQQQLMDSLHAECVSQTGVGEDAIGKAKGGDFVDDPKLKCYMKCVFNEIGVITDDEKIDIEGALAILPDEMKDIATPVITKCGTQAGADVCEAIFNTLKCYYDMDKRAFFLP	Ramsdell OBP1.
DvirOBP29	29			scaffold_00162	952,671-1,018,309	-	5 | 01010	65639	136	ABPII	ATGGTGAAAAGATTGCTTTTCTGTGCTATTGGATTACTTTTTTTAAAAATTAAGGTGCAGGGACTTGACCCTGAAATGCAGGAATTGGCTGACATGCTGCACAACACCTGCGTTGGAGAAACCGGAGCTAGTGAAGATGACATTAATAACGCAAAAACGGGAAACTTTGCAGATAAAGAAGAATTTAAGTGCTATATAAAATGCCTAATGGCTCAAATGGCTTGTATAGACGATGATGGAATTATCGATGAGGAAGCTACTATAGCAGTGTTACCTGAAGAGTTCCGCGACAAAGCTGCTCCTGTCGTTAGAAAATGTGGAACAAAAAAGGGTAAAAACGACTGTGAAAATGCTTGGTTGACCCACAAGTGTTATCAATCGGAAGCTCCAGACGATTAT…	MVKRLLFCAIGLLFLKIKVQGLDPEMQELADMLHNTCVGETGASEDDINNAKTGNFADKEEFKCYIKCLMAQMACIDDDGIIDEEATIAVLPEEFRDKAAPVVRKCGTKKGKNDCENAWLTHKCYQSEAPDDYFLV	-
DvirOBP30FIX	30		FIX	scaffold_00042	223,949-261,598	-	6 | 010010	37650	136	ABPII	ATGTTTAAAACAGTGGGTTGCTTTTTTGCGCTGGTAGTTCTAGTGGCTGGCCGTATGGAGCTTCCCCCAGAACTTCAAGAATACGTTAAAGATCTTCACAATATTTGTATAAAAAAAGCCGGAGTTTCAGAAAGTGACCACGCGGCGTACGATATAGTAAATAATCCTCACGATCCAAAACTTATGTGTTATATGAAATGCCTTATGTTGGAAGCAAAATGGATGTCACCTGATGGTGCGATCCAATACGATTATATTATTAATATGGCTCATCCAAAAATAAAAGACCTTTTGGAAGCCGCCCTTAACAAATGTAGGACGATTGAAGAAGGAGGAGATTTGTGTGAAAAGGCATCCAATCTAAACTTTTGTTTATCCAAAGCAGATCCAGAGAATTGG…	MFKTVGCFFALVVLVAGRMELPPELQEYVKDLHNICIKKAGVSESDHAAYDIVNNPHDPKLMCYMKCLMLEAKWMSPDGAIQYDYIINMAHPKIKDLLEAALNKCRTIEEGGDLCEKASNLNFCLSKADPENWFLV	Ramsdell OBP8. Terminal exons precede exon 5 in genome assembly.
DvirOBP31	31			scaffold_01196	93,611-116,190	+	5 | 00010	22580	139	ABPII	ATGTTCAAACTAGTAACTTTGTTCTTTGCTGTTGCTGTAGCAGCACATTGCGTATCAGCAGGAGAGGTAACAGGGGAGCTAGCAAAATTAGGCAAAGTTTTACATGTCGCATGTAGCAGTAAATTCGGTGTTTCTGAAGAAGAAATTGACAAGCTGAAAAAAGCAGAATTCGACGATCATTCAGATAAACAAATGAACTACCTGACCTGCCTTTACGACAGTAGTGGCGCTATTAATGCAGATGATACTTTGAATACAGCCGTAATTGAAAAGTTAGCTCCAGATGCAATAAAATCGACGGCACCAGGAGTCTACAAAAACTGCTGGGAAAAACAGACGGAAACCAATAAAGTTCAGAAAAGGTGGAACTTCCAAAAATGTCTCTATAATGCGGGTTCT…	MFKLVTLFFAVAVAAHCVSAGEVTGELAKLGKVLHVACSSKFGVSEEEIDKLKKAEFDDHSDKQMNYLTCLYDSSGAINADDTLNTAVIEKLAPDAIKSTAPGVYKNCWEKQTETNKVQKRWNFQKCLYNAGSQYHIIL	-
DvirOBP32	32			scaffold_01196	161,350-175,315	+	4 | 0001	13966	126	ABPII	ATGTTCGTGCTAGTGAAATTATTCTCTGTTGTTGCTCTAGTAGCACATTATGTATCAGCAGTAGAGCCAACAGGAGAGCTAGAAAAATTGGGCAAAGTTTTACAAGGCGCATGTAGCAGGAGAGTTGGTATTTCTGAAGAAGAAATTGAAAAGCTAAAGGCAGGAGTACACACCCGTGACGAAAAATCCAAGAAATATTTGTCGTGCCTCTACGAAAGTATTAAAGCTCTTACCGTTGATGGGGACTTACAGTATGACATAATTAAAGATGTAACTCTAGAAGCATTAAAACCTACCGCACCAGGACCAGGAGTCCTCAAGGAATGCTTTGATAAGCAGACGGCATCGTCTGATTTTATAAGTTGCCTAGGATTTTTGTGA	MFVLVKLFSVVALVAHYVSAVEPTGELEKLGKVLQGACSRRVGISEEEIEKLKAGVHTRDEKSKKYLSCLYESIKALTVDGDLQYDIIKDVTLEALKPTAPGPGVLKECFDKQTASSDFISCLGFL	-
DvirOBP33	33			scaffold_00856	210,589-229,224	-	5 | 00010	18636	144	ABPII	ATGTCAAAGTCTATAATATATACAAGTATATTTTATTTAATAGTTATTGAATTAGCAATAACAGAAGCTGCTCCACAATCGGATATTAAAGAATTACAAAACTTGTTGCAAGCGCTAAGCGAAAATTGTGCAAGAAAAGCTAAAATTTCACAACACTTAGCGACAAATATTGAAAATGGTATATTTGAAGACGATGCTAAGTCAAAAGCTTATGTTGCGTGTAACTGGTTGGACTCGACTGTGATAGACGAGCAGGGAAATTTAAATGAGGATATACTGGATCACCTTTGTCCACCATCCAAGAAACCCCAATTGACGAACTTGATTATAAGGTGTCATAAAGCACAACCAAAAAATCAATCTGTCGAGGACATAATATACGGAATGTCAAAATGTATA…	MSKSIIYTSIFYLIVIELAITEAAPQSDIKELQNLLQALSENCARKAKISQHLATNIENGIFEDDAKSKAYVACNWLDSTVIDEQGNLNEDILDHLCPPSKKPQLTNLIIRCHKAQPKNQSVEDIIYGMSKCIYPEDTTLFKIK	Ramsdell OBP13.
DvirOBP34	34			scaffold_00856	156,829-191,730	-	5 | 00010	34902	143	ABPII	ATGTCAAAGCCTATATTATATACAGGTATATTGTGTTTAATAGTAGGTATTGAATTAGCAATAACAAAAGCTGCTCCACAATCGGATCTGAAAGATTTAGAAAACTTGTTGCAAGTGCTAAAGGAAAATTGTGTAAAGAAATCCAAAATTTCAAAGAACTTATTGGCCAATATTAAAAATGGTATATTTGAAGACGATGCTAAGTCAAAAGCTTATGTTGCTTGCAACTGGTTGGACTCAACTGTGATAGACGAGCAGGGAAATTTAAATGTGGATCTAGTTGACCAGATTCTTCCACCCTCCAAGAAACCTCAATTGTCGAACTTGATTATAAGGTGTCATAAAGCACAACCAAAAAATCAATCTGCCGAAGATATTATATACGGAATGGCAAAATGT…	MSKPILYTGILCLIVGIELAITKAAPQSDLKDLENLLQVLKENCVKKSKISKNLLANIKNGIFEDDAKSKAYVACNWLDSTVIDEQGNLNVDLVDQILPPSKKPQLSNLIIRCHKAQPKNQSAEDIIYGMAKCIYPEDSSLVI	Ramsdell OBP6.
DvirOBP35	35			scaffold_00856	132,382-154,510	-	5 | 00010	22129	143	ABPII	ATGTATCGGCTTATATTACCAGTATTTGTATTATTCGTAACAGCCAAAATAGCAGCACATCCTTTGGACTTATCAGATTTTAAGCAAGAAGTTATAGAGCTTACAAAAGTACTACACAATGAATGTGTAGGGAAAACAGGTGTGAATGAACAAATAATAGATAAAGCGAAAGAGGGTGTTTTCGAAGATGACGTTAAATTTAAGAAATATTTGTCGTGTTGCTGGGTCACCTCAGGTGTGATGGAAAAGTCGGGAAAACTGAATGAAGACATGCTTATTGGTTTCATACCTCCTAAGTATAAAACAACTATTGGGAAATCAGTTCTGACATGTCAAAAAAACGTTGCAGGTATAAAACCTCTTCATAATATGGTATTTGAAATGGAAAAATGTATATAT…	MYRLILPVFVLFVTAKIAAHPLDLSDFKQEVIELTKVLHNECVGKTGVNEQIIDKAKEGVFEDDVKFKKYLSCCWVTSGVMEKSGKLNEDMLIGFIPPKYKTTIGKSVLTCQKNVAGIKPLHNMVFEMEKCIYAAAPELFVMF	Ramsdell OBP4.
DvirOBP36	36			scaffold_00285	65,223-115,819	-	5 | 00010	50597	146	ABPII	ATGAAGACTGTATTCGGTGCAAGCGTTTTAGTAATCTGCCTTTCTGCAGTATATGGTTTAGTCGATGTAAAAGAATTTAGCCCAAAATTATTGGCACTGACGAAATCTCTGCATACTACTTGTTTAGCTCAATCTGGGTGTAATGAAGCACAAATTGCTTTAATGAAGGCAGGAAATTTAAAAAATCCTACAGTTAGCGAAAAGAAATACGTCAGTTGTTTATGGACATCATCAGGACTTTTGAATTCAAAATTGGAAACAAACCGAGCACTATTAGAAGAACTAATGCCTGCTAGTATAGCGTCAACAGAAACCCCCATATACCTCACCTGCATAGAGGAAACCAAAAAACAAGTACAATTAACAGTGCTCGATGACCAATGTTGGTTCCTTATGAAT…	MKTVFGASVLVICLSAVYGLVDVKEFSPKLLALTKSLHTTCLAQSGCNEAQIALMKAGNLKNPTVSEKKYVSCLWTSSGLLNSKLETNRALLEELMPASIASTETPIYLTCIEETKKQVQLTVLDDQCWFLMNCIHDASPGNFIMF	-
DvirOBP37CTE	37		CTE	scaffold_00285	4,822-26,515	-	3 | 000	21694	117	ABPII	ATGGCCACAAAATATATCACCGTACTCTTGGTTTGCATGTATCTTCACACAGGATATTGCTCACTTAGTTTTCAAGATTTGGGTGAACATCTACAAACTGACGGTATCAAATGGGCAGAACGTTGCCATGCCATTACTGGAGTTACCGAAGAAGAAGTCGAAGATGCCATGAAAGGAATATTTCCAGACACCTTTGGGCCATATATTACTTGCCTTTGGTTAACTTCAGAAGTAATGACTCCAACTATGGATATTATTCTGGAAAAACTGAAATATTATCTGAACGATAAGGTTCTTAAATCAGATGAAATTGCACAATACGTTCCATGTGCTGCTAATGCCAGAAATTTAG	MATKYITVLLVCMYLHTGYCSLSFQDLGEHLQTDGIKWAERCHAITGVTEEEVEDAMKGIFPDTFGPYITCLWLTSEVMTPTMDIILEKLKYYLNDKVLKSDEIAQYVPCAANARNL	Missing two terminal exons.
DvirOBP38	38			scaffold_00309	796,429-844,825	+	5 | 00010	48397	145	ABPII	ATGGCCACAAAATATATCACCGTCCTCTTGGTTTGCATGTATCTTCACACAGGATATTGCTCACTTAGTTTTAAAGATTTGGGTGAACATCTACAAACTGATGGTGTCAAATGGGCAGAACGTTGCCATGCCATTACTGGAGTTACCGAAGAAGAAGTCGAAGATGCCATGAAAGGAATATTTCCAGACACCTTTGGGCCATATATTACTTGTCTTTGGTTAACTTCAGAAGTGATGACTCCAACTATGGATATTATACCGGAAAAACTGCAATATTATTTGAACGATAAGGTTCTTAAATCAGATGAAATGGCACAATACATTCCATGTGCTGCCAATGCCAGAAAATTAGGAGACGATGTACCCTTTAATAAAAAAGTCTTGGAAATGAACAAGTGC…	MATKYITVLLVCMYLHTGYCSLSFKDLGEHLQTDGVKWAERCHAITGVTEEEVEDAMKGIFPDTFGPYITCLWLTSEVMTPTMDIIPEKLQYYLNDKVLKSDEMAQYIPCAANARKLGDDVPFNKKVLEMNKCHYKINPDKYIIF	-
DvirOBP39	39			scaffold_00309	868,325-891,171	+	5 | 00010	22847	145	ABPII	ATGGCTTTCAAACTGGGTGTTTTTATTATAATATGCATATATCTTCAAGTATCAAATTGTGCCCTTAACAAGCAGGACTATGGTGTTCACCTAACAACTGATAGTGCGAAATGGGTCGAGAAATGTCGGGCTATAACTGGAACGACTCAAGAAGAAGTGGACGCTGCTGCTCAGGGTATGTTTCCAGAATCATTCGCGCCCTACATATCATGCCTTTGGTTTGAATCAGGAGTGTTAAAACCCAACTTGGAAGCAGTACCTGAGAGGTTGAAGCACTACTGGCCTGTAAAAGTAATTAAACCAGAAGAACTAAGCCAATTTATACCATGTGCCAAAAGTGCAAGAGAATTAGGCTCTGACGTACCAATAAATAAAAAGATTCTGGAAATGACTAAATGC…	MAFKLGVFIIICIYLQVSNCALNKQDYGVHLTTDSAKWVEKCRAITGTTQEEVDAAAQGMFPESFAPYISCLWFESGVLKPNLEAVPERLKHYWPVKVIKPEELSQFIPCAKSARELGSDVPINKKILEMTKCHYKINPGKYIIF	-
DvirOBP40	40			scaffold_01250	312,808-343,980	-	5 | 00010	31173	141	ABPII	ATGACCAAATTATTTCTGTGTATTGCAGTCTTGTGCTGTGTGCAGTATGGATTTGCTCTATTAACACCAGATAAACTGGGCGAACATATCAACGGAATACGTATACCTCTTCAAAGGAATTGCAAGATATTAACAGGTACCACACAGGAGCAGATAGAAGAAGTAAGAAAAGGTAATTTTGATCAAGGAGAGAATATGAAGAATTATGCAGCATGCATATATCTCCAAAGTAGACTGTTGAATAAAAATTTCGATTTCGACATGGTCATGATGGATTATTATATGCCACCCAGAAAGGATTTATACCTAGATCTACTCAAATGTAATGAAAAATATAGAAACACTGACTTGAAATTCACAGATAAAGTTTATAACATGGTCCAATGTTATTACCAACGT…	MTKLFLCIAVLCCVQYGFALLTPDKLGEHINGIRIPLQRNCKILTGTTQEQIEEVRKGNFDQGENMKNYAACIYLQSRLLNKNFDFDMVMMDYYMPPRKDLYLDLLKCNEKYRNTDLKFTDKVYNMVQCYYQRDPVNFVFF	-
DvirOBP41	41			scaffold_01250	272,018-295,612	-	5 | 00010	23595	140	ABPII	ATGAATAAAATCTTTTTGTGTTTTGCAGTTTTGTGCTGCGTTCAACAAGGATTTGCTTTATTAACACCAAGCCTAGGAAAGCATATTAACAAAGAAAGTAAATCACTTCAAGCGAATTGCAAAGTATTAACAGGTGCTACGCAAGACCAGATAGATCAAGTAAGACAAGGTAATTTTAACCAAGGAAGCAACATAAAGAACTATGCAGCTTGTATATATCTCCAAAGTAGATTGATGGACAAAAATTTTAATTTTGATGTTATCATGATGGATTACTTTATGCCACCAAAGCAGGATTTATACGTAGAATATCTGAAGTGTAACTTACAGTGGAGAAACGCTGACTTGTCATTCGTAGACAAACTTTGGAATCAGATCCAATGTGTTTATCAACATGAC…	MNKIFLCFAVLCCVQQGFALLTPSLGKHINKESKSLQANCKVLTGATQDQIDQVRQGNFNQGSNIKNYAACIYLQSRLMDKNFNFDVIMMDYFMPPKQDLYVEYLKCNLQWRNADLSFVDKLWNQIQCVYQHDPANFIFV	-
DvirOBP42	42			scaffold_01250	194,513-226,402	-	5 | 00010	31890	141	ABPII	ATGAATAAAATATTTTTGTGTTTTGCAGTTTTGTGCTGTGTTCAACAAGGATTTACTCTATTAACACCAGATAAACTAGGAAAGCATCTTAACAAAGAAAGGAAGTCACTTCAAACGAATTGCAAAGTATTAACAGGTGCTACGCAACACCAGATAGATCAAGTAAGACAAGGTAATTTTGACCAAGGAAGCAACATAAAGAACTATGCAGCTTGTATATATCTCCAAAGTAGATTGATGGACAAAAATTTTAATTTCGATGTTATCATGATGGATTATTATATGCCACCAAAGGAGGATTTATACGTAGAATATATGAAGTGTAACGAACAGTGGAGAAACGCTGACTTGTCATTCGTAGAGAAACTGTGGAATCAGATCCAATGTGTTTATCAACAT…	MNKIFLCFAVLCCVQQGFTLLTPDKLGKHLNKERKSLQTNCKVLTGATQHQIDQVRQGNFDQGSNIKNYAACIYLQSRLMDKNFNFDVIMMDYYMPPKEDLYVEYMKCNEQWRNADLSFVEKLWNQIQCVYQHDPANFIFI	-
DvirOBP43NC	43		NC	scaffold_01507	312,943-361,885	-	3 | 001	48943	117	ABPII	GATTACGGTGAACCATTGAAGACTGACTTTAAAACATGGCACGACAACTGCGAACTTTACATTCCCGGTGTAACCCAAAAAGAAATCGATAGAGTAAAACAAGGAAAATTCGATACAGACAACCAAGCTATTAAGAACTATTCTGCTTGTATCTGGTTGGAATCTAAAGCCATCAACACTGATATGGTTATCAACAAAGCACTGTTGGATCTCTATATGCCCGAGAAACTTACGGACGACGAATACCTCGGGTATTTGTTGTGTGCTAGACAATTTAAACAATACAAAACCATGCCTTTTCCTGATAAGATCTTCGGATTGTACCAATGTCTTTACAACAGAAACCCTGAA	DYGEPLKTDFKTWHDNCELYIPGVTQKEIDRVKQGKFDTDNQAIKNYSACIWLESKAINTDMVINKALLDLYMPEKLTDDEYLGYLLCARQFKQYKTMPFPDKIFGLYQCLYNRNPE	Missing short initial and terminal exons. A potential initial exon is present on the scaffold, but in reverse and not included in this model.
DvirOBP44	44			scaffold_01507	262,138-285,273	-	5 | 00010	23136	145	ABPII	ATGCAGAAGACACTAATTGCTTTAGCTGTCATATGTTTGGCACAGTTATCTTATGCCGCATTACCCCTTAAGCAATTCGATGAACCATTGAAAACCGACTTTCAAATGTGGCATGACAACTGTGAAATTTACATCCCCGGTGTAACCCAAGAAGAAATCAATCAAGTACGAGCAGGACGCTTCGATACAAACAACCAATCTATTAAGAACTACGCAGCTTGTATCTGGTTGGAATCTAAAATCCTTAATACTGATATGGTTATGAACAAGGCACTATTGGATATCTATATGCCCAAGAAAATTATGGAAGACGAATACATCGGTTATTTGTTGTGTGCTAAAAAATTTAGAAAGCAAAACATACCCTTTGCCGATAAGGTCTTCGGATTGATCCAATGC…	MQKTLIALAVICLAQLSYAALPLKQFDEPLKTDFQMWHDNCEIYIPGVTQEEINQVRAGRFDTNNQSIKNYAACIWLESKILNTDMVMNKALLDIYMPKKIMEDEYIGYLLCAKKFRKQNIPFADKVFGLIQCNYNRNPNDFTFI	-
DvirOBP45	45			scaffold_01507	183,667-232,198	-	5 | 00010	48532	145	ABPII	ATGCAGAAGGCACTAATTTCTTTGGCTGTACTGTCTTTGGTACAGTTATCTTATGCCGCATTACCCGTTAGAGAATTTGGTGAACCAATGAAGACCGACTTTCAAATGTGGCACGACAACTGTGAAATTTACATTCCCGGTGTAACCCAAAAAGAAATCGATAGAGTTAGACAAGGACACTTCGATACAGAAAATCAAGCTATTAAGAATTACGCTGCTTGTGTCTGGTTGGAATCTAAAGGCATTAACCTGGATATGATTATGAACAAGGCAATCTTGGATCTCTATTTGCCTAGGAAAGTTGAGGAAGACGAATACATCGGTTATTTGTTATGTGCTAAAGAAAATAGAGACAAAAAGGTATCCTTTGTTGATAAGATCTGGGGAATGCTCGAGTGC…	MQKALISLAVLSLVQLSYAALPVREFGEPMKTDFQMWHDNCEIYIPGVTQKEIDRVRQGHFDTENQAIKNYAACVWLESKGINLDMIMNKAILDLYLPRKVEEDEYIGYLLCAKENRDKKVSFVDKIWGMLECNYKRNPNDFIFI	-
DvirOBP46	46			scaffold_01507	41,869-119,779	-	5 | 00010	77911	145	ABPII	ATGCAGAAGGCACTAATTTCTTTGACTGTACTATGTTTGGTACAGTTATCTTATGCCGCATTACCCCATAGACAATTCGATGAACCATTGAAGACCGACTTTCAAATGTGGCACGACAACTGTGAAATTTACATTCCCGGTGTAACCCAAGAAGAAATCAATAGAGTTAGACAAGGACACTTTGATACAAACAACCAAGCTATTAAGAATTATGGTGCGTGTGTCTGGTTGGAATCTAAAGTCATTAACCTGGATATGGTTATGAACAAGGCACTGTTGGACATTTACATGCCTAGGAAAATTATGGAAGACGAATACATCGGTTATTTGCTGTGTGCTAAAGAAAATAGAGAGAGAAAGGTACCCTTTGCTGATAAGATCTGGGGATTGCTCCAGTGC…	MQKALISLTVLCLVQLSYAALPHRQFDEPLKTDFQMWHDNCEIYIPGVTQEEINRVRQGHFDTNNQAIKNYGACVWLESKVINLDMVMNKALLDIYMPRKIMEDEYIGYLLCAKENRERKVPFADKIWGLLQCNYKRNPNDFIFL	-
DvirOBP47CTE	47		CTE	scaffold_08015	2,691-22,487	-	3 | 000	19797	123	ABPII	ATGCACAAGTTACTAAGTATTGCTTTCGCTGTAGTATGTTTAGTTCAGCTATCTTATGCTGCATTATCCTATAAGAATTTCGGCGAACCGGCTAAGACTGACTTTCAAGAGTGGCACGACAATTGTAGAATTTACATTCCAGGTGTAACCCAAGCAGAAATCAATAGAGTTAGACAAGGACACTTCGATACAGACAACCCAGCTATTAAGAACTATGCTGCTTGTGTCTGGTTGGAGTCAAAAATCATTAACACTGATATGGTTATGAACAAGGCGTTGGTGGATCTCTATATGCCCAAGAAAATTGGAGCAGGAACTGAAGACGAATACATCGGGTATTTGTTGTGTGCTAAACAATTTAGACAATACA	MHKLLSIAFAVVCLVQLSYAALSYKNFGEPAKTDFQEWHDNCRIYIPGVTQAEINRVRQGHFDTDNPAIKNYAACVWLESKIINTDMVMNKALVDLYMPKKIGAGTEDEYIGYLLCAKQFRQY	Missing two terminal exons.
DvirOBP48	48			scaffold_00801	554,400-608,919	-	5 | 00010	54520	143	ABPII	ATGAGATCCATTTTTGCTCAAATTTTATTGGTTTGCCTAATTCATTTAGCCTTAGGAAAATTAGAGAAAAAGGACTTTGGACCCCGTCTTCTGGAAAAAGTTGACATATGGCACAACATTTGTCAGCGTCTTACAGATGTTAAGGAAGAACTGATACAGAAGGCGATAGAAGGACAGTTAACTGAAGATGATGCTTTGCAGCGATATACCTATTGCCTCTGGAATATTGGCCTTCCCATGGGAGATAAAATGCAATTGAATGAAACACTGCTAAGATACTATTTACCTGACATGCATAAAGCTGATGCTGTTCATTATTTGAAATGTAACGCCGAAGCCAGAGAAAAGCAGGTCGATCACGTAAAAAGAATATGGGAGATGGAAAAATGCATTCAAAAA…	MRSIFAQILLVCLIHLALGKLEKKDFGPRLLEKVDIWHNICQRLTDVKEELIQKAIEGQLTEDDALQRYTYCLWNIGLPMGDKMQLNETLLRYYLPDMHKADAVHYLKCNAEAREKQVDHVKRIWEMEKCIQKTVDNEHFIFF	-
DvirOBP49	49			scaffold_00801	463,903-515,929	-	5 | 00010	52027	146	ABPII	ATGATGAAAGCAATCTTAGTAGGAATTCTTTTGCTTTGCTGGTTTGACTCAACGTTATCCAGATTAGAAAAAAAGGATTTCGGCCCGGCTCTCCTAAAGCACGTCGATAGATGGCATACTATTTGCAGAAGGGTAACAGGTGCGTCAGAAGATCAAATAGATAGGGTCTACAATGGAACTTTCCCCGAAGGCGATGATGCTTTACAGAGATACACCTATTGCATATGGAATATGGGTGGTCAGATGGACCTTAATATGAAAATGGATCAAAATCAACTATGGGTTTATATACCTGACATGCACAAAGCTGACTTTGTCCACTATATGAAATGTAACGCTGATGCTATAAAATTGCCTAACAAAAATCATGTCCAGAAGGTGTGGGAGATGCAAAAGTGC…	MMKAILVGILLLCWFDSTLSRLEKKDFGPALLKHVDRWHTICRRVTGASEDQIDRVYNGTFPEGDDALQRYTYCIWNMGGQMDLNMKMDQNQLWVYIPDMHKADFVHYMKCNADAIKLPNKNHVQKVWEMQKCVQKSVDNEHYIFF	-
DvirOBP50	50			scaffold_00801	409,689-437,231	-	5 | 00010	27543	143	ABPII	ATGAAGCATGTTATAGCTACAATTTTGCTTTGTTTGCCTTGGTTAAGTTACGGAATGATAAACCGAAAGGATTTTAGTGAAAATCAATTGGAGAGAATTGACTCAATACATCAGATATGCAAACACACAACCGGTGTCTCTGAGACGTTAATAAATCAAATGATTAAGGGTGGATTTCCAGAGGATCTAAAAGCAAAGAGATATTCGTATTGTCTTTGGATGGTCTATATGGAAATGGACGACAATTTAGATTTGGACGTCAAACATATGTGGAACTTTTTACCTCACATTCACAAGCGTGACGTGCACATCTATATGCAATGTAATGATGAAATAAAAAAACTACCTGGCAATGATCTTGTTGAGAAGATGTGGCAAATGCAAAAATGTGCTCAAGGT…	MKHVIATILLCLPWLSYGMINRKDFSENQLERIDSIHQICKHTTGVSETLINQMIKGGFPEDLKAKRYSYCLWMVYMEMDDNLDLDVKHMWNFLPHIHKRDVHIYMQCNDEIKKLPGNDLVEKMWQMQKCAQGRVDPEHYLFF	-
DvirOBP51	51			scaffold_00801	332,211-366,420	-	5 | 00010	34210	144	ABPII	ATGAAAGCTGTTTTGGTACCAGTCATTTTGGGTTGTTTAATAGCTGCATCATATGGAGCATTGGACAGAGGTAAATTTCCACCAAAAATTTTGGAAAACCTAAATGAATGGCATAACAAATGTAAGAGAATGACTGGAACTACCGAGGCAGACATTACGGAAATGATTAATGGACGTTTTCCAGAAAACATTGCCATTAAGCGATACCTTTACTGCTTATGGGAAATTATAGTTGGCATCAAAAAAGGATTTGATATCGATGTTGAACAGATATGGCATTATTTACCAAACATGCATAAAGCTGACTACGTAAATTACGCTCTATGCCACAAAAAAGCAAAGGAAACGCCTGGAGATGACTGGGTCGAGAAAATCTGGCAGATGCAAAAATGTAACCAA…	MKAVLVPVILGCLIAASYGALDRGKFPPKILENLNEWHNKCKRMTGTTEADITEMINGRFPENIAIKRYLYCLWEIIVGIKKGFDIDVEQIWHYLPNMHKADYVNYALCHKKAKETPGDDWVEKIWQMQKCNQKRIDAEHYIFF	-
DvirOBP52	52			scaffold_00801	283,549-294,809	-	5 | 00010	11261	144	ABPII	ATGAATTTTCCCGTAATATTCACCCTTTCGATTTGCTTTTTTGCAGTAGCCAACTGCAAATTGGATAAAAAGGATTTTGGAGCACATCTGCTTGAAGTAGTTGATGTTACTCATGACAAGTGCCAAAGAATTACTGGGGCCAGTCAAGCTCTTATTGATGAAATGAAAAAAGGAAGTTTTCCTGAAGATATAGCTATGAAGAGGTACACTTACTGTCTCTGGATGTTGATTATGAAATTGCGTGAAGATCTAGTCCTGGATTCGAGAAAACTGTGGTATTACGTACCTGATATGCACAAGGAAGATGCAGTCGTTTACATGAAATGTAACGAAGAAGCAAGAAAATTACCTGGTGACGATCTGGTCTCAAAAATTTGGAATATGCAAAAATGTATCCAG…	MNFPVIFTLSICFFAVANCKLDKKDFGAHLLEVVDVTHDKCQRITGASQALIDEMKKGSFPEDIAMKRYTYCLWMLIMKLREDLVLDSRKLWYYVPDMHKEDAVVYMKCNEEARKLPGDDLVSKIWNMQKCIQKNIDDKHYIYF	-
DvirOBP53	53			scaffold_01878	63,308-79,233	+	5 | 00010	15926	144	ABPII	ATGAAGTTTGTAGTATCAATAATATGTTTGGGTTACTTCATTGTAATGGTAAACTGTAAATTGGATAGAAAAGACTTTGGACCACATCTGCATGAAGTGATAGATGAATCTCATAACAGGTGTCAAAGAATGACTGGTGCTAGTGAGGCTCTTATCGAGGAAATGAAAAATGGCCGCTTTCCTGAAGATATCACTATCAAGAGATACACTTACTGCCTCTGGATGATTGTTATGGGATTACGTGAAGATCTTGTTTTGGATTCAAGAAAAATGTATTATTACATACCTGATATGCACAAGGAAGATGCAGTTCACTATATGAAATGTAATGAAGAGGCAAGAAAATTACCCGGTGATGACCTTGTTGAGAAAATTTGGAATATGCAAAAATGCGTCCAA…	MKFVVSIICLGYFIVMVNCKLDRKDFGPHLHEVIDESHNRCQRMTGASEALIEEMKNGRFPEDITIKRYTYCLWMIVMGLREDLVLDSRKMYYYIPDMHKEDAVHYMKCNEEARKLPGDDLVEKIWNMQKCVQKTIDEKHYVWF	-
DvirOBP54a	54	a		scaffold_00489	500,189-520,721	-	1 | 0	20533	135	Minus-C	ATGCTGCGATTCGCTTTTTTCTTGTGTGCTCTTATGGTATTCTGCAATGCTATGCCTGACGAAATTGATCTTAAACAAGAACTAGCAGGCTTACAAATACTGCATAATGAATGCAAAGAGGATTGTGGTGTTACAGATGGAGAATTAGACGAAGCAAGAAAACAAGGCCAGCTCACCGATAATGTAGGAAAGTACGTCTTCTGTATGGCAAAAAAGACCGGATTGTTAACTGATGATAACAAAGTCAATAAAGATGTAATAAAAGAACGTTTTGGAAAGAGAGATCCACAAGTTGTTGACAATATTCTCAATAACTGTATTACTGAGGACACAGTGGATGAAAAAGGAATCCTAAAGATAATTCAATGTATTATGGATACTTACGGTTCTAAGAAACCG…	MLRFAFFLCALMVFCNAMPDEIDLKQELAGLQILHNECKEDCGVTDGELDEARKQGQLTDNVGKYVFCMAKKTGLLTDDNKVNKDVIKERFGKRDPQVVDNILNNCITEDTVDEKGILKIIQCIMDTYGSKKPQK	Ramsdell OBP10. DvirOBP54 is confirmed (via transcriptome data from the present study and ESTs produced by Ramsdell 2004) as an alt splice with a shared first exon and mutually-exclusive second exons.
DvirOBP54b	54	b		scaffold_00489	477,759-520,721	-	1 | 0	42963	130	Minus-C	ATGCTGCGATTCGCTTTTTTCTTGTGTGCTCTTATGGTATTCTGCAATGCTATGCCAGCCCATGATATGCCAGAAGAAGAAATAGAAAAGATGAAGAAGTTTCACGAGGAATGTAAAGCACAGACAGGCGTCGATATGGAGGAAGTAAAAAAATCATTAAAAGAAGGTACACCCACTGATGCCATCAAAGAACACACATTGTGCTTTATACAAAAAACTGGTTTGGTAGGAGATGATAACAAAATCGATATCGACCTGGCAAAATCGCATTTTGAATCAGTGTTTCCTGAATTAGCAGATACCATTATGGCAGACTGCATATCAGACGAGGAAATTACGAAAGACTCTGCTTACAATATGGCAAAATGTGTAGTTGGCAAAATAGGTCATTAG	MLRFAFFLCALMVFCNAMPAHDMPEEEIEKMKKFHEECKAQTGVDMEEVKKSLKEGTPTDAIKEHTLCFIQKTGLVGDDNKIDIDLAKSHFESVFPELADTIMADCISDEEITKDSAYNMAKCVVGKIGH	Ramsdell OBP5.
DvirOBP55	55			scaffold_00489	421,317-455,217	-	1 | 0	33901	142	Minus-C	ATGAAATTAGAGATTCTGTTTATTACATTTACACTGCTTGGTGTACTGTCTCTCGAAAAGAATTCTGCTAAAGAAGCGATCGAACAAAGAGAAAAAAGAGAAAAATTTCGTCAAGATTGCAAAAACCAATATGGCCTTAAACAAATAAAATTTCCAACATCCAACGCAACTGACGAAAAGGTAGCAGACTACTATATTTGTTATTTAAAAAAGATCGGAATAGTAACTGATGATGACAAATTTGATAACACACAACTTAAACATTTAATTAATAACTTTAATTCAGAAATAGTACCTAAAGATATCACTGACCGATGCAGTGACAATGAAAAAGTGACTAAAACAAACATTCTGCCGTTACTTAAGTGCATAAAAGATGCTTATCTAGAATTTAGTAAA…	MKLEILFITFTLLGVLSLEKNSAKEAIEQREKREKFRQDCKNQYGLKQIKFPTSNATDEKVADYYICYLKKIGIVTDDDKFDNTQLKHLINNFNSEIVPKDITDRCSDNEKVTKTNILPLLKCIKDAYLEFSKYVLRKPVVQ	-
DvirOBP56	56			scaffold_00489	360,866-381,685	-	1 | 0	20820	140	Minus-C	ATGAATCTAGAGCTTCTGTTCACTGTATTAAGCCTATTTGGTGTACTATCTCTCAATCCTATTGAAGAACTCATCGACCCAAGTAAACAAAGAGAAAAATTTAGTCAGGAGTGCAAAATGGAACTGGGCCTCAAAAAAGTAAATTTTCCAACGACTGATGTAACCGATGGTAAAATAGCAGATTACTACTTTTGTTATTCAAAGAAGATCGGACTATTAACTGATGAAAACAGATTCGATAAAGACATACTGAATGGGTTGAGTGATCCGTTCAATCGGGATTTATTACCTAAAGATATCGGTGACCGATGTAGTACCCATAAAAAAGTCACTAAAAAGGAAATTCTACGGCTACTTACTTGCATAAAAGACGCATACTTGGAGTTTAGTAAATATGTG…	MNLELLFTVLSLFGVLSLNPIEELIDPSKQREKFSQECKMELGLKKVNFPTTDVTDGKIADYYFCYSKKIGLLTDENRFDKDILNGLSDPFNRDLLPKDIGDRCSTHKKVTKKEILRLLTCIKDAYLEFSKYVLRKFILI	-
DvirOBP57	57			scaffold_00489	325,139-351,165	-	1 | 0	26027	122	Minus-C	ATGAATCTAGAGATTTTCTTCATTGTAATAATTAGTCTGCTTGGTGTACAATCTTCTGATATGGAAAAATATTTTCCGATGGATTTACAATATCATGTTACTAAACAATGTGAACAACAAATCTCTGTTAATCTTGATGGACAAAACTTAAATGAAAAAGGTTCTAATGATATCGAGTATTGGTTTTGGTCTTGCTTTCTGAAAAAGTTAGGATTCCTAACTGATGATAACAAATTTAATGAAGAGGGAGTACAGAAGAGAGTTGGAAATAATCAAAAAATAATTGAAGATATTCGTAACTGTTTTCCAATAGACGCAGTAACTAAAGAAGAAGTTGATAGTATAGCTAAATGTATTGCTCGAATTTAA	MNLEIFFIVIISLLGVQSSDMEKYFPMDLQYHVTKQCEQQISVNLDGQNLNEKGSNDIEYWFWSCFLKKLGFLTDDNKFNEEGVQKRVGNNQKIIEDIRNCFPIDAVTKEEVDSIAKCIARI	-
DvirOBP58	58			scaffold_00489	261,121-280,847	-	1 | 0	19727	138	Minus-C	ATGAATATAAAGATTCTGTTAAGTTTATTTTTTAGTCCGTTTTGTGTGGTATCTCCTGGTATAAATGCTGATCAAGTTGACCCTAGGTGGTTGAAAAACGAAGACTTTCATAAATTCCATGAACAATGCAACAGGGAATATGGAGTTGAAGGAAAGGATCCTCAGTCAATACCAAAAGATGTAGCAGATGGGATAAAGTTATGTTATTCAAAGAAGGTTGGACTAGTAACCAAGGATAACTATATCAATAGAGATGTAATACAAGAAATGAAAGACGTTGAAAAGGATAACCTAGAACTAGCTGAAAATATCGATAAGTGTGTTACTGATGAAAAATTAACTAATGAAACTATTACGCAAAAAATTAAATGCCTAGCTGAGGCATATTTGACTCATGGA…	MNIKILLSLFFSPFCVVSPGINADQVDPRWLKNEDFHKFHEQCNREYGVEGKDPQSIPKDVADGIKLCYSKKVGLVTKDNYINRDVIQEMKDVEKDNLELAENIDKCVTDEKLTNETITQKIKCLAEAYLTHGLAYKV	-
DvirOBP59NTE	59		NTE	scaffold_00807	144,650-144,967	+	N/A	318	105	Minus-C	CTTTTGCGAAGTGTACATACAAAAGAAAACGGGGTAACCGTTCCTGAAGCTCTGAAAGGCGTTCCTGAAGCTCTGAAAGGAATGAAGGCCAATACCAATGATCGAAAAATACTAGATTACAGTGTATGTGTACTAAAGAACAGTGGAAATCTCGATGAAAATGGGAAGTTCAACATTAATGTATCTAAAGGTTATGCCTTAATTTTATTTCCTTTACAAATGAACTCATTCGTAAATAATTGTTTGCAAGAAAGAGGATCGGCAATTGAAAATGCCAAACTAATTATCGGCTGTGTAATAAATATAATGAAGTTGTAG	LLRSVHTKENGVTVPEALKGVPEALKGMKANTNDRKILDYSVCVLKNSGNLDENGKFNINVSKGYALILFPLQMNSFVNNCLQERGSAIENAKLIIGCVINIMKL	Missing short first exon with signal sequence.
DvirOBP60	60			scaffold_00807	179,270-204,264	+	1 | 0	24995	128	Minus-C	ATGTTGAAGTGTGCTCTATTTCTGTTATGTGCGTTGCATATTGTGTACAGTAAGATATCGCTTTCAAGATTCAATGATCCAAAGGCACAAGAAAAAATTGCAAGCTGTACAAATTTATATAAATTGGAGTTAGGTGATCTTCTTGAGAATTTAGAAAAAGGCAATGGAGACGAAAATATGAAGAAATATAACATGTGTCTATACAACGCTGTAGGTGCTGTAGACGGCAATAATAAAGCCAACAGAGAAGTGATTACGGGGTATCTGAAATTATTTTATCCTGAGAACTTCCAAGAAATCTTAACTAAATGTATTAAAGATGTAGTTATCAACGCAGAAGAAGCGTATCAAATGAGTCTTTGTACCAATAATCTTGTTAAGAATTAA	MLKCALFLLCALHIVYSKISLSRFNDPKAQEKIASCTNLYKLELGDLLENLEKGNGDENMKKYNMCLYNAVGAVDGNNKANREVITGYLKLFYPENFQEILTKCIKDVVINAEEAYQMSLCTNNLVKN	-
DvirOBP61	61			scaffold_00807	235,818-268,639	+	1 | 0	32822	129	Minus-C	ATGTTGAAGTACACAATGATTTTGCTGGTTTTAGTTTTTTTCGTGGATAGTAAGGTAGCTCCGGACCGATTCCTTCTTCCAGGAACTACAGAACCAATCCTTAACTGCGGAAAGCAACTAGGCCTTAAATTTGAAGATCTCCTTGACAACTTGGAGCAAAATGCTGGGGGACTTCCATATAAAGAATTTGATCTATGTTGTTGGAGATCATTAGGTATGATAACAGCTGATAATCAAGTCAATCAAGAAGTAGCTCCGAAAATAATAGCACTATTCTTCCCTGAAAACCCTGAACAACTTGAGAAGGACTGCTTTAAGAGTATTCGTGATCCTTTGAATGATATTTGGGATATGAGTGTTTGTATTATTCGAATTGTAGCCCAGTGGTAG	MLKYTMILLVLVFFVDSKVAPDRFLLPGTTEPILNCGKQLGLKFEDLLDNLEQNAGGLPYKEFDLCCWRSLGMITADNQVNQEVAPKIIALFFPENPEQLEKDCFKSIRDPLNDIWDMSVCIIRIVAQW	-
DvirOBP62	62			scaffold_00807	277,245-291,867	+	1 | 0	14623	129	Minus-C	ATGCTGAAGTACGCAATAATTTTGTTGGTTTTAGTCTATTTCGGGGAAAGTAAGATATCTCCGTCAAGATTTTATCGTCCAGAAACCATTGATATAATCGTTAACTGTGGAAAGAAACTAGGTATTAGATTTGAGGATTTCCTGGAAAACTTAGAGCAGAATGCTGGGGGACTTGCAATGAAACAGTATAACTTATGTGGTTACAGATCTTTAGGTATGATAACTAAAGATAATCAAATAAATCAAGAACTAGTCCCGAAAATAATAGCAATATTCTTCCCTGAAAACCCTGAAAAAATTAAGAAGGAGTGCTTAAAGAGAATTCGTGATCCTTTGAATGATACCTACGAGATAAGTGTTTGTATTATTCGACTTGCAAATGAAGTTTAG	MLKYAIILLVLVYFGESKISPSRFYRPETIDIIVNCGKKLGIRFEDFLENLEQNAGGLAMKQYNLCGYRSLGMITKDNQINQELVPKIIAIFFPENPEKIKKECLKRIRDPLNDTYEISVCIIRLANEV	-
DvirOBP63	63			scaffold_00807	294,484-305,915	+	1 | 0	11432	129	Minus-C	ATGCTGCAGTACGCAATAATTTTGTTGGCTTTATTTTATCCCGGGAAAAGTAAGGTATCTCCATCACCTTTTGATCATCCAGAAACTATGGTAGAAATCGTTAACTGTGGAAAGAAACTAGGCCTTAGATTTGAGGATCTCTTTGAAAATTTCAAACAAAATGCTGGTGGACGAGCAATGAAAGAATTTAATCTATGTTGTTGGAGATCTTTAAATATGATAGCAGAAGATAATCAAATAGATCAAGAAATAGCTCCGAAATTAATAGCATTATTCTTTCCTGACCACCCTGAAAAAATTATGAAGGAGTGCCTTAAGAGTATTTGTGATTCTTTGAATGATACTTATGAGATAAGTGTTTGTATTATTCGACTTGCACATAAAGTTTAG	MLQYAIILLALFYPGKSKVSPSPFDHPETMVEIVNCGKKLGLRFEDLFENFKQNAGGRAMKEFNLCCWRSLNMIAEDNQIDQEIAPKLIALFFPDHPEKIMKECLKSICDSLNDTYEISVCIIRLAHKV	-
DvirOBP64	64			scaffold_00807	315,920-322,073	+	1 | 0	6154	132	Minus-C	ATGCTGAAGTACGCAACACTTTTGTTGGTTTTAGTTTATTTCGGGGAAAGTAAGGTATCTCCGATACGATTTACTAGTCATCCAGAAGTCATGGATAAACTATGGAATGACTGTGGAAAGAAACGGTGCATGAGATTTGAGGATCTCCTTTATAATTTAGAGGAAAATGGTGGGGGACGTGTAATGAAAGAATATAATGTATGTATTTTCAGATCTTTAGGTGTGCTAAATAAAGATAATCAAATAGATCAAGGAATAGCTAAGAAATTAGTAGAAACATTCTTCCCTGAAGACACTGAAAAAATTTTGAAGGAGTGCTTCGGAAAACGTATTTGTGATCTTTTGAATGACATTTATGAGACAAGTGTTTGCGCCATCCGAAATGCAAATCAATTATAG	MLKYATLLLVLVYFGESKVSPIRFTSHPEVMDKLWNDCGKKRCMRFEDLLYNLEENGGGRVMKEYNVCIFRSLGVLNKDNQIDQGIAKKLVETFFPEDTEKILKECFGKRICDLLNDIYETSVCAIRNANQL	-
DvirOBP65	65			scaffold_00019	2,542,819-2,549,418	+	1 | 0	6600	154	Minus-C	ATGTTGAAGTACGCGATAACTTTGTTATTTTTATTTTATTTCGTCTGGAGTGAGGTATCCGCTTCAAATGAATATAAAGATAAAATTACCAACTGTGAAAAACAAGAGGGTCTTAAATTTGAGGATCTTTTGGACAATTTAAAAAAATATCTTGAACTATCAGCAGAAGTTTACGGGGAACTTCCAATGAAAGCGTTTAATCTATGCCTTTACAAATCTGTAGGCCTGATAACCAAATACGATGAATACGACCCAAGAGAAGCTTCAAAATTAATACAACTGTTTTTCCCTGAAAACACTACAAATACTCTTAGCCTGCAAGAGAAGACAAGAATAACTGACAAGATTACGCAGAACTGTTTACAATATTTATTTGGACATTGTCCAATGCCGGGTGCT…	MLKYAITLLFLFYFVWSEVSASNEYKDKITNCEKQEGLKFEDLLDNLKKYLELSAEVYGELPMKAFNLCLYKSVGLITKYDEYDPREASKLIQLFFPENTTNTLSLQEKTRITDKITQNCLQYLFGHCPMPGAYEMSLCILREYKNFSKVDRVL	-
DvirOBP66	66			scaffold_00041	1,305,541-1,324,590	+	1 | 0	19050	130	Minus-C	ATGCTTAAATTTGTTGTGGCACTAGTTTTATCGGCATATTTAGTTAATGCTGGACCTTCTTTGACACAGACAGATGCTACTGTTAAGGAGATACTAGCAAAATGCAGTACAGAAACTAATTTGCCATACCCCCAATTCTTAACCAACCTTAAAAATGGACAACACGATTCGAGTACAAAAATATTCATTCACTGCTTCTATAAAAGTCTCAATATAATCGATGACAATAACACTATAAATATGGATATAGCTTCAAAGTTTATACGTCGGGAATATGGTGAGAGAGCTGAATTTATTATTGAGAATTGTCTAAAAACCAAGCAGAATGCTATTGAGACTTCTATCGCTGTGAGGCTCTGTATTGGAGATGCTGTAAATGTATATAGATCGTAA	MLKFVVALVLSAYLVNAGPSLTQTDATVKEILAKCSTETNLPYPQFLTNLKNGQHDSSTKIFIHCFYKSLNIIDDNNTINMDIASKFIRREYGERAEFIIENCLKTKQNAIETSIAVRLCIGDAVNVYRS	-
DvirOBP67	67			scaffold_69215	69-1,179	-	1 | 0	1111	127	Minus-C	ATGTATAGTATTATTGTTCTTTTACGATTATCCGGATCTTTAGTCAAAGCTGAGCCTTCCTTAACAGAAACGGACCCAGTTGTAAAAGACTCTTTGGCCAAATGCATTAAGGAATACAATTTGACCCTTCAAGATTTCTACGATAGCATCAAAAAGGGCCAACATGACTCAAAAACAAAAGAATTTAGCAATTGTATTTATCAAGCATTAGAATTAATTAATGATAAGGGGATAATAAACATTAACAAAGCGACAGATTACATTCGGCATGAATATGGTGATAAAGCGGAAGATATTATAAAACATTGTTTAAATCAAAAAGATACTCCTGTTGAGACATCTTTTGGAGTAAGGCTTTGTATTTCCAATATCGTCAATAATTAG	MYSIIVLLRLSGSLVKAEPSLTETDPVVKDSLAKCIKEYNLTLQDFYDSIKKGQHDSKTKEFSNCIYQALELINDKGIININKATDYIRHEYGDKAEDIIKHCLNQKDTPVETSFGVRLCISNIVNN	-
DvirOBP68NJ	68		NJ	scaffold_75339; scaffold_19858	2-136; 3,094-3,294	- ; -	N/A	N/A	111	Minus-C	CCATCATTGGGCCAAACCGATCCAGTAGTAATAGCAGCTGTAAAAACATGTGCTCAAGCAAACAGTCTTTCACTTCAGGACTTCTACAATCACCTACGAAAAGGTGAATATGGTGCAAATGTCAAAGAATTCAACCTTTGTTTTTACGGAAGCGAAGGGTTGAAGATAGTTGATGATAAAGGAATGATTGATAAAGCTCTAGCTGCAGACTTCATTCGCAGAGAATATGGTGATAAAGCGGAAGACATTATCAAAAATTGCTTAATTGACAAAGACAATGCACTTGAGACTTCGTGGGGAGTTCGTCTATGTATTACAAAGGCAACACTTCTTTAA	PSLGQTDPVVIAAVKTCAQANSLSLQDFYNHLRKGEYGANVKEFNLCFYGSEGLKIVDDKGMIDKALAADFIRREYGDKAEDIIKNCLIDKDNALETSWGVRLCITKATLL	Joined two scaffolds based on overlap of 48bp of CDS. Missing short first exon with signal sequence.
DvirOBP69NTE	69		NTE	scaffold_00068	430,632-430,961	+	N/A	330	109	Minus-C	GTTGACCTGAGTAGTAACCAAAACAATCTACAATGGGACATAAAAATAGTGAATAACTGCAGACAAAATCTGAATGAACCCATCTCCAAGTTTTCTCCAGAGAACTATATATATGAAAAAATTGAAGCCAATGATAATGACTTTATTGTATGTTTGTTCCAAAAAAGCGGTATATTTAATTCAGAAGGAAAGTTGGTAGCGGAGAAAATTGCAAAGGTCTTTGTAATTGATCAAACCAACGCGGAAGACATTGCCAAAAAGTGTAATCTACCAAGAGGATCCAAACTCGCAGATCAAGCTTTAAACTTCATGAGATGTGCTTCTCTATAA	VDLSSNQNNLQWDIKIVNNCRQNLNEPISKFSPENYIYEKIEANDNDFIVCLFQKSGIFNSEGKLVAEKIAKVFVIDQTNAEDIAKKCNLPRGSKLADQALNFMRCASL	Missing short first exon with signal sequence.
DvirOBP70	70			scaffold_00330	271,040-308,102	+	1 | 0	37063	139	Minus-C	ATGAGGTTCTTAATTGCATCATGCCTACAGATTTCCAGTATCATTATTTGTTTAGAGGCTGCCCCAACGATGACAGCCGACGAACCACAGAAAGAAATAAAACCAATTGAAAAATATCAGCGGGAATGTACAAAAGAAGTAAACATCGATACTTTCACTCTGTACAAAAATATGAACGACTTTGGCACTACAGTGGATCCGATATATATGGACTATTTAACATGTTACTATAAAAAGCTAGGTTTTCAAGATGATGATGGAAAAATTTCATACGAGAAAATAATCGATTTCGTTGCTAGTTATTCCGTACGAGTAGATCGTTCATATATAATCAATAAATGTAAAGATACTAATAAGGGATCTAGTCACGGTGAAATAGCTTATAATGCGATGAAATGT…	MRFLIASCLQISSIIICLEAAPTMTADEPQKEIKPIEKYQRECTKEVNIDTFTLYKNMNDFGTTVDPIYMDYLTCYYKKLGFQDDDGKISYEKIIDFVASYSVRVDRSYIINKCKDTNKGSSHGEIAYNAMKCVISKVL	-
DvirOBP71	71			scaffold_00330	308,834-325,964	+	1 | 0	17131	137	Minus-C	ATGAGGTTCTTAATTGCATCATGCCTATTGATTTCCAGTATCATTTGTTTAAAGGCTGCACCAACGATGACAGCCGAAGAACAACAAAAAGAAATAAAAAAAATTGAAAAATTTCAACGAGAATGTACAAAAGAAGTAAACATCGATACTGTCACTATGTTCAAAAATATGAACAATTTTGGCACTACAGTGGATCCGATATATATGGACTATTTATCATGTTACTATAAAAAACTAGGTTTTCAAGACGTAGATGGAAAAATTGAATACGAGAAAATGCTCGATTTCTTTGGTGTTTTTTCCGTAGGAGTAGATCGTTCGTATATAATCAATAAATGTAAAGATACTAGGGGATCTAGTCACGGTGAAAAAGCCTATAGTGCAATGAAGTGTGTAGTG…	MRFLIASCLLISSIICLKAAPTMTAEEQQKEIKKIEKFQRECTKEVNIDTVTMFKNMNNFGTTVDPIYMDYLSCYYKKLGFQDVDGKIEYEKMLDFFGVFSVGVDRSYIINKCKDTRGSSHGEKAYSAMKCVVNNIQ	-
DvirOBP72	72			scaffold_00330	354,911-359,356	+	1 | 0	4446	147	Minus-C	ATGAATGCCACTATTGTGATATTATGTGTCTTGATTGCCAGTTTTGTTTGCCTACAGGCAGCTCCACCAGCAAGAAAAACCTCGGCCGAAAAGCGTGAAGATATGAAACAACGTACGGTAATAGGACTTTCGTGTTTAAAGGAAACCAAACTGGATAGATCAGTTGTTGAGAAAGCCATGGCCCAATTAGGTCATTCAGAAGATCCAAAGTACAAGGATTTCCTATCATGCAGTTATAAAAAGCAAGGTTACCAAGACGAAAACGGTAATATTTTATACGAAAATATTAGCAATTTTTTGAGCAACTATTACAAAGCTGATAGTCTTAAAATAGTTGAGAAATGCAAGGGAACAACTGGTTCTAACCATAGTGAAATGGCGTATAACGCAATGAGGTGT…	MNATIVILCVLIASFVCLQAAPPARKTSAEKREDMKQRTVIGLSCLKETKLDRSVVEKAMAQLGHSEDPKYKDFLSCSYKKQGYQDENGNILYENISNFLSNYYKADSLKIVEKCKGTTGSNHSEMAYNAMRCVISTLNDIPDEELI	-
DvirOBP73	73			scaffold_02911	21,329-32,741	-	1 | 0	11413	114	Minus-C	ATGAAATATTTAATTGCATTTGTGCTGTTGTTCGCTGTTGCGGCAGGCGATCGCCACGATGATATCAAAGCAGCTGCCGAAGCATGCAATTTGAATAAGGTTGTCCTTCAAAGTCAAGACAAAGAAAAAATAGGTGAAACGGTTTTCTGTGTAAACAAGAAAATTGGTCTCATGAATGACGATGGTAGCCTTAATGAAAATGTCTTTAAGTCCGATGCAAAATTATGGAATTCTGATGACGATTTAACTCAAAAAATCTTCAATAACTGCAAAGATTTAAAAGGTGATACTCCTACCATTAAGGCGTATAATCTAGCCAAGTGTATTAAAGAAAATAGAAACTAA	MKYLIAFVLLFAVAAGDRHDDIKAAAEACNLNKVVLQSQDKEKIGETVFCVNKKIGLMNDDGSLNENVFKSDAKLWNSDDDLTQKIFNNCKDLKGDTPTIKAYNLAKCIKENRN	-
DvirOBP74	74			scaffold_00354	193,362-199,796	-	2 | 01	6435	133	Minus-C	ATGAATACATACTGTGTTATCTTCTTCTTGGCTGTTGCTTTTCTCAGCGGAATAGAGAGCATATCAGAAGCTGAACAAGCCATGATGTTCGAACTACACCAAAAATGCTTACCTATCTCTGGAGCTACTGACGAAATGGCTAAGCAAGCAATGACAGGAAATTTTCCAGAAGATCCTGCCTTTAAGGAACACGTATTCTGCATGTCCAAAGGTTTTGGTTTCTTCAACGAAAAAGGAGAAGTAAATACAGCTGTAGTGGAAGGTGAATTGAACAAGAGAGTTCCAGATCCAGCACTAAGGGAAGAAATTAGAACAAAATGTTTAGTAATGAAAGAAACCCCTCAAGAAACAGCTTTCCAGACTGCTAAGTGTATGTTTGCTTATAAAGACAAACTTATG…	MNTYCVIFFLAVAFLSGIESISEAEQAMMFELHQKCLPISGATDEMAKQAMTGNFPEDPAFKEHVFCMSKGFGFFNEKGEVNTAVVEGELNKRVPDPALREEIRTKCLVMKETPQETAFQTAKCMFAYKDKLM	Ramsdell OBP9.
DvirOBP75	75			scaffold_00354	184,303-189,561	-	2 | 01	5259	133	Minus-C	ATGAATACATATTGTATTATCTTTATCTTGGCTGTTGCTTTTCTAAGCGGAATAGAGGGCATGTCAGAAGCTGAACGAGCCATGGCGGACTCACTACACAAAAAATGCTATCCTATCTCCGGAGCTACTGAAGCAATGATTAACCAAGCAAGGGAAGGAAATTTCTCAGAAGATCCTGCATTTAAGGAACACTTATACTGCATGTGCAAAGGTTATGGAATCTTTAAGGAAAGTGGTGAAGTAAATATAGATGTAGTGCAAGCTATATTGCAGCAGAAATTCCAAGACCCGGCTCTAAGGGATGAAGTTAAAGCAAAATGTTTAGTAATGAAAGAAACTCCTCAGGAAACATCTTTACAAAGTATAAAATGTTTGTATGATTTTAAAGAAAACATTCTG…	MNTYCIIFILAVAFLSGIEGMSEAERAMADSLHKKCYPISGATEAMINQAREGNFSEDPAFKEHLYCMCKGYGIFKESGEVNIDVVQAILQQKFQDPALRDEVKAKCLVMKETPQETSLQSIKCLYDFKENIL	-
DvirOBP76	76			scaffold_00354	160,675-167,554	-	1 | 0	6880	129	Minus-C	ATGTATTATTCTGTTATATTATTGTTCCTTGGTGTTCTTTTTTCACACGGAGAGTGCCTTTCTGATGAAATGAAAGCCAAAATAATGGACATAGCAAAGCAGTGCAATGCTGCCACAGGAATAGATGATCAGGTAGTAGCTCAAGCATTGGCAGGAAATTTCCCTACAGACGATAAGTTCAAAAAATTCGTGCTATGTTTTGGCAAAATGATCGGATTTCTGGACGAAGAAGGTAATCCAAACATTGCTGCTATTTCCGAAGCGATGAAGATGAATTTTGGTGATCAAATGTCGACAGATGTCATTATGGGGTGCGCGAAGAAAGAAAGTACGCCAGAGGATACGGCGTATAATGTATTTAAATGTTCCTTTAAGGTTATTCATATGTAA	MYYSVILLFLGVLFSHGECLSDEMKAKIMDIAKQCNAATGIDDQVVAQALAGNFPTDDKFKKFVLCFGKMIGFLDEEGNPNIAAISEAMKMNFGDQMSTDVIMGCAKKESTPEDTAYNVFKCSFKVIHM	Ramsdell OBP3.
DvirOBP77	77			scaffold_00489	81,708-109,112	+	1 | 0	27405	137	Minus-C	ATGCAAGCTTTGGCTGTATTTCTACTCGTTATATCTTTTATTGGGCTCTCAGTGAATGAAATGACTCCAGAGATCAAAGCAAAAGTGATAGAGATTGGAAGATCTTGCATGGAAGAAAGCGGAGCAGACTTGGAACTGATTATAAAACTTCAACAAGGAGAGTTCACTGATGATCCTAAACTCAAGCAACAATTTCTTTGCATGAATAAAAAAATTGGCCTTCAAAAAGAAAATGGGGATATAGATGAAGCCGCAATTAGAGAGAGAATTAATCAATTTACGAACGATCCTAAGAAAACAGAAGAGCTTATGAAGGAATGTGTTATTAAGGAAGCGGCCGCTGAAGAAACTGCTTTCAAAAGTATTAAGTGTTTATATGATAAAGCTCCGAAGGATGCT…	MQALAVFLLVISFIGLSVNEMTPEIKAKVIEIGRSCMEESGADLELIIKLQQGEFTDDPKLKQQFLCMNKKIGLQKENGDIDEAAIRERINQFTNDPKKTEELMKECVIKEAAAEETAFKSIKCLYDKAPKDAIKKF	-
DvirOBP78	78			scaffold_00489	120,487-126,770	+	1 | 0	6284	141	Minus-C	ATGTTTTATTCCATTTTTTTGCTCATCTTTTGCATATTTGAAGTGTCCAGTGTGCACGCTACTGTTCTCTCTCCAGAAGTTCAAGCGACAATATTAAGTATCGGTAAAAAATGTGTAGAAGAAACGGGAGTAGATGTCAGCAAACTAATAGAAATCCGAGAGGGCAACTTTGTTGAAGATCCCAAAGTTAAAGAGCATCTTCTTTGTATGTCGAAAACAAGCGGCGCTCAAAAGGAAAATGGCGATTTTGATGAGGGTAAAATTAGAAAAACTTTGATTGATATTTCTAAGGATCCTGCGAAGACAGATGAAGTAATTAAGAAATGTATGATCAAAAAACCATTGCCCGAAGACTCTATATTTGAGAGCTGTAAGTGTCTATATGGCGAAATACCCAAA…	MFYSIFLLIFCIFEVSSVHATVLSPEVQATILSIGKKCVEETGVDVSKLIEIREGNFVEDPKVKEHLLCMSKTSGAQKENGDFDEGKIRKTLIDISKDPAKTDEVIKKCMIKKPLPEDSIFESCKCLYGEIPKEEILALKE	-
DvirOBP79	79			scaffold_00489	56,263-147,584	-	2 | 01	91322	143	Minus-C	ATGAATTTGAAATTTCTCTTCGGTGTATTTACTGTGTATGGTGTACTATTCATCCATGTTAAAGCAGAGGAAGACAGCAGTGAAGAGGTAACCTTAACGAAGCAACAAGTTTTTGACTACTTAAAAATCTTGAAGAAATGTGAATTGGATAGTGGCGCAAAACCAAAGTATATCCGTAATAGTATAATGGGACGATTTAAGCCAGAACCAAAGTTTAAAGATTATTTATACTGCTTGGGAAATTCGACAGGATTGTTAGATAAAGAAGGTAACATTGATAAAAAAGCGTTTCTACACAAGACAAATTCGCTAATAAAGGATAAGGAACAGGCTGAAAAAATAGTTAATTCGTGTTTGTCACAAGAAGCTGATAAACCGACAGCAATATTTAACACTCTT…	MNLKFLFGVFTVYGVLFIHVKAEEDSSEEVTLTKQQVFDYLKILKKCELDSGAKPKYIRNSIMGRFKPEPKFKDYLYCLGNSTGLLDKEGNIDKKAFLHKTNSLIKDKEQAEKIVNSCLSQEADKPTAIFNTLTCYNGMRSKI	OBP77 and 78 assembled within the first intron of OBP79 on the opposite strand; model confirmed from transcriptome data.
DvirOBP80	80			scaffold_01363	346,207-353,225	-	1 | 0	7019	134	Minus-C	ATGAAGTTCTTGGTTTTTAGCTTGGTCTTTGCTGTTTACTATGCAAATGCAGCTATTACTCCCGAACAAGCTGAGAAGATCAAAAGTTTCCACAAAGAATGTCTTCCGGAATCCGGAGTTAATCCCGAATTGGTTCAAAAGGCAAGACAAGGAGATTTCGCCAATGACGACAAGCTAAAAGCACATATCTTCTGCGTCTCCAAGAAGATCGGTTTCCAAAACGATGCCGGTGAAATTCAAGTGGAAGTTCTCAAAGCCAAAGTGGGTGCTGCCTTAGAAGATCCAGCTCTTGCTGCCCAATTGATCGGCACCTGTGCTAAGCAACAAGCAAATGGACCCGAAACGGCCTTTGAAACCATAAAATGCTATCACGAAAAGACACCAATTCATCTTAGTATT…	MKFLVFSLVFAVYYANAAITPEQAEKIKSFHKECLPESGVNPELVQKARQGDFANDDKLKAHIFCVSKKIGFQNDAGEIQVEVLKAKVGAALEDPALAAQLIGTCAKQQANGPETAFETIKCYHEKTPIHLSII	-
DvirOBP81	81			scaffold_00489	556,960-582,311	-	2 | 00	25352	133	Minus-C	ATGAAGGTGCTAACATTGACTTTTGTGCTGTTCGTACCTTACGTAATTTCTCAGAATATCGCTCAGTTTACTCCACTCATAGCTGCCCATCAAGCATGTGCATCAAGGACCGGGATACAACCCGACTTAGTCAGTGGAATGTTACAAGGGAGATTTCCGAATAATCCGGCTTTAGCAGACCATTTGTTTTGTATACATAAACGACTTGGGATCCAAGACTCTGATGGATCAATAAATACAAACCGAATTGGACAACTGGCAGGAATAATCGCTCCAAATGCATCACCAGAAAGGATCCAAGAGGTCATCAATGTTTGCGCAGTTCAAAAAGGTAGCCCAGGAGCTACAGCCCTTGATATGGATCGTTGTTTATACAACCAAGCAGGTGGAGCTTTAGGA…	MKVLTLTFVLFVPYVISQNIAQFTPLIAAHQACASRTGIQPDLVSGMLQGRFPNNPALADHLFCIHKRLGIQDSDGSINTNRIGQLAGIIAPNASPERIQEVINVCAVQKGSPGATALDMDRCLYNQAGGALG	-
DvirOBP82a	82	a		scaffold_00054	1,261,565-1,274,626	-	1 | 0	13062	128	Minus-C	ATGAACAGTATTGTTTTATTGGCCGTGTGCCTGTTGATTGTCACCAATTACATGGCAAATGGCGTGACAGCACCAGAATTAAAAAACCTCTGGGACGATTCACTTCAAAAGTGTAATATAGCGTCAAGCGCGGTTGACAAAAGTTTTGAGACTGGCTCCATGGATCCTTCATTAGTGAAAGGCATTGCTTGCTTATACAAAAATCTGGGAGTCCTCACTGCTGACAATGAATTTAACAAAGAATTATTTAAAGCACATTTATCGTTATTTGTGGATGACGCTGACCAAATTGAAGAAATAGCAGATGCGTGTCTTATAAAGAAGGCTACTCCGGAAGAAAGTGGCATGGAGTTGTTTAAATGTTCAACTAAGAAGATGAAACATTAA	MNSIVLLAVCLLIVTNYMANGVTAPELKNLWDDSLQKCNIASSAVDKSFETGSMDPSLVKGIACLYKNLGVLTADNEFNKELFKAHLSLFVDDADQIEEIADACLIKKATPEESGMELFKCSTKKMKH	DvirOBP82 is confirmed via transcriptome data as an alt splice with a shared first exon and mutually-exclusive second exons.
DvirOBP82b	82	b		scaffold_00054	1,227,461-1,274,626	-	1 | 0	47166	128	Minus-C	ATGAACAGTATTGTTTTATTGGCCGTGTGCCTGTTGATTGTCACCAATTACATGGTTAACGGTGAAACAAAGGCAGAACTAATACAACAATGGGAACAGGCCATTAAAAATTGTAATCTAAGTCAGGAAATTGTGGATAAACTCCTCGGGCCATCCTTGGATGCGTCTTTTGCCAAAGACATTACCTGCATATACAAATCGCTTGAAATTATGAATCCCGATGGCACATTTAACAAGGATAAACTTAGATTGCCTTTACAATATAATATATTGAACGATGACGATAAGATAGAAAAAGTGATGGATATGTGTGCTGTACAGAAAGCTACTGAAGAAGAAAGTAGTTTGTATTTGTTTAATTGCATGGGAAACATTTTCAAACAATAG	MNSIVLLAVCLLIVTNYMVNGETKAELIQQWEQAIKNCNLSQEIVDKLLGPSLDASFAKDITCIYKSLEIMNPDGTFNKDKLRLPLQYNILNDDDKIEKVMDMCAVQKATEEESSLYLFNCMGNIFKQ	-
DvirOBP83NTE	83		NTE	scaffold_00054	1,219,824-1,220,153	-	N/A	330	109	Minus-C	TTTAACGGTGAAACAGAAGCAGAACTAATACAACAATGGGACCAGGCCATTAAAAATTGTAATCTAAGTAAGGAAGTTGTGGATAAACTCCTTGGGCCAGCATTGGATGTGTCTTTTGCCAATGACATTACCTGCATATACAAATCGCTTGAAATTATGAATCCCGATGGCACATTTAACAAGGATAAATTTAGAGTGCATTTAAAATATATATTGAACGATGAGGATAAGATAGAAAAAGTTATGGATATGTGTGCTGTACAGAAAGCTACTGAAGAAGAAAGTAGTTTGTATTTGTTTAATTGTATGGGAAAAATTTTCAAACAATAG	FNGETEAELIQQWDQAIKNCNLSKEVVDKLLGPALDVSFANDITCIYKSLEIMNPDGTFNKDKFRVHLKYILNDEDKIEKVMDMCAVQKATEEESSLYLFNCMGKIFKQ	Missing short first exon with signal sequence. Highly likely this is a third isoform of the OBP82 alt splice, but no transcriptome support.
DvirOBP84	84			scaffold_00054	1,198,941-1,218,214	-	1 | 0	19274	139	Minus-C	ATGAAGATTACGATTTTCTGTGTTTGTTTTGCAGCTATTGTGTCTGCGACTTTTGCAGATACCAGGAGATCTCCTAACTTAAAATATCAAGAAGCAAGAAAGAAATGCCAAGACGATCCAGTCACCAGCCTTGATCGAGAAACTCTAAAAAATGCTTTCAGAGGTGACGTTGACGTTGCTAGTTTCGGCGGCCATGCGCTTTGCATATACAAGAACCTACAGATCTTAGATGAAAAGTCTAACATCAACAAAGCAGAACTGAGAAGCAGTTTGGACTATATAATAACCGATGCACATAAACTAGATCAAGCTGTGGAAGATTGCGCTGTGAAGAAAGACACTCCAGAAGAAACTGCGGTTGAAATATTTAAGTGTACTAAGCGAGCTATGGCACCATAT…	MKITIFCVCFAAIVSATFADTRRSPNLKYQEARKKCQDDPVTSLDRETLKNAFRGDVDVASFGGHALCIYKNLQILDEKSNINKAELRSSLDYIITDAHKLDQAVEDCAVKKDTPEETAVEIFKCTKRAMAPYLPHYDM	-
DvirOBP85	85			scaffold_00431	783,226-806,141	-	1 | 0	22916	136	Minus-C	ATGTGGATTTTTCAATATATCTTGTGTGTTTTTTTCTTCGTCTATTTACCTATATCCGTCAAGGCTAGTGAACGTGTAGAAACTCACCGACAATGTCAGGCTAATACAAAAACAAAACTTTCAGATGATATAGTTCATAAACTTCACACAGGAGAAGAAGTAAATGATCCAATTTTAGGTAAACACATGCTCTGCATGTTTACAAAGATGCTTATAATGAACGCAGATGGAGATATAAATGCGGAAGTGCTGAGGACAAAAGCAAACAGAGCTTTGAAAGATGAGAATAAACTTAATGCGTTGGTCAAAAGATGTAGCATCAAGGAGCCAGGAAGTGCCGAAGATGCTGCCATAAAATTACTTAAGTGTGTTGAAATAGACGTCCCAGTGATTAAGCAC…	MWIFQYILCVFFFVYLPISVKASERVETHRQCQANTKTKLSDDIVHKLHTGEEVNDPILGKHMLCMFTKMLIMNADGDINAEVLRTKANRALKDENKLNALVKRCSIKEPGSAEDAAIKLLKCVEIDVPVIKHQYT	-
DvirOBP86NTE	86		NTE	scaffold_00810	598,234-598,755	-	N/A	522	173	Minus-C	GCTAGTTACGGACCTGGTGGTCACGGAGGCGGTGGTTACGGAGGCGGTGGTTACGGAGGTGATGAAGACGGTGATTACGGAGGTCACGAAGGCGGTGGTTACGGAGGTCACAGAGGCACACACGGAGGTGGTGGTCACAATAGAGGTCGTATACATGTCTACCAAAATTTCATCCTTCCACAAGAAGAAAAAGATATCCTCCATAATTATCATCTTCAGTGTCAAAGACAAAGTAAATGCGGTATGGAATACATCAGAAGCCCCCACCAATACGAAGACTACGAGCCTTTGGGAAAATACATGTTGTGTGTTTGTCAGAAATATGGATTCATGTACCCTAATGGACGTTTCAACTATGACATGCTAAGTCGCAAACTTGGATTGGTCTGTACTGACGAA…	ASYGPGGHGGGGYGGGGYGGDEDGDYGGHEGGGYGGHRGTHGGGGHNRGRIHVYQNFILPQEEKDILHNYHLQCQRQSKCGMEYIRSPHQYEDYEPLGKYMLCVCQKYGFMYPNGRFNYDMLSRKLGLVCTDEDPEVYIDGCAVPSANPYSTAVKLINCLDDYGFHYLDQCVY	Assembly duplicate of exon 2 2.5kb downstream. Missing short first exon with signal sequence. Unusual length confirmed from transcriptome data.
DvirOBP87	87			scaffold_00810	581,769-585,345	-	1 | 0	3577	195	Minus-C	ATGAAAGCAGTTGTTATTTTCTCATTGTTTATTGCTGCCACTATGGCTAGCTATGGACATGGAGGTGGATCATATGGAGAAGGTCTTTATGAAGGAGATGAACAATACGGAGAAAGTAATTATGGAAGAGGTGAACAATACGGAGAAAGGCATTATGGAAGAGGTGAATCACACGGAGAAGGTCATTATGGAGGAAGACATCATGGAAGTCATGGAAGAGGTCACTACTTCAAAAACTTCGTCCTCGCAAGTCGTGAAAAGTCGTTGCTTCATCGGCTCCACTCACAATGCCAAGAGGAGAGCTCGTGTGAATTGGAATACATCCAAGATCCGTTCAGATACGAGGATTACGAGCCTTTGGGAGATTATATGTTATGCCTGGCCAAGGGATATGGATTT…	MKAVVIFSLFIAATMASYGHGGGSYGEGLYEGDEQYGESNYGRGEQYGERHYGRGESHGEGHYGGRHHGSHGRGHYFKNFVLASREKSLLHRLHSQCQEESSCELEYIQDPFRYEDYEPLGDYMLCLAKGYGFMGRHGQLNMENLRYKLGMICGEEDPEYYIKTCAVPGEYPVNTAFGLWRCLDNHGFHFLKECL	-
DvirOBP88	88			scaffold_00810	556,383-558,873	+	1 | 0	2491	156	Minus-C	ATGAAAGCAATTGTGTTACCTTTGTTTATTGTTGCTGCTTTGGCAAGCTATGGAGATGCTTTATTTGAGAAAAGCCTTTTTGAAGGAGGACATCATGGAATAAAACACTATTTCAAAAACTTCCTCCTTCCAATCCATGAGAAGTCCTTTCTTCACAGTATTCATCTAGATTGCCAAAGAGAGAGTTCATGTGAGCTTGAGTATCTACAAAATCCATTCGAATATATGGACTATGAACCTTTGGGAAACTACATGTTGTGCATGTCTAAAAGATACGGATTCATGGGACGTCATGGACATTTAAAGTTGAAACACTTAAGACATAAACTTAGAATGATCTGCGGTAAAGAAGATCCTGAATTTTACATCCATGCTTGTGCGGTTCCCTCCCTCAACCCT…	MKAIVLPLFIVAALASYGDALFEKSLFEGGHHGIKHYFKNFLLPIHEKSFLHSIHLDCQRESSCELEYLQNPFEYMDYEPLGNYMLCMSKRYGFMGRHGHLKLKHLRHKLRMICGKEDPEFYIHACAVPSLNPIHTASNLWKCLDHHGFHFLRKLF	-
DvirOBP89	89			scaffold_01209	112,536-124,870	-	1 | 0	12335	142	Minus-C	ATGAAGAGCCTTGTTGTGTTTTTGTGCGTTTTAGTGGCAGTTCTTTTAATTTGTATACTTTATTTTTGGGGAAGCAACCTATCACAGCATGATCGCCAGTTTTTACGCCAAGTGCATGAGTCTTGTCAACATGATCCGAAAACTTACTGTGATGAGCATAAGCTGAGGAACCTGCAACATAACATAAATGATCGTCAAGTTGGAATTCACATGAAATGCATGGCTGTGAAGGCTGGCTTGATGAAACATCACGGCGATTTAGATATAACCATAATAAAAATAAAAATTTCATCGGTAATACACGATCAAGGCAAAGTTAATAAATATGTTCATAAGTGCGCTCATAAAGCGGAGTATCCTGAAAAAACGGCTAATATGTTATGGCTCTGTTTTATCCAG…	MKSLVVFLCVLVAVLLICILYFWGSNLSQHDRQFLRQVHESCQHDPKTYCDEHKLRNLQHNINDRQVGIHMKCMAVKAGLMKHHGDLDITIIKIKISSVIHDQGKVNKYVHKCAHKAEYPEKTANMLWLCFIQNGIDYYHRL	-
DvirOBP90	90			scaffold_01209	169,649-172,340	+	1 | 0	2692	137	Minus-C	ATGAAGTATTTAGTTGTTCTTGCTTGTGTTGTTGTTGCGGCTGTGGCTAGCCACCTGCCCAACTTACCCGAAAACGAAAGACTTAAACTAGCTCAAGTTCACAGAGACTGCCAAGCCGACCCAAAAACTTACGTCGACGAAGACAAACTTAGGAAGCTTCCAAACTTCGTTGAAGACAAACAAGTGGGCATTCATATGCGATGCATGGCAGTAAAGTCAGGATTAATGAAGCAAAATGGAGACCTCGACATTCCTAGCATTACCCAAAAATTTGGTTTGGTGATCAAAGATCATTCTAAGGTTAACGGATTCGTCCAACAGTGTGCTAAGAAAGCAGACACACCAGAAAAGACAGCTATTCTTCTTACCTTATGCTGTGTCAAAAACGACATTCAGTAT…	MKYLVVLACVVVAAVASHLPNLPENERLKLAQVHRDCQADPKTYVDEDKLRKLPNFVEDKQVGIHMRCMAVKSGLMKQNGDLDIPSITQKFGLVIKDHSKVNGFVQQCAKKADTPEKTAILLTLCCVKNDIQYYHKL	-
DvirOBP91	91			scaffold_01209	192,141-201,208	-	1 | 0	9068	137	Minus-C	ATGAAATACTTGGTTGTTCTTGCTTGTGTTGTTGTTGCGGCTGTGGCTAGTAACCTGCCCAACCTACCCGAAGGCGAAAGACTTAAACTAGCTCAAGTCCACAGAGACTGCCAAGCCGACCCAAAAACGCACGTCGACGAAGACAAACTTAGGAAACTCCCAAACTTTGTTGAAGATAAACAAGTTGGTGTTCATATGCGATGCATGGTAGTAAAAGCAGGATTAATGAAGCAAAACGGAAAATTGGACGTTCCCAGTATTACCGAAAAATTCCGTTTGGTGATCAAGGATGCTTCCAAGGTTAACGCATTAGTCCAACAGTGTGCTGTTGATTCTGAAACTCCCGAAAAGACATCTATTCTGTTCACCCTTTGCTGTGTCAAAAATGACATTCAGTAT…	MKYLVVLACVVVAAVASNLPNLPEGERLKLAQVHRDCQADPKTHVDEDKLRKLPNFVEDKQVGVHMRCMVVKAGLMKQNGKLDVPSITEKFRLVIKDASKVNALVQQCAVDSETPEKTSILFTLCCVKNDIQYYHKL	-
DvirOBP92	92			scaffold_04675	72,794-74,360	-	1 | 0	1567	137	Minus-C	ATGAAATCCTTTATTGTTTTATCTTGTGTTTTAGTGGCAGCTATGGCTAGTCATTTACCAAACCTGCCTGAAAGTGACAGAATTAAACTAGCTAAAGTACATGCCGATTGTCAAGCTGATCCAAAAACCTATGTAGATGAAGACAAATTAAGAAACCTTCAAAACAACATCAATGACCATCAAGTAGGTGTTCATATGTTCTGCATGGGTGTAAAAGCAGGATTATTGAAGAGAAACGGAGACCTTGATATTCCTGCTATTACCAGCAAAGTTTCCTTGGTGGTTAAAGATCAGTCTAAGGTTGATGGACTCGTCCAAAAATGCGCCAAAAAATCAGACAACTCAGGAAAAACCGCCAACTTGTTGTTCGTGTGCTTCGTCCAAAACGATATTCAATAT…	MKSFIVLSCVLVAAMASHLPNLPESDRIKLAKVHADCQADPKTYVDEDKLRNLQNNINDHQVGVHMFCMGVKAGLLKRNGDLDIPAITSKVSLVVKDQSKVDGLVQKCAKKSDNSGKTANLLFVCFVQNDIQYYHNL	-
DvirOBP93	93			scaffold_04675	29,064-31,389	-	1 | 0	2326	137	Minus-C	ATGAAATCCTTCATTATTTTCGCTTGTGTTTTAGTGGTGGCCATGGCTAGCCATTTACCAAACCTTCCCGAAGGCGAAAGAATTAAACTAGCTAAAGTACATGCTGACTGTCAAGCTGATCCTAAAACCCATGAAGATGAAGATAAGTTGAGAAACCTTCAGAATAACATTGATGACCATCAAGTAGGTGTTCACATGTTCTGCATGGCTGTAAAAGCTGGTTTATTGAAGAGCAACGGAGACCTTGATATTCCTGCTATTACCAGCAAAGTTTCCTTGGTGGTTAAAGATCATTCTAAGGTTGATGGACTCGTCCAAAAATGCGCCAAAAAATCAGACAACTCTGGAAAAACCGCCAACTTGTTGTTCCTGTGCTTCGTTCAAAACGATATTCAATAT…	MKSFIIFACVLVVAMASHLPNLPEGERIKLAKVHADCQADPKTHEDEDKLRNLQNNIDDHQVGVHMFCMAVKAGLLKSNGDLDIPAITSKVSLVVKDHSKVDGLVQKCAKKSDNSGKTANLLFLCFVQNDIQYYHKL	Ramsdell OBP11.
DvirOBP94	94			scaffold_02913	1,043-4,284	-	1 | 0	3242	137	Minus-C	ATGAAATCCTTCATTGTTTTCACTTGTGTTTTAGTGGCAGCCATGGCTAGCCATTTGCCAAACCTGCCCGAAAGTGAAAGAATTAAACTAGCTAAAGTACATGCCGACTGTCAAGCTGATCCCAAAACCTATGTAGATGAAGATAAATTAAGAAACCTTCAAAACAACATCAATGACCATCAAGTAGGTGTTCATATGTTCTGCATGGCTGTAAAAGCAGGATTATTGAAGAGCAACGGAGACCTTGATATTCCTGCTATTACCAGCAAAGTTTCCTTGGTGGTGAAAGATCATTCTAAGGTTGATGGACTCGTCCAAAAATGCGCCAAAAAATCAGATAACTCTGGAAAAACCGCCAACTTGTTGTTCGTGTGCTTCGTCCAAAACGACATTCAATAC…	MKSFIVFTCVLVAAMASHLPNLPESERIKLAKVHADCQADPKTYVDEDKLRNLQNNINDHQVGVHMFCMAVKAGLLKSNGDLDIPAITSKVSLVVKDHSKVDGLVQKCAKKSDNSGKTANLLFVCFVQNDIQYYHKL	-
DvirOBP95	95			scaffold_02911	114,421-129,900	+	1 | 0	15480	126	Minus-C	ATGAAGGGAACAATTTTTTTCGTCCTAATTGCTTGTATTCTATCAGCTGTTATAGCTGATGTAGCTCAACACCTCAAAGCTAGCAGCATAGTCCAAAAATGTCAAGGTACTGACGGACCAGTAAACTTGATTAAACAGATCAGAAGTGGTCAGAAGCTCAATGTGGAAGAAGCTGGCCAGATTGCCCTTTGCATGAACATTAAAGCCGGTGTTATGAACGAGAACGGTGACATTCTGACTGATAACTTAAAGCCCAAGTTAGAAAGGCGTCTGGGAAACTCTAAAGCGACAAACGTTATCAACGATTGTGGAACGCGTAATGGAAATAGTGCCAAAGAGGTTGCGCTTAATTTTGTTAAATGTATGCAAAAATATATTTAG	MKGTIFFVLIACILSAVIADVAQHLKASSIVQKCQGTDGPVNLIKQIRSGQKLNVEEAGQIALCMNIKAGVMNENGDILTDNLKPKLERRLGNSKATNVINDCGTRNGNSAKEVALNFVKCMQKYI	-
DvirOBP96NTE	96		NTE	scaffold_02911	144,497-144,865	-	N/A	369	122	Minus-C	GCCGCATCTCATTCTGAACATGAAAGAGTACAATCAATGATCAGAGAATGCCAAAAGGAATCCGGTTCAACTGTAAACGAAATTGCAAACGTTAAACTTGGTATTATAAACCCTGATACCGGCAAGCAAGTTCTTTGTGTTCATCGTAAAGTGGGAACACTGGATCAGAATGGAGACGTTATTCCTGACAAGTTCAAGCAACACATTGAAGCTATTACTGATGACAATGATCGTCGGAAAGAGTTTCAAGATAAGTGTGGAAAAACTGTAGGAGAAAATCCCGAAGTTAAAGTTATTAATTATGATAAATGTGTACAGTCCGTCATAGCAAGATGCTTGATTTATGTAAATATCGGTAAAAATGTATGA	AASHSEHERVQSMIRECQKESGSTVNEIANVKLGIINPDTGKQVLCVHRKVGTLDQNGDVIPDKFKQHIEAITDDNDRRKEFQDKCGKTVGENPEVKVINYDKCVQSVIARCLIYVNIGKNV	Missing short first exon with signal sequence.
DvirOBP97	97			scaffold_02911	160,979-161,810	+	1 | 0	832	133	Minus-C	ATGAAACTAACATATTATATATTATATATTTTAAGTATTGCTTTGGTCTGCTTATCAGCGACCACAGCCAATACCGAACGTCAAAGAATAGAAAAAATGATTAAAGAATGCCAAAAAGAATCCCGTTCAACTGTAAATGAAATCGCAAACATTAACATTGGGGATACAAACGCTGATACGGGTAAGCAAGCTCTTTGTGTTCATCGTAAATTAGAAACACTGGATCAGAATGGAGACGTTATTCCTGATAAGTTCAAGCTACACATTGAAGCTATTACTGACGACAACGATCATCGGAAAGAGTTTCAAGATAAATGTGGCAAAACTCAGGGAAAAAATCCCGAAGTCAAAGCTGTTAATTTTGATAAATGTATGCAATCCGTCCATGCTTCATTTATC…	MKLTYYILYILSIALVCLSATTANTERQRIEKMIKECQKESRSTVNEIANINIGDTNADTGKQALCVHRKLETLDQNGDVIPDKFKLHIEAITDDNDHRKEFQDKCGKTQGKNPEVKAVNFDKCMQSVHASFI	-
DvirOBP98	98			scaffold_01692	30,184-54,844	-	1 | 0	24661	128	Minus-C	ATGATGAATGTTGCTTTAGTTTGCTTAACAGCGATAATGGGCAATCCAGAACGGCACAGAGTTCAAGAACTGGTTAAGGAATGTCAAAAAGAATCTGGTTCAACTGTAAACGAAATCGAAAACATTAGAAAAGGAGTTATAACCACTGAAACCGGCAAGCAAGCTCTTTGTGTTAATATTAAAGTGGGAGCACTGGATCAGAATGGAGACGTTGTTTCTGATGGGTTCAAGAAACATGTTGAAGCTTTGACTGACAGCATTGATGGTCGAAAAGAGTTTCAAGACAAATGCGGCAAAACTGAAGGAAAAAGTTCCGAAGATAAAGCTATTAATTTTGTCAAATGTATGCAATCCGTCCTAGCAAAAGTATCTTCCTTATCTATTTGA	MMNVALVCLTAIMGNPERHRVQELVKECQKESGSTVNEIENIRKGVITTETGKQALCVNIKVGALDQNGDVVSDGFKKHVEALTDSIDGRKEFQDKCGKTEGKSSEDKAINFVKCMQSVLAKVSSLSI	-
DvirOBP99	99			scaffold_01692	84,009-91,195	+	1 | 0	7187	132	Minus-C	ATGCAACTAGCAAATATTTTAATTATTGCTTTGGTCTGCGTAACAGCGTACACCGCCAATACTGAAAGGGGAAGATTATCTGAACTGGTTAAGGAATGTCAAAAAGAATCTGGTTCAACCGTTAATGAAATCGAAATCATTAGAAATAATGGAGTTATAACCCCTGATACTGGCAAGCAAGCTCTTTGTGTTAATCGTAAATTTGGTGTACTGGATCAGAATGGAGACGTTATTCCTGATCAGTTCAATCAACACATTGAAATTTTGAGTGGTGGCAACAGTGATGCTCGGAAAGAATTTAAAGACAATTGTAGCAAAACTGAAGGAGAAAATCCCGAAGCTAAAGCTATCAAATTTGTTAAATGTATGCAAACCGTGTTAGCAAAATATCCTGTTTGA	MQLANILIIALVCVTAYTANTERGRLSELVKECQKESGSTVNEIEIIRNNGVITPDTGKQALCVNRKFGVLDQNGDVIPDQFNQHIEILSGGNSDARKEFKDNCSKTEGENPEAKAIKFVKCMQTVLAKYPV	-
DvirOBP100	100			scaffold_01692	205,335-214,323	-	1 | 0	8989	129	Minus-C	ATGAAGCATTTTTTAATTCTGGCTGTGGTCTGCTTAACAGCGACTGCATTTCATATGCCTGAACACGACAGAGTACAGGCCACGATCGCAGAATGCCAAAAAGAATCCGGTTCAAGTGTAGACGAACTGGAAAATGTTAAACTAGGGAAAATAAACCCTGGTACCGGCAAGCAAGTTCTTTGTGTTCATCGTAAATTGGGATTCATGGATGAGAATGGAGACATTCTTGCTGGTCCGTACAAGCAACACGTTGAAATTATTACCTTCGACAAGGGTCGTCAGCAAGAGCTCCAAGCATGTAGCAAACCTGAAGGAGAAAATGCCGAAGCTAAAGCTGTTAATTTTGATAAATGTTTCCAATCCGTTTTACAAAAAATGGGACGTGATTGA	MKHFLILAVVCLTATAFHMPEHDRVQATIAECQKESGSSVDELENVKLGKINPGTGKQVLCVHRKLGFMDENGDILAGPYKQHVEIITFDKGRQQELQACSKPEGENAEAKAVNFDKCFQSVLQKMGRD	-
DvirOBP101	101			scaffold_01692	192,600-200,174	-	1 | 0	7575	129	Minus-C	ATGAAGTCCTTTTTAATTCTGGCTGTGGTCTGCTTAACAGCGACTGCATTTCACAGGCCTGAACACGACAGAGTACAGCAGACGATAGCAGAATGCCAGAAAGAAACCGGTTCAACTGTAAACGAACTCGAAAATGTTAGACTTGGGAAGATAAACCCTGGTACCGGCAAGCAAGTTCTTTGTGTCCATCGTAAATTGGGATTCATGGATGAGAATGGTGACATTCTTGCTACTCCATACAAACAACACGTTGAAGTTATTACTTTCGACAAGGGTCGTCAGCAAGAGTTCCAAGCATGTAGCAAACCTGAAGGAGAAAATGCCGAAGCTAAAGCTGTTAATTTTGATAAATGTTTCCAATCTGTTTTACAAAGAATGGGCCGTGATTGA	MKSFLILAVVCLTATAFHRPEHDRVQQTIAECQKETGSTVNELENVRLGKINPGTGKQVLCVHRKLGFMDENGDILATPYKQHVEVITFDKGRQQEFQACSKPEGENAEAKAVNFDKCFQSVLQRMGRD	-
DvirOBP102NTE	102		NTE	scaffold_00154	1,121,101-1,121,454	+	N/A	354	117	Minus-C	GCTCAAGTTCGCTATCCTGAATATTATAGAGTACAGGACGCCATCGGTGAATGCAAAAGGGAATTAGGTTCAACAGTAGATGAACTCACAAACGTTAAACTTGGGATCATAACCCCTGGTACTGGCAGGCAAGTTCTTTGTGTTCATCGTAGATTGGGATATATGGATCTGAATGGAGACATTATCCCTGGTCCGTATGAGCTACACATTGCAGCTGTTACTGATGACAAGGGCCGCCAGGCAGAATTTAGAAGATGTGGCGCACCTCAAGGTCTCCTACCTGCCGAAGTTAAAGCTATTAATTTTGATAGATGTTTCCAAGCCATTTTACAAATAATGGGTCGTGATGGTTGA	AQVRYPEYYRVQDAIGECKRELGSTVDELTNVKLGIITPGTGRQVLCVHRRLGYMDLNGDIIPGPYELHIAAVTDDKGRQAEFRRCGAPQGLLPAEVKAINFDRCFQAILQIMGRDG	Missing short first exon with signal sequence.
DvirOBP103	103			scaffold_00154	1,166,749-1,179,060	+	1 | 0	12312	135	Minus-C	ATGAAACTGGCGTGTGTTTTAATTATCGCTGGTCTTATGGTCTGCTTAACAGAGGCTCAAATTCGCTATCCTGAATACTATAGAGTACAGGACGCCATCGGAGAATGCAAAAGGGAATTAGGTTCAACAGTAGATGAACTCACAAACGTTAAACTTGGGATCATAACCCCTGATACTGGCAGGCAAGTTCTTTGTGTTCATCGTAGATTGGGATATATGGATCTGAATGGAGACATTCTTCCTGGTCCGTACGAGCTACACATTGCAGGAGTTACTGATGACAAGGGTCGTAAGGAAGAGTTTAGAAGATGTGGCGCGTATCAAGGTCTTCTACCTGCCGAAGTTAAAGCTATTAATTTTGATAGATGTTTCCAAGCCATTTTACAAATAATGGGTCGT…	MKLACVLIIAGLMVCLTEAQIRYPEYYRVQDAIGECKRELGSTVDELTNVKLGIITPDTGRQVLCVHRRLGYMDLNGDILPGPYELHIAGVTDDKGRKEEFRRCGAYQGLLPAEVKAINFDRCFQAILQIMGRDG	-
DvirOBP104	104			scaffold_00068	433,302-441,226	-	1 | 0	7925	128	Minus-C	ATGAACATCTTCTGCTTTTGTCTGCTGGCTTGTTTAGTTGTTGTTAAGGCACAAACACGGGAGCAACAACTTATAACAAAACGAGCAATCGAGGTCCATTGCCAGAAAACCATCCGCCTTACGGATGAATTTGTAAACGAAGTTGGTTCTGGAAAAGAAAGTGATCCTGTAAAGGCAGGAGAATTTGCGTATTGCGTGAATTTTAATATTGGCATCCAAAATGAATTAGGTGAGGTGAATGTTGAAAGAGTTAAACAACTGTTTGGATTCCTTGAAATTAAAGAGGACCAGATTCAAGAGTTTTTGGCAAAATGTACGGCGAAGAAAGAATTAACAAAGGAACAAAATGGTCTTTCTATCACGCAATGTAGTAAAAAATATATTTAG	MNIFCFCLLACLVVVKAQTREQQLITKRAIEVHCQKTIRLTDEFVNEVGSGKESDPVKAGEFAYCVNFNIGIQNELGEVNVERVKQLFGFLEIKEDQIQEFLAKCTAKKELTKEQNGLSITQCSKKYI	-
DvirOBP105	105			scaffold_00068	416,138-422,736	+	1 | 0	6599	132	Minus-C	ATGTGGAATATCAATATTAGGATACTTTTTTTATTTGTTGGATTTGTAACAATTGCACTGGCATCAAGACAAGATATATTGAATAGCATACGAAAACACATCCACGAATGCCAAAAAGAAATAAACGTATCTGATGATTTTGTGGCCGAAATAGGATCTAAAACTGAATCTGATCCAAAGAAAGCTGGCGAATTTGCCTGGTGCGTCAACATTAAGACAGGTATTCAAACTTTGACAGGAGAATTTGCAGACGATAAAATTAAAGAAACTTTTAAAAATCTTGAGATAGATGAAAGTACTGTAAAGATAATTCTGTCGAAGTGTAAACTGAAAACAAGCAGCGGAGGAGGAGAAGCAGCTTTGTTTTACTTCCAGTGCTTAAATGATGTTGTAGATTAG	MWNINIRILFLFVGFVTIALASRQDILNSIRKHIHECQKEINVSDDFVAEIGSKTESDPKKAGEFAWCVNIKTGIQTLTGEFADDKIKETFKNLEIDESTVKIILSKCKLKTSSGGGEAALFYFQCLNDVVD	-
DvirOBP106	106			scaffold_01275	387,215-408,996	-	1 | 0	21782	146	Minus-C	ATGAAATATTTCTGTCTTTTAGTTATGGTTTATCTCAGTGTGGCTTGGGGCAAGCCCAATCTTAAACAGGAAAACGCACAAAAGTTATCCAAAATAATGCCAACATTCATAAAGAATTTACAAGAATGCCAAAAGAAGTTTGATGTCCCAAATCGGTTTTTGAATTCCCAGCTTGGTACGCTAACAGACGGTGAAAAAACCAAATTAGGACAATTTGATCTCTGTACTCACGTAAAAATGGGATTGATGACTGCTACAGGTGGTTTGGTTGACACCAAAATTAGAGAAATTTATAAACTTCAAGGGGAGAGTGATAAACATTTAGATACAATTTTGACCGAATGTAGAAGCAACGATAGTAGAACACCAGAAGAAAAAGCTTTGTTCTACGTACAGTGT…	MKYFCLLVMVYLSVAWGKPNLKQENAQKLSKIMPTFIKNLQECQKKFDVPNRFLNSQLGTLTDGEKTKLGQFDLCTHVKMGLMTATGGLVDTKIREIYKLQGESDKHLDTILTECRSNDSRTPEEKALFYVQCLQSFPLQRKKSVS	-
DvirOBP107	107			scaffold_01950	203,239-232,085	-	2 | 00	28847	215	-C; Dimer	ATGAAAAGTTTGATTTGTTTTTTGAGTTTCGTGGCAATTGCTCTGGGCGCCTTGCAAGACGATGTCCAACAAATGAATCAAATATTACAAATATGCCAAAGGAAGTGGCAAATTCCCCAAGATATTCTGACATACGGAGTTGCAAAGGCAAAACCTCAGGACAGGAATAGGATAGGATCATTTGCCCTCTGCGTATACACGAATCTAGGATTTATGAACCGACAAGGAGATTTGTTAGATGTACAAGTTAGAGAGTATTACAGGGAATCAGATCGGGCTGGAGAAATAAATATTAATGACATACTGACGAAATGTAGACCACCGAGAGGAACACCAGAACAAAAAGCGTTCTTCCATGAGGAATGTATGGAAAACCTTCAGGCAGGAAGTCAGGATCAA…	MKSLICFLSFVAIALGALQDDVQQMNQILQICQRKWQIPQDILTYGVAKAKPQDRNRIGSFALCVYTNLGFMNRQGDLLDVQVREYYRESDRAGEININDILTKCRPPRGTPEQKAFFHEECMENLQAGSQDQLVEQYYGACQQQLGLSDEFIKNSQDKTRLGSFFLCIYSNLGVLSSKGDLIENETTPKCSMPPNLSPALKAWYYQECFKNAMQ	-
DvirOBP108	108			scaffold_01606	182,730-193,311	-	1 | 0	10582	151	Minus-C	ATGAAGAAGTTCATGTTTGGTTTTGCTGTTTTTGTGGTTGTTTTGGCTATCACCAAAGAATCTATAGCTGACACCAACAAAGACCAAAAGTTCCTAGAGGCATTAGAGAAAATGCATGAAAGTTACAACACGTGTGAGAAGGAGTTCGGTCAACAACCGGGTTACGTTGCAGTAGAAGGACATAATAACATAAAGAAAGAAGACGAGGAGAAAGTAGCTGCCTTTACGCTCTGTTTTCTTAGCAAATTAGGTCTTATCTCAAAAAATGGTGATATAATTGAAGACGGAGTTCGAAGTTTTCTAACAGATTTTCTTGGAGATACCGATCGTGAAAAAGAACTCGTACAGAAAGTTTTGACGATATGTAAACCACTTGTTGAATCCCAACTTATTCCACAG…	MKKFMFGFAVFVVVLAITKESIADTNKDQKFLEALEKMHESYNTCEKEFGQQPGYVAVEGHNNIKKEDEEKVAAFTLCFLSKLGLISKNGDIIEDGVRSFLTDFLGDTDREKELVQKVLTICKPLVESQLIPQYKALAFQQCKDKHIKPDH	-
DvirOBP109	109			scaffold_01606	121,551-146,728	-	1 | 0	25178	150	Minus-C	ATGAAGAAGTTAATGTTGTTTGGTTTTGCTGTTTTTGTGGTTGTTTTGGCTGTCACCAAAGAATCTATAGCTGACACCAACAAAGAACAAAAGTTACAAGGGGTATTGCAGAAAATGCATGACCATCACAACACGTGTTCGAAGGAGTTCGGTCAACCACCGGGTTACCTTATACAAGGATTTCAAAACATAAAAAAAGAAGACGAGGCGAAAGTAGGTGCCTTTTCGCTCTGTGTGCTTAGCAAATTAGGTCTTATCTCAGAAAATGGTGCTATAATTGAGGACGGAGTTCGAAGTTTTATAACAGATTTTCATGGAGATTCCGATCGTGAAAAAAAACTCGTACAGAAAGTTTTGACGATATGTAAACCACTTGTTGATTCCCAACTTACTCCACAG…	MKKLMLFGFAVFVVVLAVTKESIADTNKEQKLQGVLQKMHDHHNTCSKEFGQPPGYLIQGFQNIKKEDEAKVGAFSLCVLSKLGLISENGAIIEDGVRSFITDFHGDSDREKKLVQKVLTICKPLVDSQLTPQYKALAFAQCKEKQVKPK	-
DvirOBP110	110			scaffold_01606	90,388-105,995	-	1 | 0	15608	143	Minus-C	ATGAAAAAGTTAATGTTGTTTGTTTCTGTTTTTGTGGTTGTTTGGGCTGATACTGACAGAGACCAAAAGTTAAAAGAGGAACTGAAGAAAGTGAAAGAACATTTAAACACGTGTCAGCATAAGTTCGGTAAATTACCGAGTTACCTTAGTATAAAAGGATTTGAACAAGTAAAAAAGAAAGACGAGGAGTACCTAGGTGCCATTTTCCTTTGTTATAATACCAGACTAGGTCTTATGTCAGAAACTGGTGATTTAATTGAAGACAGAGTTCGCAGATTTTACACAACTCTACATGGAGATTCCGATCGTTCAAAAGAAAACATAGAGAAAATTTTGAAGATATGTAAACCGCCTAGTCATTCCCTATTTACTCCAGAGTATAAAGCTTTCTTTTTTGAA…	MKKLMLFVSVFVVVWADTDRDQKLKEELKKVKEHLNTCQHKFGKLPSYLSIKGFEQVKKKDEEYLGAIFLCYNTRLGLMSETGDLIEDRVRRFYTTLHGDSDRSKENIEKILKICKPPSHSLFTPEYKAFFFESCRDKHILIP	-
DvirOBP111	111			scaffold_01341	120,875-136,131	+	1 | 0	15257	155	Minus-C	ATGAAGAAATTAATGTTGTTTGGTTTTGCTCTTTTTGTGGTTGTTTTGGCTGTCAACACAGAATCTATAGACGACAAGTTGCTATTAGGAAAAAAATCAAAAGAACATTACGACGCGTGTTCGAATGAGTTCGGTAAACCACCGTATTACATTACAGAGGGATATGAAAACCTAAAAAAAGAAGACGAGGCGAACATAGCTGCCTTTTTGCTCTGTTATTTTAGAAAATTAGGTCTTATGTCAGAAAATGGTAATATAATTGATGACGGAGTTCGAAGTTTGTACATACAAATATATGGAGATAACGCTCGGCAAAAAGAAATTATAAACAACCTTTTGAAGAAATGTAAACAAATTAATGACAAAATTGGCTCCCAATTGGCTCCAAAGTATAAAGCT…	MKKLMLFGFALFVVVLAVNTESIDDKLLLGKKSKEHYDACSNEFGKPPYYITEGYENLKKEDEANIAAFLLCYFRKLGLMSENGNIIDDGVRSLYIQIYGDNARQKEIINNLLKKCKQINDKIGSQLAPKYKALVFERCTQMDSIKPDQIKYNLN	-
DvirOBP112PSE	112		PSE	scaffold_00003	4,538,656-4,556,486	-	N/A	17831	109	Minus-C	ATGACGAAGTTAATAATGGTTTTTATTGCTGTTTTTGGGGCTGTCTTGGTTGAAACCGCAGAAAACCAGAGATACAAGCAGATAAAAACAGCGGGAGATGCTTTACGAACGTGTATGCGGAATTTGGGTGACTTGCTGCTTTACGTTGAAGACAAGGACCATATAGGAGAAGTGTACCTCTGTGTATATACGAAACTAGGTATAATGACAGAAGACGGTGATTTAATTGATGACAAATTACACACTTTTTTCATAAATTTACTAGGAGATGCCAAACCGGATAGAGATAGTAGAAAAGAAACCATAGAAAAAAATTTTGAAGACATGTAA	MTKLIMVFIAVFGAVLVETAENQRYKQIKTAGDALRTCMRNLGDLLLYVEDKDHIGEVYLCVYTKLGIMTEDGDLIDDKLHTFFINLLGDAKPDRDSRKETIEKNFEDM	Second exon frameshifted by an internal deletion of ~30bp.
DvirOBP113a	113	a		scaffold_00003	4,516,465-4,529,080	-	1 | 0	12616	158	Minus-C	ATGACGAAGTTACTAATGGTTTTTATTGCTGTTTTTGTGGCAGTCTTGGCTGACACCGCAGAAGAAGACCAACAAAAGGCATACGAAATTTACCAAATGACGGTACAAAAATCCAAGGAGGATCTAGCAGAGTGTGTGCAGAAATTGGGTCGCTTTCCGAGTTACGTTAATGAAAAAGGAAAATATTTTAAAGATGTAAATAAGAAAGAACGGGAGCACATAGGAGAATTGTACCTCTGTGCATATAAAAAATTAGGAGTTATGACAGAAAACGGTGATATACTTGATGACAAATTTTACGCTTTTCTCATAGATGTAAACGGAGATTCCAATGATTATCGGGATAGTAGAAAAGCATACATAGAACAATTTATAACAAGATGTAGACCTCCTAAGCGC…	MTKLLMVFIAVFVAVLADTAEEDQQKAYEIYQMTVQKSKEDLAECVQKLGRFPSYVNEKGKYFKDVNKKEREHIGELYLCAYKKLGVMTENGDILDDKFYAFLIDVNGDSNDYRDSRKAYIEQFITRCRPPKRQGLTPAHKVFLYESCLRNGTFVPSL	DvirOBP113 is confirmed via transcriptome data as an alt splice with a shared first exon and mutually-exclusive second exons.
DvirOBP113b	113	b		scaffold_00003	4,510,524-4,529,080	-	1 | 0	18557	165	Minus-C	ATGACGAAGTTACTAATGGTTTTTATTGCTGTTTTTGTGGCAGTCTTGGGTGACACCACAGACGAACAAACGAGAATCGACACTATACAAAAGGGGGGAAACTCTTTAAAAACGTGTGAGACGAAATTGGGTTTTCAGATACCTTATATCCTTTATCACAAAGGATATAAAAAAGTAAAATATCTTGAAACACAAACCAAGGATCGCATAGGAGACGTTATGCTCTGCGTATATAACCAAATGGGTATTATGACAGGAAATGGTGATTTAATTGAAGAAAAAGTAACCAAGTATTACGAGAATATACTAGGAGAAAACAATAATTATATACTAAAAAAGAATACTACTGTAGAGGTATATAGTAGAAGTGGACTGATAAAGAAAATTTTGGATACATGT…	MTKLLMVFIAVFVAVLGDTTDEQTRIDTIQKGGNSLKTCETKLGFQIPYILYHKGYKKVKYLETQTKDRIGDVMLCVYNQMGIMTGNGDLIEEKVTKYYENILGENNNYILKKNTTVEVYSRSGLIKKILDTCKPYFYLPGNRKVFDYEFCTHTEIFTKYAVFYI	-
DvirOBP114PSE	114		PSE	scaffold_00003	4,479,689-4,486,900	-	N/A	7212	158	Minus-C	ATGACGAAGTTAATAATGGTTTTTATTGCTGTTTTCGTGGCTGTCTTGGGTGACACCACAGACGAACAAAAGAGAACGATACACAAGGGGGGAGACGCTCTAAAAACGTGTGAGACGGAGGTGCGTTATCAGATACCTTATATCCTTTATGAGCAAAGATATAGTATAGTACAAGAAATCGAAACACAGGAGACCAAGGATCACATAGGAGGCGTTATGCTCTGCGTATATAACAAAATCGGTATTATGACAGAAAACGGTGATTTAATTGACGACAAAGTAACCAGTTATTACGGAAATCTACTAGGAGAAAACAATAATTATATACTAAAAAAGAATAATAGTGTAGAGGTGTATACTAAAAGTGGATTGATAAAGAAACTTTTGGATACATGCAAA…	MTKLIMVFIAVFVAVLGDTTDEQKRTIHKGGDALKTCETEVRYQIPYILYEQRYSIVQEIETQETKDHIGGVMLCVYNKIGIMTENGDLIDDKVTSYYGNLLGENNNYILKKNNSVEVYTKSGLIKKLLDTCKPYSYLPANRKVFDYEYCLHTVIFKR	Frameshift present in exon 2.
DvirOBP115	115			scaffold_00003	4,446,457-4,451,228	-	1 | 0	4772	162	Minus-C	ATGACGAGGTTAATAATGGTTTTTATTGCTGTTTTTGTGGCTGTCTTGGCTGACACCATAGAAGACAAAAAGAGATTCGATACGATACAAAAAGGGGCAGACTATTTAAAAACGTGTGAGCAGAATTTGGGTGGGATGTGGACTTACGTTTATACCAAAGGATATAAAAAGATAAAAGAGGAACACAAGGATCTCATAGGAAACGTTCTGCTCTGTGCATATACCAAACTTGGTATTATGACAGAAAACGGTGATTTAATTGACGACAAAGTATCTAGTTTTTACGGAAACCTATTAGGAGAAAACAATAATTATATACTAAAAAACAATAATGATATAGACGTATATACTAAAAGAGGACTGATAGAGACAATTTTGAAGACATGTAAACCGTCTAAG…	MTRLIMVFIAVFVAVLADTIEDKKRFDTIQKGADYLKTCEQNLGGMWTYVYTKGYKKIKEEHKDLIGNVLLCAYTKLGIMTENGDLIDDKVSSFYGNLLGENNNYILKNNNDIDVYTKRGLIETILKTCKPSKDLTPKRKVFSYQYCLHTEIFTKYSGQFPE	-
DvirOBP116	116			scaffold_00431	858,223-874,762	-	1 | 0	16540	139	Minus-C	ATGAAACTAATGTTATTCTTTTTTGTCGCTTTAACCGTAGTGGCATCTCAAGCAGAAGAATTTAACGTTTTCGAGAAATATGTAGAATTTGTACCACAATGTAATTCTACTCTATCTAATCAGGCTTTTAAAGATTTTATGACTAAAAAAAATGCGAATTTGGGTCTAGAAGAACTAGGAAACTTTTTATTTTGCATGAATACGAAATTTCTCACTCAGAATGAAAACGGAGACGTTAATGTTCAACAATTCAACAAAATTGTTGGTACGCTAGTACCTCAAAATAAATTAGAACACTTAACAACAGTGTGTGCTCGTAGACCAGAAGGCCATACAGCAACTCAAACAGCGCTGTTTTTGTTAAAATGTCTTCAAAAGGAGGGAATGGATTTCTCACCC…	MKLMLFFFVALTVVASQAEEFNVFEKYVEFVPQCNSTLSNQAFKDFMTKKNANLGLEELGNFLFCMNTKFLTQNENGDVNVQQFNKIVGTLVPQNKLEHLTTVCARRPEGHTATQTALFLLKCLQKEGMDFSPIMNLYE	-
DvirOBP117	117			scaffold_00431	841,855-845,629	-	1 | 0	3775	136	Minus-C	ATGAAAATTTCAACTACTTTATTTTTGGGTTTACTGTTCACTGCAGCAGTGGTAAGCTCTTTTTCATTTGATGATGATTTCGAAAAATATCTTGACGAGTGTAACTCAAATGATGCTACAAGAATTGACCGTGACGCCTTGGACAAAGCCAAAAGACAAGAAAAATTTAACCCAGATCAGTTGTCTGCCTATCTTAACTGTATTTTTACAAAATTCGGAATTCAGGATGAAAATGGAGATTATAAGCAGCAAAGATTAAATGATTTTATTAAACATGTAGTCAGCGATCAAGGAAATGTTGAAACAATTATCACCAATTGTGGAACGAGACCTGAGGGTACCACTGCAAAGATTGCAGCCTTACATTTGCTTGTTTGCATCAGGAAATATGATAAATTA…	MKISTTLFLGLLFTAAVVSSFSFDDDFEKYLDECNSNDATRIDRDALDKAKRQEKFNPDQLSAYLNCIFTKFGIQDENGDYKQQRLNDFIKHVVSDQGNVETIITNCGTRPEGTTAKIAALHLLVCIRKYDKLRVR	-
DvirOBP118	118			scaffold_00431	833,756-836,161	-	1 | 0	2406	139	Minus-C	ATGAGAACTTTAGCTATTTTGTTTTTGAGTTTATTATTTACTGCAGTGGTAAGCTCCTTTTCATTTGAGGATGACTTTAAAAGATATTTTGCCGAGTGTAACTCAAATGAAGCTACAAAACTTGACCGTGACGCTTTAGCTAAAGTCAAAAGGGGAGAAGAATTTAACCCAGATCAGTTGTCTGCCTATCTTAACTGTATCTTTACAAAGTTCGGAATACAGGATGAAAATGGAGATTATAATCATCAAAGAGTAAAATATCTTATTAAACATGTTGTCATTGACCAGGGAAATGTTGATACAATTATCACCAGCTGTGGAACCAGACCTGAGGGTATCTCTGCACAGGCTGCAGCCCTACATTTACTTGTTTGTTCCAGGAAATATGATGAATTACGT…	MRTLAILFLSLLFTAVVSSFSFEDDFKRYFAECNSNEATKLDRDALAKVKRGEEFNPDQLSAYLNCIFTKFGIQDENGDYNHQRVKYLIKHVVIDQGNVDTIITSCGTRPEGISAQAAALHLLVCSRKYDELRFYSNIY	An assembly duplicate of exon 2 is present in reverse and 2kb downstream.
DvirOBP119	119			scaffold_00431	817,244-825,409	-	1 | 0	8166	139	Minus-C	ATGAGAACTTTAACTGTTTGCTTTTTGGGTTTACTATTTTTTATTGCAGTGGTAAGCGCTATTTCCATTGAGGAAAACTTCCCGAAATATTTTTCTGAGTGTAACTCAAATGATGCTACAAAAATTGACCGGGAAGCCGCAGGTAAACTCAAAAGGGGCGAAAAATTTAATGGAGATCAGATGTCTGCCTACCTTAATTGTATGTTTAAAAAATTCGGAATTCAGGATGAAAATGGAGATTATAATCAGCAAACAGTAACAGATCTTATTAAATATATTGTCAGTGACCAAGGAAATGTTGACACAATTATCACCAACTGTGGGACCAGACCTGAGGGTTCCTCTGCGAAGGCTGCAGCCCTACATTTAATTGTGTGTTCCACGAAATATGATAAATTG…	MRTLTVCFLGLLFFIAVVSAISIEENFPKYFSECNSNDATKIDREAAGKLKRGEKFNGDQMSAYLNCMFKKFGIQDENGDYNQQTVTDLIKYIVSDQGNVDTIITNCGTRPEGSSAKAAALHLIVCSTKYDKLRFPSNY	-
DvirOBP120	120			scaffold_02911	51,419-54,154	-	1 | 0	2736	125	Minus-C	ATGAAGAGTTTTGTTGTCTTACTTGTGATCTATCTTCAAGTATGGGCTGGTGATACATATAGTGACTTAGGTCAAGCCATTCAAGAATGTGGAGCTGGACGTGGCGGGGCAAACGAAGTCAAGGAACCGATGGATCTACAAAAACACGGAGCGACAATCTTCTGCATGTTGAACAAAGGTGGAATAGTAAACGAAAACGGGGATATGATTGAAAATAACGTAAGAGAAATATATTATAGAAAGGTGTCTGCCACTGAAAAAGAAGTGGACGCAGTAATTCAGAAATGTGGGACTAAAAATGGAAAAACTCGCGAAGAGGTTGCTTTTAATTTGTTTATATGTTTACAGGCTTCTCCTCCAGAAACGAAGAAACCTTGA	MKSFVVLLVIYLQVWAGDTYSDLGQAIQECGAGRGGANEVKEPMDLQKHGATIFCMLNKGGIVNENGDMIENNVREIYYRKVSATEKEVDAVIQKCGTKNGKTREEVAFNLFICLQASPPETKKP	-
DvirOBP121	121			scaffold_02911	88,118-97,824	-	1 | 0	9707	135	Minus-C	ATGAAGGGAACAATTTTTTGTGTCGTCCTAATTGCTTGCATTCTAACAACTGCTGCTGATAAATATAGTCACTTAGGTGAAGCCGTGAAAGAATGTGGTGCTGAACATGGCGGGCCAAACGAAATCAAGGGACCGATGGATCTACAAAAACATGGAGCGACAGCCTTCTGTATATTGAATAAGGGTGAAATAATAACCGAAAACGGAGATATCATTGAAAATACTGTAAGAGAAATATATCGAAATATTTATGCCACTGAAACAGAAGTAGATGCAGTAATTCACAAATGTGGAACTAAAAATGGAAAAACTCGCGAAGAGGTTGCTTTTAATTTGTTTGCTTGTTTCGAGCATCTTCCTCCAGAAACAAAAAAAAAACGTGAGAAAGTTGTAAAAGTT…	MKGTIFCVVLIACILTTAADKYSHLGEAVKECGAEHGGPNEIKGPMDLQKHGATAFCILNKGEIITENGDIIENTVREIYRNIYATETEVDAVIHKCGTKNGKTREEVAFNLFACFEHLPPETKKKREKVVKVLL	-
DvirOBP122	122			scaffold_04583	24,367-39,399	-	1 | 0	15033	124	Minus-C	ATGAAGAGTTTTGTTGTCTTACTTGTGATTTGTGCTGAAGCATGGGCTGGTGATAAATTCCTCGACTTAGCTCAAGCCGTAAAAGAATGTGGTGCTGGACCTGGTGGGGCAAATGAACTCAAGGAATCGTTGGATCTACAAAAAGACGGAGCGACAATCTTCTGCGTATTGAACAAAAGTGGACTGATAAACGAAAATGGAGATATGATCGAGAGTAACGTAAGAGAAATATATAAAAACGTGTATGGCAGTGAAAAAGAATTGGACACAGTAATTCTGAAATGTGGGACTAAAAATGGAAAAACTCGCGAAGAGGCAGCTTTTAATTATTTTATTTGTTACCAGACTCTTCCTCCGGAAACGAAAAAACCTTGA	MKSFVVLLVICAEAWAGDKFLDLAQAVKECGAGPGGANELKESLDLQKDGATIFCVLNKSGLINENGDMIESNVREIYKNVYGSEKELDTVILKCGTKNGKTREEAAFNYFICYQTLPPETKKP	-
DvirOBP123	123			scaffold_00851	589,149-601,167	-	1 | 0	12019	118	Minus-C	ATGAAGATACTTATTGTTTTAGTCATTCTATTTGGCATAGCCTGGACTGATGATAATATATTCAAAGACTTCTGGAGAGCCGTGGACGAATGCGAGGCAGGACCTGGAGGTGCAAATGAGGTAAAATTCCCGGTGGACCAACAAAAATCAGGAGCAGCAGTATCCTGCGTTATGATTAAAAGCGGACTCGTCACTGAAAATGGGGACCCAGTGGCAAGTAATATCAGAAAAATGTTTGCAAGCGTAAGAGATGAACAAGAAATTGACACATTGCTCCAGAAATGCACCAAAAACGGAAATACACCTGAAGAGGCAGCTGTAAATATGTTTAAGTGTTTGCAAATAAAAAAGTCTTAA	MKILIVLVILFGIAWTDDNIFKDFWRAVDECEAGPGGANEVKFPVDQQKSGAAVSCVMIKSGLVTENGDPVASNIRKMFASVRDEQEIDTLLQKCTKNGNTPEEAAVNMFKCLQIKKS	-
DvirOBP124	124			scaffold_00851	561,453-577,208	-	1 | 0	15756	133	Minus-C	ATGTTAATTGAATCATTTAACATGAAGTTTTTAGTAGTTCTTTCACTTGTTGTGGCAGTTGCTCTGGCTGGGGAACGTAGAGAGCAGCTCAAAACTGCCTTCCACGAATGCGTCAGCGGCGAGTCAGGAGGGTCAAACGATCCAAGAAAACTGGTATTGCAAGATGATGCAGATGTCGCTAAAGTAGGTGCAGCGATCTTTTGCATCAACAAGAAAACTGGAGTACAGAATGAAAATGGTGATATAAACATAAACGTTCTAAAACAAGATGTCAGCCTTTGGGCAAAGGACGACGTTAAGGCTAGTGAAATTGTTGATGAGTGCACAAAGAACAAAGGAGCAGATGCCAATGAAACTGCATTTAACGTATTCAAATGTTTAGTGAAGAAAAACGGTAAA…	MLIESFNMKFLVVLSLVVAVALAGERREQLKTAFHECVSGESGGSNDPRKLVLQDDADVAKVGAAIFCINKKTGVQNENGDININVLKQDVSLWAKDDVKASEIVDECTKNKGADANETAFNVFKCLVKKNGK	-
DvirOBP125	125			scaffold_00851	530,137-552,620	-	1 | 0	22484	133	Minus-C	ATGCTAATTGAATCATTTAACATGAAGTATTTAGTAGTTCTATCACTTGTTGTAGCAGTTGCTCTGGCTACAGAACGTAGAGGGCAGATCATAACTGCCTACCACGAATGCGTTAGTGGCGAGTTAGGTGGGCCAAACGATCCAAGAAAACTGGTATTGCAAGATAACGCCAATGTCGCTAAAGTAGGCGCAGCGATCTTTTGCATCAACAAGAAAACTGGAGTACAGAATGAAAATGGTGATATAAACCTAACCGTTCTAAAACAAGATGTAGGCCATTGGACAAAGGATGAGGCCAAGGCTAGTGAAGTTGTTGATGAGTGCACAAAGAACAAGGGAGCAGATGCTAATGAAACTGCGTTTAACGCATTGAAATGTTTAATGAAGAAGAACGAGAAA…	MLIESFNMKYLVVLSLVVAVALATERRGQIITAYHECVSGELGGPNDPRKLVLQDNANVAKVGAAIFCINKKTGVQNENGDINLTVLKQDVGHWTKDEAKASEVVDECTKNKGADANETAFNALKCLMKKNEK	-
DvirOBP126	126			scaffold_00851	412,909-420,337	+	1 | 0	7429	126	Minus-C	ATGAAAGTGCTAGTTGTAATTTTTGTTATGATGTCCGTAACAGCGGCAAAAATCACAGATGATTATCTTTCAAAGACTTTTAAGAGCTGCGGTGCGAGCTATGGTGGACCAAACAGCATATTTAAACTTGTAGTTGGCCCAAATCCTGACATCCAAACCTTGGGTCAGAAAGCTCTGTGTGTCGACATTAAAACTGGAGTCACCAATGAAAATGGTGATATTAACAAAACTGTCACTAGGGAGTTCATAATGTTTTTTACGGATGGTAATAAGGAAAAGGCCGACAAAGTTGTAAAGAGTTGCACAAAGCGTGCTGATGTAACTCCAGAAGTTGCAAGTTTTTATTTTTGGCGCTGTGGAAGACTTATTGTCGATAACTAA	MKVLVVIFVMMSVTAAKITDDYLSKTFKSCGASYGGPNSIFKLVVGPNPDIQTLGQKALCVDIKTGVTNENGDINKTVTREFIMFFTDGNKEKADKVVKSCTKRADVTPEVASFYFWRCGRLIVDN	-
DvirOBP127	127			scaffold_00851	497,804-504,690	+	1 | 0	6887	130	Minus-C	ATGAAAGTGTTAGTCGTAATTCTTGTTATAATATCCGTTTCAGCGGCAAAAAAAATCACACTTGACGATCTTTCAGAAGCTTTTATAAGCTGTGGTGCGACCTACGGTGGACCAAACGACATTAGGAAACTCGTAGTTGCTCCAAATCCTGATATCAAAACCTTGGCACCGCAAACTCTCTGTATCAATATAAAACTTAAAGTTACCAATGAAAATTGTGACATTGACAAAACCGTCCTTCGTGAGATTGTAATGCTTCTTACTGGCAATAAGAAAACTGCAGACAAAGTTGACAAGAGATGCACAAAGCGCATTGAGAGTGACACTCCTGAGATTGCAAGTTTTAATTTTTGGCGCTGTGGAAGACTTATTATTGACAATGAAAACAATTAA	MKVLVVILVIISVSAAKKITLDDLSEAFISCGATYGGPNDIRKLVVAPNPDIKTLAPQTLCINIKLKVTNENCDIDKTVLREIVMLLTGNKKTADKVDKRCTKRIESDTPEIASFNFWRCGRLIIDNENN	-
DvirOBP128	128			scaffold_03331	102,840-128,730	+	2 | 01	25891	510	-C; Tetramer	ATGAAGTTGGTGTATTGTGTATGTTTTCTTCTTCTTTTTGGTGTAGTTGCACCAGATGCAGCTGCATTCAAAGAAAAGGTTAAACGACTAGAACAAGAATGCCAAAACGATAAAACAACTTATGTGGATGAGGCGGAATTAGAGAGGTTCAGAAATCATGAGCCGACCACTGCTACCAACTTAGGACTACATTATCTTTGTACTAATATCAAACTGGGAATTCAAGACGAAAATGGAAAGATCAACACAGAGGCCATCAAAAATAATCTTCGTGAAATAATGGTTGGAACAGGCAAAATTAATATAATAGCACATAGATGCAGCCGTAGATTGCCCGAAGAATCAGCAGAAGAAAGTGCTATTACATTATATAGATGTTTACATAAGCCAGCCCATGTA…	MKLVYCVCFLLLFGVVAPDAAAFKEKVKRLEQECQNDKTTYVDEAELERFRNHEPTTATNLGLHYLCTNIKLGIQDENGKINTEAIKNNLREIMVGTGKINIIAHRCSRRLPEESAEESAITLYRCLHKPAHVHNNNHTHIHVHRHKRSIKRSKAHKFCQSDESTRVNESDMEKFKKGEEVDTSKIKNYIFCMNKKFEIQNVDGTVNKDGFKKYLENKVSDKTRANELTRKCSEISDPVAEETAIKLYKCVHENDRQDDQNQNALQQQVKLAFEQCQADPKTFVDKKTLKKARKGKKIDTAGLRAHTFCMSLKLNLQSTDGSIKTETVRKNLEGEETEAKINIIVNICGTRDENDPANLTALKLFKCLYKYEKKREQKKRAFLKRLKQFKKFHQECLSD…	-
DvirOBP129	129			scaffold_00431	906,249-919,842	-	1 | 0	13594	134	Minus-C	ATGAAGACACTGTTAATCTGTTGTTTTATTGTGGCATTTTGGGAGATCAACTTCTCTCCAGAATATGAAGACAACATGAATAAAATAATTGATTCATGCCAACAGGACCCGGGTACTCGTGCTTCTGATGATTGGATACAATCAGAAGACCTGGAAACTGCAGAAAATCAAGGCTCTCATATATTATGCCGATTAGTAAAATGCGGCAGCCTATTCCCTAATGGGGATATTAATCCCGAGGTAATGGAAGCTGATCTTTCGTCAGGTATACCAACTCGTGAGATCGTTCAAAAAATTCTCGACGACTGTGGAAGACGCCTGCCTGGCTTGACAGCTGAACAAAGCGCAGTCAAAAATTTTAAGTGTGTCCTTTCAACTTTTCAGAGTTTGTCCGGTGAA…	MKTLLICCFIVAFWEINFSPEYEDNMNKIIDSCQQDPGTRASDDWIQSEDLETAENQGSHILCRLVKCGSLFPNGDINPEVMEADLSSGIPTREIVQKILDDCGRRLPGLTAEQSAVKNFKCVLSTFQSLSGEK	-
DvirOBP130	130			scaffold_00952	224,127-229,580	+	1 | 0	5454	138	Minus-C	ATGAATTGGTTATTTTTGTATATTACTATTGTTTCATTGACGGCTGTCAATTTAAAACCCTTGCAATTGGTCGACTTAAGTGACTCGTACCTGAACGAAGTACAGAAGATAATAGAAGAATGTCAAGCTAACCCAGCTACTCGTGCTTCTGATGAATGGTTAAAAACGGAAGATCTTGCAACTGCAGATCAATATGGAGGCCACATTTTATGTCGATTAACAAAAGTGGGAAGCTTAAAACCAAATGGAGATGTTGATAAGGATGGAATGAGACGAGATATCTCGAAGGGTATAGCTGATCCGAAGATAGTAAACTTGATTGTTGAAAAATGTGGACATCGCGTTCCCAATAAGTCACCAGAACAGAGTGCTGTTGAAAACTTTAGATGTGTTGTTTCA…	MNWLFLYITIVSLTAVNLKPLQLVDLSDSYLNEVQKIIEECQANPATRASDEWLKTEDLATADQYGGHILCRLTKVGSLKPNGDVDKDGMRRDISKGIADPKIVNLIVEKCGHRVPNKSPEQSAVENFRCVVSTVKSL	-
DvirOBP131NTE	131		NTE	scaffold_09487	15,107-15,454	-	N/A	348	115	Minus-C	ATCGATTTCAGTGACTCTTACCTGGAAAAAATAAAAGAGATAATTAAAGAATGTCAAGCTAACCCAGCTACCAGTGCTTCTGAAGAATGGTTAAAAACTGAAGACCTTGCAACTGCAGATCAATATGGAAGCCATATTTTATGTCGGTTAACAAAGGCGGGGAGCATGAAACAAAACGGAGATATTGATAAGGAAAAAATGCAAAAAGATCTTTTGGAGGGTATAGATGATCCAAAGATAGTAGACTCAATTGTTCAAGAATGTGAAGATCGCGTTCCCTTTACGTCACCAGAACAGAGTGCTATTGAAAATTTTAAATGTGTGAAGTCAGAATTCGAGAATTATTAA	IDFSDSYLEKIKEIIKECQANPATSASEEWLKTEDLATADQYGSHILCRLTKAGSMKQNGDIDKEKMQKDLLEGIDDPKIVDSIVQECEDRVPFTSPEQSAIENFKCVKSEFENY	Missing short first exon with signal sequence.
DvirOBP132NTE	132		NTE	scaffold_19223	795-1,142	+	N/A	348	115	Minus-C	ATCGAGTTCAGCGACTCTTACCTGAAAGAAATAGACGAGAAAATTAAAGAATGTCAAGCTAACAACGCTACCCGTGCTTCTGAAGAATGGTTAAAAACTGAAGATCTTGCAACTGCAGATCAATATGGAAGCCATATTTTATGTCGGTTAACAAAGGAGGGGAGCATAAAACCAAACGGAGATATTGATGAAGAAGAAATGGAAAAAGATCTTTTGAGGGGTCTAGGTGATCCAAAGATAGTAAACTTAATTATGAACGATTGTAAAGATCGCGTTCCCGGTACGTCACCAGAACAGAGTGCTGTTGAAAATTTCAAATGTGTGATTTTAGCAGCCGAGAAATATTAA	IEFSDSYLKEIDEKIKECQANNATRASEEWLKTEDLATADQYGSHILCRLTKEGSIKPNGDIDEEEMEKDLLRGLGDPKIVNLIMNDCKDRVPGTSPEQSAVENFKCVILAAEKY	Missing short first exon with signal sequence.
DvirOBP133	133			scaffold_00339	534,468-539,460	+	1 | 0	4993	141	Minus-C	ATGAAGGCCGCTTTACTTTTACTAGTTTTTATCTGTTTTTTAAATAGGATCTATACCAGACCAAATATTTTTAAATTCAAAGACGCCAAACGAATCCATGCCGCATGTCAAGCAAACTTCGAAACACATGTCAACGAATACCTTGAAAAGCTTCAAGAATTTGACAAGATTGAAGTTCCCAATATGGCGAAGCATACACTCTGTATGAACATTAATGCCGGACTACAATACGAAAACGGTGATATTGCAGTTGAGAGATTAAGAAGCGACTTGGAAGAGGTTTCAATCAACGAAAATAAAATCAACGAAGTTGTTGATACTTGTGGTGTTCGAGCCCCAGGAAGCCCTGAAGATGCAGCTATGGCTTTTGGCAAATGTCTATGCAGTCAATGGCCTCAA…	MKAALLLLVFICFLNRIYTRPNIFKFKDAKRIHAACQANFETHVNEYLEKLQEFDKIEVPNMAKHTLCMNINAGLQYENGDIAVERLRSDLEEVSINENKINEVVDTCGVRAPGSPEDAAMAFGKCLCSQWPQHAICVCST	-
DvirOBP134	134			scaffold_00339	541,522-549,140	+	1 | 0	7619	141	Minus-C	ATGAAGGTCGCTTTACTTTTACTAGTTTTTATCTGCTTTGTAAATAGGATCTATTCCCGACCAAATATTTTTAAATTCAAAGACGCCAAACGAATCCATGCCGTATGTCAAGCAAACTCGGAAACACATGTCAACGAGTACCTTGAAAGGCTTCAAGAATTTGGCAAGATTGAAGTTCCAAATATGGCGAAGCATACACTCTGTATGAACATTAATGCCGGACTACAATACGAAAACGGTGATATTGCAGTTGAGAGATTAAGAAGCGACTTGGAAGAAGTTTCAAACAACGAAAATAAAATCAAAGAAATTGTTGATACTTGTGGTGTTCGAGCCCCTGGAAGCCCTGAAGATGCAGCTATGGCTTTTGGCAAATGTCTATGCAGTCAATGGCCTCAA…	MKVALLLLVFICFVNRIYSRPNIFKFKDAKRIHAVCQANSETHVNEYLERLQEFGKIEVPNMAKHTLCMNINAGLQYENGDIAVERLRSDLEEVSNNENKIKEIVDTCGVRAPGSPEDAAMAFGKCLCSQWPQHAVCVCST	-
DvirOBP135	135			scaffold_00339	561,115-646,615	+	1 | 0	85501	141	Minus-C	ATGAAGGTCACTTTTGTGTTACTAGTTTTTATCTCTTGTGTAAATATGATATATTCTCGACCAAATATTTTTAAATTCAAAGATGCCAAAAGAATCCATGCCGAATGTCAAGCAAACCCCGAATCACATGTCAATGAGTACCTGGAACAGCTTCAAGAATTGGAACCGATTGTGGTTCCGAATATGGCGAGGCATACCCTTTGTACGAGCATAAAGGCTGGACTTCAATACGAAAACGGCGATATTGCAGTTGAGAGATTAAGAAGCGACTTGGAAGAAGTTTCAAACGACGAAGCTAAAATTAAAGAAATTGTTGATACCTGCGGCGTGCGAGCACCGGGAAGCCCTGAAGATGCAGCTATGGCTTTTGGTAAATGTCTATGCAGTCATTGGTCTCAA…	MKVTFVLLVFISCVNMIYSRPNIFKFKDAKRIHAECQANPESHVNEYLEQLQELEPIVVPNMARHTLCTSIKAGLQYENGDIAVERLRSDLEEVSNDEAKIKEIVDTCGVRAPGSPEDAAMAFGKCLCSHWSQHALCVCST	-
DvirOBP136	136			scaffold_00431	754,015-769,874	-	1 | 0	15860	140	Minus-C	ATGAAGTGCATAATTGTTGCTACCGTTTTATGCGTCTTAGCTGCCGCCAACGCAGCACCTACTAAAGAGCAAATCGAACATATCAGAAAAGCTCATGAATATTGTCAGAGCCAAGAAGCAACTAGAATTGACGAAAATGTTTTTGAAAAACGTAGGAATGGAGAAAAAGTAGATGACCCAAAACTGGCAAAACATGCTCTATGCATGAACGTTCAAGCTGGACTTCAAAAGGAGAATGGCGACATAAATGTGGACAAACTTAGAGAAATTGTAAGTGACGGTACTAGTGACCTAAATCTTATAAACCCAGTCGTAGAAAAATGCAGTAAAAAAGAAGGCGACACTGCTGAGGATGCTGCTGTTAATCTTATCAAATGTATTTCTTCCCATGGTCGTGGA…	MKCIIVATVLCVLAAANAAPTKEQIEHIRKAHEYCQSQEATRIDENVFEKRRNGEKVDDPKLAKHALCMNVQAGLQKENGDINVDKLREIVSDGTSDLNLINPVVEKCSKKEGDTAEDAAVNLIKCISSHGRGPREPGHH	An assembly duplicate of exon 2 is present ~700bp downstream.
DvirOBP137	137			scaffold_00431	702,130-708,395	-	1 | 0	6266	133	Minus-C	ATGAAGTGCATAATTATTGTTGCTACCGTTTTATGCGTTTTAGCTGCCACCAACGCAGCACATAATAAAGAGCAAGTAGAACATATGAGAAAAGCTCACGAATATTGTCAGAGCCAAGAAGCAACTAGAATTGACGAAATTGTTTATGAAAAACGTAGGAATGGAGAAAAAGTAGATGAGAAAAAACTGGCAAAGCATACTCTATGCATAAACGTTCAAGCTGGACTTCAAAAAGAGAATGGCGATATAAATGTGGACAAACTTAGAGAACTTTTAAATGACGGTACTAGAGACCTAAATCTTATAAACAGAGTCGTAGAAAAATGCAGTAAAAAAGAAGGCGACACTACTGAGGATGCTGCTGTTAATCTTGTCAAATGTATTGCTTCCCATGGTCGT…	MKCIIIVATVLCVLAATNAAHNKEQVEHMRKAHEYCQSQEATRIDEIVYEKRRNGEKVDEKKLAKHTLCINVQAGLQKENGDINVDKLRELLNDGTRDLNLINRVVEKCSKKEGDTTEDAAVNLVKCIASHGR	-
DvirOBP138	138			scaffold_00431	674,627-684,694	-	1 | 0	10068	142	Minus-C	ATGAAGTGCATAATTGTTGCTACCGTTTTGTGCGTCTTAGCTGCCGCCTACGCAGCTCCTACTAAAGAGCAAATAGAAGCTATCAAAAAAGCTCATGAACATTGTCAAAGCCAAGAAACAACTAGAATTGACGACGAAGTATGGGAAAAACTTAAACATGGCGAAAAAGCAGAAAACACAAAACTGCCAAAACATACCCTATGTATGAACGTACAAACTGGACTTCAAAAGGAGAATGGCGATATAAACGTGGATAAACTTAGAAAAGCTGTAGAAGAAGCTTCTAGTGACCAAAACGTTATAAACGAAATCGTAGAACAATGTGGTACAAAAAAAGGCGACAATGCTGAGGAAGCTGCACTTAATCTTTTCAAATGCCTTAATTCCCATGGTCATGGA…	MKCIIVATVLCVLAAAYAAPTKEQIEAIKKAHEHCQSQETTRIDDEVWEKLKHGEKAENTKLPKHTLCMNVQTGLQKENGDINVDKLRKAVEEASSDQNVINEIVEQCGTKKGDNAEEAALNLFKCLNSHGHGHHGHEHGHH	-
DvirOBP139PSE	139		PSE	scaffold_00377	647,783-648,145	-	N/A	363	121	Minus-C	ACAAGCTATCCAAAATCCTTATATTATTGTCAAAGCCAAGAAGCAACTAGAGTTGAGGTTGAGTATTACAAAAAACTTAGGAATGGAGAAAAAGTAGATTATGGCCCAAAATTGGCAAAACCTAATCTATGTATAAACGTGCAATTAGGACTTTAAACGGAGAATGGCGACATAAATCTGGACAAACTTAGAAAAGCTGCAGGTGAAGCTTTCGGTGACCAAAATGTTATAAACGAGATCGTAGAAAAATGCGGTACAAGAAAAGGCGACAATGTTCTGGATGCTACTCGTAATCTTCTCCAATGTTTTACTTCCCAAGCTGCTAAACACCGTGCACAAGAACATGGAGCTGGGCATAATTGA	TSYPKSLYYCQSQEATRVEVEYYKKLRNGEKVDYGPKLAKPNLCINVQLGL*TENGDINLDKLRKAAGEAFGDQNVINEIVEKCGTRKGDNVLDATRNLLQCFTSQAAKHRAQEHGAGHN*	Assembly duplicate of this model on scaffold_00377.
DvirOBP140	140			scaffold_00431	621,879-631,012	-	1 | 0	9134	142	Minus-C	ATGAAGTGTCTAATTATTGTTACGGTGTTCTGCATTTTGGCTGTGGTCAATGCAGGCCCTACCCCTACCAGCGAACAAAAGGAAGCTGTCAAAAAGGCCCATGACCATTGCCAAACCAACGAGGAAACTAGAATTGACGACGATGTGTTTGAAAAAGTTAAGAAAGGCGAAAAGGTAGACAACGCAAAACTGTCAAAACATACTCTATGTATGAACGTACAAACTGGGCTTCAAACGCAAAGTGGTGATATAAATGTAGACAAATTGAGGAAGGCTCTGACTGAAGCTATAAGCGACCCAAATCTTGTAAATACAATCGTAGAGAAATGCGGCAAACGCGTAGCAGGTGAAACCGCTGAAGAATCTGCTGTTACTTTTTTCAAATGTCTTCATTCGCAA…	MKCLIIVTVFCILAVVNAGPTPTSEQKEAVKKAHDHCQTNEETRIDDDVFEKVKKGEKVDNAKLSKHTLCMNVQTGLQTQSGDINVDKLRKALTEAISDPNLVNTIVEKCGKRVAGETAEESAVTFFKCLHSQGPPHGHGHH	~30bp deletion at 5' end of exon 2, lacks acceptor splice site. Internal stop codon present. Missing short first exon.
* Gene suffixes: NTE – N-terminus missing; CTE – C-terminus missing; FIX – genes were extended manually using raw reads or the order of interdigitated exons was restored; JOI – gene models crossed scaffolds; PSE – pseudogene; multiple suffixes are abbreviated to single letters and used in combinations, i.e., N, C, F, J.
** For incomplete models, only the introns between annotated exons.
*** OBP group following Andersson et al. 2019. BMC Genomics 20: 690.
*** Includes correspondence with names of thirteen OBPs recovered by Ramsdell, KMM. 2004. Doctoral dissertation, University of Illinois at Urbana-Champaign.

## Sheet: OR gene models
Table S6b. Details on the Diabrotica virgifera virgifera odorant receptor (OR) gene family. Columns include the gene name, scaffold, coordinates of the cDNA, the strand (forward +; reverse -), the number of introns and the splicing phases, gene length, the number of encoded amino acids, and comments where relevant.
Names shaded in red indicate possible chimeras due to misordered/interdigitated exons assumed in the gene model.
Gene name	Number	Isoform	Suffix*	Scaffold	Range	Strand	Introns|phases**	Length (bp)	AAs	OR Group***	Nucleotide	Protein	Comments
Dvir\Orco	Orco			scaffold_00718	69,869-104,312	-	9|221012000	34444	479	Orco	ATGATGAAATTTAAGGTATCCGGCCTTGTGGCCGATTTGATGCCAAATATAAGACTCATCCAGGCTTCTGGACATTTCATGTTTAACTATTACGCCGATAATTCTGGATCGCTTCACACATTAAGAGTTGGATACTGCTGTGTCCATTTAGTTTTATGCTTACTTCAATACGGTTGCACTTTTGGTAACTTAGTAGTAGAAAGAGAAGATGTTAACGATTTAGCGGCCAATACAATCACTGTCCTATTCTTCACACATTGTATAACGAAATTTGTCTACTTTGCCTTAAGATCAAAATTATTTTATAGGACGTTAGGAATATGGAATCAACCAAACAGTCATCCATTATTTATAGAATCCAACAACCGATACCATGCGCTGGCTTTAAAAAAAATGAGG…	MMKFKVSGLVADLMPNIRLIQASGHFMFNYYADNSGSLHTLRVGYCCVHLVLCLLQYGCTFGNLVVEREDVNDLAANTITVLFFTHCITKFVYFALRSKLFYRTLGIWNQPNSHPLFIESNNRYHALALKKMRTLLICVVATTVLSAAAWTGITFVGESVHNVKDPNNANETIVEEIPRLLVKSWYPFNAMSGGAYFLSLGFQIYYVLFSLMHANLLDSLFCSWLIFACEQLQHLKEIMKPLMELSASLDTYVPKSADLFRASSATSQDNLIENDYNTKNEEINLKGVYNTRQEMGANFRSGALQTFGPGGGGVGPNGLTKKQELMVRSAIKYWVERHKHVVRLVTAIGDAYGVALLLHMLTSTVMLTLLAYQATKINGVNPYAATVIGYLVYALAQVF…	-
DvirOR1CTE	1		CTE	scaffold_04454	15-16,554	+	2 | 20	16540	332	2A	ATGATGAAACCACCATTAGACTATCGCGAGTTTTTCTCATTTCACATTCTTTTCTTCAAACTAACTGGCTTCTGGAAACCTGATAAACACATGCGGTACAAAACTGTCTATGAAATCTACAGTTTTATCTGTAACATGTGTTTCGTCTTATTTCTTCTATCACAATTTATCTACATGTACCAAAACATAGACGACGTGGATAAAATCATGTCAGTTTTCTACTTGGCAGGTCCATTCATTGTAAACATGTTCAAAATGTTGGCGGTTTACAGAAAATTCGACGAAATAAAAATTCTAATGAAGAAATTAAACAACACCGTGTTTCAACCGAAATGTGAGCAACATCTGGAAATCGCTTTTAACCAGAAAAAATTCCATAAGATATTCTTTCATCTTTGT…	MMKPPLDYREFFSFHILFFKLTGFWKPDKHMRYKTVYEIYSFICNMCFVLFLLSQFIYMYQNIDDVDKIMSVFYLAGPFIVNMFKMLAVYRKFDEIKILMKKLNNTVFQPKCEQHLEIAFNQKKFHKIFFHLCLYLGLQTYLLFYLCFFLNDDMVTPAQGWFPFDYTRSPYFEMVYIFQNAVILWNTVNIVNVDVFCAAFMMQIGMQCDYLCTTLNNLNLFRVKNGTLTQMDKQDVVKENDACFSSVMLENLIVCIQHHRDIKRIANEIESILRIGVFILFCGGGVIICSGLFQLSTASIGSMQSIMLVFYTISMLTDQFVYCGFGNNVIEK	Missing exons D and E.
DvirOR2NTE	2		NTE	scaffold_00014	1,508,360-1,524,619	-	5 | 02000	16260	389	2A	NNAACAAAAGAGCTCTGCAAAGTACGTAGTACCTTGCGTAATTACTTGACGGTCCACACGAAATTGTTCAATATTATTGGACTATGGACAAACGAGAAATTGATTGCAGGATCCCTAATATTTACTGTCCTGTACAGTATACTGGCGTTATCGTTTTTCATTATCGCTCCTCAATTCTGCCACGTTATTTACATGTACAAGGCAAGGAATAACGTCATGGACTTTGCTGATGAATTTTATGTCTCGATGTCTTCACTGATGGTGATATTTAAAGACTATACGATGATAGTATACAGAAAGAAAGTGAGGCAACTAATTGACAGTATGGATTATGACATATTTCAACCTTTGAATTCAAAACAGCAGAAAAGCAGTAGTGCAGTTATGAATATGTGGCAG…	TKELCKVRSTLRNYLTVHTKLFNIIGLWTNEKLIAGSLIFTVLYSILALSFFIIAPQFCHVIYMYKARNNVMDFADEFYVSMSSLMVIFKDYTMIVYRKKVRQLIDSMDYDIFQPLNSKQQKSSSAVMNMWQKMFWIISVMQISFGLCVLITPALDRLRTGAKYLPLVDCYPFYIYASPVYEMMYIYQSCLLFYLIFHSFLFDTFIAGLLAFCVAECDLLHDNLQNLKQQMTHVEYGKRLIKYIKHHEELRKFTRNIENLFSLVILEQYFCTLISCCTNMFKISVVEPMTVEFFKDICYQSSLLLQMYMFCWFATVLIAKSELLPVAAYDSYRLDASKSTQTNLKLFIGKTQNSLKIRTALFALSMEQYLQLLRNSFSYYAVLTTLNEK	Missing small exon A1.
DvirOR3NTE	3		NTE	scaffold_00118	671,261-727,820	+	6 | 222000	56560	358	2A	GGGCTATATTTCTTAAGTGAAAATAAAGAAATTAAGAAAATAAGTCTAGTTTACTGCGTACTGCAGACCGTTTTTCTGGTATTTTTGTGTAATATATGCCAAACAATAAATTTATTTGTGGGACACAAAGGTTTGGTCAAAATTACCGCCTCATGCTACGTGATTGTGGTCACTTGGATGTCAAGCATTATTTCTTACTTCTTTGTGAAACATAGGAATTTGATTCACAGCCTCTTCAAAGATCTCAACAAAGACATTTTTCAACCTAAGGACAAAAAATCAATTAAGATTGCTGAAAGGTCGCTGTCACTGTTTTACTCGGTCAAAATTGTACTGCTAACAGTTAATTTATTATCAACATTAGTTTGCATGACCATACCACTAATTCATGCAAGTAAA…	GLYFLSENKEIKKISLVYCVLQTVFLVFLCNICQTINLFVGHKGLVKITASCYVIVVTWMSSIISYFFVKHRNLIHSLFKDLNKDIFQPKDKKSIKIAERSLSLFYSVKIVLLTVNLLSTLVCMTIPLIHASKYIDERLPVSMWYPFEIKYSPVYEIVYTHQCLFVTYAAFINIYLEILVAAFTTFIIIQCDLVHYNVSNLKDFNRFKEIIQHHRSIKDFAKRTEVLISNIFFFQFMASTLAMCMTLFLLTVVERDSFEFFYFILYQASMTFLLLVSCWFSSEIEFKSRRIPAAAYSLPWHDQPNSLKKDLLMFIFSSQQPIMIYVMNLFPLSVDTFLKIMKSSFSYYAVLSNLNMKK	Missing small exon A1.
DvirOR4	4			scaffold_01304	238,529-293,824	-	6 | 102000	55296	378	2A	ATGACTATTACGAAAACTGTGCTGTTGGATTTTAAGAAATTTTATTTAAGAGATATGCGGTTGTTGAATTATCTTGGCGTGTATGTACCAGTGGAAAAAAAGAAATACCCCATGTTCTTTGCATTTTATTGTTTTATGGTATTTTTCTTTTTTATGGGTATACTAAATGGAGCCCAATACTTGTACACTTTTATCAATGCTCAAAGTATTCGCGATTTTGCAGGTACTGGATATGTAGCAAACATTTGTTCGATGACCAATGTAAAAGCTTATTATATATTTATTCAAAGAAAACAAGTTATGCAAATTTTCGATGACCTCAACTGCCAAAGATTTCAACCAACAACAGAGAAAGCCAAGAAGTTAGCCCAAAAAGGATTAGACTTCTATTATAAGGCA…	MTITKTVLLDFKKFYLRDMRLLNYLGVYVPVEKKKYPMFFAFYCFMVFFFFMGILNGAQYLYTFINAQSIRDFAGTGYVANICSMTNVKAYYIFIQRKQVMQIFDDLNCQRFQPTTEKAKKLAQKGLDFYYKANVFLTVISVLACTFSVTTPIFYPKNGGLPFATWYPFNVSSTPIHQIVYLHQTIAVYYNTLINVSGDLLVAGLSTFIGVQCDLLCYELVEGRSDSLVDYITYHQEIVKLTQKSEQILSRIYFFQFFATTTGLCMTLFLITLVEPNTVEFLFLVIYLAAIFNLLLIPTLFSSELRRKSENIPMAAYSYPWVDAPKSLKRDLIFFIHRTQTPIQFQVVGFFNLSLEVFLKIVQSSFSYYTMLKNLMVQ	-
DvirOR5CF	5		CF	scaffold_02417	47,790-69,685	-	5 | 11120	N/A	290	2A	ATGTGTCGCAAGTCGCAAGCTAGAATTCTCTATGGTGGGCTCATTATAGCTCAGATCACAAGTTTGATAGTTACTTGTAGAGGTGGTGATATTCAAGAAATGGTATCAGCGACATATCTTACTCTTACGAATGCATTTTCGTTAATAAAAGTTGGATTTGTTTACAAGCATAGAACACAACTTCTAAAGTTGATAGATACTCTTAACAGAGAAGAATTCCAACCCAGAAGCGACTGCCAACGTGACATATTAAAGAAATATATTAAATTATCCAAACTAGCAACTGCAGTCTTGCTAACAATTTCTATGATGACGTGCTGCTTTTGGGCTATTTACCCTTTCACTATGGAGGGAGGTCCCTTTTTGCCTTTGGTAGCCTACATTCCCTACAACATCGAC…	MCRKSQARILYGGLIIAQITSLIVTCRGGDIQEMVSATYLTLTNAFSLIKVGFVYKHRTQLLKLIDTLNREEFQPRSDCQRDILKKYIKLSKLATAVLLTISMMTCCFWAIYPFTMEGGPFLPLVAYIPYNIDKSPNFELTYVGELIGIAVSAFCCLSTDTLITGLYMVLCAQCMLLCDSLINIEEYSKIDSRHTDQTESALNTAMIKNLRKCVKQHICILKFAEKTESIFTVATFGQFIVSVLILCTTLFKLSTVTELNLEFLSTVLYQLFILVEVFVLCYFGNEATVK	Missing exons D and E; exon C is presumed to be misassembled upstream of exon A4.
DvirOR6NTE	6		NTE	scaffold_02417	17,579-43,757	+	6 | 112000	26179	353	2A	NGAATTCTCTATGGTGGGCTCATTATAGCTCAGATCACAAGTTTGATAGTTACTTGTAGAGGTGGTGATATTCAAGAAATGGTATCAGCGACATATCTCACTCTTACGAATGCATTTTCGTTAATAAAAGTTGGATTTGTTTACAAGCATAGAAAACAACTTATAAAGTTGATAGATACTCTTAACAGAGAAGAATTCCAGCCCAGAAGCGACTGCCAACGTGAAATATTAAAGAAATATATCAAATTGTCCAAACTAGCAACTGCAGTATTGTTAACGATTTCTATGATGACCTGCTGCTTTTGGGCTATTTATCCTTTCACTATGGAGGGAGGTCCCTTTTTGCCTTTGGTAGCTTACATTCCCTACAATATCGACAAGTCACCAAACTTTGAACTA…	XILYGGLIIAQITSLIVTCRGGDIQEMVSATYLTLTNAFSLIKVGFVYKHRKQLIKLIDTLNREEFQPRSDCQREILKKYIKLSKLATAVLLTISMMTCCFWAIYPFTMEGGPFLPLVAYIPYNIDKSPNFELTYVGELIGIAVSAFCCLSTDTLITGLYMVLCAQCMLLCDSLINIEEYSKIDSRHTDQIENALNTAMIKNLRKCVKQHICILKFAEKTESIFTVATFGQFIVSVLILCTTLFKLSTVTELNLEFLSTVLYQLFILVEVFVLCYFGNEATVKYHKLTNSAYHCNWLAANKSFKKQLIFFMTVSQKELKVLAGGYITLSLETFAYILKSSVSYYTVLNQMNSN	Missing small exon A1.
DvirOR7	7			scaffold_00045	203,443-258,610	-	7 | 1212000	55168	422	2A	ATGAAGGGAATAAAAGAGCATAGGAATAAGCATAGACGCGTCAATTTGGCTGTCAAAAATCCCGAGTTTAAATTTAACTTTAAAGATATTGTTAAATATAACGTTACGGCTCTGTATGTATTTGCCTTTATGGTACCAAATATTACAGGGTTTATGAGCGGTTTTTTATTTGGATTAAGATTTCTGCTTTTTGTAGTTTGTGTTTATATTTGTCAAATTGCAACTGAAGCTATCAATTTGTTTCGTATAGAAGGAAGCGTATCTGACATAGCCTCAGCATCTTTTCTGTTTTTGACACATATGGTGCAAGTGGTCAAAGTCTATTATTTGTATAAATATATTGGAAGAATAAAAATACTCATTAATTTAATCAATTGCAAAGAATTTCAGCCGAAATCA…	MKGIKEHRNKHRRVNLAVKNPEFKFNFKDIVKYNVTALYVFAFMVPNITGFMSGFLFGLRFLLFVVCVYICQIATEAINLFRIEGSVSDIASASFLFLTHMVQVVKVYYLYKYIGRIKILINLINCKEFQPKSNFQRETLKSYIKMARFITLSFWSACVCTCSFWAIYPFTLNELQLPLAGWFPFDTTKTPYFEWAYTFQIISTALNGISNISIDTLMSSLIMVICAQLNILNDSLRNIRLFAEAELDQKGFRNATDRDEISPRLQYTMNRILVECIVHHRCILKFSTEFQALFANSILGQFIVSGIIICVTLFEMAMTPAGSIQFFSLLLYQMCMLLEVFLCCYYGNEIIIKSNSLTVSAYHCDWVYSSEQFKKNLIFLMTRSQLKTIIYVGNFIPLS…	-
DvirOR8	8			scaffold_00045	151,059-179,597	-	7 | 1212000	28539	418	2A	ATGGATCAAACAGAAATAGCTCCTACCGAGACACATGTCTTGAAAAGATTAGAGAAATCTAAATTTATGGATTTTAAAAATGTCGTGAGTTGGAACCTTTTGGTTATATATGGATGTGGGTATATGATACACCCGTTTAAAAATATGATGGATTATATTTGGTTTATACCAAAACTTGGATACCTTCTCGGTATATTTCTCTTGCAACTAACGAGTGAACTCATCAATTTTCACTACTTGGAAGGAAGTGTAACTGATATAGTATCAGCTTCGTTTCTGACCCTCACTCATGCCGTACAACTTGTAAAAGTATTGTTTATGTATAAATATATGAGGGCCATTGAAGTTTTAATTGAATCCATAAATCGCCCGGAGTTTCAACCGAAATCTGACTATCAA…	MDQTEIAPTETHVLKRLEKSKFMDFKNVVSWNLLVIYGCGYMIHPFKNMMDYIWFIPKLGYLLGIFLLQLTSELINFHYLEGSVTDIVSASFLTLTHAVQLVKVLFMYKYMRAIEVLIESINRPEFQPKSDYQRQILKSYVRAAKWILGGFWSMCTLTCWCWGIYPLLEEEIRLPLAGWFPFDLSNKINFAIAYIFLIIGAWFNGICNIAVDTLLSALIMVVAAELTILNDSLENIRNFSEAELGATFKNFGDKGEVSPDLQKIMNQKLIDCIVQHRNILRFNYEYQNVFSNVVLAQFVGSVVLICITMFEMALAPVGSVHFFSMSGYQCCMLLEVYLVCYYGNEVMLQSTKLTYSAYHCSWENSSEEFKKNLLYFMTRSQVDIKILAGSIFTLNLSCF…	-
DvirOR9	9			scaffold_00045	111,463-138,016	-	7 | 1212000	26554	420	2A	ATGGACGTAGAAGACTGTATGACGGAAGCTTCAAAGTTAAGAGGTCAATGGGAAAAACCAGAATTTATGAATTTTAAAGCTATTATTAGTTGGAATCTCTTTGTCCTGTATAAATTTGGCTACATGTTACGCCCGTTTAGAAACTGCATGGATTTTGTATGGTATTTACCAAAACTTGGATATATTTGTGGCGTCCTGGTATTACAGTTCACTTTAGAATTTATGAATTTCTTTTACTTGGAAAACAGTGTCACCGATATTGTAGGTGCATTTTTCATGACATTGGTAACTGGCGTTCAAATTATAAAATTAATATTTCTCTACATAAACATGAGAGGCATTGAGGATTTATTGCAATCGATAAATCGGCCAGAGTTTCAGCCGAAATCTGACTATCAA…	MDVEDCMTEASKLRGQWEKPEFMNFKAIISWNLFVLYKFGYMLRPFRNCMDFVWYLPKLGYICGVLVLQFTLEFMNFFYLENSVTDIVGAFFMTLVTGVQIIKLIFLYINMRGIEDLLQSINRPEFQPKSDYQTKILWSYILRSRIMLAAFWLAGVFTVATWIIFPLLEEEPKLPIEIWFPFDLKNTTNFYIAYAFVMFATFTNGIINMCIDTLLSASMMIGAAQFEILNDSLENIRYFSEEELKSSGKSINCRDKDEIFPELQEIMDQKFKECIEHHRIIIAFLDEYQNMFTYCLLVQFVSSVNIICVGLFELAQTELGSVQFFSRVGYQFCFLYEIFLMCYYGNEVTIQSNKLVYSAYHSHWIHSSRLFRKHLIYFMTRTQVTVSILAGRLFTLNLG…	-
DvirOR10CTE	10		CTE	scaffold_03766	5,908-40,623	-	2 | 12	34716	296	2A	ATGTCTACTAAGAAACGTTCAATAAAAGCATGTTTTTCGGGTAATATAATAACTTTAAAGATTGTAAGTTTATATCCTTTCGAAAGTTATTCATGGACCTTCAAGCCTTATACTTGGTTTTGTTTTATTGTTTTTGTGGTACCGATTCCTGTACTTTCAATTTACAATATTTGGATAGCAGATCCTGCCGAGCGAATAAAAAAAATGCAAAATATATTTCTTGTCATGGAACTTACGGCACAAATTTTTAAATTTTTGCCTTTTAAAATGCATCCTGAAGATGTCAGAAAGAGTTTAGAAATGTGGGATAGTGATATATTTAATTCGTATTCCAAAGAAGATGAGAAAATTGTGACAGACGCCATGAGGAATTATAAAATTCTTTTTAATGTGACCCTT…	MSTKKRSIKACFSGNIITLKIVSLYPFESYSWTFKPYTWFCFIVFVVPIPVLSIYNIWIADPAERIKKMQNIFLVMELTAQIFKFLPFKMHPEDVRKSLEMWDSDIFNSYSKEDEKIVTDAMRNYKILFNVTLYGSLLSFSFYILSITFSPIRVMPIDMWLPFDALNNTFVYTVLCIFVYVSVYQGCAANAAGDTLLMGITYQSAIQIILLKRRFLFLRENIDNEIIRHCVESMDELSKQNLRNLLVYQYIVKNTAIYNEIYGYVKDIERLYSLTFFSQLLVSTVVICLSLFQLIK	Missing exons C, D, and E.
DvirOR11NTE	11		NTE	scaffold_02644	87,742-126,723	+	4 | 2000	38982	393	2A	AATATAAACCTAGTGGATGCGTTTGACATAGAAAAACGATATCTAACCTTTGGAGGCTTTTATCCTATTCAACATGTTTCCAAGATGTCTAGGGTTTGCTATTGCATCAGAGGATCCTTTAACTTTATAATGTCTTGGCTTGAAATGATTTTAATCGTAGTATACCTTTACACTCAGTTATCTGATCTTATTAAAATATCAGAAGTATTACTATTTTGTATGACACAATCAGCATTTGTGTGTAAATTGGTCAACTTTATAGTTTACAAAAATAATATGTTCATAATTGAAAAGCATCTGCAGAATCCTTTGTTGACTTATTTGAATAAAGAGGAAGAGAAATTAGTAAATGAGTATGTTGATAACGTTAGAATACTTGCTAAAGTATTCAGGATATTA…	NINLVDAFDIEKRYLTFGGFYPIQHVSKMSRVCYCIRGSFNFIMSWLEMILIVVYLYTQLSDLIKISEVLLFCMTQSAFVCKLVNFIVYKNNMFIIEKHLQNPLLTYLNKEEEKLVNEYVDNVRILAKVFRILCTGVVLFYGLYPILDHEPGEIKKLPLPVWVPFDTEKYYVYIWFVIMLSLSIGAWTNSNIDILTISLITLATVHTEILKERFRKSAESTLDTGNRTEIESPKQKIIKCIIHYNAIYSFVLDIEKTFSKGIFVQFLCSVLVICLTGFQMLVISFKSIQFVLLITYLNCMTCQIAMYCWYGHLLMESSNEISDACYSSEWFKCDLSSQKMFLTIMERSKYPLILRAANFFTLNLPTLMTILRSSYSYFAVLQHIYSNRIKENI	Missing small exon A1.
DvirOR12NTE	12		NTE	scaffold_02644	170,709-205,258	+	4 | 2000	34550	390	2A	CTTATAAATCTGGCAGAAGCCTTCGACACAGAAAAAAGTTACCTAATACTTGGAGGTTTCTATCCAATTAAAGATGTGTCCAAGAAAAGCAAGATAAACTATTATATCAGAGGAACCTTTTTCTTTACATATTCATGGGTTGAATGGATTCTGATCCTAGTTTACCTTTACACAAAGCTAAACGATGTCGTTAAACTATCAGACACCCTTCTATTCTGTATGACTCAATCCGCATTTATGTGTAAATTAGTCAACTTTATAATTATGAAAAAATATTTGCTAATTGTTGAGAAGCAGCTTGAAAATCCTTTGTTGGCTTCTGTCGATGAGGTTGAAGAGAAATTAATAGCAGATTATGTCTATGGTGTTAAAATACTTGCGAAAATATTTAGATTTTTC…	LINLAEAFDTEKSYLILGGFYPIKDVSKKSKINYYIRGTFFFTYSWVEWILILVYLYTKLNDVVKLSDTLLFCMTQSAFMCKLVNFIIMKKYLLIVEKQLENPLLASVDEVEEKLIADYVYGVKILAKIFRFFIVLAVIFYGLYPILDHKPGEIKDLPLPIWVPIDTEKYYVYTWFLVLSGLSIGAWTNSNIDILNIMLITLATALTEILKRRLKNGITPTTEVSGENKVISSKQKIRTCIHYYNAIISLVNDIEKVFSRGIFVQFLCSVLVICSTGFQMVVSDYRSIHFILLVSYFNVVTCQIAMYCWYGHLLMYSSNEITDACYSAEWFKCDISTQKMFIGIMERAKRPLTVQAANFFTLNLTTLLAILRSSYSYFAVLQHIYSNRSH	Missing small exon A1.
DvirOR13NTE	13		NTE	scaffold_04676	87,617-94,900	-	4 | 2000	7284	211	2B	NNTATTGTTGGAATGGACACATTATTCATGAATATAATGAACTGTGTGGGCATGAATCTTAAAATCATCCAAGGTGCATTTCTTTCCATTCTTCCAAGAGCGGAGAAGAAAATAGACGGTCCATTGTTAACACCGGACGGGCTACACAACACCGAAGAACTGAGTATTACTTTAAGAGCGGAAATGAAGAAAATATCACAGCATTTACAAGTTGTTTATAAAGTTTGTGAGGAATTAGAAGATATTCATAAATATTTAACCCTTGCACAAGCTACAGCGACATTATTTATTCTTTGTTCTTGCTTATATTTAGTATCAATGACACCTTTTGGAAGTAAACAGTTTTTAGCAGAAATCGTATACATGATAGCCATGGGTTTTCAGCTTGCATTATACTGT…	XIVGMDTLFMNIMNCVGMNLKIIQGAFLSILPRAEKKIDGPLLTPDGLHNTEELSITLRAEMKKISQHLQVVYKVCEELEDIHKYLTLAQATATLFILCSCLYLVSMTPFGSKQFLAEIVYMIAMGFQLALYCWFGNEVTLKADKMPFYIWQCDWLAADKEFKMSMILSMARAKRPLYLTAGKFAPLTLPTFVAIVKASYSFFAVIKNTSD	Missing exons A1 and A2.
DvirOR14	14			scaffold_00026	2,313,596-2,360,498	-	6 | 022000	46903	419	2B	ATGTACGGTACAGACGACAAGTACTTTGAAGATTTTTTCTGGCTAAATCGGAGGATTCTAAAATCTGTAGCGCTATATAAAGCCGAAATGCCCAATAGATTGCTTCGTTACTCATACATATTTTACAGAATTGCTACTTTACTGTTTGTGAACATATTTTTTCCTGCAACGGAAATTTGGAATTTGTACAATGCTGGGGATCTTTATCAATTCCTCAAGAATTTAAGTGTGACAGTAACACACATACTTGGGCTAATAAAGATTGCATTTTATTTCTTTTATCGCTCAGAATTAGAGCAAATCACGAAGAGACTTTCGAATCCCAAGTTGCGATATGAGTGTTGCCCCGAGAAAGATTTTTATCCCGGAAAGACATCAAATGAGTTTGAACATCTTAGT…	MYGTDDKYFEDFFWLNRRILKSVALYKAEMPNRLLRYSYIFYRIATLLFVNIFFPATEIWNLYNAGDLYQFLKNLSVTVTHILGLIKIAFYFFYRSELEQITKRLSNPKLRYECCPEKDFYPGKTSNEFEHLSRRCIYIYILGSCADISATFIANILLVLQHDENNAERQIPQYMPYRTWMPFKFDGSTTAYMLGVLYEAIVVYSYACSIIATDTLFVNIMNNITMHLKIVRGASISIRERCVKKIRGPELTPDGLHNSNELNKKMKEEMNKIIKHLQEVYRVSEDFEIVQTGVTLSQVLCTLFIVCSCLYLVSITPLNDKSYFGEMLYMVVMTLQLTMYCMFGNAVTNEAKEVPYSIFECDWLTADRDFKKSCILTMVRAGKPLVFTAGKFVSLTFET…	-
DvirOR15	15			scaffold_00026	2,276,885-2,301,227	-	6 | 022000	24343	418	2B	ATGGCAGACAAAGAACATGTCGAAGATTTCTTCTGGTTAAATCGGTGGATTTTAAAATGTGTCGCGTTATGGAAACCTGATAATCCTAATAAGTGTATCCAGATTTCATATGCATTTTATAGAATTTTTGTTCTCCTATATGTGAATTTCTACTTTACCGGCACTGAGTTATTGGATTTGTATTATAACGTTGGAAACTTGTATGAATTTATCAAGAATATAAGCGTGGCTTTAACGCATATGCTTGGATTAGTTAAGGTCAGTTTTATCTTCTTTAACCGAAACGCTTTAATCAAAATCATGAAGACTCTATCCAAAAAAAACCTTCGTTACGAATGCTGTCCTGAAAAGGATTTCTATCCCGGGAGGATATCACAAGAGTACGAACTCCTTGGCAGA…	MADKEHVEDFFWLNRWILKCVALWKPDNPNKCIQISYAFYRIFVLLYVNFYFTGTELLDLYYNVGNLYEFIKNISVALTHMLGLVKVSFIFFNRNALIKIMKTLSKKNLRYECCPEKDFYPGRISQEYELLGRKCTCIFLSVATIGILASYVPPTLVALQYDENDPDSYIPDYMPYRAWMPFKIDVSTKSYLLAVLYEAIPLYSFAYSIIATDCLFINIINNITMHLRTIRGAMTSIRERTVKKINGPDLTPDGLYNSKELNEKMKQEMNKIIQHLQEVYRVSEDLETVHTGVTLAQIFSTLFIICSCLYLVSTTPVSDNLYLSELLYLCAMTFQLTIYCMFGNAVTQEAEEVPDSIFQCDWLTADKDFKNSCLYTMVRAGRPLVFTAGKFVPLTFGTY…	-
DvirOR16	16			scaffold_01193	37,874-90,393	+	6 | 012000	52520	425	2B	ATGTACCCAGATACAGATTTGAACTGTCATAATTATCCAGACAACGTATTTCACGCAAATGAAATATGTTATAAAGTCGCAGGAATCTGGATCCCACCAAAAACCTGTCACATTTTTATTAAAATAGCGTGTCTGATTTACTCTTTAGCTCTATATTCATTTGCGTTTTATTTTTGTTTCTGCGAAATTTGGGTTTTCTTTAGTGAAGCCATGATGGTGAGAGAGAAGATTAGTCATCTCGGAAAGCTTTTTACACATATTGTTGGAATAATAAAGCTGTTTGTTCTGCTTTTCAATAATGAGAAAATTCATTTTATAATGGAAAGTTTACAGAACAAAAATTTCTTTTACGAACAACTGAGGAAATTTTCGCCTGCGAATTTTTTGATGAAAGAGAAA…	MYPDTDLNCHNYPDNVFHANEICYKVAGIWIPPKTCHIFIKIACLIYSLALYSFAFYFCFCEIWVFFSEAMMVREKISHLGKLFTHIVGIIKLFVLLFNNEKIHFIMESLQNKNFFYEQLRKFSPANFLMKEKNRNAKFAMTLMTIYTVNGILSHIASTLILNLSIKGDSFEGTNKTCLDFMAYKTHVPFPQERKSDCQMTFLFVDIGLSVYAFLIACYDGLVLSLLSILKCQLLILGKMFSSVREQSLQALHLPRYFEMLHDEENKAFENDMYHRLCKCTAHLQLLFKVRDTIEETFCLVILAQTLSSLLILGSCLYNATMVPLTSIEFFVQMMFFVCVLVQFSLLCWYGSEVTSASELIRVSIYECNWLSSSRRFKTCLIINLMRTQKPVYLTIGKF…	-
DvirOR17	17			scaffold_01193	105,486-137,185	+	6 | 012000	31700	419	2B	ATGTCTCTCAAGTATGGTTATGCCGAAAATTTCTTCAAAGCCAATGACGTAGTCAAATATGTGGCAGGACTTGGACGTCCAGGAAAAAACATTAACTTCCTCCTACGTTTCGTCTATTATCTGTACGTATTCTTTATTTATTTTATTGGCTTCGCCTTCGTAGTGTATGAGTATATGATATTTAATGAAATGCTTAACAATATTTCCAAATTGCTGAGCTACATAGGAATGTGTTTAACTCATACTTTGGGCATGATAAAACTCAGTATATATGTTTTCTTTCAAAGAAGAGTTAATAAGATACGAAATAATTTACAAGACGATAGATTTAAGTATACATCTCTTAATGAAAATGGACCCAGCGCTTTGTATGCGGCTGAGATGAAGATCAGTTCAACA…	MSLKYGYAENFFKANDVVKYVAGLGRPGKNINFLLRFVYYLYVFFIYFIGFAFVVYEYMIFNEMLNNISKLLSYIGMCLTHTLGMIKLSIYVFFQRRVNKIRNNLQDDRFKYTSLNENGPSALYAAEMKISSTVAFLTLSMYGGVGASAHVSTVMAIDKETEGNDFIGNTTCYDVLPYYFVIPFPAETKGMCMLAATFMDIGFATWAFVISYYDGMFVAILRCLKVQLVIAGHVVVTLRQRCLKQLQLREDLELLHDSEKPELEQELHQELGHVIEHVKLLFEVRDDVESLFTFVTLIQTLCSLFIFASCMFVASIVPMTSPDFFAQMEFFLCVLVQLAVMCWSGNEITTAGYDFGQALYNSDWFSCSKRFKSSMVLTMIRMQRPIVLSIGKFTPLTIT…	-
DvirOR18NTE	18		NTE	scaffold_01193	166,189-212,586	+	5 | 12000	N/A	283	2B	GTATTTGTAATGTATAGTTTTGTTGGTGTTTCGGCTCATATTTCTTCAGAACTGATAATAAACAGTGAAATTAAGGGACAAACATTCGAAGGAACCAATAGAACCTGTCAAGATTTTATGCCTTACTATTTTTACATTCCCTTCAGTACGTTTTTTAAATGGCAATGTGAATTTGCGTTTATTTTTATGGATGTGGGATTGTGTATTTTTGCTTGGCTTATAGCTTGTCATGATGGTGTTTTCGTTTCATTACTTAACTGCTTAAAAAGTCAGTTATTAATAGTTTGTCATGTATTTCGTACACTTAGAGAAAGAAGTTTAAAAAATGCTATGCTGCCGAAAGACTACAAGCCCATGTATGATACAGAATGTCCTGCATTAGAGAAAGAAATGTATCAA…	VFVMYSFVGVSAHISSELIINSEIKGQTFEGTNRTCQDFMPYYFYIPFSTFFKWQCEFAFIFMDVGLCIFAWLIACHDGVFVSLLNCLKSQLLIVCHVFRTLRERSLKNAMLPKDYKPMYDTECPALEKEMYQQLSYSTEHLKILLRVRDEIEAIFTFVTLSQTLASLLIFASCLYIASSVPMTSPEFFAQMEYFSCVLVQLSLICWFGNEITSASALIKLALYECDWLSSSTRFKNSMILTMIRMQRPVYVSIGKFSPLTLTTLVAVCRGSFSYFALFKSVQ	Missing exon A1. Possible chimera; see OR19 notes.
DvirOR19FIX	19		FIX	scaffold_01193	205,725-248,141	+	6 | 012000	N/A	423	2B	ATGGCAAAAATTAAAAATAAGTTTAATTATCCAAGTAACCTATTCGAAACCAATGAGTTCATCTACAAGCTAGCAGGTGTATGGATTCCGGACAACAGTTACAGTATCTTCATCAGAATCATATACTTCTTTTACGTTACAGTATTTTATGGAACTGGAGTGTACTTTCTTATATGCGAGTATATGATTCTAAACGAAACCGTCAAAAATATCAACACCTTTGTGGGTCATATTGGTATGCTCTTGACACACACAGTTGGAATACTGAAATTTTATATCCTAGTTTTTGGTCGCAAGAAAATTCAAAATATAATGGACATGCTGAAAGATGATGAATATTATTACGACGCTGTAGATAATTTTTGTCCAGCTCAATTTTTAAATAATGGAAAAAAATTG…	MAKIKNKFNYPSNLFETNEFIYKLAGVWIPDNSYSIFIRIIYFFYVTVFYGTGVYFLICEYMILNETVKNINTFVGHIGMLLTHTVGILKFYILVFGRKKIQNIMDMLKDDEYYYDAVDNFCPAQFLNNGKKLSTKLSVLLFMMYSFSGILSHTSSLMVINTEIKGDNFLETNKTCQDFMPFFFKIPFNTDEKWECELAFWFMDISFGIFAWLIACHDGLYVTLLIFLRCQLVILGQVFRSIRRRSLLALNLPKNFSVIYDRDHPEIEAEMYKQLTHYTAHLKVLLKARDKIEDMFSFVTLCQTLACLFIYSSALYNISMTPIGSTEFFVQLEYFICILLELSAICWFGNEITIASELIRLSLYECDWLGTSTRFKKSLILTMTRMQRPIYLTIGKFSR…	Possible chimera; exon A2 of this model was interdigitated with OR18.
DvirOR20NIF	20		NIF	scaffold_00335	1,097,023-1,118,856	+ / -	N/A	N/A	262	2B	NNTGTCAATATTCAGTTATACCGCAAGAAAGTATTATTCTATGCTAGAATGCTGTGTTGTGCTCTTTATTTATCTCTAACTGTAATCTGTGTGGAAACAACTGTAATTTGGACCATAGCTGATAATGAAGCTGAGTTATATGAGAAATTTAATCCGTACTTAAACAAAACATCCTTGTACAGAAAAAGCTCCTTTGAAGTTTATTTGCCATTTGATAATTCATTAGACGGGCATGCCTGGTTAAATAGGATTCCTGAAGTTCTTCGAATTGTACTATTGCAAACGTTTATAGCAATTGATACCGCTTTAACTGGGTCTTTGATTCATTTAATCAGCCAAACAATGATTGTTAACGAAGCCTTCAAATACGTAGACAAAGATATTGATACAAATCAAACA…	XVNIQLYRKKVLFYARMLCCALYLSLTVICVETTVIWTIADNEAELYEKFNPYLNKTSLYRKSSFEVYLPFDNSLDGHAWLNRIPEVLRIVLLQTFIAIDTALTGSLIHLISQTMIVNEAFKYVDKDIDTNQTLKNIFLVKEIRLVKCVNELQKIYXVTSKTEGFCCVVFLCASLGNIFILSYCCQTLTLELQNVALSVYETDWPFYPLRMKKIVLFLLRRLQKPACLTAGKMFSINLTLFNLIIQRSYSFYTLINASTKKV	Missing exons A1 and B. Possible chimera; exons C, D, and E were presumed misassembled on opposite strand.
DvirOR21NTE	21		NTE	scaffold_00835	108,187-168,167	-	5 | 12000	59981	393	7	TCTGAGCAGTCAACGAGATTCTTTGAAGTGACGAAATACGTCTGTACATTTATTGGTTTATGGCCTCACAGAGTTACAAAATCTACGTATCATAAACTGTACCACTGGCTCTTTATTTTTATGACTATAATAGCACTTCTCACTACTCTGTCATCGGCAGCTGCACTTTTCATTATCGTTAATGGGAAGTTTTCAATGGAAGAAATCGTTGGACCTATTGGAGTAACTCTTTTATGGACAGCAACTTTAGCAAGAACATTACAATTAAAGAGAAAACAGACAAAGAAGCTTGTGAATAATATTTTAACGTTTGAAAAGAGAATTTTAGATAGTCAAGATGAAGATATTATTGATATATTTACCAGATATGCCTTAAGAAATGTACTCATTAGTAAAATT…	SEQSTRFFEVTKYVCTFIGLWPHRVTKSTYHKLYHWLFIFMTIIALLTTLSSAAALFIIVNGKFSMEEIVGPIGVTLLWTATLARTLQLKRKQTKKLVNNILTFEKRILDSQDEDIIDIFTRYALRNVLISKIYTIGVALDFLTYGFLPLLQSNPTSTKKTLPIVLWMPFNEQEHFTVAYAITCFYGFTICLFVLSADIFSFGLIIFPLSQLEILQQIFRNFDKYAIKMRSQLNTSWSKARMATLKKCVNLHQEIIQYIKDYNDLFRTVTLFDAIQSSVQLSSIVLEVVMTGPTLTKLLEAASFASSTLIRLFIYYWYADDVLIQSTRITQALIDSNWHEQPIEIQKMMLFIIMRSNRQLKMDLGQFTNMSLNVFITIIRASYSYFTLVYGTN	Missing small exon A1.
DvirOR22NC	22		NC	scaffold_03521	110,572-118,026	-	1 | 2	7455	160	7	NATACCATTGTCTACTTGTACATTATATTTCCTCTATTTTATCCGTACCAAGAGATCTACGATCCTGCCACAAACCAAACCAAACTACACAAAGATTTGCCAATTAGCTCATGGATACCCTTTGACGTGGATGGAAACTATTACAATGCACTTCTATGGGAAGATATCGCTGCCACGTGCTGTGCAGTCTACAATTATGGAACCGATATCTTCTTTTTCAGCTTTATTAGTTATGTTATTGGACAACTGGACATTCTTAATTATATCATTTTGAATTTTGAGAGTTATAAGGAGAAAATTAAAGATCAAATTGAGTGTTATGACGAAAAAGCTGAGTTTGTAACTATGCAGCTTTGCATAAAAGAGCATCAAAGGCTAATGGGTTTTATTAATGATTAC…	XTIVYLYIIFPLFYPYQEIYDPATNQTKLHKDLPISSWIPFDVDGNYYNALLWEDIAATCCAVYNYGTDIFFFSFISYVIGQLDILNYIILNFESYKEKIKDQIECYDEKAEFVTMQLCIKEHQRLMGFINDYNNAMRSVMLRDFLQSSLQIALLCLYVL	Missing exons A1, A2, C, D, and E.
DvirOR23NI	23		NI	scaffold_01771	233,815-269,548	-	N/A	35734	230	7	NATACCTTTAGCTATTTATATATATTAGTTCCTGTATTTTACCCATACCAAGAGATCTACGATCCTGTCACAAACCAAACCAAACTACACAAAGATATGCCAATTTACTCCTGGATCCCATTTGACCAGGATGAAAACTATTACATGGCGCTCTCATGGGTAGATCTTGGTGCAACTTGTTGTGCAATCTACAATTATGGAACCGACATCTTCTTTTTCAGCTTTTTTAATTATATTCTGGGACAACTGGACATTCTTAATTATATTATTTTAAATTTTGACAAATATAAGGAGAACATTAAGGAACAGCTTGAATGTGACGACGAAAAATCTAATTTTGTAACCATGCAGCTTTGCATAAAAGAACATCAAAGGGTAATGAGNTTGGAAGTCAAAATT…	XTFSYLYILVPVFYPYQEIYDPVTNQTKLHKDMPIYSWIPFDQDENYYMALSWVDLGATCCAIYNYGTDIFFFSFFNYILGQLDILNYIILNFDKYKENIKEQLECDDEKSNFVTMQLCIKEHQRVMXLEVKIPALTAGGVYGFILLCRLGIYYWFANEVMTRSLDLVTALYTVRWYEKSPRTKALMNIFMLKCNQITGLQIGTLTVMSYDIFIGILKSAYSFMTFVIQT	Missing exons A1, A2, and B. Numerous orphaned exons present on the scaffold, but not possible to identify which is associated with this model.
DvirOR24NTE	24		NTE	scaffold_01771	139,862-169,788	-	5 | 12000	29927	403	7	GCAGTACCAAAAATTGAACACATGAAGATGACTATTTACAACACAATATTTTTCGGTTTATGGCCTTTAGTTTTTGACAAGAAACCGCTTTATAGAAGAATTTACAACATCTTCTCTTGGTTTATATTTCTAATAGCATTTCTTTACGTCACCACGGAATACATCGGGTTATATCTAATGATAAAAAATAATTTGGACATGATCATCTTTACCAAATCAGCTGTGTTAGCTTCGACTTACACAATGGGGCTCATGCGAGTCCAAGCTGTGAGTAGTAAAAGTGCTCAGCAGTTAATAAAGATGATTCATGTGCGAGAAAGACAGATCTTTGAGTCTGAGGATGAAGGTATCACTAAAATATACAAGGAGCGTTCCAGGATCAATAACAAGTTTAATTTT…	AVPKIEHMKMTIYNTIFFGLWPLVFDKKPLYRRIYNIFSWFIFLIAFLYVTTEYIGLYLMIKNNLDMIIFTKSAVLASTYTMGLMRVQAVSSKSAQQLIKMIHVRERQIFESEDEGITKIYKERSRINNKFNFYYMMVNYWDTISYLYIIFPLFYPYQEIYDPVKNQTKLHKDLPINSWIPFDIDQNYFKAFLWEEIAATCCAVYNYGTDIFFFSFISYIIGQLDILNYIILNFESYKEKIKDQIECDDEKAEFVTMQLCIKEHQRLMSFVDDYNNAMRSIMLRDFLQSSLQIALLCLYVLFEVDMLSMTAGVGFGIILLCRLGVYYWYANEVMMKSFDLVDAIYTTKWYEKSRRTKSLVNIFMLKCNQGAGLQIGTLTVMSWSIFLGILKSAYSFMTF…	Missing small exon A1.
DvirOR25NIC	25		NIC	scaffold_03387	144,053-186,072	-	N/A	42020	215	7	NATATATTTTTGTACCTGGCCATAATTTCACCTTTCGTTGTTCCAAAGCAGACTGTAATTCACCCAGTTACAAACGCAACTTTTTATCAAAGACCCTTGCCATTAACATTATGGTGTCCTTTTGATGCTATAGTTTACCACAAACTAGCATTTGGATGGGAGATAATAATGGTTACTTTAAGTGCGCATATGAGTTTCGCAATGGACATTTTCTTCTTTGGTTTTCTGTCTTATATTCTAGGACAGTTGAGAATCCTAAAAGTCATGCTAAACAACTTTGAGAAATACAGAAAAAAGACTGAGGATCAAACAATGTGTACACGTAGTACTGCGGATATTTTTACGTTGCGTCAGTTTATTGCCGAACATCAGCGAATTATGCGGTTTACCAATGACTTC…	XIFLYLAIISPFVVPKQTVIHPVTNATFYQRPLPLTLWCPFDAIVYHKLAFGWEIIMVTLSAHMSFAMDIFFFGFLSYILGQLRILKVMLNNFEKYRKKTEDQTMCTRSTADIFTLRQFIAEHQRIMRFTNDFNHLMRNLVLLDFLLSSFQYGILAIYMLSAMCYNLANAFYDIKWYNKSKEFKKLLLILLVRCHKEVGIQIGGLTVMSWNIFHG	Missing exons A1, A2, C, and E.
DvirOR26NIC	26		NIC	scaffold_02851	52,311-91,732	-	N/A	39422	323	7	GTTCCACAAATAGCTCACCTGGAAGTGGTTATCCAATGTACTGTATTTTGTGGCCTATGGCCAATGGTTTTTAATCGCAATGACTATCGCACTGTGAACAAATGGTATTACATTTATTCATGGTTATTATTCGCCATATCTATTATCCAGTTAGTGATAATCTCTTTCATAAGTATCTACCAAAATTTGATGTATGATTTTGATACAACAACTATTTGTCAGTTAATTGCAATCTGCTGCCGTTTCCCTATTGCAATTATAAGAATCTTTTATTTGTGGAAAGAGAATACTATTGATCTTCTACGTCAAATAATAAAGAGGGAAGAACAGATATACAATTCTCAAGATAAGGAAATAATATATCTAATGAATAAAAATATGAAACACAATCATAGGTTG…	VPQIAHLEVVIQCTVFCGLWPMVFNRNDYRTVNKWYYIYSWLLFAISIIQLVIISFISIYQNLMYDFDTTTICQLIAICCRFPIAIIRIFYLWKENTIDLLRQIIKREEQIYNSQDKEIIYLMNKNMKHNHRLDWYYITMQSGDSFLYLAIMSPFVVPKQTVIHPVANATFYQRPLPINLWFPFDAIVYHKIAFGWEILVGTLSAHMSFAMDIFFFSSLSYILGQLKILKFMLKNFEKYRKKTEAQMICTSSTADIVTLQRFIAEHQQIMXSYDFANAIYGIKWYNKSKEFKKMLLILLIRCHKEVGIQIGGLTIMSWNIFLG	Missing exons A1, B, C, and E.
DvirOR27	27			scaffold_00005	658,045-684,913	-	6 | 012000	26869	408	7	ATGGAAGTTCCTCATATAGCTCACTTGAAAGTAGTTATCCAATGTACTGTATTTTGTGGCCTATGGCCAATGGTATATAATCGTAATGACAAGCGTACAGTGAACATATGGTACTATATATATTCATGGGTAACATTCATAATATGTTTTTTGTATGTGCTATCTGCTTGGAGGGCTATCTACGACAATATTATGTATGCTTTTGATATGCAAGTTTGCACTCAGTCAATCATGTGTTGCTGTCGTTTCACTATCTTCATCGCAAGAATCTTTTATTTGTGGAGAGAAAGCACTATTGAGCTTCTACGTCAAATAATGAAGAGGGAAGAACAGATATACAATTCTCAAGATCAAGAAATAATAGATCTAATGAATGCAAATATCAAAAACAACCGTAAG…	MEVPHIAHLKVVIQCTVFCGLWPMVYNRNDKRTVNIWYYIYSWVTFIICFLYVLSAWRAIYDNIMYAFDMQVCTQSIMCCCRFTIFIARIFYLWRESTIELLRQIMKREEQIYNSQDQEIIDLMNANIKNNRKLDWYYILFQMGVVFFYMTLAPYIFPTETVILPDTNTTVNQRSLPVSYWFPFDEEKYFNIAFGWEIFSLTLSGHMSFAMDLFFFSTLAYILGQLRILKFMLDNFEKYRAKAEAQTMSTGSTADIVTLKLFIAEHQRMMRFINEFNSCMRTLVLMDFFQTSFQIGVLIMYNLYELKRDNFLLPALGLLYLALTGGNVAIYYWYGDEITTESYDLADAIYNIKWYDKSKEFKKILTILLIRCHKEVGIEIGGITIMSRNICIGLFKGAY…	-
DvirOR28	28			scaffold_01785	45,120-109,889	-	6 | 012000	64770	408	7	ATGGAAGTTCCTGAAATAGCTCACTTGAAAGTGGTTATCCAATGTTCTGTATTTTGTGGAGTATGGCCAATGGTTTATAATCGCAATGACAAACGTACGGTGAACATATGGTATTACATATGGTCATGGATATCATGCGCCATATGTTTTTGTTATTTACTATCCTCTTGGACAGGTGTCTACGACAATATTGTGCATGATTTTGATGTGCAAACTTGCAGCCAGTCAATCATGAGTTGCTGTCGTCAAACGATTTATATCGCAAGAATCTTTTATTTGTGGAAAGAAGATACTATTAATCTTCTACGTGGAATAAAGAAAAGGGAAGAACAGATATACGATTCTCAAGATAAAGATATAATAGATATAATGAATACAAATATTAAAAACAATCGTAAG…	MEVPEIAHLKVVIQCSVFCGVWPMVYNRNDKRTVNIWYYIWSWISCAICFCYLLSSWTGVYDNIVHDFDVQTCSQSIMSCCRQTIYIARIFYLWKEDTINLLRGIKKREEQIYDSQDKDIIDIMNTNIKNNRKLDWWYILFQMGVVFFYMTLAPYLFPTENVILQDTNTTVSQRSLPVKYWFPFDEEKHFNIAFGWEIFSLMLAGQTSFALDLFFFSSLAFILGQVKILRFMLDNFEKYRAKAEAQEKCTRSTADLLTLKLFICEHQRLLRFINDFNSCMRTLVLLDFFQTSLQIGVLIMYDLYELKRDNLLLPALGLFYLILTGGNVAIYYWYGDEITSESYDLADAIYDIKWYNKSKEFKKMLSILLTRCHTVVGIEIGGITIMSRNICIGLFKGAY…	-
DvirOR29NC	29		NC	scaffold_11487	1,001-7,256	-	1 | 1	6256	268	7	GTTCCTGAAATAGCTCACTTGAAAGTGGTTATCCAATGTTCTGTATTTTGTGGAGTATGGCCAATGGTTTATAATCGCAATGACAAACGTACGGTGAACATATGGTATTACATATGGTCATGGATATCATGCGCCATATGTTTTTGTTATTTACTATCCTCTTATACAGGTGTCTACGACAATCTTGTGCATGATTTTGATGTGCAAACTTGCAGCCAGTCAATCATGAGTTGCTGTCGTCAAACTGTTTATATCGCAAGAATCTTTTATTTGTGGAAAGAAGATACTATTAATCTTCTACGTCAAATAAAGAAAAGGGAAGAACAGATATACGAGTCTCAAGATAAAGAGATAATAGATCTAATGAATACAAATATCAAAAACAATCGTAAGTTGGAC…	VPEIAHLKVVIQCSVFCGVWPMVYNRNDKRTVNIWYYIWSWISCAICFCYLLSSYTGVYDNLVHDFDVQTCSQSIMSCCRQTVYIARIFYLWKEDTINLLRQIKKREEQIYESQDKEIIDLMNTNIKNNRKLDWWYILFQMGVVFFYMTLAPYLFPTETVILQYTNTTVNQRSLPIKYWFPFDEEKHFNIALGWEIFSLMLAGQTSFALDLFFFSSLAFILGQVKILRFMLDNFEKYRAKAEAQAKCTRSTADLITLKLFICEHQRLL	Missing exons A1, B, C, D, and E.
DvirOR30NCF	30		NCF	scaffold_03492	33,013-110,383	+ / -	4 | 1200	N/A	391	7	GTTCCTCAAATAGCTCACTTGAAAGCAGTTATCAAATGTAGTGTCATTTGTGGCGTCTGGCCTATGGTTTATAATCGCAATCACAAAAGTACGGTACATATTTGGTACTACATTTACTCATGGTTATTATACGGCATATTGATTGCGTTTTTGGCAGCCTGTTACGTGGGTGTCTATCAAAATATTACGAATGGTTTTGAGGTAAAACAATGTACTCAGTTAATTGCGATCTGCTGTCGTCTTTCTATTACAATCGCAAGAATCTTTTATTTATGGAACAAAAATACTGTTGATCTTCTACGTCAAATAATGCAGAGGGAGAAACAGATATACAATTCTCAAGATAAAGAAATACTAGAAGCAATGAATACGAATATCAAACACAATGATAAATGGAAT…	VPQIAHLKAVIKCSVICGVWPMVYNRNHKSTVHIWYYIYSWLLYGILIAFLAACYVGVYQNITNGFEVKQCTQLIAICCRLSITIARIFYLWNKNTVDLLRQIMQREKQIYNSQDKEILEAMNTNIKHNDKWNWYYVTLQLGVSLVYLAIAAPFIFPIETVIHPVTNVTYYQRPLPTQCWLPFDGIVYYKTAFFVEALTLILVANMTFAMDIFFFSTLTYILEQLRILRLLLNHFEKYTKNIEVQILCTSNTADIVTLQLFIVEHQRIMRFINDFNQQMRSMMLIDFLQSSLQFGVFAVFMLCELENDYATSAIISSFIVTWAAILTTFYWYGSEVTAESYNLADDLYNIKWYNKSKQFKKMLLIILIRCHKEVGIEIGGLTIMSCSICVG	Missing exons A1 and E. Possible chimera; exon A2 was presumed misassembled on the opposite strand.
DvirOR31NC	31		NC	scaffold_05092	24,647-38,926	-	1 | 1	14280	265	7	GTTCCCCAAATAGCTCACTTGAAAGCCGTTATCCCATGTACTGTGATTTGTGGCCTCTGGCCAATGGTTTATAATCGCAATGACAAAAGTAAGATGAACGTATGGTACTACATATACTCATTGCTATTATTCGCCGAAGTTATTGCATTTACGGCTGCTTGTTACGTGGGTATCTACCAAAATATTATTTATAATTTTGATATAAGATATTGTAATCTGTTAATCGCTGTTTGCTGTCGTCTTACTATAACAATCGCAAGAATCTTGTATTTGTGGAAAGAAAATACTGTTGGTCTTATAAAAAGGGAAGAACAGATATACAATTCTCAAGATAAAGAATTAATATATCAAATGGATACAAATATCAACAAAAATTATAAATGGAATTGGTATTATATA…	VPQIAHLKAVIPCTVICGLWPMVYNRNDKSKMNVWYYIYSLLLFAEVIAFTAACYVGIYQNIIYNFDIRYCNLLIAVCCRLTITIARILYLWKENTVGLIKREEQIYNSQDKELIYQMDTNINKNYKWNWYYITVQSVGSFFYCAIAAPFLFPKETVIHPVKNETFYHRPLQIQPWMPFDTIVYHKMAFGLQIITALISAHMSFAMDICLFSLLAYMLGQLRFPKFMVSNFGKYSKKTEDQILCTRSTADIITLQLFVAEHQRIF	Missing exons A1, B, C, D, and E.
DvirOR32	32			scaffold_04251	35,223-78,583	-	6 | 012000	43361	412	7	ATGGCGAGGAAATCAATATTCCCAAAATGCGAACATATGAAATTGAGCATGTACGCCAATGCCGTATTTGGCATTTGGCCCTTCATTTTCGAAGATTACCCGACTCTAAAAAAGATCTACGATGTGTACTGTAAAATTACTCTCACTTACTACTTCCTCTTCATAGTATCGGGCTGGATTAAATTCTTCCAGCTGTTCCAAGAAGTCCCCATACCCGCTACAGAGATCATGGGGAACATTTCTATCACCTTCATTTACAGCGTCACTATTTGGAGAGCTCGGGCAATAAGGGGACCTCGAATGATGAATATCATAAAGAATGTTATAGATTGGGAGAAAAAGATTATGGAGAGTGAAGATCAACCACTTATAGATATATTTAATAACTATGCGTGGCAA…	MARKSIFPKCEHMKLSMYANAVFGIWPFIFEDYPTLKKIYDVYCKITLTYYFLFIVSGWIKFFQLFQEVPIPATEIMGNISITFIYSVTIWRARAIRGPRMMNIIKNVIDWEKKIMESEDQPLIDIFNNYAWQNRIISQVFIITVIIVTNLFFVHPLGLDPRPRYDPVTNETVYIKPLPLSSWFPFDDQKHYLRAYMFHILDAYVGASFVNNTDLFSFGIITFPLGQTVILNYILSHFEDYVVKIQEQLGVERDEASFITLRECILKHKDIISYIKAFNKEMNIVILLDFLQSSLQLAAIALQLIFFEVNLFNFVFSIMFVICMLTRLLGYYWYANEIIIETSNIPLAIWSSKWYEEPKKTQDMMMIMMLKCSRPLTLNIGPFNTMSINTLIGIIKATY…	-
DvirOR33CTE	33		CTE	scaffold_02904	11,975-48,066	-	2 | 21	36092	257	7	ATGCAGCATTTACTGGTAGCAAAAGTACTCATGGTTTGTACCGGATCATGGAGAGTGAAAATGGAATCATTAACTGATACTACGCAAAAGCTGTACAAATTATGGTCCGTCATCATGCACATATATCTTATAATGCTTGTGATCTCATTGTATTTGGCAATAATAGTGGACAAACAAAGAGACCTGGATAAACTTATTGAGGCTGTTTCTATTATCATTCTGTGTACTTTGATACTTATAAAAGCCGGTATATGCCAGAGACGAAAAGTTACAGAAATTGTCAGCCAAATTGAAGTTGCCGAAAGAGATTATAACAAATGGAATACAGAAACAGTTAATATTTATGACTCATATGCTAAATATACTCAACGTTTATCACTTTTTATGTTCCTATCTTCT…	MQHLLVAKVLMVCTGSWRVKMESLTDTTQKLYKLWSVIMHIYLIMLVISLYLAIIVDKQRDLDKLIEAVSIIILCTLILIKAGICQRRKVTEIVSQIEVAERDYNKWNTETVNIYDSYAKYTQRLSLFMFLSSGMCGVTIVITKFVVYVQQLNAAAAGFLNDTIIEKPLPYIIWRPVDETKHYIIAFTLDTFSATIGCSFNSVTQIIFISLMTYISGQLIILQNNFKEYGPKCSNLKNYEEKYAYLRQLILEHKKII	Missing exons B, C, D, and E.
DvirOR34	34			scaffold_00016	2,406,050-2,420,588	-	5 | 02000	14539	388	7	ATGGTTTACAATTCGTATTTTCTCGTTTTTGCAAAGTATCAAATGATGTTAATAGGCCTGTGGCCCGCTACTATATCCAATTCATTTTTAAGGGCTTTCTACAGATATTACAGTTATTTTGTGCAATTTTATTTTACAGTTTTTGTAGTATTTTATTCTTTAGGTTATTTTGTTACGTACAGTTCTAGACCAGACGAAGAAAATGCCGATGTTCTTACGTATTTATTGAGCTACATACTCAGCAACGTGAAATATTCTTTAATCAAGAAGAATCTTATCAGAAAAATGATCAAAGAAATAGCTGAATTTGAAAAATCTATTAAAGAAGACAAACAGTTGTACTCCGTTTACAAAAAAAAAGCTCGACTCAATTTTAAACTTGCAAGTGTTATGCCAATT…	MVYNSYFLVFAKYQMMLIGLWPATISNSFLRAFYRYYSYFVQFYFTVFVVFYSLGYFVTYSSRPDEENADVLTYLLSYILSNVKYSLIKKNLIRKMIKEIAEFEKSIKEDKQLYSVYKKKARLNFKLASVMPIVVLFTFILFNNIYIKAYFTWRRMEHQGLESGKVLPFPWFPFYYVKYFDYYFFYQLSNAFWGGMFIMASDALIGGLIMYIATSIKILGVEFERFGKNASDSLKNRKILRDLILKHKHIIENVNLINKHFGFVFLIEFTIKSFHMSQELFKMHSDLDNAKELIFDCFKFMIVLVQGVVLYFQANRVITESEDLGGQIYKCNWIEQPATITRSLLIAMIRTTRILKMECYGIVILSNMLTLKVLQAIYTYLIFSFAKK	-
DvirOR35	35			scaffold_00016	2,421,657-2,428,458	-	5 | 02000	6802	432	7	ATGACTTACGATTCTTATTTCCTTGTTTTTGCAAGATACCAAATGTTGTTAATAGGCCTGTGGCCCGCTACTATTTCCAATGAATTTTTGAGAGTATTCTACAAATGTTACAGCTTTTTCGTACAATTTTATTTTACATTTTTTCTGATGACTTTCACTTTAGGTATGTTCACAGTGTACGGTTCGAGATCGGAAAAGGAAAATTCTGACAGTATGGCGTTTTTATTGAGTTACTATCTCAGCGTATTAAAGTATTATTTAATCAAAAGAGAAGTCATCAGAAAAATAATGGGGAAGGTAGTCGAATTTGAAGCATCGACCAAGCACGATCAGCAGTTGCAACCGATTTACAAAAAGGAAGCTAAAAGAAATTTTCAACTTGGCAGTATTGTGCCCAGT…	MTYDSYFLVFARYQMLLIGLWPATISNEFLRVFYKCYSFFVQFYFTFFLMTFTLGMFTVYGSRSEKENSDSMAFLLSYYLSVLKYYLIKREVIRKIMGKVVEFEASTKHDQQLQPIYKKEAKRNFQLGSIVPSFCMSAFLLFFLMNIKVYFIWRKMELQGLESGKILPFPWFPFYYAKYFDYYFFYQVNILFLNFCTNSHTCEYVCACECNMYLYHYTCTKFKNIVEFLQVSNAFWGGIYIMSTDALIGSLIMFSASSLKLLGVELGRFGKNDNSSLENINLLRNLILKHQNIIENVEQLNKNFGLIFLLEFTIKSFHISQILFTMLAELKITNETIFDFMKFVIVLAQGVLTYYQANRVIAESEKLGEKIYRCNWTEQPTLVTRSLIIMMIRTTRVLK…	-
DvirOR36	36			scaffold_00668	658,924-701,083	-	4 | 2000	42160	369	7	ATGCCGTTCTTTAAGGGACCAATATTTTTGTTAAAAATGGCTGGTCTATACGTACCTGAGGCCTTAAATTCTAAATCGGCAAAATGGTACAAATTCTATAGAATCCTCGCTCAAGCTGACTATGTCCTCTTTTTCATCTTATTGCTAATTGGCCTTATTGTAGCAGATGATCAGCAAAGGGACGATGGTATACAATATGTGGCTCCAGTGTTATCAGTAATTGTAAAATCAGTTTTTTGTCAAAAAGAAAAACTACAAAACTTACTACGTTTGTCACAGAATAAGGAGAAAATATTACTCAATAGTTCAGATCCAATAGTTCGAGAGATTTTCCGAAACGATGCAGTCTATTATAACAAGTTCTTTATTTTTTTTGTTGTGGAATTCAGTATATTTGCA…	MPFFKGPIFLLKMAGLYVPEALNSKSAKWYKFYRILAQADYVLFFILLLIGLIVADDQQRDDGIQYVAPVLSVIVKSVFCQKEKLQNLLRLSQNKEKILLNSSDPIVREIFRNDAVYYNKFFIFFVVEFSIFAAQLFILGIYLIPSKQTVVPTVWFPVPNFVFNALWQIFTSLYGTLAYSSHDMLFGCVIMYTTARVKVLDHHISEFIISARQSPCSAKKELRTLIREHHDLIDFVQELNDCLRWCFFIDFTIKSYNFSQFLYALLKSANKMNIESLFHFSKVFVIIVENWYINYHANELIVTSKKLSSSIFSNGWYDLDESTKKSLMLMMIRSQRPLKIDIGTIYFLGTKLFIKILKGGYTFIVFYNV	-
DvirOR37CTE	37		CTE	scaffold_00668	702,331-703,031	+	N/A	701	233	7	ATGCCGTTCTTTAAGGGACCAATATTTTTGTTAAAAATGGCTGGTCTATACGTACCTGAGGCCTTAAATTCTAAATCGGCAAAATGGTACAAATTCTATAGAATCCTCGCTCAAGCTGACTATGTCCTCTTTTTCATCTTATTGCTAATTGGCCTTATTGTAGCAGATGATCAGCAAAGGGACGATGGTATACAATATGTGGCTCCAGTGTTATCAGTAATTGTAAAATCAGTTTTTTGTCAAAAAGAAAAACTACAAAACTTACTACGTTTGTCACAGAATAAGGAGAAAATATTACTCAATAGTTCAGATCCAATAGTTCGAGAGATTTTCCGAAACGATGCAGTCTATTATAACAAGTTCTTTATTTTTTTTGTTGTGGAATTCAGTATATTTGCA…	MPFFKGPIFLLKMAGLYVPEALNSKSAKWYKFYRILAQADYVLFFILLLIGLIVADDQQRDDGIQYVAPVLSVIVKSVFCQKEKLQNLLRLSQNKEKILLNSSDPIVREIFRNDAVYYNKFFIFFVVEFSIFAAQLFILGIYLIPSKQTVVPTVWFPVPNFVFNALWQIFTSLYGTLAYSSHDMLFGCVIMYSTARAKVLDHHISEFIISTRQSPCSAKKELRTLIREHHDLI	Only exon A present. Possible assembly isoform of OR36.
DvirOR38CTE	38		CTE	scaffold_08526	17,555-18,255	+	N/A	701	233	7	ATGTCGTTCTTTAAGGGACCAATATTTTTGTTAAAAATGGCTGGTCTATACGTACCCGAGGCCTTTAACTCTAAATTGGAAAAATGGTACAAATTATATAGAATCTTCGCTCAAGCTGACTATATCCTCTTTTTCATCTTATTGCTAATTGGCCTTATTGTAGGAGATGATCAGCAAAGGGACGATGGTATACAATATGTGGCTCCAGCGTTCTCAGTAATTGTAAAATCACTTTTTTGCCAAAAAGAAAAGCTACAAAACTTACTACGGTTGTCACAGAATAAGGAGAAAATATTGCTCAATAGTTCAGATCCAATAATTCGAGAAATTTTCCGAAACGACGCAGTCTATTATAACAAGTTCTTTATTTTTTTTGTTGTGGAATTCAGTATATTTGCA…	MSFFKGPIFLLKMAGLYVPEAFNSKLEKWYKLYRIFAQADYILFFILLLIGLIVGDDQQRDDGIQYVAPAFSVIVKSLFCQKEKLQNLLRLSQNKEKILLNSSDPIIREIFRNDAVYYNKFFIFFVVEFSIFAAQVFILGIYLIPSNQTVVPAVWFPFPSVVSNALWQMFTSLYSLIAYSSHDMLFGCIIMYTTARIKVLDHHISKFIKFARHCPCSAKKEIRTLIREHHDLI	Only exon A present.
DvirOR39CTE	39		CTE	scaffold_06604	25,144-45,731	+	3 | 200	20588	348	7	ATGCCGTTCTTTAAGGGACCAATGTTTTTGTTAAAAGCAGCCGGTCTATATGTACCTGAGACTCTAAGTTCTAAATCGGTAAAATGGTACACATTCTATAGAATCTTCGTGCAACTCGACTATATTCTCTTTTTCGTCTGTTTGATAATTGGCTTTATTTTAGCAGATGACCAGAAGAGGGATGAAGGTATACAATACTTAGCTCCAATATTAGCGTTGATTGTAAAATCTTTTTATTGTCAAACAGAAAAACTACAAAACTTACTGCGGCTGTCGCAGAATATGGAGAAAATATTACTCAATAGCTCAGATTCAAGGGTTCGAGAGATTTTCCGAAAAAGCGCTATTTATTACAACAAATTCTTTATTTATTTTACTGTGGAATATATTAGTAACTTG…	MPFFKGPMFLLKAAGLYVPETLSSKSVKWYTFYRIFVQLDYILFFVCLIIGFILADDQKRDEGIQYLAPILALIVKSFYCQTEKLQNLLRLSQNMEKILLNSSDSRVREIFRKSAIYYNKFFIYFTVEYISNLIPFKQTVVPTVWCPFQGGDNVTFNALWQICSLLYGTIAYSSQDMLFGCIIMYATARTKVLNHYITECIESARQNQYLAKKEIRRLIKEHHDLIDFVQELNDCLRWCFFVDCTIKSYNFSQFLYASLKSAHKMNIESLFNFSQVFVIMVENWYINYHANELIVTSKKLSSSIFSNRWYDLDESTKKSLMLMMIRSQRPLKIDIGTVYFLGTQLFIK	Missing exon E.
DvirOR40CTE	40		CTE	scaffold_01113	118,777-119,495	+	N/A	719	239	7	ATGTCTTTCTTTAAGAATCCAATATCTGTCTTAATCGCACTAGGTCTTTTTCTACCAAATACGAAGAACTCAAAAGTGCTACGTTGGTATAAAACTTACAACACTTTCCTTACCATTGAATATATTTTTTTTGTGAGTGGAATTGTGATCGGTGTTGTAATTGATGATGATGAAAATGATGTCCAGAATAGAATTGAAACGGGACAATACATAATTTCATGTGTATCTGTTATTTTAAAAGCTATATATTGTCAGAAGAAACGGTTTGTAGAACTTATCCGTGTATCGATGGATCTAGAAAAAAAATTATTACATGACGCAGATCCAGAAATTAGAAACATTATACACAGTGATGCCAAGTACCATAATAAAGCATTTATTGTTGTGTTATCACAATGT…	MSFFKNPISVLIALGLFLPNTKNSKVLRWYKTYNTFLTIEYIFFVSGIVIGVVIDDDENDVQNRIETGQYIISCVSVILKAIYCQKKRFVELIRVSMDLEKKLLHDADPEIRNIIHSDAKYHNKAFIVVLSQCVLMCLISILRGIYRFSVGSTIYPAAWYPFIKYLFSFWAIYQGINSMYLITIYVAGNLIFGCLFMFATSRTKVLMHRLSNFENICKKSKNSQKYTMGVIIKEHSDLI	Only exon A present.
DvirOR41PSE	41		PSE	scaffold_01113	199,228-199,938	+	N/A	711	234	7	ATGTCTTTTTTTAAACATCCAATCTCAATGGTAACAGCAGCAGCTATTTGGTTCCCAAACACGAAAAACTCAAACATTCTAAGTTTGTAGAAAATATACAACACTATTTTTCACTTTGTGCTTGGTTTCTTTGTGAGTGGAATTTTTGTCGGTGTTGTCGTTGAAAATGATGAGCAGAAAAGGGATGAAACGATACCGTACCTTTTATCAATTGTATCTGTTATTGTAAAGATCATATACTGCCAGAAGAAGCAATTCATTGAACTGATTCGTACATCGATGAATGAAGAAAAAAAGTTTTTGGATAACGCCGATCCACAAGTTAAAATATGCTTTATATACCATGCAACTTCGTACCACAATAAAGTCTTTATTTTCTTTCTAATACATGGTTTTTTC…	MSFFKHPISMVTAAAIWFPNTKNSNILSL*KIYNTIFHFVLGFFVSGIFVGVVVENDEQKRDETIPYLLSIVSVIVKIIYCQKKQFIELIRTSMNEEKKFLDNADPQVKICFIYHATSYHNKVFIFFLIHGFFLCLQAMLKGVHLLFLHLSLYPAAWYPFSSHLFIFWAMFQINCSVFGYVGSVLMFGCLFMFITTRGEILLFRLSNLKNICKKFHITEKDFTKEMVYHHYQLI	Only exon A present. Includes a frameshift and one stop codon.
DvirOR42CTE	42		CTE	scaffold_01113	320,167-320,876	+	N/A	710	236	7	ATGTCTTTCTTTAGGAATCCAATATACCTCTTAACCGCAGTAGGTCTTTCGTTGCCCAACACGAAGAATTTAAAGGTACTACGATGGTACAAAATGTACAATATTTTCTTTACCGTTGAATTTATTGTTTTCGTGAGTGGAATTTTAATCGGTCTTGTACTTGAAGACAATGAGCAGAAAAGAGATGAAACTATACAATATATTAATTCAATAATATCTGTTATTATAAGATTGATATACTGTCAGATGAAACAATTCACAGAACTTATTCATGTATCGTTAGATGAAGAAAAAAAATTATTACATGACTCAGATCCAGAAATTAGAACAATTATTCACAAAGCACGCAAGTACCATAATAAGATATTTATTTTTTTTACGTTGCAAATCTTTTTCTTG…	MSFFRNPIYLLTAVGLSLPNTKNLKVLRWYKMYNIFFTVEFIVFVSGILIGLVLEDNEQKRDETIQYINSIISVIIRLIYCQMKQFTELIHVSLDEEKKLLHDSDPEIRTIIHKARKYHNKIFIFFTLQIFFLGSQCIIFGIYSFPLRKTIYPAAWYPFDNYFFNFWAIYQIINAVYVGTIYISGDLIFGCLFMFTTSRAEVLMHRIRSLKDIHKKSKKSQKYAVNAIIKEHYALI	Only exon A present.
DvirOR43PSE	43		PSE	scaffold_01113	334,762-335,475	+	N/A	714	237	7	ATGTCTTTCTTTATAAATCCAATATGTCTCTTAACCGCAGTAGGACTTTCTTTACCCAATAAGAAGAATTTAAAGGTACTACGATGGTATAAAATGTGCAACACTTTCTTTACGGTTTAATTTATTGTTTTTGTGGGTGGAATTTCGATCGGTCTTGTACTTGAAGATGATGAGCAGAAAAGAAATGAAACTACACAATACATGAGTCCAATAGTATGTTGTATTCTAAGGTTGTTCTACTGTCGGATGAACACTTTACAGAACTTATTCGTCTATCCACTGATGAAGAAAGAAAACAAATTATTACATGACGCAGATTCAGAAATTAGAAAAATTATTCGCAACGCAAACAAGTACTATAATAAGCTGTTTAATTTATTTATGTTAGCAAACTTATTC…	MSFFINPICLLTAVGLSLPNKKNLKVLRWYKMCNTFFTV*FIVFVGGISIGLVLEDDEQKRNETTQYMSPIVCCILRLFYCRMNTLQNLFVYPLMKKENKLLHDADSEIRKIIRNANKYYNKLFNLFMLANLFLSSQCIIFGIYSLLCGRKICPAAWYPFGNYFFDFWAIHQIINAVYVETIYISGDLIFGCLFMFTAARAEVLMHRISSLKDIRRKSKISQKYAVNAIIKEHYALI	Only exon A present. Includes a frameshift and one stop codon.
DvirOR44CTE	44		CTE	scaffold_01113	353,527-354,245	+	N/A	719	239	7	ATGTCTTTCTTTAAGAATCCAATCTCTGTCTTAATCGCAGTAGGTCTTTGGCTACCAAATACGAAGAACTTAAAAGTGCTACGTTGGTATAAAATTTACAACACTTTCCTTACCATTGACTATAGTTTTTTTTTAAGTGGAATTGTGATCGGTGTTGTAATTGACGATGATGAAAATGATGTCCAGAAAAGAACTGAAACAGCCCAATACCTAATTGCATGTATATCTATTATTTTAAAGGCCATATATTGTCAGAAGAAACAGTTGTCAGAACTTATCCGTGTATCAATGGATGAAGAAAAAAAATTATTACATGACACAGATCCAGAAATTAGAAACATTATTCACAACGAAGCCAAGTACCATAATAAAGCATTTATTTTTGTGTTATTATACTGT…	MSFFKNPISVLIAVGLWLPNTKNLKVLRWYKIYNTFLTIDYSFFLSGIVIGVVIDDDENDVQKRTETAQYLIACISIILKAIYCQKKQLSELIRVSMDEEKKLLHDTDPEIRNIIHNEAKYHNKAFIFVLLYCFTTCLTCIMLGIYRYPCRNTIYPSAWYPIRNDLFSFWAIFQTINSLYGITIYVGGNLIFGCLFMFTTSRVKVLMHRLSSFKNICKKSRKSQKYTMGVMIKEHYALI	Only exon A present.
DvirOR45PSE	45		PSE	scaffold_01113	361,576-362,174	+	N/A	599	199	7	ATAGTTTTTTTTTTGAGTGGAGTTGTGATCGGTGTTGTAATTGACGATGTTGAAGATGATGTCCAGAAAAGAACTGAAACAGCCCAATACCTAATTGCAAGTATATCGATTATTTTAAAGGTCATATATTGTCAGAAGAAACAGTTTTCAGAATTTATCCGTGTATCAATGGATGAAGAAAAAAAATTGTTGTATGACGCAGATCCAGAAATTAGAAACATTATTCACAACGAAGTCAAGTACCATAATAAAGCATTTATTTTTGTGTTATTATTCTGTTTTACGATGTGTCTGACTTGCATTATGTTGGGTATTTATCGCTACCCGTTTAGAATCACAATATATCCTGCAGCGTGGTATCCGTTTAGGAACGACCTTTTTAGTTTTTGGGCGATATTT…	IVFFLSGVVIGVVIDDVEDDVQKRTETAQYLIASISIILKVIYCQKKQFSEFIRVSMDEEKKLLYDADPEIRNIIHNEVKYHNKAFIFVLLFCFTMCLTCIMLGIYRYPFRITIYPAAWYPFRNDLFSFWAIFQTINSLCGIILYVGGNLIFGCLFMFTTSRVKVLMHRLSSFKNICKKSRKSQKYTMGVMIKEHYALI	Only exon A present. ~120bp of N-terminus is truncated.
DvirOR46	46			scaffold_01113	409,551-475,046	+	4 | 2000	65496	365	7	ATGCCGTTCTTTAAGGGACCAATATTTTTGTTAAAAATGGCTGGTCTGTATGTACCTGAGGCCTTAAATTCTAAATCAGCAAAATGGTACAAATTCTATAGAATCTTCGTTCAAGTCGACTATATTCTGTTTTTCGTCTTATTGATAATGGGTCTTATTGTAGCAGATGATCAGCAAAGGGACGATGGTATACAATATGTGGCTCCAGTGTTTTCAGTAATCGTAAAATCACTTTTTTGCCAAAAAGAAAAGCTACAAAACTTACTACGGTTGTCACAGGAAAAGGAAAAAATAATACTCAATAATTCAGATCCAGTAGTTCTAGAGATTTTCCGAAAAGACGCTGTCTATTATAACAAGTTCTTTATATTTTTTGTTGTGGAATTCAGTATATTTGCA…	MPFFKGPIFLLKMAGLYVPEALNSKSAKWYKFYRIFVQVDYILFFVLLIMGLIVADDQQRDDGIQYVAPVFSVIVKSLFCQKEKLQNLLRLSQEKEKIILNNSDPVVLEIFRKDAVYYNKFFIFFVVEFSIFAVQLFILGIYLIPSKQTIVPAVWFPFPNFVFNALWQIFTSLYGTLAYSSHDMLFGCVIMYSTARAKVLDHHISEFIISTRQSPCSAKKELRTLIREHHDLIDFVQELNDCLRWCFFIDFAIKSYSFSQFLYAFLKMNIESVFHFAKVFVIIVENWYINYHANELIVTSKKLSSNIFSNGWYDLDESTKKSLMLMMIRSQRPLKIDIGTVYYLGTELFVKILKGGYSFIVFYYI	Possible chimera; includes pseudogenic exon A (named as DvirOR52PSE) within first intron.
DvirOR47PSE	47		PSE	scaffold_01113	418,847-419,536	-	N/A	690	229	7	ATGTCAGTTACTGTGTTTTGGCATGGAGCAGCCGCAATCTCAATACTCACAGCAGCTGCTATTTGGTTCCCAAACACGAAAAACTCAAACATTCTAAGTTTGTATGTATACAACACTCTTTTTCACTTTGTGTTTGGTTTCTTTGTGATTGGAATTTTTGTCGGTGTTGTCGTTGAAAATGATGAGTAGTAGAGGGATGAAACGATACAGTACAATTTATCCATTGTATATGTTATTGCAAAGATCATATGGCAGAAGAAGCAATTCATTGAACTAATTCGTACATCGATGAATGAAGAAAAAAAGGTTTTGGATGACGCCGATCCACAAGTTAGAAAATTGCTTTACCATGCAACTTCGTACCACAATAAAGTCTTTATTTTCTTTCCAATATAAGGT…	MSVTVFWHGAAAISILTAAAIWFPNTKNSNILSLYVYNTLFHFVFGFFVIGIFVGVVVENDE**RDETIQYNLSIVYVIAKIIWQKKQFIELIRTSMNEEKKVLDDADPQVRKLLYHATSYHNKVFIFFPI*GFFLCLQAMLMSPPSFLASFIISCLLVSFSSHLFIFWAMFQIINAQNWAMIYVGSNLMFGCLFMFIKTRGEILLCRLSNLKNICKKFHITEKDFKKK	Only exon A present. ~30bp of 3' end is truncated, and includes three frameshifts and three stop codons. Embedded in the first intron of DvirOR46.
DvirOR48CTE	48		CTE	scaffold_01113	494,188-494,897	+	N/A	710	236	7	ATGTATTTCTTTAAGAATCCAATATATGTCTTAATAGCCGCAGGTATTTGGTTCCCAAATACGAAGAACTTAAAAGTGTTATTTTGGTATAAAATTTACAACTCTCTCATTTACGTTGATTATGGTATCTTTGTGAGTGGAATTTTGATCGGCATTGTACTTGAAGAGGATGTCCAGAAAAGAGTTGAAACAACACAATATATAATGGCATGTATATCTATTATTGTAAAGGCCATATATTGTCAGAAGAAACAGTTTACAAAACTTATTCGTGTATCGATGGATATAGAAAAAGAACTATTACATGACCCAGATCCAGAAATTAGAAACATCATCCACAACGAAGTCAAGTACCATAATAGAGTATTTATTGTAGTGTTATTACAATGTTTTTTCACG…	MYFFKNPIYVLIAAGIWFPNTKNLKVLFWYKIYNSLIYVDYGIFVSGILIGIVLEEDVQKRVETTQYIMACISIIVKAIYCQKKQFTKLIRVSMDIEKELLHDPDPEIRNIIHNEVKYHNRVFIVVLLQCFFTYLNSIILAIYRFPLRSTIYPAAWYPFKNYLFGFWAIFQTINAILSVTIYLGGNLIFGCLFMFTTSRLKVLMHRINSFKNICKNSRKSQKYTMGIIIKEHYALI	Only exon A present.
DvirOR49	49			scaffold_00339	832,463-853,878	+	5 | 22000	21416	391	7	ATGGATCGCATCAGTTATTTGAGAGTTCAAAAAATATTGATGATAATAGCAGGACAATGGGAATTTGAAAATCCCAGCTCCCTTCAAAGTATTTACAACAAATGCTCGGACTTACTTTTGGTGGTCTTTATAGTGGTTACCCACTACTTGTTGTTAACTCTGGTATTTTATCCAAAATGTCAGACTGCTATGTTTGAAATGATTTTCTATTATGTGCATTTTATCATAGCCATAATACTAACATTGCTGCTTAAATCCAAGAGCACTAAGGGATTTTTAGGTTGGATTATAAAGTATGAAAATAATGTAACTTTTGAAACTAAAGAAGCTCATACAATTTATGCGAAGTATTGCAGAAACAATGATAAACTTTGTGTATTTTTTATTATTATTATTAAC…	MDRISYLRVQKILMIIAGQWEFENPSSLQSIYNKCSDLLLVVFIVVTHYLLLTLVFYPKCQTAMFEMIFYYVHFIIAIILTLLLKSKSTKGFLGWIIKYENNVTFETKEAHTIYAKYCRNNDKLCVFFIIIINFVSWMWYFVGKSDSKHIEYNPDCPLARGFVFQIWYPFMVEDYPWICSLFDVVTVFIGMILFCYYKIIPMSLILFLLGQITLLKHDIRQLNIENISNVCGLKKSGENKLKDCVKSHQLIIRLMNWIQHSLKEIILIQYVSYVLDTAAFMIPTLTEESLQLKLRCFAGFNMTVIQMYFFFWFANEIQEESKSIADVIYNSVMWVDANESDKKVLLLMMLRSQQKLALKSTALGEMSLICFTKIMKLCYTVCTFFTTMYDK	-
DvirOR50	50			scaffold_02140	221,523-260,529	-	6 | 012000	39007	395	7	ATGAAAATATCATTCTCCTTCTACAAGTATCACAAATTCCTGCTGATGGGAGCAGGAAAATGGCATTTGCGACTTGAAAATCCATTTCTCAACTTTCTGTATTGCGTTTATGCAATAAGCATATATTACATCTCATTCATGATGGTTCAGCTGATATTGGTATCGATATATATGTATAGAGACTGTCCTGAGAGAATTATGGAATTGTGCTGCTACTATGTCCAGTATACAAACGTATTGATCATGGGTTACCTAAGCAAGAGGCCCCAGATGAAACAGGTTTTCGACTACATATCCGATAAAGAAAAGGAAGAATTCACAGAAGATGACGCAGAAATTTACAAGAAATATGCAAAAATTAATAGAAATTCCATCTCTATAATACTCTCGTTAACTGTG…	MKISFSFYKYHKFLLMGAGKWHLRLENPFLNFLYCVYAISIYYISFMMVQLILVSIYMYRDCPERIMELCCYYVQYTNVLIMGYLSKRPQMKQVFDYISDKEKEEFTEDDAEIYKKYAKINRNSISIILSLTVSAGIPWYIVAFKASFDEQVNPNCPIGRGLCFQLWYPFNLYQSQYWITKTADTLLLHSMFFLLTYTRVITVLFMVYVLGQIKIVQNRIKSVDSTSRELMKQKRVDYDSAIFETVTECARQYAEVQRLMRLVNKACKEFVLLAFFCNSMEVALFLMQLLMAQNIDEAVQKTVVVFMTLTQMFLFLWYANEIKVESVEVADIIYNETAWINYNSKARKTLLLVMMRSQKPLTCNSAFIGDMTIDTFKSMIKLCYSITTFFKTAYL	-
DvirOR51NC	51		NC	scaffold_05421	600-67,631	+	2 | 20	67032	166	1	NGATTTCTCATCCATATAAATGCTCAACTTCAATACTTACAATCAAATATTCTTCACATGTTTGACGAAGCTAAAGACCATCTGAAAATTAGGGAAAGCAGAGTACGAATGTGTACCGAATACCATATAGCAATAATTAGATACACCAAAGAAGTATTTGGACACTTCGATCTTTTACTTATAGTTCATGTGTCGCTTACCTCTCTCATAATGGGAGTTTTGTGCTTTCAAATGGTCTTTGAAGAAAACGCATCAGATAAATTAAGATATTTTCTGCATTTAGCTGGATGGGTAGCAGTATTGTTTTTAACTTGTTATTATGGACAGCTTATTCTAACACAGAGCGGATTGATCGGAAATGCAGTATACAATTCTAAATGGTATAACTGCCCTCCAGCC…	XFLIHINAQLQYLQSNILHMFDEAKDHLKIRESRVRMCTEYHIAIIRYTKEVFGHFDLLLIVHVSLTSLIMGVLCFQMVFEENASDKLRYFLHLAGWVAVLFLTCYYGQLILTQSGLIGNAVYNSKWYNCPPALQKSVLLMILRSQRPLQLTAASISTLSLQTFLS	Missing several N-terminal exons, presumed to be A1-A4, and exon E.
DvirOR52NTE	52		NTE	scaffold_00042	1,611,080-1,637,741	+	6 | 011200	26662	393	1	NNGGGCTTCTTGAATGACCTAAATATACTTAGTTTAAATGTACAAACTTTAAAATATTTATGTCTTTGGCCAAGAACTAGGAATAAGTGGATAAACCGTATTGGCACATTTTTAATTGTGTTTTTTGTAATGTTAAGCGCATCTCAGTCGATTGGTGCAGTAGCTTATCAGTGCTACGTACATTTTGAAGACAACAACGTGGTCTTCGAAGGCATCATAGCTTTGGCAGATTTTGTCGGATATGGATTTACTTATGTCAATTTTAAATTAAATGCAGAAAAAATTAAAAGTTGCACGGAAAAAATGTCATCAGTTTTTCAAAAGTTCTGTGGTGAACATGTCCTAATGGAGGCTGAGCAAGAAGTTAAATTGGTCACTAAAGCTTTATTATTCTACACT…	XGFLNDLNILSLNVQTLKYLCLWPRTRNKWINRIGTFLIVFFVMLSASQSIGAVAYQCYVHFEDNNVVFEGIIALADFVGYGFTYVNFKLNAEKIKSCTEKMSSVFQKFCGEHVLMEAEQEVKLVTKALLFYTCGGVVINSVLPMLEFKSCQETRVSDYYRIHDPCGMPVRTWYPFDSTQTGQYYFLVILHAYTCLAIASTVLCITMTLVGLMIHIIAQLRYLQYCILHAFDFDIDDPCLLRRKLHFCIQYHVTVINYATEVFGNFSLMLIVHVSLTSLVMGSLCFQIVYAENASDKLRFMLHLGGWVTMLFITCYYSQQIINESVSVADAAFDSKWYNAPLSSKRCLILIMMRSQKPLKLSAASVTVLSLQSFLLITKTAYSYFTLLLSMEQ	Missing small exon A1.
DvirOR53	53			scaffold_00084	1,068,992-1,096,868	-	6 | 102000	27877	388	1	ATGTACTACCCTATCGCAAAACAACAACCGTTTTATTCAACTCTGTTATCTTTAAGCTTGTTAGGCTTATACCCAAGATCTTCGGAAAAAAGAAGCATACAAATATCATTTGTAGCCACTGTTGGTACTGCAATTTTTGCCTTAATAATATGCAATATTGGAGCGATTGGCCATTTGGTTGTCTCATTTAAAGGCAGTAAAGGAGCCGAAATAAGTGAAGATATGGCCGTAGCTATCGGAGGATTGGGATTTCTTCTTTGTGCTGCATTCTTCAGAATGAGGTGGATAAAATGGACAAAATTTTGGCAAGATATTACCAACTTTACCGATTTTGGAAAGCCTCACGAATTTGATGAAGTCAAAAATAGATGTAACATTATGTCTATGATTTACAGTTTT…	MYYPIAKQQPFYSTLLSLSLLGLYPRSSEKRSIQISFVATVGTAIFALIICNIGAIGHLVVSFKGSKGAEISEDMAVAIGGLGFLLCAAFFRMRWIKWTKFWQDITNFTDFGKPHEFDEVKNRCNIMSMIYSFYIGGGMCFYAFTSLLEMDCGNDDEKNNLCGTLTQIWLPIGKVSSLTIKMIFFFQLLVCIWACVGAGNMFFVSFESSEFLVCHINYLKSKIMKIFESDSENTRKMELAFCVRYHNWIIELGNDLNYLIKMTLGHMSLTAAVVMGMIANQIVQKYKPLGAGIYLGGYVIAIFWLSHAGQRVTDESLSIADAVFESDWYKSSKQMRKDLAFIIKRSHEPLRINALPLGTFNYALFITMLKASYSYLTLLQQSVSTQDS	-
DvirOR54NC	54		NC	scaffold_04975	32,102-65,267	+	3 | 112	33166	224	1	NGTCAAATTAAAGAAATAGATACAAGTGAAGATTTCGTTGTTTTATCAGCAGGATTTGGCTCAATGGTTATTGTGGGTCAGATGACTTATCTATACAAAGACTGGGAACAGCTTTTAGATAGTTTGCTTGATTTTTCAAACTATGGCAAACCAGAAGAATATAACGAGTTTGTAAAATGGAGCAATCGCTGGGTTAAATATTATAGGGCTTACTATATAGGAGGTTTCTGTATTTACGCATTATTAAGCATTAGGGAAATGCCTATGTGTAGGAAAATGAATGAAGAGAGTCATTTAGATCTCAATTGCGGAACATTTCTTCCCATATGGATACCGTTTAAACTGCCTTTGTACGTACAGTATATACTTTTTATTGTTCAGATGGTATCTTCAATATTT…	XQIKEIDTSEDFVVLSAGFGSMVIVGQMTYLYKDWEQLLDSLLDFSNYGKPEEYNEFVKWSNRWVKYYRAYYIGGFCIYALLSIREMPMCRKMNEESHLDLNCGTFLPIWIPFKLPLYVQYILFIVQMVSSIFVLLPTALLVYLTFECVEILRMHFINLSSHFRAIISDKNIRSRPDGLGYWVKYHNHIIRMGSKLSYLAKRTISFVTLVSAFVIACSENQLLH	Missing exons A1, C, D, and E.
DvirOR55PSE	55		PSE	scaffold_05327	1,670-48,341	+	N/A	46672	170	1	NCTGCCATTGAGATGAACTTTGGTCAAGATTTATTTGTCGCGATAGCTGGTAATGGAATTTTAATAGTGCAAACAATTTTTCCGTTTTATAGTCAAGAATGGTCCAAACTTCTATATGATGTCACTCAGTATACACTTTTTGGTGAACCCTTTAAACTTAAGGATAAAATAAAGCTACATAATAGAATATCACTTTTTTACAGGGTTTATTGTTTGACTGGATCCTTTCTTTATACAATTGCTGCCTTTGATTATAACCAAAACTGTTTCAAATTGAGAAAGGAGCTTAATATAAACATGTTATGTGGTGTTGTCCCAGCTTGGTTACCTTGGAAACTAAATGTAGTTGCTGAATGGTGTTACTATGGATATCAAACACTGTGTCTAATTCTTTTCGTT…	XAIEMNFGQDLFVAIAGNGILIVQTIFPFYSQEWSKLLYDVTQYTLFGEPFKLKDKIKLHNRISLFYRVYCLTGSFLYTIAAFDYNQNCFKLRKELNINMLCGVVPAWLPWKLNVVAEWCYYGYQTLCLILFVTPXLSRQLNFLTKKCLGIYSLIAALLFGSIINQIHNK	Missing exons A1, C, D, and E. A3 donor site is out of phase.
DvirOR56IC	56		IC	scaffold_03453	23,092-127,469	+	N/A	104378	314	1	ATGTACGACATAAAAAAGGACAAGCCATTTTACCATACTTTAAGAACTTTAATATTTTCCTTACTTTACTCTACAAACCATGATAAGAAATATATGAGGCGCTTCTTAGTTTTTAGTCTAATGATACGATTCATTATATATTTGGGATGTTTATGTATTTCACTTCACTTTCTAAAATTCCGAAAGACTAATATTGGTCTAAAATTTGGACAAGACTTATTTCTCATTATAGCTGGAAATGGAGTTATAATGGTTGAAGTAATTTTTCCATTTTATAGTCAAGAATGGTCTAATCTTCTAAATGACGTAACTCAATATACACTTTTTGGTAAACCTTTTAATCTTACAGAAAAAACGAAGTTATATAATCAAATCTCATTTATATTCCGGATTTACTGT…	MYDIKKDKPFYHTLRTLIFSLLYSTNHDKKYMRRFLVFSLMIRFIIYLGCLCISLHFLKFRKTNIGLKFGQDLFLIIAGNGVIMVEVIFPFYSQEWSNLLNDVTQYTLFGKPFNLTEKTKLYNQISFIFRIYCLFGGFFYTVAAFVYNKNCFKLRHELKIDMLCGVVPAWLPWKLNKVAEWCYYTYQSVAVTVLVTPXLSWQLNILTKKCMGLYSLIAALLFGSLINQIHNNENTVGGIIVFVGFFVGIFILCHAGEKIAQLTYELRENICNSDWYLATPSVQKDICFILLRCQKPLYLKALPLGTINNAMFVM	Missing exons A4 and E.
DvirOR57FIX	57		FIX	scaffold_00702	605,118-685,618	+ / -	6 | 112000	N/A	394	1	ATGGTGAACAATAATAATTTCTTCAACATTAAGTATGACAAAGCGTTTGATGTTTATTATCGATTTCTTTGCACTTTCTGGAATATTCTTCCACAGGATACGGAAGAAGATTTAAAGAGGTATAAGTATCTTTTGCCATTAAGCGTATTTTGCAAAATGGCGACACTTATATTTTTCGCAGGAGGAACTATTTTTCATTTATATATTGTGAAAAGAGATAAAATTGACGTGGCTACCAGCGAAGATTTATCTATTATATTCTCAATGATAGGAATATTATCAGTCGATCTGTGTTTTCCGTTTTGCTCAAAAGGTTGGACGAAAATTATACAATTGCTTACAGATTTCAGCGAATTCGGAAAACCTCCTAAGATCGACGAATTAACTGTATTGGGTAAT…	MVNNNNFFNIKYDKAFDVYYRFLCTFWNILPQDTEEDLKRYKYLLPLSVFCKMATLIFFAGGTIFHLYIVKRDKIDVATSEDLSIIFSMIGILSVDLCFPFCSKGWTKIIQLLTDFSEFGKPPKIDELTVLGNKRAIGIIIFYFMCAVFYELVSILQAPGCYKDAEKKGLEVNCLTMFPLWLPFDISKMTQLIISLIQYVLLAITTMPAGLGIHLPWEVSEHTYLYIQHLNTLFHYTFETDDKVEQRRRLNKWIKYHHKVVSLVTELNTLTKGSIGVLSLVCSLVVAVTVNQVLKGEKTFAAIVVGVGWFYSLTINCITGQAIINQTASITTNIQSSKWYKGDIPVKKDILFAIMCSQRPFTLNALPLGTLNLELLLMVVQTSYSYVTLLANTT	Possible chimera; exons A1 and A2 were presumed misassembled on the opposite strand.
DvirOR58PSE	58		PSE	scaffold_01589	19,288-97,781	-	N/A	78494	377	1	ATGCTGGAGAATACGCTGAAAAAAAATTATTTTAAAGAACCATTTAAGGCTTACATGGACTTTTTAAAGCTTTGCTTGCTTATTATTCCACAGGATACGGAAAAAGAAAGAAAGAAGTATAAATATCTTTTGTCAATTTCCTTGTTTGTGAAAATCTGGGCATTTATGAGCATCGGAGGAACAACTATAATACATTTATATGTTGTGAAAAGAGACAAAATTGACATTGATACCACCGAAGATTTATCTATTATAGTCTCAATAGCAGGAATAATAACTGTTTGTCTTTGTTTTCCAATGTACTCAAAAGGCTGGTTGGAACTTCTACGAAAGCTTACAGATTTCAGCTTATCTGAAAAACCTCCTAAAACCGAACACAAAATTAAATTCGGTAATTTG…	MLENTLKKNYFKEPFKAYMDFLKLCLLIIPQDTEKERKKYKYLLSISLFVKIWAFMSIGGTTIIHLYVVKRDKIDIDTTEDLSIIVSIAGIITVCLCFPMYSKGWLELLRKLTDFSLSEKPPKTEHKIKFGNLRGIVIIILYFICSTFYELASMLQSKSCFKESEEKGLQVNCLTMFPIWLPFEISKSTQLIISFVQYGLLLFTAMPAGVGIHLPWEISEHLHNHIQHLNSEFHKIF*TDDKNEQRRRLNKWIKYHTHIVTILAELDEFSKGSIGTLSLAVSIVCAVTVNQVLKGEKTIAGLATGIGWFYSFIINCITGQRVINLTDSITTNIVCSKWYTVDIRLKKDIGFVLFRTQRPFTLNALPLGTLNMELLLM	Missing exon E. Stop codon present in exon A3.
DvirOR59	59			scaffold_07797	122,515-222,063	-	6 | 112000	99549	388	1	ATGTTCAAAAATAAGTTGCACGAAGCATTTGGAGTTAATTTGCATGTTTTAAAGCTTTTCATGCTTTATATTCCATGCTACACGGAAGTAGAAAAAAATAGATATAAATACATTATGGCAATAGGCGTATTTTTAAGATCCTGTACCTATATTTCTTCCGGTGGGTCAACTATGATACATCTCTATTTTGTAAAACGAGAAAAACTTGACGTAGATATTAGCGAGCATTTACCCATTATAGTCTCTGCAGCAGGAATACTTACTATATGCTTGGCATATCCTATATACTCAAAGGAATGGTTAAAAACTCTACGATTGCTTACAGATTACGAAATGTTTGGTAAACCGCCTAAAATCGATGAGACAATTAAATTCTGTAATCGACTGGCGATTGTAGCA…	MFKNKLHEAFGVNLHVLKLFMLYIPCYTEVEKNRYKYIMAIGVFLRSCTYISSGGSTMIHLYFVKREKLDVDISEHLPIIVSAAGILTICLAYPIYSKEWLKTLRLLTDYEMFGKPPKIDETIKFCNRLAIVATIFFFQCVFLYEAAALYGSRSCLKIAEEKGLHINCLTMFPVWLPFEADVSTQLIISFVQFMLILYCVIPVGAACLLPWEVSQQLTIHIHHLNNMFNNIFETDNKEEQRRRLSIWIKYNLRIIRITCKLNRLTKGCVGIVSLVVSIVLALTANQLMSWNRPLAAFMHISGWLCSLTANCITGQQIINQTQCITKNIVCSKWYTADLRVKKDILFVLLNSQRSFRLSALPFGTLNMELLLLIIKSSYSYMTLLKNVT	-
DvirOR60NTE	60		NTE	scaffold_04827	15,403-40,457	+	4 | 2000	25055	186	1	NTTGGTTCGGCAATTCTTTTGCCTTGGGAAATTTCTCAACTGTTAGGCGTTCATGTTGATCATTTAAATAATATGTTTCACAATATTTTCGACGCAGAGAATAAAGAAGAGCAACGAAGAAGATTAAAAAAATGGATTGCATACCATCTTCACATTATTAGGAATATCCATCGTTTAAATACGATTACAAAGAGATGCATTGGAATAATTTCTTTGGTAGTAAGCCTAGTGTGTGCCTTAACTGCAAATGAGATTATTAATAGGGTTAAACCACTTGCTACATGCTGTCATCTTATTGGCTGGTTGGGAATGTTAGCCATTAATTGTTTGACTGGACAGCAAATAATTGACCAGACAGAAAGTATCACAACAAACATAGTATGTTCCGAATGGTACAAA…	XGSAILLPWEISQLLGVHVDHLNNMFHNIFDAENKEEQRRRLKKWIAYHLHIIRNIHRLNTITKRCIGIISLVVSLVCALTANEIINRVKPLATCCHLIGWLGMLAINCLTGQQIIDQTESITTNIVCSEWYKADIRIQKDIIIILANTQRSFVLGALPLGTLDMALFILIIKSSYSYLTLLTNFT	Missing exons A1 and A2.
DvirOR61	61			scaffold_00136	1,769,230-1,807,228	-	6 | 112000	37999	388	1	ATGTTCAAAGATAAAATGCATATTCCGTTTGGTGTTAACTTGCTAATTTTAAAATATTTTATGTATTATATTCAAACCAATTCCGAAGCAGAAAACAAGAAATTTAAATATCTTTTAACCCTCAGCTGTTTTATAAAATTGTGTGCATATCTCTTAAGCGGGGGAACAACTATGTTGCATTTTTATTTTGTAAAAAAAGAAAACCTTGATATTGGTATTAGCGAAGACCTATCGCTTTTACTTACATCAGCAGGAATAGCATACATAGCTATATCGTATGCAGTGTACTCAAAGGATTGGTCGAAAATTATACAATCGCTTACAGACTACAGAAAGTTTGGAAAACCTCCCAAAACAGACGAGACAATAAAATTCTGGAATCGAATAATGCTTATGTTA…	MFKDKMHIPFGVNLLILKYFMYYIQTNSEAENKKFKYLLTLSCFIKLCAYLLSGGTTMLHFYFVKKENLDIGISEDLSLLLTSAGIAYIAISYAVYSKDWSKIIQSLTDYRKFGKPPKTDETIKFWNRIMLMLMIYFLFMVIAYEIATLYEGTACDKEAERKNLHINCWTMFPLLLPVEITVSTQLIISFLQLIFVSYLATPLGSAILLPWEISQLLALHVDHLNNMFNNIVDTDSKEDQRRRLNKWIACHVHIIRNIDRLNRVTKRCIGIISLVVSLVCALTANEIINRVKPLATCLHLFGWLGSLAIHCLTGQQIIDKTESITTNIVCSEWYKADIRIQKDIIIILANTQRSFVLGALPLGTLDMALFLLIIKSSYSYLTIVTNIT	-
DvirOR62CF	62		CF	scaffold_00307	367,721-454,096	+	6 | 110200	N/A	371	1	ATGAATACGGAAAATATAAAAAAAATTAAAGTTATGCAAAATTCTTTAATGCTATTGAGAATTCCGTTTCTGTTTCCTACTACAAGCGAAATGAATGATCCTAAAACAAATATTTATATCAAATTTTTATTGGTTAATTTGAGTTCGATGTATTATCCAATTGGGGCAGCCATGCATATGATATTCAACGCAAGAAAGGGCATAGTTGATACGATCGACAAAGACATTGGTGCAATCATATCATATTTTGGATGTACCTACTTTCTGTTTAGATATTTACTAAACCTTAAAAAGGTCATTCGTTTGTACAAAGAATATTCAGATTTCGAGTCCTTTGGACAACCTAAAAATTTTACAAAACGTAACAATTATTATAATAAGTTATCCAAAATATACATA…	MNTENIKKIKVMQNSLMLLRIPFLFPTTSEMNDPKTNIYIKFLLVNLSSMYYPIGAAMHMIFNARKGIVDTIDKDIGAIISYFGCTYFLFRYLLNLKKVIRLYKEYSDFESFGQPKNFTKRNNYYNKLSKIYISYHTCVITTMISATFLYIPECEKENMEKGLTEVCGLPAPTWLPFEFDYFPVKQLVYLYQGYSIFSVYQSAGFISFCMMEALEHLVLRFEHVSDTFVEVFSESNRIIRRQKFLKAVRYHQAVIGMGTLLNECFSPCMMVHISLTGPFLGVCGYTFLTRIPLDSSALLVGWMISTYIVCLGGQRLMEASMSVGTIMERINWYDVETSLQKDLILVMSRSRKPVHLRAGPFGPITYATIVM	Missing exon E. Possible chimera; presumed exon A2 preceded exon A1.
DvirOR63NTE	63		NTE	scaffold_02958	29,398-106,605	+	5 | 02000	77208	322	1	NGCAAAGAAAATAATCGTATCGAACTTGATGTCAACTATGCTGTGTCATTTACCACGACTTACGCTTTGGTATGGGCCTATTTTGTTAAAATTAAGTCAGTATCCGCCATGTATAACTACATGTCCGACTTCGAGACATTCGGAAAGCCCTTAGATTTTGATAGAGATAACATGGATTTTAATAAATATGCCAAAATGCATTTTGTTTACTTGGAGTCTTTAATCTGGATAATTATTTTTACTTCGAATATATTTAAGAAGGAAACCTGCCACCTAGAAAACCAAGCTCGTAATATGACAGAAGTGTGTGGATTATTTACGTATACATGGACACCTTTTAATATTGACTTCTTTCCTGTTAGGGAAATTTATATGCTTGTTCAGGTTTTTGGGGTTCAT…	XKENNRIELDVNYAVSFTTTYALVWAYFVKIKSVSAMYNYMSDFETFGKPLDFDRDNMDFNKYAKMHFVYLESLIWIIIFTSNIFKKETCHLENQARNMTEVCGLFTYTWTPFNIDFFPVREIYMLVQVFGVHHLYMVAGLMAWLVFETTHHIVVRIRHVKHVITEALAEKDPVIRRDRFRGAVQYHNSLFGLEYIVNDAFSIFQFTHMVLTAAVLGTGIYSLLHAKSLSTFMVCTGWFWGLFMDCFSGQRLRDESLELAVAVYESPWYTYEVDLQMDVMLVLKRCQTSLQLRAGSFGVMDRAMFLGVLKVTYSYIALLQNT	Missing exon A1.
DvirOR64CTE	64		CTE	scaffold_02958	132,603-175,268	+	4 | 1020	42666	320	1	ATGGAGAACAAGGGAAATAACGAGATTAGATGTATGACAGTTTCAATAAAACTGTTTAGACTTTATCAGGTTTTTCCTTCAAAAGAAAGACTTATAAATCCGGGGAAAATATTTTATATAAAATTTTTTTTGGTATTCATCTGCGTGTCTTTGGTTTTAGTGGGAAGTACACTACATCTTATTAAACATGTACAAGACCATACATTCTATTACTTAGAAGTAGACTTGACAGTCATTTTGTCCAACTGTGCTGGTTATAGCACTATATTTTCTTACTTGTTAAGGGTCCGTGAAGGAGTTCAATTTTATTTGGGTATATCTGATTTTGACAAATTTGGAGAACCTAGAGACTTCGACAAAGTTAACGCAAAATACAATACGTACGCCAAATTACACTAT…	MENKGNNEIRCMTVSIKLFRLYQVFPSKERLINPGKIFYIKFFLVFICVSLVLVGSTLHLIKHVQDHTFYYLEVDLTVILSNCAGYSTIFSYLLRVREGVQFYLGISDFDKFGEPRDFDKVNAKYNTYAKLHYCYLQLMILSAVIGSTAFRGKGCELMNQERHTDEVCGLYAYTWMPFNINFFPVKQIFTIVQCFCIYYIYATTGLGAWMVRESVEHVVVRMRHLAFLFEDALNQEDAKTRREKFNFAVRYHQSLLSLQEKLNDTYTFFMFTHVVMTGPIMGYGVYAFMKGTSGSSLCVALGWLIGLQLDCWSGQRLIDE	Missing exons D and E.
DvirOR65	65			scaffold_00720	372,464-380,991	-	7 | 1002000	8528	409	4	ATGCTCTTTGACAATATTGCTTACAGAGTTTTGGGGACGAGGGATTATGCAAAGTTGTTTCTGTGGGTCCCCAAAATTCTCTTTCAAATGGTACAAAAGTGGCCAGGAACTGAACATTTTCGAATCAAGGCATTTATATCTAGTTTGCTTTGTGGATCCCTAATGGCCTTTATTGCAGTAGGTCTGTACAATGACATGGAGTTTGATATTAATGCCATTGACAAAAACATGTATAATCTAGCATTAATTATAAGCACATTTCAAGCTTCATATAAGACTATTGTTATGTGGTACAAAGCCTCAGAACTAAAAGAACTTTTAGATGACATCATAACAAAATTTTGGCCTTATAATTTAGCAGGCGAAGATTTAAGTAAACGTTTAAAAACGTTTTATTTT…	MLFDNIAYRVLGTRDYAKLFLWVPKILFQMVQKWPGTEHFRIKAFISSLLCGSLMAFIAVGLYNDMEFDINAIDKNMYNLALIISTFQASYKTIVMWYKASELKELLDDIITKFWPYNLAGEDLSKRLKTFYFIIMIVMLSLLSAAFLFGIVFLVVPLFAEKRQLPFPAKYSFDWSPSPIYQLVYLSHTIGFLVVMVSCILGVDCMFLGIGASAVTQYRILQRAFAYYNAPEMREVGQKLKELDREGYASVYDDKAEYFTRCLNHHLLLLKIVKNMNSVFSLIVLVQLLCSVSGLCLGTYMMTRDEFTADKLILAAVLALGYLDQLMVYCIIGNELNYQASLLPEYIYKSNWGELENRSLQRDVIFLIQHSQRVPQLSAYGLYDINMNSFVKVLKLAFS…	-
DvirOR66	66			scaffold_00720	321,971-363,860	-	7 | 1002000	41890	413	4	ATGTTACTAGACACTTTTGCTTATAGAACTCTGAAAACATACGACTATTGCAAGTTGTTGTTATGGATACCCAAAGTACTACTCGAAACTATATTTTTATGGCCAACAACAAAGAATCATGAACTAAAAAGTACATTTGCTTGTATTGTCAATGTGTTAATTATGACTTTTATAGAAATTGGATTATTTCTTAATTTAAGTTCAGTGGATTCAATACCGAGACTTGTTTTTATTATGTCATTGGTTTTAGGAGCTTTTCAGTCGATCTACAAAATACTCATCATCTGGTACAAAGCTAAGTATGTGAAAGACCTTATAGACGATGTAATGACCAAATTTTGGCCATACGACCTAATTGAAGGAAAGGTAAAAGAAGACATAAGAAGATTTTACGTCATT…	MLLDTFAYRTLKTYDYCKLLLWIPKVLLETIFLWPTTKNHELKSTFACIVNVLIMTFIEIGLFLNLSSVDSIPRLVFIMSLVLGAFQSIYKILIIWYKAKYVKDLIDDVMTKFWPYDLIEGKVKEDIRRFYVIFTCIMTPLVGVGLCWGIGFLIPPYFFRKLPFPIEYGFEWSTTPTYEILYIIQSFGYQVVMLCGVCGTDTLFISIGASAVTQYRILHQCLASLNKEDMVNINNKLDKFVDRDLTKSHDRVKEFFVRCLKHHQLLLEFTGKINNAFGLVVLIQLSCSVAGICVAALLVSRPDFSADLIFFTCILVVAYLNQLLIYCIIGNQLYYEASLLPESIYASNWIELKDKTMKKDVMFLIHHSQQIPKLSAYSLYNVDMNSYLKVVKLAFSVYT…	-
DvirOR67CTE	67		CTE	scaffold_05688	239-55,165	-	5 | 10120	54927	339	4	ATGCTCTTTGAACGTTTGGGTCACCGCGTTCTAAAAACGAAGGATATTGCTAGGTTATTTCTATGGGCACCTAAAGCCTTATTAAAATCATTAATGTTGTGGCCCGAGAAAGGAATGAACTTACTACTGATGAGAGCCTACTACATATTTCTACTAAGTATTAATCTATTTGTCACCTATGGTATCGTCCAGTACACGATAACATATAAAGATCAGTTTGATAAATTTGCGTATGGATTATGTGTCTGTATAATACCAATTTTGCATCTTTTAAAAGGCCCCGCAACGTGTTACAATATCAAAAAAATGGATCTCCTGGTAGAGCAAGTAATGCAATACTTTTGGCCATATGATTTACTTGGTGGCCATTCCCAAAAGTATATAGAATCTCTTTTCTCT…	MLFERLGHRVLKTKDIARLFLWAPKALLKSLMLWPEKGMNLLLMRAYYIFLLSINLFVTYGIVQYTITYKDQFDKFAYGLCVCIIPILHLLKGPATCYNIKKMDLLVEQVMQYFWPYDLLGGHSQKYIESLFSYLKTLQLSFFILGLLYIGTILSSPLILATERSLPFPAKFDFDHTVSPVYEIMYVIQSFFIIFVAAILGLGVDLFVLAMCACAASQFKLVGHCFSLLGTPAVKNVNHKLDNMFSAEFCGEQDENKKLFIRCVKHQERLFRFVKDLNEAFNFIELGQLLLSLFGVCLNVFILLSNSALAQSLGSSLLALGFTLQLFLDCIIGTELVYQ	Missing exons D and E.
DvirOR68NF	68		NF	scaffold_00379	903,132-957,424	+ / -	6 | 012000	N/A	403	4	NCTATATCAACAATGGTTATGAAAACCAATGACTATTGCAAACTTTTTCTTTATGGGATTAAGGTATATCTTATGACTGCGTTTTTATGGCCTACACAAAGTTTTGCTGTAAAGACCAGTTCTTTCATCATACAATTTTTGGCCTCAGCTTTTATGCTGGTTGGTCTTATTCTTTATCTGAATGACCACATGACAGATTTTAGCAAGGCAACTAATGCTATGTGTATGATTATGTTGGATATTATGGGTGTATTTAAAATTGTATTTTTATGGTTCAAAACAGAAAAACTTAAGTCTTTATTCAACATTATACTAAACGACTTTTGGCCATATGATTTAATTAATGAAAGCAAAAGAAGGGTTAAAGATATGTTTAACTTAATGAATATATTTGTAGTA…	XISTMVMKTNDYCKLFLYGIKVYLMTAFLWPTQSFAVKTSSFIIQFLASAFMLVGLILYLNDHMTDFSKATNAMCMIMLDIMGVFKIVFLWFKTEKLKSLFNIILNDFWPYDLINESKRRVKDMFNLMNIFVVWFMLAGVMFALLSLSSPLFSNKQLPYDVRYPFDWTVSPWYEIIYCMQTFTHGITMTTIGIGAIYMVIGILLSISSQYCILEECFEIFNTPEMYSVNKKLRDILNDGLKNKYTDERREYFVRCVKHHQLLLRFTKELNDELNPLELFELALSIFALCLGSLRIANAESLGSNVEQAGSYLYLIGYTMQLFIDCFFGTFLYHQASLLPDAIFHSNWRTLDDEELRKDFVFLLQNSQRIPQINAYNLYDMHMVSFIKVIKVAFSFYTML…	Missing small exon A1. Possible chimera; presumed exon A2 is on opposite strand.
DvirOR69IC	69		IC	scaffold_00379	974,622-1,023,226	+	N/A	48605	180	4	ATGATCTTACACTCTATAGCAACAACGGTTATGCAAACCAATGACTATTCCAAACTTTTTATTTGGGGTATTAAGTTATACCTCATGGTTATTCTTCTATGGCCTCCAATAAGTTTTGCTGTAAAGACAATATCCACAATTATACAGGCCTCGATTTTAACTTTTGTGAGTATTGGACTTATTCTCCATTTGAATGATAATACTAATAATTTTGGTTTTGGTGAGGCAGCTAATGTTATGTGTATGATGATGATCTATATTATGAGCACGTATAAACTTATTGTTGTATGGTATAAGTCAGATGAACTTAAGGATGTATTCAATATAATATTGACAGAGTTTTGGCCGTACGATTTAATGAATGGAGAAAGCAATAAACAAACTAAGGAGATGTACAAC…	MILHSIATTVMQTNDYSKLFIWGIKLYLMVILLWPPISFAVKTISTIIQASILTFVSIGLILHLNDNTNNFGFGEAANVMCMMMIYIMSTYKLIVVWYKSDELKDVFNIILTEFWPYDLMNGESNKQTKEMYNLMNTIKWAFIGGXFTKQYNNAMNPLELFQLSVSIAVLCLGALGIASL	Missing exons A4, C, D, and E.
DvirOR70NCF	70		NCF	scaffold_04796	4,195-94,390	+ / -	5 | 02100	N/A	388	4	NCTCTATCAAAAATGGTTATGAAAACCAGTGACTACTGTATACTTTTTATTTGGAGTATTAAGTTATACCTAATGGCTGACCTTGTATGGCCCACCATAAGTTTTGCTGTAAAAACAATATCTGTAATAATACAGGTTTCTTTTTCATGTTTTGTGACTGTTGGTCTTATTTTATATTTGATTGATCATATTCACGATTTTGGTAAGGCCACTAATGTTACGTGTTTTATTATGACGGTTTTTATGTGCACGTATAAACTTGTTGTTATATATTACAAGTCAGATGAACTTAAGGCTGTATTCAAGATAATATTGACAGACTTTTGGCCGTACGATTTAATTAATTTAGAAAGCAAGAGAAAAGTTAAGGAGATGTACAACTTGATGAACACTTTGAAA…	XLSKMVMKTSDYCILFIWSIKLYLMADLVWPTISFAVKTISVIIQVSFSCFVTVGLILYLIDHIHDFGKATNVTCFIMTVFMCTYKLVVIYYKSDELKAVFKIILTDFWPYDLINLESKRKVKEMYNLMNTLKFWFICGGFFYALIYLIPPLFTTNRLPYPVSYPFDWTAAPWYQIVYFTQVFFHSTTISLIGSAADFLVLGVLFSISSQYCILQECFEIFNTPEMYATNKRLREIMNDGLENKYTDERREFFVRCVRHHQLILRITKQYNNAMNPLEMFQLFISICAICLGALGITNLEALGTVAEQAISFIYFYGFILQLFIDCFLGTYLYHQASLLPDAIFHCNWRTLDDKELKKDFAFLLQNSQRIPQFNAYNVYDMHMDSFVK	Missing exons A1 and E. Possible chimera; presumed exons A2, C, and D are on opposite strand.
DvirOR71	71			scaffold_00037	2,823,247-2,859,934	-	7 | 1012000	36688	407	4	ATGGTCCTATACACTCTATCGACGATGGTCATGAAAACCAATGACTATTGCAAACTTTTTATTTGGGGTTTTAAATTATACCTTATGGCTCCGTTAATGTGGCCTACACTAAGTTTTGCTGTAAAAACAGTGTCTCTAATTATACAGGTTTCGCTTTCAATTTTTGTATCTGTTGGTCTTATTCTCTATTTGTATGATCACATTACAGATTTTGGTAAGGCAACTAATATAATGTGTATTATTATGTTTATTCTTATGGGCATATATAAACTTACTGTTTTATGGTACAAGTCAGATGAACTTAAGGCTTTATTCAATATAATATTGACAGAGTTTTGGCCTTACAATTTAATTAATTTAGAAAGCAAAAGAAAAGTTAAAGAGATGTACAACTTGATG…	MVLYTLSTMVMKTNDYCKLFIWGFKLYLMAPLMWPTLSFAVKTVSLIIQVSLSIFVSVGLILYLYDHITDFGKATNIMCIIMFILMGIYKLTVLWYKSDELKALFNIILTEFWPYNLINLESKRKVKEMYNLMNVLIWCFFWGGFIYGLLYQIPPLFKTNGLIYPVAYPFDWTASPWYQIVYFTQAFVQSITSLVTTGADFLVLGGLLSITSLYCILQECVEIFNTPEMYVTNKRLREIINDGLENKYTDERREYFVRCVRHHQLILRFTKQFNNAMNPLELYQLFVSIFGLCLGALGVANLELAGTVAEQGINFLYLYGFILQLFIDCFFGTYLYHQASLLPDAIFHSNWRMLEDKELKKDFAFLLQNSQRIPQFNAYNLYDMHMDSFVKVIKVAFSF…	-
DvirOR72	72			scaffold_00037	2,760,060-2,807,861	+	7 | 1012000	47802	407	4	ATGGTGCTTCACGCTCTATCGACAATGGTCATGAATACCAATGACTATTGCAAACTTTTTATTTGGAGTACTAAATTTTACTTTATGGCTGGGTTAATATGGCCTACACTAAGTTTTGCTGTAAAAACAGTGTCTCTAATTATACAGGTTTCCCTTTCAATTTTTGTATCTGTTGGTCTCATTCTCTATTTGTATGGTCACATTACAGATTTTGGTAAGGCAACTAATGTTATGTGTATGATTATATTTATTTTTATGTGCATTTCTAAACTTACTGTTTTATGGTACAAGTCAGATGAATTTAAGGCTATATTCAATATAATATTGACAGAGTTTTGGCCGTACAATTTAATTAATTTAGAAAGCCAAAGAAAAGTTAAAGAGATGTACAGCTTGATG…	MVLHALSTMVMNTNDYCKLFIWSTKFYFMAGLIWPTLSFAVKTVSLIIQVSLSIFVSVGLILYLYGHITDFGKATNVMCMIIFIFMCISKLTVLWYKSDEFKAIFNIILTEFWPYNLINLESQRKVKEMYSLMNVMIWCFFWTGLIYAFMYQIPPLFKTNGLPYPVVYPFDWTATPWYQIVYFSQAFVQSIISLVGTGADFLVLGGLLSITSQYCILQECVEIFNTPEMYATNKRLREIMNDGLENRYADERREYFVRCVRHHQRILRFTKQFNIAMNPLELYQLFVSIFGLCLGALGIANLELAGTVAEQGINFVYLYGFSLQLFIDCFFGTYLYHQASLLPDAIFHSNWRMLEDKELKKDFAFLLQNSQRIPQFNAYNLYDMHMYSYVKVIKVAFSF…	-
DvirOR73PSE	73		PSE	scaffold_01385	291,125-333,792	-	N/A	42668	405	4	NATAGTAATGGTTCTCTACCAAAGAATCCAGACTATGGTAAATTTATGCTGCGTTGTGCGGAAAAAATGTTGCGTGTAGTTTTGATATGGCCCGATACAAACAACAATAAGCTATTGCTTATTTCCTGCATTATTTGTACTATAACAAATATATTCGTATTTTGCGGAATAGTTGCGTATATTATACAAAATAAAGATAAGTTTGAGAAGGTTACCTACGCTTTATTTATGATTGTTGTTCCCCTAGTGGCTCTTTTAAAGATCCCATTCATTGGTTACAACTCAAAACTAATAAAGAAGCTTATTAACCAAATATATACAGATTTTTGGCCCAACGATATCATGGACACAGTTCATAAAAATTCTTTTAACTTCATATATAAGGTTATGATTTTTGTT…	XSNGSLPKNPDYGKFMLRCAEKMLRVVLIWPDTNNNKLLLISCIICTITNIFVFCGIVAYIIQNKDKFEKVTYALFMIVVPLVALLKIPFIGYNSKLIKKLINQIYTDFWPNDIMDTVHKNSFNFIYKVMIFVLSNMVIIGFFFSIVIWVQPMLLSEKTLPFPCAFPSDWSNTYIYICLYFIHAFCISIVIVLSGSGADILIVSVGLYTANQIYILRKCFQIYNTSDMNTINKKLETMDKEKMKKYYGYVKREYLVRCIRHHMLIRFIKDVNGAFSALELGHLFITIFGVSFGAYVATRDDVSNFQRFLGMLYFVGFNIQIGVDCVTGNELWYQATLLSECLFQSNWSGLKDKVLKKDLLFVLQQSQIFPSYSAYGLYDLNMTSYIRVLKLAFSAYTIL…	Missing small exon A1. Frameshift present in exon A4.
DvirOR74NCF	74		NCF	scaffold_04831	35,825-78,351	-	2 | 01	N/A	264	4	NAAATTGGTTTAGTACCGAAGTCGAGAAACTATGGTAAATTGGTGCTGCGTTGGTCGGAGGTAATGCTCCGAATAATTTTGATGTGGCCTGGTACAGATAACTATACACTTTTACTCTTCTCCTGCGTTACTTCAAGTTTATTATCTATATACACACTCTGCGGAATGATTGCGTACATATTACAAAACTCAGATGAATTTGAAAACGTTATTTACGCCTTATTTATGATTGCTATACCATTGACGCCACTTATAAAAATCCCAGTGTTTGGCTACAAATCAAAACAGCTAAAGAAACTAATTATTCAAATATCAACAGATTTTTGGCCCTACGATATGTTGGACACAATTCATACGAATTCTTTTAATATAATGGAGAAAGTTATGTGTTATCTTCTA…	XIGLVPKSRNYGKLVLRWSEVMLRIILMWPGTDNYTLLLFSCVTSSLLSIYTLCGMIAYILQNSDEFENVIYALFMIAIPLTPLIKIPVFGYKSKQLKKLIIQISTDFWPYDMLDTIHTNSFNIMEKVMCYLLAVLIMLGFSFSVLISISPLFMPEKTLPFPCGLPSDVSNKLIYICLYFLHTVFISIIVLMSNGGINSFIITVCLQTANQIYILRKCFETYNTSDMGKVFKKLKATNKEDVANCNNVEKEYLLRCVKHHNMLI	Missing exons A1, B, C, D, and E. Possible chimera; presumed exon A3 precedes exon A2.
DvirOR75NTE	75		NTE	scaffold_00333	706,203-726,577	-	6 | 012000	20375	411	4	NAAATGGACGGTTTAGTACCAGTGTATTACAAGTCCAAAGACTACGGTAGATTGATGCTGCGTTGGGCGGAAGTAATGCTCCGAATAATTCTGATCTGGCCTGATACAGATCACTACAAACTTTTGCTCTTCTCCTGCGTTACCTCAAGTTTAGCAAGTATATACATATTCTGTGGAATAATTGCATATGCAGTAAAATACTCAAACGAGTTTGAGAAGGTTTCTTACGCTTTATTTATGATGGCTATTCCACTATTGCCAATTCTAAAGATCCCAGTACTTGGCTACAAATCGAAACAGCTAAAAAAACTAATTCATCAGATATCAACAGACTTTTTGCCTTACGATATATTGGACACAATTCATACGAATTCTTTTAACATAATTTACAAGGTGATG…	XMDGLVPVYYKSKDYGRLMLRWAEVMLRIILIWPDTDHYKLLLFSCVTSSLASIYIFCGIIAYAVKYSNEFEKVSYALFMMAIPLLPILKIPVLGYKSKQLKKLIHQISTDFLPYDILDTIHTNSFNIIYKVMFYFMTTLITLAILFSLVIWIQPQFMSEKTLPFPCALPSDFSNKFIYVSLYILHAISVSIIVIMSNGGTNIFILGVGLRTANQMYILRKCFQSYNTSDMGTVIQKLRTTDKKDVAISCANVEKEYLLRCVKHHNMLIRFIKDLNDAFSPFELGHLFLTVFGVSIGAYVASRDDVSKFQRFLGVLYVIAYLFQLGYDCVTSTELWYQASLLPECIFKSNWNSLQDESLKKDLLFVLHHSQKFLVCTVYGLYDLNTTLFIKVLKVTFSA…	Missing small exon A1.
DvirOR76NF	76		NF	scaffold_00333	426,836-457,358	-	6 | 012000	N/A	409	4	NACTTCTCCTGGTTATTCCCAGACACCAGCGACTCTGGCAAAAAAATGCTGCGGTTTTCTGAATTCATTTTCAGTTTAAATCTGATGTGGCCCTGTATGGAAAACCGGAAAATCTTGCTGTCCTCTTGCGCTGCCACCACGTCACTTAATATTTTTATCCTCTATGGCATAACGGGCTATGTAGTAGATAATATAAACGAATTTGACAAAATGACGTATGCCTTGTTTATGATTGCACTCCCAATATTGCCAATGCTCAAAGTGCCGGCGATTGCCTTTAAATCGAAGGAATTCAAAAAAATCATCAGCCAAATATACACAGAATATTGGCCGAGTGACATAATGGACATGGTAGACAAAGATGGCTTTAAAGCAATTTATACTGTGGGGTTTTTTGTA…	XFSWLFPDTSDSGKKMLRFSEFIFSLNLMWPCMENRKILLSSCAATTSLNIFILYGITGYVVDNINEFDKMTYALFMIALPILPMLKVPAIAFKSKEFKKIISQIYTEYWPSDIMDMVDKDGFKAIYTVGFFVIGTLWGLGVVFTTAIWVRPLLFSEITLPLPSIYPSGWINDSTFWVFYALQALSVGFVILIGTVSADFLILSVCLYTTNQFYILQQCFLVYNTDDMAEVNKKLRVLDKEDMRKYYGYPEKEYLVRCVKHHAMLLRLMKDINKAFSPIELGHLFITIFGVCLGTFTLSNNEAESFLRILALIYTIGFSLQLSIDCVTGNELYYQAGLLPDYLFQSNWRTLADKELIKDVMFVIQHTQLIPQYTAYGLYDLNINSYIRVLKLAFSAYTF…	Missing small exon A1. Possible chimera; presumed exon D precedes exons B and C.
DvirOR77NTE	77		NTE	scaffold_00333	627,800-649,934	-	6 | 012000	22135	409	4	NATTTCTTTCGTTCTTTACGAACAACTACCAACTCTGGCAAATTGATATTACAATGTCCGGAGATCATATTCCGAATGATTCTGATGTGGCCAGATGAAAAAGATCATACCATTTTGAAGCTTTCTTGTACGGTATTAATCGGAGCCAGTATTTTTGTTTTTTATGGTGAATTTATGTACATATTAAAACATGTAAACGAATTCGATAAACTGTTTTATGGGCTGTTCATGCTTGTTGTGCCTGTATTGACAATTTCAAAATTACCTGTTGTGGCTTATAAATGTAAAGAATTGAAACATTTGTTGGACATGATTTCGGCCAATTTCTGGCCTAGCGATATGTTGGACAAAACCAATAACAACTCTTTTAATGGCTTGTATAAAGCTGGATATGTCTTT…	XFFRSLRTTTNSGKLILQCPEIIFRMILMWPDEKDHTILKLSCTVLIGASIFVFYGEFMYILKHVNEFDKLFYGLFMLVVPVLTISKLPVVAYKCKELKHLLDMISANFWPSDMLDKTNNNSFNGLYKAGYVFMIIMFTTGQIFTIVIIVQPVFFSERTLPFPCVLPVDWSNTYMYIPIYIIHVIVMQLAVCLGVIGTDYLLLAICIYTANQYYLLQRCFLVFNTSEMKEVNQELTILSKDSMEQYSNCLEKEYLLRCVKHHTMLVRFTKDFNKTFNPLEIGQLINSVWGVCLGTFILSRDDVSIYQTAAAIIYSSGFVMQLGIDCVMGNEMWYQASLIPDCLFQSNWKSLEKEEIKKDVLFILQNTQRFPQFTAYGLYDMNMTSFIKVLKVAFSAYTF…	Missing small exon A1.
DvirOR78CTE	78		CTE	scaffold_01040	455,372-511,560	+	5 | 10120	56189	350	4	ATGTTTTACAGTAAGCAACAAATCCATTACCAAAGCATGGTAAGCATAAACTTTTCGTGGTTATTGCCAAATACTACAAATTCTGGTAAAGTCATGTTGCGCATTTGTGAACTATTATTCAAGTTAAATTTAATGTGGCCTTGCATGGAACGCAGAATAATCCTTACAGCTTTTATTATCACAACGTCATTAAATATTTTTATGTTTTATGGTATATTTAACTATCTATTGAACAAAATAGATGAATTTGACGAAGTGACGTTTGCCTTATTTATGCTTACATTTCCAATATTGCCAATGCTCAAAATGCCTGTAATTGCCTATAAATCAAAGGAATTTAAAAAAGTCATCAGCCAAATTTACACGGAATATTGGCCGAGCGACATAATGGATATGACA…	MFYSKQQIHYQSMVSINFSWLLPNTTNSGKVMLRICELLFKLNLMWPCMERRIILTAFIITTSLNIFMFYGIFNYLLNKIDEFDEVTFALFMLTFPILPMLKMPVIAYKSKEFKKVISQIYTEYWPSDIMDMTEEDGFKGVYTVGFAIIGTLWSLGFIVCTAVCARPLLSSEITLPMPSMYPPGWLNDYTFWVFYALQAISICFVILVGTQAGDFLILSVCIYTANQFYILHRCFLVYNTEDMIDVNEKLRALDKEDMRKYYGYPEKEYLVRCVKHHAMLLRLIKEINEVFSPIELGQICITILGICLGTFTLSRKDVDIFTKTVASIYTVGISLQLSSDCVSGNEIFYQ	Missing exons D and E.
DvirOR79FIX	79		FIX	scaffold_02969	68,027-150,115	+	5 | 02200	N/A	380	3	ATGGAGATTGCTCTTATACGATTACCCTTCCTGTTTAAGAAATTTGCAGGAATTGAACCAAGAGATAAACGTTCATGGTTTGGAATTATAAGGTGTTGGTTCAATATTCTATGTGGTCTTGGAATCATATACCTTGGAGCTTTGACGTTTATCTTAGAGGAGGATTTAACATTTCTGAAAATAACAGGTTCTATAGACATTATGGTTTTTTACACCCACGCTACAATAAAGATGATTAATTCATTTTTACAACAGCCTATAGCGTTTGAACTACTAGAGAGAAAAAGGCTTTATTTTTGGGACATTGAAAACTCCGACATTCTTGAAGAGGACAAAAAATATCGTAAAAAAGTATTAAGATACGGTCAACTCGTGATTTTATATTTTTTAGTCGCCTCA…	MEIALIRLPFLFKKFAGIEPRDKRSWFGIIRCWFNILCGLGIIYLGALTFILEEDLTFLKITGSIDIMVFYTHATIKMINSFLQQPIAFELLERKRLYFWDIENSDILEEDKKYRKKVLRYGQLVILYFLVASCFTASTFVLQPLVLGKKVLGFNTYVPKNISYYVMAVYELYAMCVLFAAIVPFDLYVTYMMCLISIQWKSLNTEIKDILNTDVDTPEDHQLFKARVIRCVDHHNFLKRYVEDYNKSLSLGLLAYIMVFVLSNCLNLFIVSTGPETRELVRCCCYQFNLSNEFIFNYAIPAQFLSTQAQITEDIAFDTKWYNTADKDKRNFVLMLSSVAKKEVALNAGKIVTINYEFTLKMYRTIYSYYMFLRTMGRNH	Possible pseudgene; could not find an acceptor site for exon A2.
DvirOR80NF	80		NF	scaffold_02969	85,065-155,388	-	5 | 02200	N/A	356	3	CGTTCATGGTTTGGAATTATAAGGTGTTGGTTCAATATTCTATGTACTCTTGGAATCATATATCTTGGAGCTTTGACGTTTATCTTAGAGGAAGATTTAACATTTCTAAAAGTAACAGGTTCTATAGACAATATGGTTGGTTTCAGCCACGCTACATTAAAGATTATTAGTTCATTTTTACAACAGCCTATAACGTTTGAACTGCTAGAGAGAAGAAGGCTTCATTTTTGGGACATTGAAAACTCCGATGTTGAAGAGGACAAAAAATATCGTAAAAAAGTATTAAGATACGGCCAACTCGTGATTTTATATTTTTTGGGCGCCTCATGTATTACAGCTTCCTACTTTGTACTTCCATCGTTAATATTTAAAAAAAAAGTACTGGGATTCAAGACATAT…	RSWFGIIRCWFNILCTLGIIYLGALTFILEEDLTFLKVTGSIDNMVGFSHATLKIISSFLQQPITFELLERRRLHFWDIENSDVEEDKKYRKKVLRYGQLVILYFLGASCITASYFVLPSLIFKKKVLGFKTYVPKNISYYVMAIYECYAMFVLFATAVPFDLYVTYMICLISIQWKSLNTEIKNILNTDVDTPEDHQLFKTRVIRCVDHHNFLKRYVEDYNKSLSLGLLAYIMVFVLSNCLNLFIVSTGPEARELVRCCFYQFNLSNEFIFNYAIPSQFLSTQAQITEDIAFDTKWYNTADKDKKSFVLMLSSVAKKEVALNAGKIVTINYEFTLKMYRTIFSYYMFLRTMGRNR	5' end of exon A1 truncated by unassembled region. Model is highly suspect; interdigitated with OR79 and exons are almost entirely misordered. Nevertheless, presumed as a model because all exons are on the same strand and combine to create a homologous receptor to OR79.
DvirOR81NTE	81		NTE	scaffold_01431	15,765-83,042	+	4 | 2200	67278	306	3	TGTGCCTTAAAGATTGCTAGTGCCGGCTTACAACAGCCTATGATGTTTGGACTACTGGAAAAAAGAAGGTTGTATTTTTGGGATATCGAAAGCTCCAATGTTGAAGAGGACAAAAAATATCATAAAAAAGTATTAGGATATGTCAGCTTCGTGACTTGGTTTTTTCTAGTTGCCTCAGTTTTTACATGTTGCTCCTATGTACTTCAACCTATAGTTTTAAGAAGAAAAGTACTAGGTTTCAATACATATATACCAGAAAATATTTCATATTATGTAATGGCTGTATATGAATTTTATGCTATGTCTCTGGTATGTACAGGAGTGCTAGCTTTTGATTTATCTGTTGCTTATTTCCTGTGCCTTATTTCGATTCAATGGAAAAGTTTAAATACCGAAATA…	CALKIASAGLQQPMMFGLLEKRRLYFWDIESSNVEEDKKYHKKVLGYVSFVTWFFLVASVFTCCSYVLQPIVLRRKVLGFNTYIPENISYYVMAVYEFYAMSLVCTGVLAFDLSVAYFLCLISIQWKSLNTEIKNILDGNIDTLEDKKLFKTKTIRCVEHHNFLKRYIKDYNKSLSMGLLAYILIFVMSNCLNLFIVSNGPEVREVVRCILYQFNLANEFILTYAVPAQFLSIETQKTEEIAFDTKWYNTVCQDKKTFILMVSSVAKKEVALNAGKILTINYEFLVKMYRTIFSYYMFLRTMGRNY	Missing exon A1.
DvirOR82NTE	82		NTE	scaffold_01741	10,743-88,902	+	4 | 2200	78160	306	3	ACTGCATTAAAGATTGCTAGTTCCGGTTTACAACAGCCTATAATGTTTGGACTCCTGGAAAGAAAAAGGCTTTATTTTTGGGATATTAAAAACTCAGATGTTGAAGAGAACAAAAAATATCGTAAAAAAGTATTAAGATATGCCAGCTTCGTGAATTGGTTTTTCCTAATAGTTTCAATATTTTTAATGGCCTCCTTTACACTTCAACCCTTAGTTTTAAGAAGAAAAGTACTTGGATTCAACACATATGTACCAGAAAGTATTTCATATTATGTAATGGCTGCATATCAATTTTATGCTGTACTTCTCGCACTTACAGGAGTACTGCCTTTTGATGTATGCATTACTTACCACCTGTGCCTTATTTCGATTCAGTGGAAAAGTCTAAATACCGAAATA…	TALKIASSGLQQPIMFGLLERKRLYFWDIKNSDVEENKKYRKKVLRYASFVNWFFLIVSIFLMASFTLQPLVLRRKVLGFNTYVPESISYYVMAAYQFYAVLLALTGVLPFDVCITYHLCLISIQWKSLNTEIKSILDSKIVTLEDQKLFKTKIRRCVEHHIFLKRYIEDYNKSISLGLLAYVILFVMSNCLNLIIVSSGPEVREVVRCILYQFNLGNEFILTYAIPAQLLSTETQKTAEIVFDTKWYNTARKDKKLFVCMISSMAKKEVALKAGKIVTINYQFSLKIYKNVFSYYMFLRTLGSNY	Missing exon A1.
DvirOR83INT	83		INT	scaffold_01741	162,096-275,947	+	N/A	113852	202	3	ATGAAATTTGTTGGAAACGAACCAAGGGCTAAACGTTCGTGGACTGGAACGATACGATGTTGTTTAAACGTTATCTGGTGCTTTGGAATTGTACATCTTGGCGTTTTGACGTTTTTCTTAGAGAAGGATTTAACGCTTCTGAAAATAACAAGTTCTATAGACACTATCATGTTATTCAGTCACNNATATATTGAAGATTATAATAAGTCGATATCGCTAGGATTACTAGTATACGTATTAATGTTTGTGATATCAAATTGTGTCAATTTGTTTATTATTTCGTCAGGACCAGAAGTACGGGAACTAGTAAGATGCATTTTATATCAATTTAATTTGGCAAATCAGTTTATACTAACATATGTCATACCAGCCCAATTCTTGTCTACAGAAACACAAAAA…	MKFVGNEPRAKRSWTGTIRCCLNVIWCFGIVHLGVLTFFLEKDLTLLKITSSIDTIMLFSHXYIEDYNKSISLGLLVYVLMFVISNCVNLFIISSGPEVRELVRCILYQFNLANQFILTYVIPAQFLSTETQKTAEIIFDTKWYSTASKDKKLFVWMISSVAKNEVALNAGKIVTINYQFSLKIYRTVFSYYMFLRTLGRNY	Missing exon A2.
DvirOR84NI	84		NI	scaffold_02673	145,682-203,915	-	N/A	58234	253	3	ACTGCACTAAAGATTGCTAGTTCCGGTTTACAACAGCCTATGATGTTTGGACTACTGGAAAGAAGAAGGCTTTATTTTTGGGATATTGGAAACTCCAATGTTGAAGAGAACAAAAAATATCGTAAAAAAGTATTAAGATATGCCAGCTTCGTGAATTGGTTTTTTCTAATCGCCACAATATTTGCATGTTCATCCTTTGTACTTCAACCCTTAGTTTTTAGAAGAAAAGTACTTGGATTCAATACATATGTACCAGAAAGTATTTCGTATTATGCAATGGCTGTATATCAATTTTATATTATGCTTCTCGCACTTACAGGAGTACTACCTTTTGATTTATGCGTTACTTACATCCTCTGCCTTATTTCGATTCAGTGGAAAAGTTTAAATACCGAAATA…	TALKIASSGLQQPMMFGLLERRRLYFWDIGNSNVEENKKYRKKVLRYASFVNWFFLIATIFACSSFVLQPLVFRRKVLGFNTYVPESISYYAMAVYQFYIMLLALTGVLPFDLCVTYILCLISIQWKSLNTEIKNILDDEIVTLEDQKLFKTKVRRCVEHHNFLKRYIEDYNKSISLGLLAYLLMFVMSNCLNLFIVSSGPEVRELVKCILYQFNLANQFILTYVIPAQFLSTEIYRTVCSYYMFLRTLGRNY	Missing exons A1 and D.
DvirOR85	85			scaffold_00339	135,803-177,105	+	5 | 02200	41303	367	3	ATGAAACTTTGTGGAACCGAACCAAGAGCTAAACGTTCATGGACTGGAAAAATACGGTGTTTGTTCAATATTCTATGTAGCCTTGGAATGATATATCTTGGCGCTTTGGTGTTTTTCTTAGAGAAGGATTTAACATTTGTAAAAATAACAGGTGCTATAGACACTATAGGTTTAATGAGCCACTGTACCCTAAAGATGGTTAGCTCCTATTTACAACAGCCTATAATGTTTGAACTACTGGAAAGAAAAAGGCTTCATTTTTGGGATATTGAAAACTCCAGTTCTAAGGAGAAAAAAGAATATCGTAAAAAAATATTAGGATATGGCAACTATATTATTTTATTTTTTGTAGTCGCCTCAATATTTGCATGTTCCTCCTATGCACTTCAACCGGTAATT…	MKLCGTEPRAKRSWTGKIRCLFNILCSLGMIYLGALVFFLEKDLTFVKITGAIDTIGLMSHCTLKMVSSYLQQPIMFELLERKRLHFWDIENSSSKEKKEYRKKILGYGNYIILFFVVASIFACSSYALQPVILRRKVLGFYTYIPQSISFYVLAVYEFYAMFIVFIVLVPFDVYVIYMLCLLSIQWKSLNIEIKNILDMNIDTLEDQQLFKTKVIRCVEHHNFLKRYIEDYNKSLSLGLLAYIMIFVISNCLNLFIVSSGPETGEIVRRSLYQFNLSNEFILLYAIPAQFLSTQTLETEEIAFDTKWYNTTCKDKKAFIWMVSSVARREVALNAGKILTINYEFSLKMYRSIISYYMFLRTMGSNH	-
DvirOR86INT	86		INT	scaffold_00339	212,581-282,677	+	N/A	70097	334	3	ATGAAACTTTGTGGAAACGAACCAAGAGCTGAACGTTCATGGTCTGGAATCATACGGTGTTGGTTCAATATTCTATGTACCCTTGGAATGATATATCTTGCCGCTTTGGTGTTTTTCTTAGAGAAGGATTTAACATTTTTAAAATTAACAGGTGCTATAGACACTATAGTTTTAATGAGTCACTGTACCCTAAAGATGGTTAGCTCCTATTTACAACAGCCTATAATGTTTGAACTATTGGAAAGAAAAAGGCTTCATTTTTGGGATATTGAAAACTCCAGTGGTTCTAAAGAGAAGAAAGAATATCGTAAAAAAGTATTAGGATATGCCCACTTCGTGATTTTGTTTTTTATAATCGCCTCAATAATTGCATGTTCCTCCTATGGACTTCAACCGGTA…	MKLCGNEPRAERSWSGIIRCWFNILCTLGMIYLAALVFFLEKDLTFLKLTGAIDTIVLMSHCTLKMVSSYLQQPIMFELLERKRLHFWDIENSSGSKEKKEYRKKVLGYAHFVILFFIIASIIACSSYGLQPVYLRKKVLGVSTYVPQSISFHVLATYEFYTLFVVFVGIIPFDVCVIYMLCLISVQWKSLNIEIKNILDSNIDTLEDQQLFKAKAIRCVEHHNFLKRYIEDYNKSLSLGLLAYIIIFVISNCLNSFIISSGTQITEEIVFDTKWYNTACKDKKLFIWMVSSVAKREVALNAGKILTINYEFTFKMYRSIISYYMFLRTMGSNH	Missing exon C.
DvirOR87	87			scaffold_00339	319,846-363,982	+	5 | 02200	44137	367	3	ATGAAATTTTGTGGAACCGAACCAAGGGCTAAACGTTCATGGTCTGGAATAATACGGTGTTGGTTCAATATTCTATGTACCCTTGGAATGATATATCTTGCCGCTTTGGTGTTTGTCTTAGAGAAGGATTTAACATTTGTAAAAGTAACAGGTGCTATAGACACTATAGTTTTAATGAGCCACTGTGCCCTAAAGATGGTTAGCATCTATTTACAACAGCCTATAATGTTTGAACTACTGGAAAGGAAAAGGCTTCATTTTTGGGATATTGAAAACTCCAGTTCTAAAGAGAAGAAAGAATATCGTAAAAAAGTATTAGGATATGCCCAGTTCGTGATTTTATTTTTTACAGTCGCCTCAATAATTGCATGTTCCTCCTTTGGACTTCAACCGCTATAT…	MKFCGTEPRAKRSWSGIIRCWFNILCTLGMIYLAALVFVLEKDLTFVKVTGAIDTIVLMSHCALKMVSIYLQQPIMFELLERKRLHFWDIENSSSKEKKEYRKKVLGYAQFVILFFTVASIIACSSFGLQPLYLRKKVLGVSTYIPQSISFYVLAIYESYALFVVCFGIIPFDISVVYMLCLISVQWKSLNIEIKNILDSKIDTLEDQQLFKAKAIRCVEHHNFLKRYIEDYNKSLSLGLLAYILVFVISNCLNAFIISSGPELRELVRRSLYQCNLSNQFILLYAIPAQFLSTETQISEEIVFDTKWYNTACKDKKLFIWMISSVAKREVALKAGKILTVNYEFTFKMYRSIISYYMFLRTMGSNH	-
DvirOR88	88			scaffold_02224	103,136-115,159	+	5 | 02200	12024	373	3	ATGTTTTACAACATACAGATATGTCTGAAAATCTTTACGTTTATGGGAGTAAATCCTTTTCACCATAAAAACTTTTCGCAGAAGTTTATGTATTTGTTTAATCTTTCTCTTGCAGCGTTCTCTGGGTATTTGTGCGTTCTACAATTTGTAAATCAAGAATTTACCAGTATGGAAGAGGTCATACTTCGGATTGAACCCTTTGAAATGTTTACTAATCTTTTTGTCAAGTCATCAGCTGTCTTCTTAAATCACAATGTTGCAAAATCATTAATACTGGATACTAAATTATTCTGGAGTGTAGAAGATTGTCCCTACTCCACCGAAAGAAAAACTGGTTTGCTCTGGTATAAGGTATCAAAATTCTTAGCACTTTGGTATCCAGGACTCGGAGTTGTCTCA…	MFYNIQICLKIFTFMGVNPFHHKNFSQKFMYLFNLSLAAFSGYLCVLQFVNQEFTSMEEVILRIEPFEMFTNLFVKSSAVFLNHNVAKSLILDTKLFWSVEDCPYSTERKTGLLWYKVSKFLALWYPGLGVVSAISNVILTLKDKVLPFSTFVPESPPYWVLHVLQDYSFLTVTVGAQMFDVFFATLMMMVVIQWRMFNRELVKMLETKVDTKEERILFKHQIQKLVDYHNFLRGYVERINKLMAYVNLEMITLVVVTYCVSLFVILICAPDDALTRIALLFLYTNEFLLFYILPAQLLTSEAENTERCAYGSSWYESGMDLKKPILLMISSISKRPVYISAARIFNFTFATGLSTYKLIFSYYTFLSKMDAK	-
DvirOR89FIX	89		FIX	scaffold_02224	139,227-179,101	+ / -	5 | 02200	N/A	375	3	ATGTACAGAAATTTAGAAATTTGTTTAAAAGTGTTCAATTTCTTGGGTATAAACCCTTTCTTTCACCATCAAACCAGTCAAAAGATGGCATACATTTGTCAGATAACTTTTGTAGGTATATCGGCGTACATATGTACATTACAATTCAGATATGAAGATTTGGATTCGAATGAGATTCTCTCACGACTTGAACCTTTTGCGATGATGATTAATTATGTTCTGAAGTCCACAGCTATTTTTCTTAATCACAATGTAGCGTATAGTTTACTAAACGATGTCAAAATCTTTTGGAGCCAGGATGAAAATCCCTACGAAAAAACAAACAGAATTGGTGAATATTTAATAAAGCTAGCAAGACAAATGTTATTTTGGTATCCAGCACTTGGTGTCTATTCAGTT…	MYRNLEICLKVFNFLGINPFFHHQTSQKMAYICQITFVGISAYICTLQFRYEDLDSNEILSRLEPFAMMINYVLKSTAIFLNHNVAYSLLNDVKIFWSQDENPYEKTNRIGEYLIKLARQMLFWYPALGVYSVGSTIIRTFFHDERILPFSPYVPESPPYWFLHLVEDYTFLVLFCSLSFDIFFSTILLQTLVQWKILNNVLDGVMNSRAETYEERYKLKVGLKKCVDHHNFLIGYVNRVNQLMGHVNLGLLGLVISTYCVVIFAIIKSPMADLLTRVSLLCIYTMQFILFYILPAQLLTNESEKTAELSFASNWDESGSDLKKPYLMMISNSACRPVYISALGFVSMTFINGLQTYKLVFSYYTFLNNVNNKGT	Possible chimera; presumed exon A1 is on opposite strand.
DvirOR90NTE	90		NTE	scaffold_02224	240,892-255,719	-	4 | 2200	14828	304	3	GCAATCGTTAAAAGCACTGTGATGTTTGTAAACCACGATAAAATATCGAGCTTGCTATACGATACTCTTCTGTTCTGGAAAATCGATACATACCCATTTGAAAAAGAAAGAAAAATAGCTCAGTTCTTGGAAAAGGTCCTCAAATTCTTCTTCTATTGGTATCCAGGCATTGCAAATATCACTGTTCTGCTTGTATATGTTGGTCCATTGGTAATACATCAGAGGATCTTTCCTCTATCCACATTCGTTCCAGATTATCCTCCATATTGGTTACTATATATAATCGAGTGCTATGCTTTTACCGTCGTATATATCGGCGTAGTCTATTTTGACGTATTGATTGGTAGTTTGGTGATGCTGGTAGTTATTCAATGGAAACTCTTAAATAGAAAAATACGC…	AIVKSTVMFVNHDKISSLLYDTLLFWKIDTYPFEKERKIAQFLEKVLKFFFYWYPGIANITVLLVYVGPLVIHQRIFPLSTFVPDYPPYWLLYIIECYAFTVVYIGVVYFDVLIGSLVMLVVIQWKLLNRKIRDVLERPVTNEEEKKLLHTDIKTCIDYHNFLLDFVAKINGTLYVLFLFYVVVTVLSACADTFVILRGKEATNLSIRMILLLGYNDEFIMFYVLPGQLLTTEAENTEKAVFSCNWYENNTGLKKTVITMISCISRKPVYITAANFLNFSFESGLKVYKMIFSYLMFLNTITEN	Missing exon A1.
DvirOR91	91			scaffold_02224	203,421-236,213	-	5 | 02200	32793	378	3	ATGAAGTTTTTTACAGTCTCATTAATTCTGCGGATGTTTAAGTTCATAGGTGTCCACCCAAAGGGACATCGAAATCCCATACAACTGTTTCTGTTTCTTATGAATTCCTTCGTTTATTTAAGTACGATCTACTTGTGCATTTTGGTTTTTGTATTTGAAAAGAATTTGGATTTGTTGAAAATAACTGACACTCTGGAGTCTTTGATTCTACTCTTTCATGGACTCTTAACATTAGTAGCTGCGTACATGAAGCATGCAGAGATACTAGATTTAATACGTGATATGAGAAACTTTTGGGAACCAGACGATGTACAAGACGAAAATGAAAGAAACGCTAACTTCGCTATATTAAAAACGGTCAAAATCATATTTATCTACTTTTTATGTTTCGCTGTAATC…	MKFFTVSLILRMFKFIGVHPKGHRNPIQLFLFLMNSFVYLSTIYLCILVFVFEKNLDLLKITDTLESLILLFHGLLTLVAAYMKHAEILDLIRDMRNFWEPDDVQDENERNANFAILKTVKIIFIYFLCFAVIPSSFFYFRPFILRKRVLAFNSYIPESIPYPILYLLETYAFVVIDFSCMAWDGFCATVIIVAYVQWRILNREIRRMLELKIESEEDKEILRKKVKRCVDHHHFLYRYSSKINDMMSNILLIFLALTVSANCIEIFKISNKPPVKEILLCVTYVGSLTNEFVIFYCIPGQLLTSEAERTDFYSYCSNWYESGIIYKKSIMRMICMMSRQKVVITAGKIVNIGMETGLQTYKVVVSYYMFLRTIQSSQ	-
DvirOR92NCF	92		NCF	scaffold_05101	2,465-79,827	-	3 | 220	N/A	286	3	GCAACAGTTAAAATGTCGACTTTGTTTTTTAAGTACAAACAAGCCGCCGATTTGATAACGGATACGTTTAAATTTTGGAACTTACAAAATTTTCCATTTCATACGGAAAGAAAAACCGGGGAATTTATTCTCAAGACTGCAAAATTCGTTGCTGTTGGTTTCCCGGGGATAGGTCTCATGACATTATTTTCGGTAGTATTTGGTCCACTATTAAGCGGGGAAAACGTGCTGCCTCTGTCTACCTATGTACCACCATACCCACCATATTGGTTGTTATATCTGGTTGAAGATTATTCGTTCATTGTCTGCTTTATTGGGATTATGTTTTATGATGTGTTGGTGGGTACGATAGTACTTATGGTTGTCATCCAATGGAAAATGTTGAATAGAGAAGTAAAC…	ATVKMSTLFFKYKQAADLITDTFKFWNLQNFPFHTERKTGEFILKTAKFVAVGFPGIGLMTLFSVVFGPLLSGENVLPLSTYVPPYPPYWLLYLVEDYSFIVCFIGIMFYDVLVGTIVLMVVIQWKMLNREVNAIMGSTAEKEDERNLLKNEVEKCVNYHNFLINYIKRLNETVWYPNMLFILWSITAYCVEIFVIAKSPIDGDFFKRVTYLIADMCDFFLFYVIPGQLLINEAEKVEKFAYLSNWYEHSVDIKQPFLNMVSCISRRPVTLNAGKLLHFNFKSAQE	Missing exons A1 and E. Possible chimera; exons are badly misordered.
DvirOR93INT	93		INT	scaffold_00071	1,423,661-1,456,619	-	N/A	32959	343	3	ATGTTTTTTAATATAAAACTATGTGTCACAGTTTTGAGCAGTATTGGTGTGAATCCTTTAATCCATTCTTCGATTATACAGAAATCGCTTTATTGCTTTAGTATATTTATTTTAGGTTCCTCTGTGTATTTGTCTGTTCTCCAATTCGTTTATGAAGACAATTCTAGTTTGGACATTATTTTACCAAGACTGGAGTCCTTAATTATATTTGCAGATACAGTAAGTAAAATATCAACTCTGTTTTTTAATCACAAACAAGCAGCCAAGTTAATAACAGACACGTTGAAATTTTGGAATATAGAAAATTTTCCATTCGAAAAGGAAAGAAAAACATGTGAGTTTATACTCAAAGCTGCAAAGTTTATTGGAATTTGGTACCCAGGAATAGGCCTTATCTTA…	MFFNIKLCVTVLSSIGVNPLIHSSIIQKSLYCFSIFILGSSVYLSVLQFVYEDNSSLDIILPRLESLIIFADTVSKISTLFFNHKQAAKLITDTLKFWNIENFPFEKERKTCEFILKAAKFIGIWYPGIGLILSFSIFFGPLLSGEYVLPLSTYVPAYPPYWLLYLVEDYSWFIVMMGIAGFDVLLGTLVLMVTVQWKMLNREVQRILESTAVTDEERCKLKNDVKNCVNHHNFLIDPIGGDFSARIMLLIEYTNEFLLFYVVPGQLMTNEAEQTEDFAYSSNWYEHSVDIKEPFIKMVTYISRRPVTLHAGNLIDFNFRCAQAVYKTTFSYYMFLNAITEAT	Missing exon B.
DvirOR94	94			scaffold_00071	1,348,303-1,392,701	-	5 | 02200	44399	377	3	ATGTTTTTTAATATAAAACTATGCTGCTCAGCTTTGAGCACTATTGGTGTGAATCCTTTAAACCATTTTTCGATTATACAAAAATTGCTCTATTGCTTTAGTATCTTTATTTTAGGTAGCTCTCTCTATTTGTCTATTCTTCAATTTGTTTACGAAGACAATTCAAGTTTGGTCATCGTTTTACCACGACTGGAGTCTTTATTTTTATTCACAGATGCAACAAGTAAAATATCGGTTTTATTTTTTAACCACAAACAAGAAGCCCAATTGATAAGAGATACATTAAAATTTTGGAACTTAGAAGATTTTCCATACGAGAAAGAAAGAAAAACAGGTGCCTTTATTCTCAAAGCTGCAAAGTTCATTGCCATTTGGTATCCTGCTATAGGCGTCATAACA…	MFFNIKLCCSALSTIGVNPLNHFSIIQKLLYCFSIFILGSSLYLSILQFVYEDNSSLVIVLPRLESLFLFTDATSKISVLFFNHKQEAQLIRDTLKFWNLEDFPYEKERKTGAFILKAAKFIAIWYPAIGVITSFSVLLGPLLSGEYVLPLSTYVPAYPPYWLLYVIEDFSFIIVLIGVASFDVLLGTLVLMVVIQWKMLNREVKRILESTAVTDEERYLLKNDIKKCVDHHNFLIDYVERLNGTVWYANIIFIFLSVITYCVEMFVIVKRPIGGDFSTRLTLLIEYTNEFLLFYVIPGQLMTNEGEQTQDFAYSSKWYEHSVDIKKPFLKMVTYISRKPVTVHAGNLIDFNFLCAHTVFKTVFSYYMFLNTISEGP	-
DvirOR95CTE	95		CTE	scaffold_00160	566,461-578,897	-	4 | 0220	12437	358	3	ATGTTCTTTAATGTAAAACTATGTGTCTCCGCTTTGACCGCAATTGGTGCCAATCCTTTAAACCATTCTTCTATTATACAGAAATCTCTTTTTGGATTGAGTATGTTCAGTTTAGGTTACTCTATGTATTTGTCCATTCTCCAGTTTATTTATGAAGATAATTCAAGTTTGGATATCGTTTTACAAAGATTGGAGTCGATCTTTTTAATAACAGATACAACAAGTAAAATATCAGTTTTGTTTTTCAACCACAAACTGGCAGCTAAGTTAATAACAGATACCCTTAAATTTTGGGACTGGCAAAATTTTTCATTCGCAGAGGAAAAAAGAACAAGTGAATTTATTCTCAAAGCTGCAAAATTCATCGCCATTTGGTACCCTGGGATAGGCCTAATTGCA…	MFFNVKLCVSALTAIGANPLNHSSIIQKSLFGLSMFSLGYSMYLSILQFIYEDNSSLDIVLQRLESIFLITDTTSKISVLFFNHKLAAKLITDTLKFWDWQNFSFAEEKRTSEFILKAAKFIAIWYPGIGLIASFSLLFGPLLSGEYVLPLSTYIPEYPPYWLLYAVEDYSVMVCLVGVVCFDVLLGTLVLLVVVQWKMLNGEVKRVVESRAETDEERCQLAIDVRDCVNHHNFLIDYVQRLNETVWYANIIFIILAVITYCVEIFVIVKRPIGDDFSTRLTLLIEYANEFFLFYVIPSQLMSNEAEQTEEFAYSSKWYEYSVDIKKPFINMVSYISRRPVTLHAGNFIDFNFKCIQT	Missing exon E.
DvirOR96NTE	96		NTE	scaffold_02614	178,108-185,890	-	4 | 2200	7783	305	3	GGACTCTTAACATTAGTAGCTGCGTACATGAAGCATGCAGAGATACTAGATTTAATACGTGATATGAGAAATTTTTGGGAACTAGACGATGTACAAGACGAAAATGAAAGAAACGCTAACTTCGCTATATTAAAAACGGTCAAAATCATATTTATCTACTTTTTGTGTTTCGCTGTAAGCCCTTCATCGTTTTTCTGTTTCAGACCGTTCATTTTACGAAAGAGAATGTTAGCGTTCAACAGTTATATTCCTGAAAGTATCCCTTATCCTATATTGTATCTTCTTGAGACTTATGCCTTTGTTGTGACCTATTTTTCCTGCTTGTCTTGGGATGGGTTCTGTGCCACTGTGATTATTGTGGCGTATGTGCAATGGCGAATCTTAAATCGAGAGATTAGA…	GLLTLVAAYMKHAEILDLIRDMRNFWELDDVQDENERNANFAILKTVKIIFIYFLCFAVSPSSFFCFRPFILRKRMLAFNSYIPESIPYPILYLLETYAFVVTYFSCLSWDGFCATVIIVAYVQWRILNREIRRMLELKIESEEDKEIMRKKVKRCVDQHHFLYRYSSKINDAMSNILLIFFALTVSANCIEIFKISNKPPFKEILICLTYMGSLTNEFVILYCIPGQLLTSEAERTDFYSYCSNWYESGIFYKKSIMRMICMMSRQKVVITAGKIVNIGMATGLQTYKVVVSYYMFLRTMQSSQ	Missing exon A1.
DvirOR97CTE	97		CTE	scaffold_07285	22,214-39,935	+	1 | 0	17722	212	3	ATGAAATTGATAGGAGTACATCCGGAAAGGAAGGAAAAATGGCAATCTTACATTTTTTACTTAATTCTTTTTTCCAACATAACAACGTTTTATCTATTAATATATAATTTAAAACTGACGCATTCGAAATTATCGGAATTTTCCAGTTCTTTCGCAAGCCTAATCTTACTTAGTCATGGAACACTAAAACTGATATTCCTCTACAATAAACGACCAACACTGCTGAAGTTTTTATATAAGACAGAAAAATTGTGGGCCGTAGAAGACATAAAAACAGATGATTTAAGAAACACTCTCGTCCTAACACTACGCTACTTAGAATATTTTCTTACACTTTTTTATGGTGTAGTTACAATCGCTGTAACATGTTTCCTACTGCCCTTAATTCATGGAGTGCAG…	MKLIGVHPERKEKWQSYIFYLILFSNITTFYLLIYNLKLTHSKLSEFSSSFASLILLSHGTLKLIFLYNKRPTLLKFLYKTEKLWAVEDIKTDDLRNTLVLTLRYLEYFLTLFYGVVTIAVTCFLLPLIHGVQIFELNDFELRYTATFQVVSFIFGIAIPIVCFDAFYVSLVILIYIQMKIINWRIYVFKNYSENRIKLKIKEWIKHHDRVL	Missing exons B, C, D, and E.
DvirOR98	98			scaffold_00168	1,196,743-1,228,572	+	5 | 02200	31830	381	3	ATGAAAAAGGGCGTAAAAAATCCCGATCAAAATTTGTATGAAAGGGAATTCCGCAACGTCTTCAGATTATGGAGATTTGTGGGGATGCATCCATTAAAAGGGTATGTTAAGCCCTTAATCGTTTTTAACGCTATATTAACGTTTTACGTTACGGTCCTTATAGCGCTTAAACTACTTTTAGGAAGAGAACTTGTTACCGTGGAATCAGTAGGAGTTTTTACTCAGGTTTGGGTCAAGTTTTGTACCCTGACGCTTAAAAAAGACAAAATTCTACAACTTTTTAAAGACATGGAAGGATTCTGGACAATCGATCCAGAAGGAAGCGAAAATCAAAAACTCCTCAAAGGACTTCGGAAAATGGAAAAGTCATTCTTAATCTACATTTCCTGCAGTGTTTGC…	MKKGVKNPDQNLYEREFRNVFRLWRFVGMHPLKGYVKPLIVFNAILTFYVTVLIALKLLLGRELVTVESVGVFTQVWVKFCTLTLKKDKILQLFKDMEGFWTIDPEGSENQKLLKGLRKMEKSFLIYISCSVCMFIFKPLLVKGTTIYYYYQIEQIPFIVSYLIEFYVTLVTMCMVIGVNLFISITIVIGAGQFSNLNTRIRQLDLNKTQNNERGLEMCIKEVREMIDYHNHLITYVRHLDEIFSSLFAMLISIITSLLCMNMYVLSQPHNTVVDLIRCGTMVMAFTSEFLLLYGVPAQKLIDEAQEIANSAFYHCDWYLPNIISIRKALSFMIFRSQKMVCLSALRFLDINRQTIVAMIKTAYSFFTFLQTVETTPALES	-
DvirOR99	99			scaffold_00118	755,778-807,063	+	5 | 02200	51286	360	3	ATGAATTTGGAAGATAAATTATTAAACTTTTATTTAAAACTATTTGCCGCTTTAGGATTGAAAAGAGAACAAACCATTGTTGATAAATGTATTTTTGCTTTTTCGCACTTATGTAATATGTTTGTTGTCGCAATGGTTGTAACATTTCCATGTGTTATGGAAAGATCTCTTGAAAATATTACAGGATTTTTAGAATCTACGTCTTTAACTACACAGGTAACATCCAAGTTGTTTGCAGTAACTCTTTACAGAAAAGAATTATTAGACCTAGTAGATATACGAAAACTATACTGGCCAAAAAACAAATACGGAGAGAGCTTAATAAAATACGAAATGAAAGTTCTTTCTGTCGTTGCCAAAGGATACGTAGTTTTCACCATCTGTACTTTACTTACAAAT…	MNLEDKLLNFYLKLFAALGLKREQTIVDKCIFAFSHLCNMFVVAMVVTFPCVMERSLENITGFLESTSLTTQVTSKLFAVTLYRKELLDLVDIRKLYWPKNKYGESLIKYEMKVLSVVAKGYVVFTICTLLTNILVETKPFFVHQLPTASWVPPFKHGFLFVWFVQAETETFVCTLIYGYDFIFMLTAIELTIQFKMLNHAFKNMKTRQDMLECIHYHRLLLELVDKMKKPYTMVFLFEFLQTTIGISMQLIIVTQQAADTSLKIKGCTFTLIMLVQLAIFSFPSSFLQDEAETCAYAIFESKWYENDQSLKKDTLFLMLEAQREIVIDALGFFQVGRRAFVTVCRSIYSIYALLITVNR	-
DvirOR100INT	100		INT	scaffold_00170	837,685-861,676	-	N/A	23992	216	5B	ATGGCTTTGATTTATCCTGAAGAGGGTGAATACCGCATGAATCGTGATTACCTTGAGTATATTAGGAAATGCCTTCAGGTACATGGTTTCGAAGGAAGGAAGAAATATATTTGGCATGCTACATCTATGTTTATAACTTTACTTCTTTTTGGTAGACTATCGTATGCTTTTAGACTAATAACTGAACCAAAAATGCTTGTGGAAATAGTTGTGACATATCCTCTTGGAATTATGNNGTTTGGAAAGAATCTTGAGGAATTTTGTTCAGCAATACTTCTGCCACAGTTATTAATGATATATGTCTTGCTTGTTATTATTGGATTTGTTATAAGTATTAGTAACAACGAATTAGCTAAAGTCTTTATACTCTCATGTATATCAACAGCAAGTGTAATTGAA…	MALIYPEEGEYRMNRDYLEYIRKCLQVHGFEGRKKYIWHATSMFITLLLFGRLSYAFRLITEPKMLVEIVVTYPLGIMXFGKNLEEFCSAILLPQLLMIYVLLVIIGFVISISNNELAKVFILSCISTASVIELAVYAIPASDLQCLSVMDSIKCSDWYLFRAPLKKALTFMLMISKDPILIKAGGLYVIDNPVIIEVVQKAFSAIVLLRAITGVN	Missing exon A3.
DvirOR101	101			scaffold_00170	804,128-833,612	-	6 | 102000	29485	398	5B	ATGTCATTGATTTATCCTGAAGAGGGCGAACATCGCATTTCTTGTGATCCGTTTCTATATCCGAAGAAATTTCTACAAATACATGGCTTTGAAGGCCCCAAGAAATACTTCTGGCATATTACAGCCTTAATAAAAAGCATAATTCTGTTCGGACGAACAATATATGCTTGTCAAATACTGAAACAACCTAAGATGCTTGCTGATTTAATTGCAACATATCCTGTAGGGTTTATGGCAATAATTAAGATGTACATGCTCTACCTTGACCAAAAACGGGTTCAGTATTTCTACGACACAGTTAAAAATGAATTTTGGGATTTCCAGATCGGAGGTCCCAAAGTACAACGGCAAATTAAGAAAAGATTCGTCATTACTTACATTTGTATGATATGCCACTTT…	MSLIYPEEGEHRISCDPFLYPKKFLQIHGFEGPKKYFWHITALIKSIILFGRTIYACQILKQPKMLADLIATYPVGFMAIIKMYMLYLDQKRVQYFYDTVKNEFWDFQIGGPKVQRQIKKRFVITYICMICHFCCPSLILFFLCITPVVDMPEGKRPLPYINWTPFDTKPSPQHEIFYMIMLWNLYLSIFGNWFFDAIFLYSYQHLCVQIIVLKELLENIAKDFMNGNDDCKMFSSDEFQNKVCSRLRICIAHHVKLLKFGKNLEEFCSVVLLPQLLMSYASLAINGFIVSINHDELMKASILTCLSFSCLIQLALYAIPASDLQDQCLSVMDSIICSDWYLFKAPLKRALTIMLINSKIPISIRAGGLINIMNPVLIEIVQKAFSTIVLLRALTGVE	-
DvirOR102	102			scaffold_00170	765,272-777,129	-	6 | 102000	11858	398	5B	ATGTCTTTAATTTATCCCAAAGAAGGAGAATATCGTGCTAAATATGATCCTCTTCTTCGCCTGAAGAAATGTATTCAGTTACATGGCTATGATGGAAGAAGGAAATACTTCTGGCATGCTGCAGCAATACTAAAAGTATTTATTTTCATCGGACGAACAATTTACGCAGGACAAACTTTGAACCAACCCAAAAAACTTGCCGAATTAGTTGCAACCTATCCTGTAAGGTTTATGGCAATAGCTAAGTTGTACGTACTTTACATCGACAAAAAACGTATCGAATACTTCTACTACACTATTAACAACGAATTTTGGGATTACCATATTGCAGGTCCCAAGTTAGAAGCAGAAATTAAGAGAAGATTCTTCGCAACTAATATATTTGTACTATGCCATTTT…	MSLIYPKEGEYRAKYDPLLRLKKCIQLHGYDGRRKYFWHAAAILKVFIFIGRTIYAGQTLNQPKKLAELVATYPVRFMAIAKLYVLYIDKKRIEYFYYTINNEFWDYHIAGPKLEAEIKRRFFATNIFVLCHFIGAMSVLTFISLFPIVDMPEGKRPLPNIIWTPFDTDPSPLHEILYVVMLWNLSLSVFGNAFYDVLFIYAMQHLFVQFMLLKELLKNITKEIMDEHEDFDKLSSEYFQKKVYDRLTICVAHHVKLLKFGKNLEIFSSGVLLPQLVMSYAVLVINGYILSIDHSDMMKTTILLNLTGSCLVQLAVFAFQASDIKFQSLSVIDSINNSEWFLFKAPLKKALTFIIMNTKKPISINAGGLSNVDNEVLVQIIQKAFSAITLLRALTAVE	-
DvirOR103	103			scaffold_01233	225,723-264,360	-	6 | 102000	38638	398	5B	ATGACATTGATTTATCCTGAAGAGGGTGAATGCCGCATGAATCGTGATTACCTCATTTATATAAGGAAATGTCTTCAGTTACATGGCTTCAAAGGAAAGAAGAAATACTTTTGGCACGCTACATCCATATTTATAATTTCACTTCTTCTCGGAAGACTATTTTATGCTTTTAACCTAATAACTGAACCAAAATTGCTTGTAGAAATAATTGTAACATATCCTCTAGGAATTATGGCCGTACTGAAGACGTTTATGCTATATTTTGATAAAAAAAGGGTTCAATATTTCTATGACACTATTACGAACGAATTCTGGGATTACCAAATTGCAGGTCCTGGACCAGAAGCAGAAATTAAAAGAAAACATTTTAGAGTCTACCTTCTATTTGTATGCGAAGCT…	MTLIYPEEGECRMNRDYLIYIRKCLQLHGFKGKKKYFWHATSIFIISLLLGRLFYAFNLITEPKLLVEIIVTYPLGIMAVLKTFMLYFDKKRVQYFYDTITNEFWDYQIAGPGPEAEIKRKHFRVYLLFVCEAGGAFGIIFFLSILPIIERPEGKVPLPFVNWTPFDIDSSPIQVIFRVTMVLYLMLSIASNTVFDGLFFYGVEHLIAQLILLKVLLENIAKDIMEEKNDCEKFSSDKFQNMVYSRLKLCIAHHVKLLKFGKNLQEFCSATLLPQLLMTYFLLVINGFVISISPNELAKVFVLSCISTCAIVELSVYAIPASDLQFEGLSVMDSTICSDWYLFRAPLKKALTFMLIITQEPIFIKAGGLYVIHNPVIIDVAQKAFSAIVLLRALIGVD	-
DvirOR104NC	104		NC	scaffold_04296	32,726-90,567	+	2 | 01	57842	242	5A	NAAAATCCATGGCCTGGGTTTGATAAGATTTGGTTATTGGCATTGGATCTCCTAAACGTCAGACAATTCCGTTACTTTGCTGTAACTCTGCCACTATTAGTAGAACTTCACACAATGGCAGGTTTTGTAGTTTTATTTAGAATCAGTAACAGCTGGACATCTGTAATACCTTACCTCTTTCTTTCTGCGGTCACTCAAGCTGGATTCGTATTGACGCTATTTGCTGTAGCATTTAAAGACATTATTTATGAAACGATGGAAGAGTTCAGGGAATATGTGATGGGACTTGCGATTCAAGATAAAATCTTTGAAGAAAATCTAAAAGCATTTGCGAAGTCCACTCAAGCATTTGTTGTGACATCGGTGTTAGTTATTTTTATTGCTTACAGTTTAAACGTA…	XNPWPGFDKIWLLALDLLNVRQFRYFAVTLPLLVELHTMAGFVVLFRISNSWTSVIPYLFLSAVTQAGFVLTLFAVAFKDIIYETMEEFREYVMGLAIQDKIFEENLKAFAKSTQAFVVTSVLVIFIAYSLNVLPSLSGDSDVNIYVWLIDNYYPSYAGFFMKMLGVITLYLGCFIVIMTVTAINYYIYSFIVWCRWISGYIKNELTIQTADEKVTYNENYHYQESVYNKLKYLVIHQNNLA	Missing exons A1, B, C, D, and E. Exon A4 includes a noncanonical donor site (GA).
DvirOR105NC	105		NC	scaffold_01336	274,164-316,443	-	3 | 020	42280	299	5A	NACGATCCACTGAGATTTTTTAAAAATATCTATGAAAAAGTGTTCAGATCTAGACTAACAAAATGGTTATGCATATCCATATTGGTGATCCATCTTCCCTTGGTTGCAATCCAGTTATACATTGCAGTGGTCCATCCAGAACAAAAGGTTATACAAAAGTACGGGCCTCATACTTTATACTATATGTTGGCAGTTATATATGGATTTGCTCCATTTTGGCTGGAAAGCCATATTGAAGAAATGTTTCGCATGCAAAAAGTAACTTTCTTCTCTTTAGATACCTTCTCCAACAAAACAAAAAAAGTCATTTTAAAAAATTGTAACCGTATAATATACATGTATCAGATGGTGACAGTGGAGTTTTATTTATGTTATCTCTTAGTAGGACTGGATGGAATA…	XDPLRFFKNIYEKVFRSRLTKWLCISILVIHLPLVAIQLYIAVVHPEQKVIQKYGPHTLYYMLAVIYGFAPFWLESHIEEMFRMQKVTFFSLDTFSNKTKKVILKNCNRIIYMYQMVTVEFYLCYLLVGLDGISLYQVDFVHINLRQFVSKRFIGFCFLLHLAVFATLVWSSTAVVTYFVFSYYFQLVMLNERIMDIVTNEGIYNQISLVYNVLYQNNLKQKIKYALHFQLELRRFRSLYDKFSKTFIIFCNSTAIFTIFSCGLNWYMARKESIPWLCSLNIILSCILVAEMVQLLESE	Missing exons A1, D, and E.
DvirOR106NC	106		NC	scaffold_06523	13,859-42,612	+	1 | 0	28754	234	5A	NATGATCCACTTTCCTTTTTAATGCAGGTATATAAAAAATTATATATAAGTAAACCGATAGCATGGTTATGTGTGTCATCAGTCGTTATCAATGGTCCGTTAATGTTAATTCAGGTATATAGAGCAATTAATATTCCAGAAGAAAAGGCAATTCGAAAATACGGTTGCCACACTTTATTTTATTTGATGGCAATTGTATATCCAATTAATCGTCTTGTGTTTGGAAGATATATAGAAGACGTATTTCGCATGAAAAACGTCACTTTTCTGTCATTAGAAAACTCTTCAACCAAAGTGAAGCATGCCGTTTTGAAAGATGCTAAAAGCATAATTTATATATACAAGATTATATCATTATTTATTGGAGTTTCATATGTTATAATTGGTCTTGAAGGATTC…	XDPLSFLMQVYKKLYISKPIAWLCVSSVVINGPLMLIQVYRAINIPEEKAIRKYGCHTLFYLMAIVYPINRLVFGRYIEDVFRMKNVTFLSLENSSTKVKHAVLKDAKSIIYIYKIISLFIGVSYVIIGLEGFRLYQVDFIHKYLGELVDKQYIGLYFWVQHLLFVILICSVQSFLTYFISSYYFQLVILNDRIPDIVANVNIYEPINLVYNKPYQNKVKQKIKSFLQLQLQLR	Missing exons A1, B, C, D, and E.
DvirOR107NTE	107		NTE	scaffold_03583	2,114-52,681	+	5 | 02000	50568	366	5A	NATGATCCACTTTTCTTTTTAATGCAGGTATATAAAAAATTCTTTATAAGTAAACCGATAAAATGGTTATGTGTGTTATCAATAGTTATCAATGGGCCGTTAATGTTAATTCAGGTATATAGAGCAATTAATATTCCAGAAGAACAGGCAATTCGAAAATACGGTTGTCACACTATGTTTTATTTGATGGCAATTGTATATCCAATTATTCGTCTTGTGTGGGCAAGATATACAGAAGACGCATTTCGCATGAAAAACGTTACTTTTCTGTCATTCGACACCTCTTCAACCAAAGTGAAGCATGCCGTTTTGAAAGATGCTAAAAGCATAATTTATAAATATAAGATTATATCATCATTGATTGGAGTTTCATATGTTATAATTGGTCTTGAAGGATTC…	XDPLFFLMQVYKKFFISKPIKWLCVLSIVINGPLMLIQVYRAINIPEEQAIRKYGCHTMFYLMAIVYPIIRLVWARYTEDAFRMKNVTFLSFDTSSTKVKHAVLKDAKSIIYKYKIISSLIGVSYVIIGLEGFRLYQVDFIHKCLGQLVDKQYIGLYFWVHHLLFVILICSVNSFLTYFVSSYYFQLVILNDRIPDIVANVNIYEPINLVYNNHYQNKVKQKIKSFLQLQLQLRFRTNYEKYNKLFMIVCHFVASVSVIGCSLSGKLARKESVTWLFGFCLILIFIFTAELVEKLESEDNRILQNFNLLPWYTFNRENRQNYLFILVNHTKTFLLSPIPALPANRKLIFMYFGLFYRILAILIDIN	Missing exon A1.
DvirOR108NTE	108		NTE	scaffold_03287	73,874-115,065	+	4 | 2000	41192	304	5A	GCAATTGTATATCCAATTATTCGTCTTGTGTGGGCAAGATATACAGAAGACGCATTTCGCATGAAAAACGTTACTTTTCTGTCATTCGACACCTCTTCAACCAAAGTGAAGCATGCCGTTTTGAAAGATGCTAAAAGCATAATTTATAAATATAAGATTATATCATTATTGATTGGAGTTTCATATGTTATAATTGGTCTTGAAGGATTCCGTTTATACCAGGTGGATTTTATTCACAAATATCTAGGACAGTTGGTTGATAAACAATATATAGGATTTTACTTTTGGGTACATCATTTACTATTTGTAATTTTGATATGTAGTGTTCTGAGTTTTTTAACCTACTTTGTATCCAGCTATTACTTTCAACTGGTTATACTAAACGATCGTATTCCTGAT…	AIVYPIIRLVWARYTEDAFRMKNVTFLSFDTSSTKVKHAVLKDAKSIIYKYKIISLLIGVSYVIIGLEGFRLYQVDFIHKYLGQLVDKQYIGFYFWVHHLLFVILICSVLSFLTYFVSSYYFQLVILNDRIPDIVANVNIYEPINLVYNNHYQNKVKQKIKSFLQLQFQLRRFRTDYEKYNKLFMIVCHFVASVSVICCSLSGKLARKESVTWLFGFCLILLLIFTAELVEKLESEDNRILQNFNLLPWYTFNRENRQKYLFILLNHTKTFLFSPIPALPANRKLILMYFGLFYRILAILIDIN	Missing exons A1 and A2.
DvirOR109NTE	109		NTE	scaffold_00309	272,295-306,238	-	4 | 2000	33944	310	5A	GGATGTATAATAGTTTTCTTTTTTCCCATCTTTATTAAACATACGAGCAAGTTACAAGAATACTGCTTTCAATATTTTTGTTCAATACATACGACAAATATCCAATTCAATTCAAAAATCCAAAAGGAAATATTGATAGCAAAATGCGTATGCAGCTTCTTACTAGTAATGTCAATACTTTCACATTTTTTATTTGTTTTTCTTAATGAAGAAAATATTAACGAAACCATTGCTTATAGTCTGGAATTTTATATGTCAGTAAACCCATATCACATATTTGTAAAAACAATTGGATTCGGTGTAGCAATTATCCTGGCTTACTCTGTTGTTTATCCAATATGGGCGACTATGTATTTTGTGATACATTTAAAGTTTCAACTTAATTTGCTGAACCAATAT…	GCIIVFFFPIFIKHTSKLQEYCFQYFCSIHTTNIQFNSKIQKEILIAKCVCSFLLVMSILSHFLFVFLNEENINETIAYSLEFYMSVNPYHIFVKTIGFGVAIILAYSVVYPIWATMYFVIHLKFQLNLLNQYLKINIKNLKIDMHSRFGPRHYQETIKRRLIKCVQLHINLKYIYKVQLTKLANIPMLVLCSSGISAFVAALYFVIANINPKFNIFMCVALLLCIVQTLIACFYGQLLSDESEKMYNVLWDCPWYSWDKSNKGCLIMMLMNCKQPFRITCYGLVVLNFKMLLSAIRLSYSLFALAIRYK	Missing exons A1 and A2.
DvirOR110NC	110		NC	scaffold_00497	63,108-87,468	+	1 | 2	24361	197	5A	CTGTGTATCGCCAATGTAATATATCTAACGCAAGATCCATATCAATTTATAAAGACTGTATATGAATACTGCTATTCATTTGTAAGCTTCAGAAAACAAACAAGAGATGAAATAATCAAAGAAAGCAAAACTTGTGTGTCTATTTTACTATTGAATACTATAATCGCACAATTATGTTCATTTGTTGTCTTTAATTATGGATTCATATTTATAAATTCCTTAAAAATAATGTTTGATGGTGTCATTTTGTATTTTATAGAGATAGTGGTACTTATATATTTCCAAATGAATATTTTGGGAATATCACAGTTAATCAATGGTATTTTTTACTTTTTAAAGCACGTAAAATTTCAAGTTATTTTATTAACAGTTTGGCTTGAAGATCTTAATAAATTGAAT…	LCIANVIYLTQDPYQFIKTVYEYCYSFVSFRKQTRDEIIKESKTCVSILLLNTIIAQLCSFVVFNYGFIFINSLKIMFDGVILYFIEIVVLIYFQMNILGISQLINGIFYFLKHVKFQVILLTVWLEDLNKLNSIIVNPENPAYCSVVKYTLRKVIVRYLEIRRKMAVVHKFKCIIVYGFLPTGFISFISGIIILMV	Missing exons A1, A2, C, D, and E.
DvirOR111CTE	111		CTE	scaffold_01252	109,599-276,442	+	5 | 10200	166844	359	5A	ATGGAAGAATCAATCCGAATAATGACCAAAAAAGAAGACCCATTAAAGAAGATGAGAATTCTTTTAGGCCTAAACTTCGTTAGTAAACGGTGGGCTAAAGTTATGTCATTGACCTTGGTTACTGTACACTGCTTAATAAACTGGGTAGGATTTCAAGTATTAAGGATGGAGTCTAGTTTATTGCTTATTTTTATTGGATTGCCCCCAATGGTTGTTGCTGTAATAAATACTTTACAAAATTTGTCTCAGTTTCCAAATCTCGTCTACAAATACTGTATGTCCTTTAGAAGCCTCAACCAAAGATTAAAAATTAATATAGAGAGAGAAAGTGAGGCAACTATTTACATTGCAATTACAAACACACTCATATTACAGTTTTCTGTGGCTTCTATCTTCTGG…	MEESIRIMTKKEDPLKKMRILLGLNFVSKRWAKVMSLTLVTVHCLINWVGFQVLRMESSLLLIFIGLPPMVVAVINTLQNLSQFPNLVYKYCMSFRSLNQRLKINIERESEATIYIAITNTLILQFSVASIFWIFSRKDFEVIDMKVYAKFQNCLGRYVILFLDVATIVYLQAAAWALAQIANGTVYIYKQIKFQTLALISWMDDLHQCDNKIVDPYNETYQKKVNSTLNKIILRYLEIIKYYKDINNSQHILIYGLLSSGFAALISGIVIMLLEGPNGIFATLPITVMVVFMLMQTCLIGEDIEAASNKFNESMYNADWMYWNQSNKKMLLILLVSTTKPMALKISGVGTINLQFVKE	Missing exon E.
DvirOR112NCF	112		NCF	scaffold_00535	744,709-786,214	-	5 | 01200	N/A	360	5A	NGCGATAATTTACAAATTATCCTAACAACTTTATTAATGTGGGTAAATAAAGATTATGAGTGGAAAAGAGCCTCATGTTTTTTAACTATACTAGCATTGATACAAACACATATGGTTGCAGGAGGAGTTTTATTGTACTATAAGTATGGCACTTTCAAAGCTCTGGTTCCTTACATTACAACTTTTACTTTAACACTACCGGGTTCTGGGTGTTTATATATATTTGCCTTCTATCATCACAAAATTTACAACATACTTTATTCTACAATAGTAGCAAGTAGACAGCTTTCTATACAAGATATTGAATTCGAAAATATATCTGCAAAACAGGCAAGAACAATGAAAATATTATCTTTAACAATAATAAGTTTGTGTTTTTCGGCCCATTTGCTATTTGTG…	XDNLQIILTTLLMWVNKDYEWKRASCFLTILALIQTHMVAGGVLLYYKYGTFKALVPYITTFTLTLPGSGCLYIFAFYHHKIYNILYSTIVASRQLSIQDIEFENISAKQARTMKILSLTIISLCFSAHLLFVLPTVFNDYDITLTCWFIREYCGTSFSASTLLWLLRAAVLVASLATAYPCVLMGYLQYHISLQIRWIAKYIENNFTITGNPEEHLYSFVYQQTVYSNLKRAVKLYLRISRVFDLLFQLQNATMLFLIATYILCTAGIIFFVMTNIRPDANWRLIYVLLIEILIGMGFSVVGQSIYDESYKIKDMFYNCPWMYWNERNKKTLLIILPCTKPIQVSCFDLVILNHSVITK	Missing exons A1 and E. Possible chimera; presumed exons C and D precede exons A4 and B. Exon A4 includes a noncanonical donor site (GA).
DvirOR113NC	113		NC	scaffold_00535	661,516-718,438	+	5 | 01200	56923	360	5A	NGCGATAATTTACAAATTATCCTAACAACTTTATTAATGTGGGTAAACAAAGATTATGAGTGGAAAAGAGCCTCATGTTTTTTAACTGTACTAGCATTGATACACACACAGATGTTTGCAGGAGGAATTTTATTGTACTATAAGTATGGCACTTTCAAAGCTCTGGTTCCTTACATTACAACTTTTACTTTAACACTACCGGGTTCTGGATGTTTATATATACTTGCCTTCTATCATCACAAAATTTACAACATGCTTTATTCTACAATCGTAGCAAGTAGACAGCTTTCTATACAAGATAATGAATTCGAAAATATATCTGCAAAACAGGCAAGAACAATGAAAATATTCTCTTTAACATTAATAAGTTTGTGTTTTTCGGCCCATTTGCTATTTGTG…	XDNLQIILTTLLMWVNKDYEWKRASCFLTVLALIHTQMFAGGILLYYKYGTFKALVPYITTFTLTLPGSGCLYILAFYHHKIYNMLYSTIVASRQLSIQDNEFENISAKQARTMKIFSLTLISLCFSAHLLFVLPTVFNDDDITLSYWFIREYCGTSFSGSALSWLFRAAVLVASFAIAYPFVFMGYLQYHSCLQIRWIAKYIENHFTITGNPEEHLYSFVYQQTVYSNLKRAIKSYFRISRVFDLLFQLQNATMLFLMAAYILCTAGIIFFVMTNIRPDTNWRLVYALLNEILIGMGLSVVGQSMYDESYKIKDMFYNCPWMYWNERNKKTLLIILPCTKPIQVSCFDLVILNHSVITK	Missing exons A1 and E. Exon A4 includes a noncanonical donor site (GA).
DvirOR114NC	114		NC	scaffold_02694	181,697-199,795	+	2 | 01	18099	248	5A	NATGATAACCTAAAAATAATAAAAAGGTTTTTACGTCTGTTTCTCAAAGAGCAATCTAACTGGTTTTTACCCAACTTTCTGCATTGGCAATTATTGGTTATTATATCTACATTGGCAAATTTAGAAGGGTTAATGGTTATAGGAGGAACTTTATTATATAACAAGTATGGTACTTTGAAAGCTTTTCTTCCTTATATGACAACGTTTACTCTATTACTACCGGGTTCCTCTTTTTTACTCATATTAGGAATCTATTCTGAAAGAATTAAGGATGCCATTGATATTGCAAGCGAAACAAGTGAGCAGCTTGACATACAGGATAGTTCATTCGAAAATTTATCTAAAAGAGAGGCACAGAATACAAAATTATTGTGTTTATTGGCAACAACTTTTAGTTTT…	XDNLKIIKRFLRLFLKEQSNWFLPNFLHWQLLVIISTLANLEGLMVIGGTLLYNKYGTLKAFLPYMTTFTLLLPGSSFLLILGIYSERIKDAIDIASETSEQLDIQDSSFENLSKREAQNTKLLCLLATTFSFSAHLIFALPQLFNDYEISLSYWFIREYYGSSLSALILSWLYSAGILLVSLGLDYSIFFVSYLRYHVCLQTRWIAKYIEDNFTVTENQEQYLRNFECQETVYSNLKKTVKCYLKIR	Missing exons A1, B, C, D, and E. Exon A4 includes a noncanonical donor site (GA).
DvirOR115NTE	115		NTE	scaffold_02694	52,425-116,499	-	6 | 012000	64075	376	5A	NGCGATAAAGTGAGAACTGTCAAAAATATTTTAAAAATGCTTCCCAACGAGCAATACGATTGGTTACTAGCCATTTGTTTTATATCCGTAGTAGCATTTATAGAGTGTAATGCGATTGTAGGATTTATTATATTTTACAATAGAAGTGATACTTGGAGATCTATAATTCCTTACATACCAATAATTGCCATTGCACAACCGGGCTGCGCCGGTTTGATTATAGTGACAAAATTTCTTAGTATTCGTAACGAGATTTTGGACACTGTATCAAGAAACGCCAAGATTTTTCCAATACCAGACATATTATTTGAGAAAAATTGTATCAAAGAAGCCAATACGACTAAAACTGTAACTTTTCAACTGCTTGCCTTTAGTTTATTCGTCCACTTGCTATTTGCT…	XDKVRTVKNILKMLPNEQYDWLLAICFISVVAFIECNAIVGFIIFYNRSDTWRSIIPYIPIIAIAQPGCAGLIIVTKFLSIRNEILDTVSRNAKIFPIPDILFEKNCIKEANTTKTVTFQLLAFSLFVHLLFALPSMSKDYDINIIYWLAKEYYTPPYGEMTQWILLIALIAESFAITYPMIFMGYLKFHICHKFRYLAHYLEHNFDIRSNHDTYVQNYEYQEVVYTKLKAAVEYHLNITRSFSAVMAVQNFSILILATSGVLATVAALYFIITDIRPDANYRLLFTLLGVIVIVSGLSIYGQTISDESMKLNDVLYNKCPWIYWNIKNRKMLITILLCTKQLDVSFYNLVNINHQILTKGIKLVYTLLAVAVKFK	Missing small exon A1. Exon A4 includes a noncanonical donor site (GA).
DvirOR116NIF	116		NIF	scaffold_00047	2,597,036-2,691,008	+	N/A	N/A	350	5A	NGTGATAACCTACAAATTATAAGAAAGTTCTTATCGATATACCTCAAAAATCAATCTAGCTGGTTATTACCCACCTGGATACATTGGCAATTATTAGCTATTATATCTACATTGGCAATTCTAGAAGCGCCAATAGTTATAGGAGGAATTCTTTTATATAATAAGTATGGCACTTTGAAAGCTTTGGTTCCTTTTATGACAACATTTACTCTATCACTACCGGGCGCCTCTATTTTAGTCATGATAGGAATCCATTATAAAAAAACTAAGGAATTGCTTGATATTATAAGCGAAACTAGTGGGCAGCTTGATGTACATGATAGTTCATTCCAAATTATATCTAAGAAAGAGGCAAGAAAAGTAAAACTATTGTGTTTAATAGCAACAACTTTAATCTTT…	XDNLQIIRKFLSIYLKNQSSWLLPTWIHWQLLAIISTLAILEAPIVIGGILLYNKYGTLKALVPFMTTFTLSLPGASILVMIGIHYKKTKELLDIISETSGQLDVHDSSFQIISKKEARKVKLLCLIATTLIFLAHLLFAIPQLFNDYDIFLSYWLIKEYYGSSLIASILSWLFSAAILLEAFGTAFTINVVSYIKYHVCLQTSWIAKYIEDNFTLTENHEEYLQNFVYQDTVYSNLKKTVKCYLRIKXDVRPVDNYRIFFVILVVIIFFSGLSFMGQTISDQSSKINDMFYQCPWMYWNQRNKNTLLIILPCTKPINLSFLNLIILDHTILTKGINLVYSLYAVVAKFK	Missing exons A1 and B. Possible chimera; presumed exon A3 is on reverse strand. Exon A4 includes a noncanonical donor site (GA).
DvirOR117NI	117		NI	scaffold_00047	2,720,072-2,760,257	+	N/A	40186	324	5A	NGTGATAAGTTGGAACTAGTAAATAAAATTTTATCATTTGGAATTAAAAGACAATATTATTGGTTAATAGTCACTTGCTGCATAATTGCAATAGCAGTTATTGAAGGTCAAATCATTTTAGCGGGAACTGTTATGTATCATAAATACGGTACGTGGAAACCTCTCGTTCCGTACATAACTACATCTGCGATTGCCCAGTCAGGTTGTATTGGTTTGTTTATAATATGCAGATTTATTCACAAACTTAAACATATGCTTGATACTATAACAACAAATTCGAATAGACTACCAATTCAGGATATATTGTTCGAAAATACAATTAGAAAACAGGCCATAAATATGAAAAGTATAACTATATTTTTCATAATCTTAAGCTTTTCAGCTCATTTGATGTTTGCT…	XDKLELVNKILSFGIKRQYYWLIVTCCIIAIAVIEGQIILAGTVMYHKYGTWKPLVPYITTSAIAQSGCIGLFIICRFIHKLKHMLDTITTNSNRLPIQDILFENTIRKQAINMKSITIFFIILSFSAHLMFALPTFFKDYDISISYWFMREYYVTPLAIIMSWIFSGCLLIESFAIVYPIIFMGYFKFHICLQLHWITNYIKHNFSITSNHEAYLQDHVYQEMIYVKLTAIVNYYLSIKRTFNILLSVQNFVLVALTSSGICSCVAILYFVISHIRPDTNWRLVLALFEVAIVCLVLAMYGQNLCDEGLKWVYSLLAVVIKFK	Missing exons A1 and D. Exon A4 includes a noncanonical donor site (GA).
DvirOR118NTE	118		NTE	scaffold_06185	10,207-50,625	+	5 | 12000	40419	308	5A	GGATGTGCTGGTATGCTCCTTAGTATCATCTATCTTTCTAAAGTTGAACGGATGCTGGACAATATTAATGAAAATACGAAGAATCTCCCACCCCAAGATGTGTTCTTCGAAAACGCCGTTAGAAGAGAAGCTATAAATATTAAAATCATAAGTTTCACAGTAATAATTTATAGTTTAGTGGTGCATCTTATATTTTCTTTTCCAAGTGTATTTAACGATTATGACATAAATATTTTATATTGGTTAACTACAGAATATTTTGGAGCACATGTTACTATAGTTATGATTTGGATATCTCGTGCATGTCTGGCTATAGGAGCTTACACGGTTACTTACCCACTGATATTTGTCGGATACTTTAAATTTCATTTTTGTCTGCAATTTCGTTACATAGTAAAT…	GCAGMLLSIIYLSKVERMLDNINENTKNLPPQDVFFENAVRREAINIKIISFTVIIYSLVVHLIFSFPSVFNDYDINILYWLTTEYFGAHVTIVMIWISRACLAIGAYTVTYPLIFVGYFKFHFCLQFRYIVNYIEQSFSINLNHDISVQSLEYQEVISSKLKKTVQYYLNIKRTFNVILAVQSSSIIVMATVGVISSVSMIYFISTGIRPDANYIIVMALFEVIIIVSVFSNFGQTIYDESIKLNDVLYKCPWIYWNNKNRKMLIIMLISTKPLEVSCYKLVTLDHQILKKGIKLVYSLAAVAVKFK	Missing exons A1 and A2. Exon A4 includes a noncanonical donor site (GA).
DvirOR119NC	119		NC	scaffold_03501	11,550-35,742	-	2 | 12	24193	207	5A	GGTTGTGCAGGTTTAATTTTGTTAATAAAATATATGCACAAGTTCCACGATACTCTTGAGACTATATTGAGAAACAACAAAACGCTTCGAATTTCTAATGCATCATTTGAAGAAATTTATATAAGACAAAACAGAAATATGATGATTGTAACTTTTGCAATCATTATTGTAAGTTGTTTTTGTCACTTGCTGTTTGCTTTACCCTCATTTTTTAACGATTATGATATAAACCTTGCTTACTGGTTCACGCAAGAATATTATGGAACACCATATGGTCAAATTATACAATGGTTATTTAACGCATGTTTGCTTATAGCGTCGTTTGCCATAGCTTACCCGATGATATTTGTCGGTTACCTTAAACATAATATTTGTTTCCAATTTCGTAGCATTGCTTAT…	GCAGLILLIKYMHKFHDTLETILRNNKTLRISNASFEEIYIRQNRNMMIVTFAIIIVSCFCHLLFALPSFFNDYDINLAYWFTQEYYGTPYGQIIQWLFNACLLIASFAIAYPMIFVGYLKHNICFQFRSIAYYVEYNFNIKSNHDTYIHNTEYQESVYTKLKTLVEYSLSIKRSLNSVLALQGYAILLLTTTGSIACVALLFFIIA	Missing exons A1, A2, C, D, and E. Exons A4 and B include noncanonical donor sites (GA and GG, respectively).
DvirOR120PSE	120		PSE	scaffold_00394	402,329-452,534	+	N/A	50206	245	5A	NGTGATGGATTGGAAATTGTAAGAAATATATTTACATTGGGCCCTAAAGAGAAATACAATAGATTTCTATTGATCTGCTTTATATTCGCAATAACAATTATAGAAATGCACTTCGGTTTAGGAGTAATTATGTTGTACAACAAGAGTGGTACTTGGAAAGCTTATATACCTTATTTAACCTTATTTGCTCTTATACAACCGNCGTCGTTTGCTATTGCTTACCCGATGATATTTGTCGCATTCGTTAAATATAATATTTGTCTCCAATTTCGTTGCATTGCCCATTATATTGAAGAAAATTTTAGCAGTTCAAACCACGACACTGAAATGATTTACACCAAACTGAAGACAATTGTTAAATATTATTTAAGCATTAAAAGGTCATTTAGTGTTATCTTG…	XDGLEIVRNIFTLGPKEKYNRFLLICFIFAITIIEMHFGLGVIMLYNKSGTWKAYIPYLTLFALIQPXSFAIAYPMIFVAFVKYNICLQFRCIAHYIEENFSSSNHDTEMIYTKLKTIVKYYLSIKRSFSVILAVQDYATILLTTTGAVAAVALLFFIIANIRPDANYRMIFVFFQIVVIFVALSMFGQNIYDESLKLNDILYDCPWIYWNTKNRKMLVTILLCTKPFEVSCYNLLIINHQLIRK	Missing exons A1, A3, D, and E. Exon A4 frameshifted by a large insertion of ~150bp. Noncanonical donor site on Exon A4 (GA-AAGT).
DvirOR121PSE	121		PSE	scaffold_03423	10,660-151,165	+ / -	N/A	N/A	309	5A	GGATGTGCTGGATTACTCTTATTAGTAAAAGTTATGTACAAACTCGACGATATGCTATATACTTTAGTGAGAAACAACAATACACTTCGAATTTGTAATGCGTCATTTGAGGAAAATTGTAAACAACAAGTCACAAGTGTGAAATTTGTAACTTTTGGAGTCATTATTTTAAGTTTGTTTGCTCATTTGCTATATGCTTTTCCCGCATTCTTTAACGATCATGATATAAATGCTTTTTATTGGTTCACGGAAGAATATTATGTGACACCATATAGGCAAGTTATACAATGGACATTTTGCTTAACTTTGCCTTTAGCGTCATTCGCTATTGCTTACCCGATGATATTTGTCGCATTCCTTAAACATAATATTTGTCTCCAATTTCGTTGCATTGCCCAT…	GCAGLLLLVKVMYKLDDMLYTLVRNNNTLRICNASFEENCKQQVTSVKFVTFGVIILSLFAHLLYAFPAFFNDHDINAFYWFTEEYYVTPYRQVIQWTFCLTLPLASFAIAYPMIFVAFLKHNICLQFRCIAHYIEDNFSISSNHDTCIHNTDYQEMIYTKLKTIVKYYLSIKRSFSVILSIQDYAIILLTTTGAVAAVSLLFFIIANIRPDANYRMIITFLEIVVIFLALSILGQNIYDESIKLNDILYECPWIY*NTKNRKMLIIILLCTKPLEVSCYNLVIINHPLITKGIKLVYTLLAVAVKFK*	Missing exons A1 and A2. Stop codon in exon D. Possible chimera; presumed exons A3 and A4 are on the opposite strand.
DvirOR122NTE	122		NTE	scaffold_00361	52,243-96,921	-	6 | 012000	44679	375	5A	NGTGATAAATTTGGAATTGTCAAAATAATTTTAATATTGGGCCCCAACAGGCAACATGATTGGCTGCTATACATTTGTCTTATATTTCTACTAGCATTTATCGAAATGCATACGATTGCAGGGCTAATTATTTTATATAATAAAACTGGTACTTGGAAAGCTCTACTTCCTTATATAACAACAATGGCCGTTACACAACCGGGTTGCGTTAGTTTCATTTTATTGATAAGATTCCTGAATGTAATGCACGAAGTTATTGATACTATATCAAGAGATAGCAAGACACTGCCACTGCAAGATACACTATTTGAGAAGTATTGTATAAAACAAGTCAGAGATACAAAAATTATTATGTTCCTACTTGTGATGTTCAGTTTTTTCGTCCACCTGCTAATTGCT…	XDKFGIVKIILILGPNRQHDWLLYICLIFLLAFIEMHTIAGLIILYNKTGTWKALLPYITTMAVTQPGCVSFILLIRFLNVMHEVIDTISRDSKTLPLQDTLFEKYCIKQVRDTKIIMFLLVMFSFFVHLLIALPSVFKDYNINILYWLFKEYYVPPYQEMTLWISCIAVLIESFVIVYPLIFMGYFNFHICHRFRCLANYIEHNFDIRSNHDTYAQNSEDQEIIYTKLKAAVEYYLNITRSFSAVAAVQNLSILLLGTSGLFVSVAVLYFISTDVRPDANYRMFFVLIEVIVIVSGLSIYGQTISDESAKLNNVFYKCPWIYWNNKNRRMLIIILLCTKEFHVSFYNLVNLNHQIITKGIKWVYSLLAVAVKYK	Missing small exon A1. Noncanonical donor site on Exon A4 (GA-AAGT).
DvirOR123NTE	123		NTE	scaffold_00361	126,047-177,127	-	6 | 012000	51081	377	5A	NATGATAAATTGGATATTATGAGAAGAATTATATCAATGGGCCGGAGGGGGCAATACGATTGGTTACTAACTAGCTGCTTCTTTTCGTCAATGGCAACTATAGAATTTCAGGGGTTCTTAGGGATAATTCTGTTATGGTATAGGAGTGTTAATTGGAGAACTCTTATTCCTTATATGATATCATTTACTCTTATACAACCGGCATGTGCTTCTTTGATGATAGTATTATTATCTGTGAAAAAACGCCACGACATGCTTAATAACATTACGAGAAATAGCATGATTGTTCCAATTTGTGATAATTTATTTGAGAAAAATTGTATAACTCAAGCTAGAAAGATAAAAATTATAACGTTTGGAATAATGTTTTTAAGTTTTTTGGGTCACACGCTGGTTATT…	XDKLDIMRRIISMGRRGQYDWLLTSCFFSSMATIEFQGFLGIILLWYRSVNWRTLIPYMISFTLIQPACASLMIVLLSVKKRHDMLNNITRNSMIVPICDNLFEKNCITQARKIKIITFGIMFLSFLGHTLVILPSALDDDINILSWIGRELENYYGAVFGNIMTWQCRVSMLIGCYALVLPVVFLGYFKFHVCLQLSSLVHYINHSFKISSNHDTYVQNFEYQEMVNSKLKAVVKYYLSIKRTFGVIASFQDFYVLLLATTGVLSSVALLYFIIAEIRPDANCRYSLCILLLVITVAVLTTYSQEIYDESNKLNDVIFECPWIYWNTKNRKMLLTILLCTKPLEISFYNLVIIDYKILKKGAKLVYSLLAIANKFK	Missing small exon A1. Noncanonical donor site on Exon A4 (GA-AAGT).
DvirOR124	124			scaffold_00361	192,672-267,962	+	7 | 1012000	75291	383	5A	ATGGGCACAATAAGAGGACGAGGCGATGAATTGTACATTATAAGGAAAATTTTATCTTTCGGAGTCAGCAAAGAGTATTACGGAATTTTAGCTGTGTGTCTGGCATGTGCGATTGCAGTGCTAGAACTTCAGATAATTATAGCAGCCATTTTGATATACAATAAAAATGGCACTTGGAAGGCACTTACACCTTATTTTACGATAGCCACTCTCATACAGCCGGCATGTGCTGGTATGCTTATATTAATCACAATCCTTCCCAAACTGGAGAATATGCTTGATACTATTACGGAAAATTCAAGGGAGCTTGTATATCTTGATAAATTATTTGAAACAGGTGTTAAAAAAGACGTCAAAAATATAAAAATTCTAAGTGCCGCAATTATAATTATCAGTTTT…	MGTIRGRGDELYIIRKILSFGVSKEYYGILAVCLACAIAVLELQIIIAAILIYNKNGTWKALTPYFTIATLIQPACAGMLILITILPKLENMLDTITENSRELVYLDKLFETGVKKDVKNIKILSAAIIIISFTAHLIFAMPSVFNDYDIHMIYWLTREYCEAPLTAIMSWISSASLLIGSFSVAYPLIFFAYFKFHICLQLRWIATYLEQRFTITAKHESYNIQNKAYHDMVSTELKSAIKYSLIVEKSFKLLLDIQNFWMLLISPSGMIAGAGIIYFIAIDIRPDTNYRIFYALFEVVVMEVSFGSFGQNIYDESTKLEDVLYHSPWIYWNQKNKKALLLILLFRKGLVLSFFNLVDVNHEVLITHCRVLYSIVAVVVNYK	-
DvirOR125NC	125		NC	scaffold_00361	310,636-373,733	+	5 | 01200	63098	358	5A	NGCGATGAATTAAACATTATAAGGAAAATTTTATCTTTCGGAATCAGCAAAGAGTATTATGGAATTTTAGCTGTGTGTCTGGCATGTGCGATTGCAGTGCTAGAATCTCAAATAATTATAGCAGCAATTCTGATATATAGTAAAAATGGCACTTGGAAGGCTCTTATACCTTACTTTACAATAGCCACTCTCATACAGCCGGCATGTGCTGGTATGCTTATATTAATCACAATTCTTCCCAAACTGGAGAACATGCTAAATAGCATTACGGAAAATTCAAGGGAGCTTCCACATCTAGATAAATTATTTGAAAATAGTGTTAAAACAGACGTTAAAAATATGAAAATAATAAGTGCGGCAATTGTAATTATCAGTTTTACGGCCCATTTAATATTTGCT…	XDELNIIRKILSFGISKEYYGILAVCLACAIAVLESQIIIAAILIYSKNGTWKALIPYFTIATLIQPACAGMLILITILPKLENMLNSITENSRELPHLDKLFENSVKTDVKNMKIISAAIVIISFTAHLIFAMPSIFNDYDIHMIYWLIKEYCGAPLTTVMTWITSVSILIGSFTTSYPLIFVGYFKFHICLQLRWIAKYLEQRFTITSDHESYQDKAYQDMIYVEMKAAVKYSLSIEKTFKVLLDVQNFWMMVISPSGVSAGVGIFYFVANDIRPDTNYRMFYALLEVVFMTIFYSIFGQNIYDESTKLEDVLYHCPWIYWNQQNKKALLITLLYRKGLIVSFFNLVAVNHTVLIT	Missing exons A1 and E.
DvirOR126NTE	126		NTE	scaffold_00361	400,754-432,259	+	6 | 012000	31506	375	5A	NATGACGAATTAAAATTTATACGACAAATTTTATCATTTGGTACCAAAAAACAATGGCACGGAATTTTAGCTAAATGTTTCATATGTGTTGTGGTTATGATAGAACTTCAAACAATTATAGCTGGAATTGTGATATACAAGAATGGTAAAACTTGGAAGGCTCTACTACCTTACTCTACTCTAATTGCCCTGATTCAACCGGCATGTGCTAGTTGTGTTATAATAGTGAAACTACTACCGAGGCTTGAGAATATGCTAGATATTATTGCTGGTAACACACAGAAGAGTCGATATCAGGACGAGCTGTTCGAAAACAATGTTATGAAAGAATCTAAAAAAATGAAAGTCATATGTATCGCAAGTATAATTTATAGTTTTACTGCTCATTTGTTGTTTGCT…	XDELKFIRQILSFGTKKQWHGILAKCFICVVVMIELQTIIAGIVIYKNGKTWKALLPYSTLIALIQPACASCVIIVKLLPRLENMLDIIAGNTQKSRYQDELFENNVMKESKKMKVICIASIIYSFTAHLLFALPTVFNDYDIAAAYWLIRNYYGTHFSLVMTWMFSALILIGSFATTYSLLFMTYFKYNVCLQFYWISNYLEQRLVISTDHDAYVYNKAYQDMVYNELKAAVKYNENIKSTFKVIHGVQNFSMLLLSVTGIFAFATIFYFVATDVRPDTNYRLAYVIVEVAAIGLILSMFGQTLSDESTKFGDTLYHCPWIYWNQQNKKALLIILVAIRPLQISFFNLITVNHQILIRQAKLVYTTAAVALKIR	Missing small exon A1. Noncanonical donor site on Exon A4 (GA-AAGT).
DvirOR127NTE	127		NTE	scaffold_00166	1,581,632-1,606,206	-	5 | 12000	24575	308	5A	GGTTGCGCCGGACTTTGCGCTTGGGCCTACCACAGTGATAGACTCGTAAAGGGAGTAACCAAGATGCGGGATGTAGCTAGGCAGCTCACTATAGAAAACAAAAAGTTTGAAGAAATATTCGACAATAAAGCGAGAGTTGGTTACATTGTTACATATACGTTGACGTTCGGCACATTATTTGCTCATGGAATATTCTCGCATTATTTATGTCGCGAAAATGACTTTAATTTATTCCTTTGGTTTATTGACGAGTACTATGAAGGTGTTTTTAGGCAATTGATGTTTACCATATCTACCGTATGCCTGTTGTTAGCTGGGATTGGAACAGTATTTCCAGTATATTACATGACTTATATTGGCTTCAATATGCAGTTTAACTTTTTGTGGTTATTTCAATAT…	GCAGLCAWAYHSDRLVKGVTKMRDVARQLTIENKKFEEIFDNKARVGYIVTYTLTFGTLFAHGIFSHYLCRENDFNLFLWFIDEYYEGVFRQLMFTISTVCLLLAGIGTVFPVYYMTYIGFNMQFNFLWLFQYIRCNLTKPLSADSCMLDGYYQNNTYSILKQVAKRHLDFKDSFDDARRIENSVIFMLCFGALFMGVSTVYFFLANANPAYNIRMGIALVIVVAIVLELSTNSQRITDVSSRLFDLLYETPWIYWNIQNQRMLIIIMYGAAQPWELTCYNLFPLNHNFITDASKLVYSMGAAISKFN	Missing exons A1 and A2.
DvirOR128NCF	128		NCF	scaffold_02162	4,100-80,376	+ / -	4 | 1200	N/A	291	5A	GGTGTTGTCAGTATTTGTTTGGTATTATATTACCTAGATCCTGCTGTGGTTACATTTGATGAAATACGTTCAATTTCACGAAATCTATGTTTACAAAACAAAAAATTTGAAGATATTGTAGATAAGGAAGCAAAATGTACAGTGACTGTTGCCTATTTGTTATTGGTACTTACTCTTTTATTGCACATACTCCTTTTAAAGCCATTCTACTACAATCAGGATGTTCAGCCAGAGTGGTGGATTATTAACAAATATTATAGCGAATATTTGGGCTATTTAGCTACGATCCTAGTGAGTTGTAGTTATATTATTGTTGGTTTTGCACTTCTGGGACCATCGTACTACCTATTTAGCTTTATGTTTCACGTAACATTCCAAATTAAATGGTTAGGAGAACGA…	GVVSICLVLYYLDPAVVTFDEIRSISRNLCLQNKKFEDIVDKEAKCTVTVAYLLLVLTLLLHILLLKPFYYNQDVQPEWWIINKYYSEYLGYLATILVSCSYIIVGFALLGPSYYLFSFMFHVTFQIKWLGERIVTCLEQFAQDKSMTNEKYQKIIQKNITDIVKYHICFIRVFRTISKFQDMGILMSSISCLVMCTGIIFLIIADLDPSLNYRLYLALVCVVTVVSSLSMASQKLTDTTEELGFLFYNCSWTHWSTRNKKLLLIILPCIQKPLVISMYGFYPLNIKFISK	Missing exons A1 and A2. Possible chimera; presumed exon A3 is on opposite strand.
DvirOR129NC	129		NC	scaffold_02162	156,503-235,708	+	4 | 1200	79206	291	5A	GATGTCGTCTGTTCTTGTTTGGTACTATACTACCTAGATTCTGCTGTCTTTACGTTTGATGAAATACGTTCGATTTCACGCAATCTATGTTTACAAAACAAAAAATTTGAAGAGACTGTAGACAAAGAAGCAAAATCTATGGTTACGTTTGCCTATTTGTTATTGCTACTTTCTCTTCTATGTCATATACAAATGTTAAAGCCATTCTATTACAATCAATATGTTCAACCAGAATGGTGGATTATTAATAAATATTATAATGAACATCTTGGCTATTTTGCTATGGTCCTATTCGCTTGCAGTTATATGATTGGTGCTTTTGCACTTCTGGGACCATACTACTATTTATTTAATTTTACGTTTCACGTAACATTTCAAATGAAATGGTTAGGAGAACGA…	DVVCSCLVLYYLDSAVFTFDEIRSISRNLCLQNKKFEETVDKEAKSMVTFAYLLLLLSLLCHIQMLKPFYYNQYVQPEWWIINKYYNEHLGYFAMVLFACSYMIGAFALLGPYYYLFNFTFHVTFQMKWLGERIVTCLAPSDQDKSMSNGDYQKYIEEIIIDVVKYHISFIRIFKIMSGYQDVCMLMNSISCLVMTIGAIFFIYADLDPSCNYRLYLAMACTVTIVSSISISSQRLTDTTEELGFLLYSCPWTNWSIKNKKLLLIILPCIKEPLEISMYGFYPLNIKFISK	Missing exons A1, A2, and E.
DvirOR130NCF	130		NCF	scaffold_02915	34,651-70,604	+ / -	2 | 10	N/A	234	5A	NGTGATGATCTTAAACACCTAATGAATTTAATTACCCTAGGAGTGGCACCAAACCGTATCTGGATCATAAGATATTTGAATACAGCTTCACTACTTTTTATGGAAGTGACTCTATTAATTTGTTTTGTGGTAATCATAATTAAAAATGGAACAGTAAAGAGTATATTACCGTATCTCTCAGTAGCCTGTTTTACACAACCAGCTTGTGCTGGTATGTATATTATGACATGTCATATGGATCCTATTACAATTATTCGTTTGACAAAAGTAGGAAGAACTTCGATGAAACTTCCCATCTGTACGGAAAGCGTTGAAACTAATATGAGGAAAGGTGCCCCAGTGATAGTTATTGGTGCATATTTACTTACATTTTGTAGCGCCTTTGCTCATATTATCATT…	XDDLKHLMNLITLGVAPNRIWIIRYLNTASLLFMEVTLLICFVVIIIKNGTVKSILPYLSVACFTQPACAGMYIMTCHMDPITIIRLTKVGRTSMKLPICTESVETNMRKGAPVIVIGAYLLTFCSAFAHIIIFPHNDKDINPIACVVESFENKYIAFAMKVVTYICFMIGSYTVVYPVYYVLYLSYHIIFQYNWMFDYIEVNLVKRKTLQDIYYQKAVKKYLTNVIKCHWAIK	Missing exons A1, B, C, D, and E. Possible chimera; presumed exon A4 is on opposite strand.
DvirOR131NC	131		NC	scaffold_02685	28,695-110,938	+	5 | 01200	82244	354	5A	NGTGACGATCTTAAGCATCTAATGAATTTAATGACTTTTGGAGTGCGACCAGACCATAACTGGATAATAAGATCTGTGACGAAAACCGCACTACTTTTCCTGGAAATCATTATATTAATTTCACTTGTTGTAACAATAACGACAAACGGAAACTTTAAAAGTATATTTCCGTGTCTTTCAACAATCTCTTTGATGCAACCGGGTTCTGGTGGCATGTATATTATTGCACGTTATAGTGACGCAGTCAGAATAGGTTTGGGAAAAGTAGGCAAAACCTCAACGAAACTTCCCACGTTTAAGAAAAATGTTGCAACTAATATGGGAAAAACTCCTCGAATATTAGTTATTAGTGCATATTTACTCACCATTTTTAGCGTAATCGTTCATCTTGTATTTTTG…	XDDLKHLMNLMTFGVRPDHNWIIRSVTKTALLFLEIIILISLVVTITTNGNFKSIFPCLSTISLMQPGSGGMYIIARYSDAVRIGLGKVGKTSTKLPTFKKNVATNMGKTPRILVISAYLLTIFSVIVHLVFLAPDDTDINCIKWMEKKIENKYFNFILHLAVDFSVMVGSIGVVYPTYYVIYFTYHIKFQFNWLFNFIEVNLMQESHIFGNEYYQNQVKKDLANLVKYHLLIKRNFNTVQSIQNSSVLVMSAGGLIMAVGSFGFILSGLKPSANYRMYLAIIVLVLIVVYISVLSQQLSDKSAEFHFRLYSCPWIFWNTENRRLLLIILPNIQGTYEITCYGLFFINHRLLLN	Missing exons A1 and E.
DvirOR132NC	132		NC	scaffold_02322	14,243-21,239	-	3 | 200	6997	284	5A	GCAATATTAATATTGGTTCAATTTTTAAGATGGCGCAAAACTGTAGTTAAGTTTCCAAGTGAAGTACGAAAAATGAGTTTAAATTTAAAATGTGCAGGAACAAAAGTGTACAACAGAATTTTGCAAGAATGCAAAATAATTAAAATGCTCTGTTATTTAAACCTGGTTGTTTCCATGATAGCTGCCGGTTCTCTGACGCCATTTATTGGAGATGAATCGGATTTTTTTATTTATATTGCAATTTTAGATGAATACTTTCCAAATTATAAAAACGGGCTTAAATATCTATGTGTTCCCGGATTATTTTGTATCGGCTATACGCTGACGGTACCGCTTTTTTTCTGTACACATTACGTGAGTCATCTAAAATTTCAATTTACCATATTGAATGAATTCTTG…	AILILVQFLRWRKTVVKFPSEVRKMSLNLKCAGTKVYNRILQECKIIKMLCYLNLVVSMIAAGSLTPFIGDESDFFIYIAILDEYFPNYKNGLKYLCVPGLFCIGYTLTVPLFFCTHYVSHLKFQFTILNEFLKQMNEGEIFDQNYQQMIFLRLKLCMQIHNNIRKAYKEVMIINNPLGILMVLVSTLVFVSAAYFIITGISPQSNFRMYSILISWCCIALTFCTTAQSLSDESEKVFLNAYNCPWIHWNKNNRRGIMMIMSNSLNPMEAKIYITETNHILLLK	Missing exons A1, A2, and E.
DvirOR133NC	133		NC	scaffold_00642	21,234-40,993	-	3 | 200	19760	288	5A	ATGGTGATTATGTATGTTGTAGTTCATCTATTGGAAAACCATATTTTTGGATATCAAAAAATTCTTAAAAGAACCGGAATACCACTAAGTCTTTCCAGTTCCAAAAATTACCTTCGGATGCTGGAAGATTGTGAGAAAATAAAAACGTATTGTAAGTTTGCATGCGTTTTCTTGTTTGCAACGGTTTGTCTGTTCTGCCCTATCTTTGGTGACGAAAAAGAATGGCAAGTTGCTGTATACTTCATAGAAAACTTTTTCGAAGACAAGTACACAATATTCTTCAGCAAATTATTTTTATGTCTCAGTTATATGGTAACTGGATATCTGTATTCAATACCATCATTAATATTCTTATACGTGACTTGCAATGTTCAATTTCGATATGAAGTGTTGAACGAA…	MVIMYVVVHLLENHIFGYQKILKRTGIPLSLSSSKNYLRMLEDCEKIKTYCKFACVFLFATVCLFCPIFGDEKEWQVAVYFIENFFEDKYTIFFSKLFLCLSYMVTGYLYSIPSLIFLYVTCNVQFRYEVLNELMENLLEEGEMEDADFQRKIFSNLKLCIMVHNQNKRLACRMLDLTGGFTLCLCLLSIVSFAALSFFVLTNISPKSNIRILVSLIVNIITLLILCEMSDKLYVVSTKLFENGINCPWWNWNKENRKILLIFLINASKPIRINGFNIIDANYALILR	Missing exons A1, A2, and E.
DvirOR134NTE	134		NTE	scaffold_00014	646,227-669,597	+	5 | 02000	23371	365	5A	NATGATCCTTTATATTGGATGGCAAACTTGGGAACTATACTTATTCGCACAGCGTTTCACCGAAATGTTTCGACATTTATGTTTTTCTGTCATATTTTAACTTTGGTTATAATAATGATATTAGCATGTTTAACACAGCCGTCTAAAACGAGGTTGCTACAATATCTAGCTGTAGCTGCAATTTTCATTTTTTTTTTAGTTTTATATGGGTCACTAATGAGAGATTATTCGACAATATCGAACCTTATTCTTCGTATCAATCGTCTCAATACGTTAGATACAAAACCATTCAGTGAAAAATTCGTTACTTTAATGAAATCATACGGAGAAAACTTCATGAAATATGTAACATTTTGTATTTTCTCATTTGTTGCATATTATCTGACAACATTTGTGTTC…	XDPLYWMANLGTILIRTAFHRNVSTFMFFCHILTLVIIMILACLTQPSKTRLLQYLAVAAIFIFFLVLYGSLMRDYSTISNLILRINRLNTLDTKPFSEKFVTLMKSYGENFMKYVTFCIFSFVAYYLTTFVFMNNSLLEVFRIHDIISKALIFGAFQIHTGCFLWCSLYLLNYYTLQFKFHLKALNDKVVHLGELRNEHKDVFEVVRCVDCQQIYYEEMIYIIQKFVRIKNTLDYYNTFFKWRLLTLSTAGAAILAICLILIFSVKTKESLPYYGFFLSSLLYSVTAAENGEAIKSECEKLHINAQLLKWYCWNKKNRQLLLMFLVQTQKPLQVNCHGFIVQCRGMLVKMGRLIHGFITCFRTF	Missing small exon A1.
DvirOR135NTE	135		NTE	scaffold_00014	679,011-695,011	+	5 | 02000	16001	375	5A	NGTGATCCTTTTTATTGGATGGCAAATTGGGGAACAATGCTATTCCGAGTTCCTCTTCAGAGATATACATGCGGTGTAGTATTTTGGACGCATCTGGCATCTATATTTTTTTTTGCAGTTTTCATTTATTTAGAAAAGCCGCCTGCAACAGATCTATTAGAATATCTAGGTTTATGTGCAATGGTGGTATTTTTTAGTCTAATGTATGGCTCATGGATGAGAAACTATGACACATTTTCTGAAATATTGCGAACCATCATTTCGCTAAGCAATGTATATGCCAGACCAGCTAGTCCGGACGTTACAAATAAAATGTTTAAAATCTCTCGAAAATTCGGAAGATTTTATTGGTTTTACTTAGTGCTGTTCTTCACGTATTATTTCGTAAACTTTTCGGTG…	XDPFYWMANWGTMLFRVPLQRYTCGVVFWTHLASIFFFAVFIYLEKPPATDLLEYLGLCAMVVFFSLMYGSWMRNYDTFSEILRTIISLSNVYARPASPDVTNKMFKISRKFGRFYWFYLVLFFTYYFVNFSVFQNNKKNIAISVIDHLPLSSYIKMFIFVFVEPHSGCFCLGMLLAMSYGMFHFLFNLENLNKVLLELISKKNNHTTISEQINCVHCQEEIFEEMVYLFNQFLRIKEALKVYNNFVKWRVFTQICAASTVTGSCLVFVMAVRSKDSLIYYSFLITTLLGCYLVAESGEEIKSKSEMIFVNAQQLKWYYWNKKNRQMLMMFLLVTQKPLELNCHGFLVQSREMMLKVAKIIHAFVTYYETVTASN	Missing small exon A1.
DvirOR136NTE	136		NTE	scaffold_00530	644,438-666,007	-	5 | 02000	21570	376	5A	NGTGATCCGTTTTACTGGATGGCAAATTGGGGCACAATGTTATTCCGTAATACTATTCAGAAATGTACATGTACTTTTATCTTTTGGATGCATATGATACATCTTCTTTCTATGGCAGTATACATTTATTTAGAAAAGCCGACTGCATTAGATCCTTTGCAGTATGTAGGTTCAGCAGCATCAGTGTTTTCTTTTATATTGATTTATGGCACAATGATGAGAAACTATGAAGAAATGTGTGAAGTATTTCGAGCTATAAAGTCGCTTAAGATTGTATATACCAGACCAGCTAGTTATGATGTGACAAAGAAAATGTTTAAAATAAGCCAAATATTTGGAAACCTTTTCTGGTTTTACTTAACAGTGTGTTCTTCATACTACATTCTTGGTTATTGGCTC…	XDPFYWMANWGTMLFRNTIQKCTCTFIFWMHMIHLLSMAVYIYLEKPTALDPLQYVGSAASVFSFILIYGTMMRNYEEMCEVFRAIKSLKIVYTRPASYDVTKKMFKISQIFGNLFWFYLTVCSSYYILGYWLLFNGKNNIASATLNHLPLNSFLKTFIFGFVQLHSICFTFGMMLILSYCMFHFVFSLENLNQVLIEFIRKKNNNKNKSEHIYCVHCEEEIFNQMVYLLNQFLGIKEALTMYNNFIKWRMLSLVVGASTITGSSLVVIMAGRTKETFLYYGLFFSTLLSCFIVAESGEQIKSQSEMIFANIQRQKWYYWSKKNKKMLMMFLLVTQKPLEMNCHGFLVESREMMLKVVARIIHVFVTYYRRISASN	Missing small exon A1.
DvirOR137PSE	137		PSE	scaffold_04371	31,498-77,682	+	N/A	46185	380	5A	NGTGATGGTAAATTTTACTGGATGGTAAACTGGGGAACAATTCTATTCCGTAATGCTATTCAGAAATATATATGTGTCTTGGTCTTTTGCTGCCATATTGTAGAACTCCTTTCTGGTGCATCGTTCATTTATTTAGAAAAGCCAACTGCAATAGCCAACTTGAAATATATTTTACAGTTTCTAGGTTTAGCGGCAGCAGTGTTTTTTTTTTTATTGATATATGGTTCACTGATGACATACTATAAAACAATTTGTGAAATAGTTCGAGCCATCAATTCGCTAAGCATTGAATATGCTACACCAGCTAGTCAGGATGTTGCAAAGAAAATGTTCAAAATAAACCGAAAATTTGGAACAGTTTTCTGGTTTTGCTTAATATTGTTTTGGCCATACTACATT…	XDGKFYWMVNWGTILFRNAIQKYICVLVFCCHIVELLSGASFIYLEKPTAIANLKYILQFLGLAAAVFFFLLIYGSLMTYYKTICEIVRAINSLSIEYATPASQDVAKKMFKINRKFGTVFWFCLILFWPYYILSCWTLLNDNNNIVSEIINTMSLKLYSKIFLFGFIQPHSALFSFGMVLILSYCMFHFVFNLENLNEVLIEFICKKNNHKNRSEQINCVHCQKEIFEQMVYLFNQFLRIKGTLAIYNNFIKWRMLALVVGSSTVTGLSLVVIMEDGIKGSLLYCSFLFATLLGCYVVAESGEQIKSESEMIFVNAQQLEWYYWNKKNHQMLMMFLLATQKPLELNCHGFLVESREMMLKVAKIIHGFVTYYHTVNVSN	Missing small exon A1. Frameshift present in exon A2.
DvirOR138NF	138		NF	scaffold_01932	227,650-283,674	+	4 | 2000	N/A	311	5A	CTTGCAGCATTCTATGGATCATTCATGAGAAATTTCGACGTATTCAAAGAACTAGCAAAGGATTTAGGGAACCTCAGCTATGTATATGCAAGACCAGCAAGTCAGAACGTCAACAATCAAACGTACCAACGCAGTGACAAACTTAAGCGATATTTCAAGTTATACGCAATCACGTTTACAATATTTTACTGTATGAGTATCTGGTTCCTTCACAATGTCAAAGATAATATTGCGATAGCTATAATAAAATCATTGCCTTTCTGCACACAAGTCCTTTTTGTCACATTTGCTTTTATTCAACCACATAGTGTATTGTTTTGTTCTGTAATTATGTCATTATTGTGTTACTTTATATATCATTTGATATTTAATTTGCATAACTTAAACGAAGAACTTATT…	LAAFYGSFMRNFDVFKELAKDLGNLSYVYARPASQNVNNQTYQRSDKLKRYFKLYAITFTIFYCMSIWFLHNVKDNIAIAIIKSLPFCTQVLFVTFAFIQPHSVLFCSVIMSLLCYFIYHLIFNLHNLNEELITLINKKNYHIDKFNQINCVRCQKDIFQEMVYLFNQYLRIKQAVDDFNDFFKWRILALIFAGSAVTGSSLVFIIAVRREESMISYCLFITTISCYCILAEAGEDLRSKTEMLFINAQQLNWYYWNKENKNLLLMFLLVTQKPLELNCHGFLVQSREMLLKIAKILHGFLTYYQTVSANN	Missing exons A1 and A2. Possible chimera; presumed exon E precedes the rest of the model.
DvirOR139NTE	139		NTE	scaffold_01480	37,593-64,884	-	5 | 02000	27292	374	5A	NGTGATCCATATTTTTGGATGCTAAATTTGGGAACTACGCTTATTCGTACACCTGTTCAGAGGTATACATGTGGTATCATGTTTTGGTTTCATAATTCCACTATCTATTTGATGGCCACATTCGTATTTTTGAAAAAACCTCCTGCAATTGAACTTTTAGAATACCTGGCTATGGTTGCCATTGTGTTCCTTTTTTCAGTATTCTATGGATCATTCATGAGAAATCTGGAAGTAATAAAAGATCTCGCAAAGCATTTAAGTAACCTCAGTTATATACATGCAAGACAAGCAAGTCAGAACATCACCAATCAAACGTACCAACATAGTCACAAATTTAAACAATATATCGTACTATTCGCAATCAATTTTGGAATATTTTACTGTATAAGTATATGGTTT…	XDPYFWMLNLGTTLIRTPVQRYTCGIMFWFHNSTIYLMATFVFLKKPPAIELLEYLAMVAIVFLFSVFYGSFMRNLEVIKDLAKHLSNLSYIHARQASQNITNQTYQHSHKFKQYIVLFAINFGIFYCISIWFIHDKNNIATALMKAVPFSTQMIFFVFVFVQPHSALFCLAMVLIFCYFIYHILFNLHNLNEELITLINKKNNHVKKFDQINCDHCQKEIFQDMVYLFNHYLRIKQAVHGINDFYKWRVLALVFGASGVTGSSLVFIIAVRSEESLLYYTIYITSILCYYVIAEAGEDVRSKSEMLFINAQQVNWYYWNKENRNLLLMFLLVTQKPLELNCHGFLVQSREMLLKIAKIIHGFLTYYQTVSSTN	Missing small exon A1.
DvirOR140NC	140		NC	scaffold_01746	7,782-124,942	-	3 | 020	117161	304	5A	NGTGATCCATTTTTCTGGATTCTAAATGTGGGAACTATGCTTTTTCGAACACCATTTCAGAGATACATATGCGGCATCGTATTTTATTATCATAATTTATCTTTGTTTTTAATGGCTACTTTTATATATTTAAAAAGACCTCCTACAATTGAGCTCTTGCAGTACCTGGCTATAGCTTCAATAATCTTCGTTTTTTCAGTACTCTATGGATCATTCATGAGAAATTTCGAAGTAATAAAAGAGCTCGCAACGCATTTAAATAACTTACTTAAGATATATTCAAGACCAGCAAGTCAGAACGTCAGCATAAAAACATACCAACGAAGTCACAAACTTAAACGATATGTACTGTTATTCGTGCCCACTTTTTTCATATTTTACTCAATTAGTTTCTGGTTT…	XDPFFWILNVGTMLFRTPFQRYICGIVFYYHNLSLFLMATFIYLKRPPTIELLQYLAIASIIFVFSVLYGSFMRNFEVIKELATHLNNLLKIYSRPASQNVSIKTYQRSHKLKRYVLLFVPTFFIFYSISFWFIRDTKNNIAIAILKSFPFSTQLTYLTFAVIQPHSGLFALEIVLLWRYIIYQFIYNLENLNAELMTFINKKNDHIKKCDQINCVLCQTEIFQEMVYLFNQYVRIKQFVDKCNDFIKWRGLALIVACSGLTGTSLIFIIAVRKQESLLYYSFFIVTILLYCIVAEAGEDVIAK	Missing exons A1, D, and E.
DvirOR141NTE	141		NTE	scaffold_00723	524,343-593,548	-	5 | 02000	69206	375	5A	NGTGATCCATTTTTTTGGATGCTAAATTTGGGAACTCTGCTTTATCGAACACCAGTTCAGAGATACATATGCGGCATCGTGTTTTGGTATCACAATTACTCTTTGTTTATAGTGGCTACTTTTATATATTTAAAAAAACCTCCTGCTATTGAGCTCATAGAGTATCTGTCTATGGCTGCAATCATATTTTTTTTTTCAGTATTTTATGGATCATTCATGAGAAATATCAAAAAAGTAAGAGAACTCACAAAAAATTTAAGTGAGCTCTGCAATATATATGCAAGACCAGCAAGTCAGAAAGTCAGCAAAAAAGTGTACCAACGCAGTTACAAACTTAAACGATATTTCATGTTATTCCTACCCACTTTTACAGTATTTTATTGCATTAGTATCTGGTTT…	XDPFFWMLNLGTLLYRTPVQRYICGIVFWYHNYSLFIVATFIYLKKPPAIELIEYLSMAAIIFFFSVFYGSFMRNIKKVRELTKNLSELCNIYARPASQKVSKKVYQRSYKLKRYFMLFLPTFTVFYCISIWFIYDTKNNISIVILKSLPLSTQLFYFTFGFIQPHSAFFSMAMVVLMCYAIFHFIFNLDNLNEELITFLNKKNNHIKKSDQLNCLHCQREIFQEMVYLFTQYIRIKQFIDEYNDFIKWRALALVVGCSGVTGTSLVFIIAVTSEESLLCYCFFITTILAYCIMAEAGENVISKSEMFFIKAQQLNWYNWNKENKNLLLMFLLVTQKPLELNYHNFLVQNRKMLLKVAKIIHGFLTYYKTVSATK	Missing small exon A1.
DvirOR142NTE	142		NTE	scaffold_00035	1,001,575-1,012,254	-	4 | 2000	10680	315	5A	TTTTCATTATTATATGGGAGCTTGATGAGAAATTTTGCAGTAATTCAAGGACATCTAAAGAAAATTGCAGATCTCGTTTCACTGAATACAAGACCAGCTAGTACAAACTTACTTCGTAAAATGAATCGGCTAGGACACAAATTTAAGTTATATTCTTGTTTATTCATTAGTATGTTGTTACCTTATTACACAGCAAGCTATTGGATGATTCGTAATTCCAAAACAAATATTGCATTAATTATTTTTCGACACCTTCCAGGCGCAGGCGGTCCGGCAGTACAGATAATAACATTTGCGTTTGTGATACCACACAGTGTTTTTTTTAGTTACGGTATATTATGTTTAATGTCCTACTTTTCGTGGCATTATTCATTCTTGCTAAAAAGGTTAAATGAAGAA…	FSLLYGSLMRNFAVIQGHLKKIADLVSLNTRPASTNLLRKMNRLGHKFKLYSCLFISMLLPYYTASYWMIRNSKTNIALIIFRHLPGAGGPAVQIITFAFVIPHSVFFSYGILCLMSYFSWHYSFLLKRLNEEIIKLSLQKNKHHDISEQMQCTHCQQEVFGEMTYFLNQYLRIKKSINSYTDFSKWRIFSLVIGISGILGSALVFIVAVSTYESMPYYCSFAGAFMGMLVIAESGEGIRSECETIFLSAQQLNWHGWNKENRQLLLMFLIITEEPIEISCHGFFTQNRQVILKVIKIIHGFLTYYKTVSAKSKN	Missing exons A2 and A2.
DvirOR143	143			scaffold_00237	1,294,649-1,319,581	-	6 | 102000	24933	394	5A	ATGAATGTTAGAAATATATTAAAAAAAAAATTCTTTGGAAAAGTAATACCATCTAAAGATGATCCTTTCAGCTGGATGTTTAACTGGGGAACTCTATTAGTTCGTGCTCCATTTCAGGGATCTATGAGTAGAGTTGTGTTTTGGTTTCATGTTGTTACCCTATATTTGATGGCGATGTTTACATATTCAAACAAACCTCCGGCAATTTTACTTTTGGAGTATTTATCTGTAGCCTCACTAATATTAGTTACCGCAATATTTTATGGATCATTTATAAGACATTACCCAAAAATTGTTAAAATATATAAGGTTTTGAATATCCAGTGCGTACAATGTGCCAGACCCCCTAGTAAAAAAATAAAACAAGACATGAAGGAATTTAGTACAAATTTTAAAATA…	MNVRNILKKKFFGKVIPSKDDPFSWMFNWGTLLVRAPFQGSMSRVVFWFHVVTLYLMAMFTYSNKPPAILLLEYLSVASLILVTAIFYGSFIRHYPKIVKIYKVLNIQCVQCARPPSKKIKQDMKEFSTNFKIYASCLIMIFWVYYFTCMLAFPEFLNNNIGTIILRTLPGNFIFNVITIFFFIVPQSGCFCYAKFLLISYFFCRLKFSLEMLKDEIKKFSKMKNLHCDISQQNECSICQQDIYKEMLYFLNQYLRIKKALNFYKSFIKWRIMVLVFGCSCIIGTSLVSILALSLKASIPYYGFAIILLVLVWVGSEMGERIRQECEIIFLTATQLNWTNWNKSNRQMLLMFLVITQQPLEINCYGFFKMNREALLKVSRLIHVFLTWYKSCAN	-
DvirOR144FIX	144		FIX	scaffold_00237	1,237,210-1,289,536	+ / -	6 | 102000	N/A	394	5A	ATGAATTTTAGAAATATAATTAAAAAAATATTCTTTGGAGAAGTAATACCATCTAAAGATGATCCTTTCAGCTGGATGTTTAACTGGGGAACTCTATTAGTTCGTGCTCCATTTCAGGGATCTATGAGTAGAGTTTTGTTTTGGTTTCATGTTGTTACCCTATATTTGATGGCGATGTTTACATATTCAAAGAAACCTCCGGCAATTTTACTTTTGGAGTATTTATCTACTGCTTCACTAATATTAGTTCTCGCAATATTGTATGGATCATTTATAAGACATTACCCAAAAATTGTTAAAATGTATAAGGTTTTGAATATCCAGTGCTTACAATGGGCAAGACCTCCTAGTAAAAAAATGAAGCAAGACATGAAGGAATTTAGTACAAATTTTAAAATA…	MNFRNIIKKIFFGEVIPSKDDPFSWMFNWGTLLVRAPFQGSMSRVLFWFHVVTLYLMAMFTYSKKPPAILLLEYLSTASLILVLAILYGSFIRHYPKIVKMYKVLNIQCLQWARPPSKKMKQDMKEFSTNFKINGFCLIMVFWIYYFLCCLAIPEFLNNNIGLFIVRTLPGNFIFNMITIFFFIVPQSGCFCFAKFLLISYFLCHLKFSLEMLKDEINKFSKRKNLHCDISQQNECSSCQQDIYKEMLYFLNQYLRIKKALNFYKSFIKWRIMAVAFGCSCIIGTSLVSILALSLKASIPYYGFAILIFVLVWVGSELGERIRQECEMIFLTATQLNWTNWNKSNRQMLLMFLVITQQPLEINCYGFFKMNREELLRVSRLVHVFLTWYKSCKN	Possible chimera; presumed exon A1 is on opposite strand.
DvirOR145NC	145		NC	scaffold_03209	71,420-118,301	+	2 | 02	46882	271	5A	NATGATCCATTTTATTGGACTGCAGACTGGGGAACTCGTCTCTTTCGCTGTCCACTTCAAAGATATACTTCAGGAGCTATCTTTTGGTTCTACGTGTGTTGTATATATATTTTATGTGTTTACGGATATTTAACAAAACCGTCCGGAGAACTGTTTTGGGGATACTTTTCCACAATGTCCATATTTTTTTACTTAACCACAGCGTATGGAGTGATAATGCGACAATTTGAACGATTTAATACCTTATTTGTGGAGATAAAACATCTTAATACAAACTTTACTAGACCTGCAGGCAAAAAGTTAAGAGACAAAATATTCCTTTTCAGTTCGAACATGAAAAGAGGTCTAGGAATATACTTAATATTTTTTCTTGTTTATAGTTATCTTTGTTTCCTTGTC…	XDPFYWTADWGTRLFRCPLQRYTSGAIFWFYVCCIYILCVYGYLTKPSGELFWGYFSTMSIFFYLTTAYGVIMRQFERFNTLFVEIKHLNTNFTRPAGKKLRDKIFLFSSNMKRGLGIYLIFFLVYSYLCFLVIKGVRNNVAFHLMKSMLVDTWIFRWIILLILLPHSVAFGYMPMFLLIYCTWHARFNLEMLKEQMDLLILRDTKHTDISKQINCKKCEKHIKKEMSYFLEQFMRIKRVVDTYNSKTKWRFLSGTAAGTVMLACIINYIM	Missing exons A1, C, D, and E.
DvirOR146NC	146		NC	scaffold_01601	334,956-429,994	+	4 | 0200	95039	357	5A	NGTGATCCATTTTATTGGACTGCAGACTGGGGAACTCGTCTATTTCGCTGTTCACTTCAGACATATACTTCAAGAGTTATCTTTTGGTTCTTCGTGTGTAGTATATATCTTTTATTTGTTTACGGATATTTAACAAAACCGTCCGGAGAAATGTTTTGGGGTTACTTTTCCACAATGTCCATATTTTTTTACTTAAGCACAGCGTATGGAGTGATAATGCGACAATTTGAACGTTTTAATAACTTATTTGTGGAGATAAAACATCTTAATACAAACTTTACTAGACCTGCAAACAAAAAGTTGACAGACAAAATATTCCTTTTCAGTTCGAACATGAAAAGAGGTCTAGGAATATACTTAATATTCTTTCTTGCCTGTATGTCTCTTTGTTTTCTTGTC…	XDPFYWTADWGTRLFRCSLQTYTSRVIFWFFVCSIYLLFVYGYLTKPSGEMFWGYFSTMSIFFYLSTAYGVIMRQFERFNNLFVEIKHLNTNFTRPANKKLTDKIFLFSSNMKRGLGIYLIFFLACMSLCFLVLKGARNNVAFYLMKSMLVDTWIFRWIILLIILPHSVAFGYMPMFLLIYCTWHARFNLEMLKEQMDLLTSRDTKHRDISKQINCKKCQEHIQKEMCYFLEQFMRIKRVVDTYNSKTKWRFLSVTAAATVMLACIINYIMLVNNSQEVLPYYSVIGAGVCQFLMIMEGGQQVEIAENIYMTAQNFNWYNWNIKNQRLLLMFLLQTEKPISLNFQGLVSQNRGTLLK	Missing exons A1 and E.
DvirOR147NCF	147		NCF	scaffold_01061	157,420-230,197	+ / -	3 | 020	N/A	293	5A	CTGCTTGTAACATATGGCACCATAATGAGAAATTATGAAAACGTCCTAAAAACGATAAAAGAGATAGAAAACCTACATAAAACTTTTACTAGACCTCCAAGTAAATCACTTTTAAAGAAAATTACTATCTCTAGTTTAAGATTTCGAAAGTTTTCAGTATTATTCATAACAATAACAGGTTTGATGTGTATTCTAACCTTTTTGATCTTTGAGGACAGGGAGAGAAGTTTTCCTTTTATAGTAATAAAAAATCTCTTTGGTGACACTATTATATTAAAAGGAGTACTTTGCTGTTTTATATTTCCACATAGTTGGTGTTTTGGAAGTACGCCTATGATACTTTCAAACTATTATACCTGGCATTTTGAGTACAGTTTAAAGATGTTGAAAGAGCAAATG…	LLVTYGTIMRNYENVLKTIKEIENLHKTFTRPPSKSLLKKITISSLRFRKFSVLFITITGLMCILTFLIFEDRERSFPFIVIKNLFGDTIILKGVLCCFIFPHSWCFGSTPMILSNYYTWHFEYSLKMLKEQMEIRRVNKTGHVHTLDTLDCSMCQSIIQNDLKYFLKQYTRINSAIVFYIDIVKWRFLAIATAGAYFMATSLFYILSLRSKEELPYLGLLLISTLVSFVFSEGGEKIEEQCRQIHIAAQQFKWYYWNKSNRQLLLMFLILTQHPISVTCHGFATQNRTLLLK	Missing exons A1, A2, and E. Possible chimera; presumed exons A3 and B are on opposite strand.
DvirOR148NC	148		NC	scaffold_04175	54,371-68,478	+	1 | 2	14108	206	5A	TTTCAGATAACATATGGTTGCATCGTAAGAAACTTTAAAAGTATAAAATTAATGATAGATGAATTCAAGAACATTCAATTGGTTTACACCAGACCTGCGTCCAAAAGTTTAAAAGAAAAAATACAAAATATGAATGCAAAGTACAATAAATTTACCATAATATACAGTGCTATACAATTCGTAGTATGTTTCTATACTTTTATAACTTTCACTGACAAAAAAACGCACATTCTTTTTGTATTAATAAGAACTTTCGACCGGTACAATATCATAAAATGTATCACCTTATTCTGTGTCATGCCACATGGAGCGGTATTTTCTTTTGTTCCTATGTTCATTACAACTTATTTCACGTGGCACACAATGTTAAGCCTGAAAATGTTACATGAGCAAATGTTA…	FQITYGCIVRNFKSIKLMIDEFKNIQLVYTRPASKSLKEKIQNMNAKYNKFTIIYSAIQFVVCFYTFITFTDKKTHILFVLIRTFDRYNIIKCITLFCVMPHGAVFSFVPMFITTYFTWHTMLSLKMLHEQMLGLANREQRDCCKDKYIDCDICQEEIQKELLYFYIQYNRIKTASRLYNEKTKWRLFLISVGGGVILGTIGVYTV	Missing exons A1, A2, C, D, and E.
DvirOR149NI	149		NI	scaffold_04175	77,538-107,060	+	N/A	29523	277	5A	GTTCAGATAACATATGGTTGCATCGTAAGAAACTTTAAAGGTATACAAATAATGATAGATGAATTCAAGAACATTCAATTGGTTTACACCAGACCTGCGTCCAAAAGTTTAAAAGAAAAAATACAAAATATGAATGCAAAGTACAATAAATTTACCATAATATACAGTGCTATACAATTCGCAGTATGTTTCTATACTTTTATAACTTTCACTGACAAACAAACGCACATTCTTTTTGTATCAATAAGAAATTTCGACCGGTACAATGTCATAAAATGTATCACCTTATTCGGTGTCCTGCCACATGCAGCGGTATTTTCTTTTGTTCCTATGTTCATTACAACTTATTTCACGTGGCACACAATGTTAAGCCTGAAAATGTTACATGAGCAAATGTTA…	VQITYGCIVRNFKGIQIMIDEFKNIQLVYTRPASKSLKEKIQNMNAKYNKFTIIYSAIQFAVCFYTFITFTDKQTHILFVSIRNFDRYNVIKCITLFGVLPHAAVFSFVPMFITTYFTWHTMLSLKMLHEQMLGLANREQRDCCKDKYIDCDICQEEIQKELLYFYIQYNRIKXVFRSKETIAYFGVSMAAAVIVFISSESGQRMELECERIYQTAQMYDWYNWNKKNRQLLMMFLLITKIPMRNSCHGFILQNRILVLKMCRMMHGYITYYQSMNR	Missing exons A1, A2, and B.
DvirOR150NTE	150		NTE	scaffold_01314	87,687-172,264	+	5 | 02000	84578	375	5A	NGTGATCCATTATTTTGGATGGCAGACTGGGGTACAAGATTCTACCGTAGTCCTGTTATGAGATTTGTTTCGGGAATAGTATTTTACTGTCACGCTTTCGGCCTATATTTTATAATTACATACGTGCTAGTGATGAAACCACCAGAGGCCATAATTAGAAGTTGCTTTGCTGCAGGTGGAATGCTATTATGCCTCATGACAACGTTTGGTACAATAATGAGAAACTACGAGAGTTTTTTAAAGGGAATAAGACAAATACAAGAATTGTATAATTCCCAGACCAGACCACCAAGTAATATACTCCTACAACGATTTACTACATCTAGCGTACGATTTCAAAACTTGGCTGGCGTATTGATATTAACAACGGGTTCATTTTCTGTTTTAACTTTTGCGCTG…	XDPLFWMADWGTRFYRSPVMRFVSGIVFYCHAFGLYFIITYVLVMKPPEAIIRSCFAAGGMLLCLMTTFGTIMRNYESFLKGIRQIQELYNSQTRPPSNILLQRFTTSSVRFQNLAGVLILTTGSFSVLTFALFEDRTTSFPLMLIRTILRDRIEFKIALCCFMFPHSYAFGSCVMILTNYFTWHFEYSLKMLKEQMEICVYNRLEHAHEFATIECENCQRKVEIELKYFLQQYTRIRRAVDYYMDISKWKFLAIATTGSFFIATSSIYIMNLMTKEAIPYIGLVLVSVFVTFVVSEGGEKIEQQCHEIYLTAQQFKWYRWNKSNRQLLMLFLLMTKDPISVTCYGFATQNRTLLLKMYRMMQACATYIQSTNTN	Missing small exon A1.
DvirOR151NC	151		NC	scaffold_01314	221,389-282,446	+	4 | 0200	61058	357	5A	NGCGATCCATTATGGTGGATGGCTGATTGGGGTACAATATGTTATCGTGGTCCTGTTCCGAGGTTTATTTCAGTAGTAGTATTTTATACGTATGTTGTAACACTATATGCAATGACTACTTATGTACTCGTAATGAGACCACAAGAGATGATATTCAGAAATTGCGTTGCTTTAAGTGGATGTTTAATATACCTGCTTACAACATATGGAACCATTATGAGAAATTATGAAAAACTTTTAAAAGCTATGCAAGAGATAGAAAAGCTGCATAACACTTTCACTAGACCCCCAAGCGAATCACTTTTAAAGAATATTACCATATCCAGTTTAAGATTTCGAAAGTTTTCAGCAATATTTACAGTAATAACATTCTTGCAGTCTATGTCAACCTTTATGCTC…	XDPLWWMADWGTICYRGPVPRFISVVVFYTYVVTLYAMTTYVLVMRPQEMIFRNCVALSGCLIYLLTTYGTIMRNYEKLLKAMQEIEKLHNTFTRPPSESLLKNITISSLRFRKFSAIFTVITFLQSMSTFMLFEDRATSFPYILIKNIFGDNIIIKIALCSVILPHSWCFGSMPMLLSNYYTWHFEYSLKMLKEQMEMCTINKTGHVHTLDPLDCSICQRMIENELKYFLKQYTRINSAIVFYIDIVKWRFLAIACAGAYFMATTSFYIMSLRSKAAFPYLGLLLISTLVAFVFSEGGEKIEEECRQIHIAAQQFKWYYWNKSNRQLLLMFLTMTEHPMSVTCYGFATQNRTLLLK	Missing exons A1 and E.
DvirOR152NC	152		NC	scaffold_01864	148,994-179,618	+	2 | 02	30625	271	5A	NGTGATCCATTTTGGTGGATGGCTAATTGGGGTACAATATGTTATCGTGGTCCTTTTTGGAGATATATTTCAGGAGTAGTGTTTTATACGCATGCTGTAGTTTTATACGCCATTATTACTTATGTACTAGTAATGAGACCACATGAGGCGATATTCAGAAATTGCGTTGCTTTAAGTGGATGTGCAATATACCTACTTACAACATATGGCACACTTATGAGAAATTACGAACAAAACGTAAAAGCGATGAAGGAGATTGAAAAACTACATAGTACATTCACTAGACCCCCAAGTGAATTACTTTTAAAGAAGATGATTAGATCTAGTGTAAGATTTCGAAATTTTTCAGCAATATTTGTAGTAATAACAGGTGTGATAAATATATTCAGCTTTATGATA…	XDPFWWMANWGTICYRGPFWRYISGVVFYTHAVVLYAIITYVLVMRPHEAIFRNCVALSGCAIYLLTTYGTLMRNYEQNVKAMKEIEKLHSTFTRPPSELLLKKMIRSSVRFRNFSAIFVVITGVINIFSFMIFEDRTRSFLYIFIKNIFCDSIILKIAICTFIFPHSWCFGTMPMLLTNYYTWHFEYSLKMLKEQMQMCTINKTGHAHTLDPLDCSMCQITIKSELKYFLKQYTRINSAVAFYIHIVKWRFMAIVSAGAYFMATSLVYIM	Missing exons A1, C, D, and E.
DvirOR153NIC	153		NIC	scaffold_02686	68,096-151,621	-	2 | 20	83526	257	5A	TTTATAGGCATATACGGAACCATCATGAGGAACTTTCCTGGAATTTACGAGGGCATTCTTAACTTAAGAGATAATTGTATTTTACCATCTCGCAACTGCAGCCCTTTGATAACCGAGAAAATGAAAAAACGAAGTATATTGCTGAAAAAATCCATAATTATTTTTATATTGATATTGCTTGCGCTGTACCTAGGGTTCTTGTGGAAAGAAGATAAGCAAACACAGATAGTTTATATTATCACCAAAATCGTTTTTTTGAATAGAGTTTTACCACAGATGATAGTGCTGTACGTATTTGTACCACATAGCATTTTATTTTGTTTTGTCCCAATAGCAATGAGCGGATATTTCACGTGCCATATTCTAGCATCATTTGAAATGTTATCTGAACAAATGGAA…	FIGIYGTIMRNFPGIYEGILNLRDNCILPSRNCSPLITEKMKKRSILLKKSIIIFILILLALYLGFLWKEDKQTQIVYIITKIVFLNRVLPQMIVLYVFVPHSILFCFVPIAMSGYFTCHILASFEMLSEQMENLIQMETTVDFVDCMENEHYQKFIKKEMVYYLKQHFNVQKCLDYYNNFSKYRFAAITITGSILLATVLVCILAEELFQKAHHFKWYQWNKSNCQLLIMFLIQTQNPITLSCYGFASQNRPLLLK	Missing exons A1, A2, C, and E.
DvirOR154ICF	154		ICF	scaffold_04321	16,908-111,095	+ / -	N/A	N/A	337	5A	ATGTCACACAAAATATATAATGCTTTGTTTGGGAAGTTAACAACTTTTGAAGATGATGAAATTTATTGGATGTTAAACTTTGCTACTATATTATATCGGTCTCCAGTACAACGATATATATGTTTAATTAATTTCTATAGTTTGATTGTAGGATGCTTTATGTTAATAGTTTACTTAATTTTAACGAAGCCACCTATAACTCTAATTGGAGAATCATTGGCATTTGTCGGTTATTTTCTTTACATGATCACTAGTTATGGAAACATTGTGAGAAATTTTGAATATTTACAAAAAATTATAATTTCTCTAAAAAGTACTCGCAAAATACTAAATACTTCAAAATACAGGTTTTTAAGACACAAAATGAAGAAAATAAATTCAGTATTTAAAATAATACTA…	MSHKIYNALFGKLTTFEDDEIYWMLNFATILYRSPVQRYICLINFYSLIVGCFMLIVYLILTKPPITLIGESLAFVGYFLYMITSYGNIVRNFEYLQKIIISLKSTRKILNTSKYRFLRHKMKKINSVFKIILCIGQCLLIGTFISVLSNANCYDQLLPLFIKDVFFNSNFAKAGIYLFILPHSVMFGLTPLYIASYFVMHFKFLMQCLNEDVKQFIEEDIENRRSNINDLEYQKLARKQVTYICMKLVRIKGDVDALNLFIKWRCVSFIFTGALACGGEVICVLSENLLTNILLFKWYQWNKANCEMFIILLLQIQEPVVIKCFAFPYINRELLLS	Missing exons C and E. Possible chimera; presumed exon A3 is on opposite strand and exons B and D precede the model.
DvirOR155IC	155		IC	scaffold_03387	34,741-102,327	+	N/A	67587	308	5A	ATGTCACGGAAAATTTATAATTCTTTATTTGGAACTGTAACAACTTTCGAAGAAGATGAATTGTATTGGATGATAAATTTGGTTACTTTATTATATCGGTGTCCACTGCAACGATATATATCTGGAATTGTTTTCTATTGTTTAATTATAGGATGTTTTATACTAACAGTTTACTTAATTTTAACAAAACCTTCTATGATTATAATTGGAGAATCATTGGCTATTGGGTGTTATTGTTTTTATCTCATCACCAGTTACGGAAACATTATGAGAAATTTCGACACTGTACACAAACTTATATATTCTCTGAAGTGTTCTCGACAATTGTTGGAGGTGTCAAAATATAGGTTACTCAGGCTAAAAATTAAGAAAATAAGTTCTATATTCACACTAATAATT…	MSRKIYNSLFGTVTTFEEDELYWMINLVTLLYRCPLQRYISGIVFYCLIIGCFILTVYLILTKPSMIIIGESLAIGCYCFYLITSYGNIMRNFDTVHKLIYSLKCSRQLLEVSKYRLLRLKIKKISSIFTLIISFYMWLYMSTIFSLFRGANAYGQLIPLILKDVAFDSNYLKVLIYGFIVPHSVIFAITPLYMASYFVLHFKFLMQCLNEDVNEFIKEDLENKCSDVNTKNSQKFQNHVRQEITQICMKFVTIKXSEHLLTNILQCRWYQWDHTNCQMYIMLLLQIQEPVVFKCFAFSAINRELLLR	Missing exons B, C, and E.
DvirOR156NCF	156		NCF	scaffold_01456	3,361-22,098	+ / -	1 | 0	N/A	236	5A	NACGATGAATTATATTGGATAATTAATTTCGCTACTATACTATATCGATGTCCAGTACAACGATATATATGTGGAGCAGTCTTCTATCATTTCAACTTTGGCTGTTTTGTATTAACAGTTTACATAGCTCTAGTTAGACCTTCTATAATTCTAATTGGAGAATCATTGGCCATAGGCTGTTATTGTATCTATCTGATTACTATTTATGGAAACACTATGAGAAATTTCGAGGTTATGCAAAACATGATAAACTCTCTGAAGTGTACTCGCGAATTGTTGGCGGTTTCAACATATCGTTCATTAAGCCACAAGATCAAGAAAATAAGTTTAACATTCAAAGTACTGTGTATCATATACATATGCTTATTTACTAGTGCATTCACTTTATATATGATGACG…	XDELYWIINFATILYRCPVQRYICGAVFYHFNFGCFVLTVYIALVRPSIILIGESLAIGCYCIYLITIYGNTMRNFEVMQNMINSLKCTRELLAVSTYRSLSHKIKKISLTFKVLCIIYICLFTSAFTLYMMTNGNPNEHILPLIIKDVGFDATFVKAITYGFVVPHGGLIAMTPLLMMSYFVLHFKFLMQCLNEDIKEFVKQGVRCRRGEVNYIKYQKHVRQRIIQICTKLVRIK	Missing exons A1, B, C, D, and E. Possible chimera; presumed exon A2 is on opposite strand.
DvirOR157NC	157		NC	scaffold_04583	63,306-102,127	+	2 | 02	38822	267	5A	NATGATGAATTATATTGGATGATAAATGTTGCTACTATCTTATATCGGTCTCCAGTACAACGATATATATGTGGAGTTTTCCTCTATATCAACATTATAGCAGTTTTTGTATTGTTTGTTTACGTACTTTTAATAAAGCTACCAATAATTCTAATTGGAGAGGCATTGACATTTGTCTTTTATGGTATTTATATCGTCACTACTTATGGAAACATCATGAGAAATTTTGAGTATGTACAAAAAATGATAAATTCTCTTAAGTATACCCGCCAATTTTTAAATATTTCAAAGTATAGGTTATTGGGACAAAAAATAAAGAGAATAAATACAGTATTCCACATAATACATTGCATATTTTTGTGCTTATTTATGACTATAATAATTTCATTTTTATCCAAT…	XDELYWMINVATILYRSPVQRYICGVFLYINIIAVFVLFVYVLLIKLPIILIGEALTFVFYGIYIVTTYGNIMRNFEYVQKMINSLKYTRQFLNISKYRLLGQKIKRINTVFHIIHCIFLCLFMTIIISFLSNANSYDQLLPLVIKDVFFDSNFVKGVMYGIVIPHGILFSCIPLYIAIYFVMHFKCLVHCLTEDVTQFIEEDLENKSGDTNNIQFQIHRRQQIIHICMKLVKIKGDVEAFNLFIKWRYISMIFTGTLAFGGMISVL	Missing exons A1, C, D, and E.
DvirOR158NC	158		NC	scaffold_02121	67,221-77,472	+	3 | 200	10252	290	5A	GGAATTATGAGCTATGGGCTGTTTATGAGAAACATAAGTATAATTCAATCTTCAATAGATACTTTAGGAGACGTCTATAAAAGAAACGCTAGACCAATAAGTGAAAATTTAAGAAAATCTGTGCTGAAGGACAGCTATACCCTCAAACGATTTTTTACTCTATATTCTTGCGTAATGATGAGTTTTTATGTTACGCTTGTGTTGCTAAAAGATCACAAAACGCAGATTTACTCAAAATTTATTAAGGATTTTCTGGAAAATAATGCTGGAGCTCTAGTGATATTTTTTGTATTTTTAATACCTCATTCGTTCATGTTTAGCCTACAACCATTATTGATAAACTTTTACTTTTCATGGCACGTTTATTACAATTTAAAAGCTTTGAACGAACAAATTAAA…	GIMSYGLFMRNISIIQSSIDTLGDVYKRNARPISENLRKSVLKDSYTLKRFFTLYSCVMMSFYVTLVLLKDHKTQIYSKFIKDFLENNAGALVIFFVFLIPHSFMFSLQPLLINFYFSWHVYYNLKALNEQIKILIDFELASNTSSYYSVEYQKRIESDMIYFITRLKDIKIANDCYRQCGQWRFLSLFFAGAAFLGALLVNIMMIKSSEVLPHTILILTGILIFYILSESGQFVQNESEAVYMNATCFKWNQWDKSNHMLLLMFLLQTKKPLAFRCYEIIYQNRVLMLV	Missing exons A1, A2, and E.
DvirOR159CTE	159		CTE	scaffold_02121	116,905-171,630	+	4 | 1020	54726	318	5A	ATGAAAAAAATTACTAATTTCTTGTTTGGCGAACTACACACTTTTGAAGATGACCCGTTTTACTGGATACTTAACTGGGGCACAATGCTTTTTCGAAGTTTACTCCAAAGATCCATTGCAACTTTACAGTTTTATGTGAACTGTTTCCTATTGGGTATGTTTTTTATACATGCATGGTTAATTATACCTACTACCCAACAGATCGTTGACTATCTAGCACTTGGTACAGCCGCTGTTTTTACAATTATGGTATACGGAATGTTTATGAGAAACATAAAAATGGTAGTCTTAGGAGTGGACCTTTTAAGAGATATTTACAATGGATACCCGCGACCAATAAGCAACAATTTAAAAAAATCCGCATTTAATTATAGTTATATTTTCAAAGGTTGTTTTGTT…	MKKITNFLFGELHTFEDDPFYWILNWGTMLFRSLLQRSIATLQFYVNCFLLGMFFIHAWLIIPTTQQIVDYLALGTAAVFTIMVYGMFMRNIKMVVLGVDLLRDIYNGYPRPISNNLKKSAFNYSYIFKGCFVTYSCIMLGIYCIVLLSIDHKKQLYYKIIKDFFQEGVGAIIFFFVIIVPNSIAFSLQPILINCYFTWHTYYCLKALNEQIQILIDYERDSKTECFYSVEYQKKVRSDMIYFCTQLEHIKKSVNYYRNCVQWRFLCMVFTAAAGLGALLINILMVQSREMLPQLVLCVSGLIIFVIVSESGQYLQSE	Missing exons C, D, and E.
DvirOR160NI	160		NI	scaffold_01666	214,907-242,407	+	N/A	27501	274	5A	ATAATTATTGGCTATGCAACGTTAATGGATACCCTAGATCCACTAGTACAGGCAATACACCTTTTAAAAAATGTTTATAAAGGATACGCTCGACCAATAAGTGATATTTTAAGAAAATCCGCATTCAAGTATAGCTACACTGCCAAAAAATATTTAACTATATCTTCTTTGTTATTGTCAGTTTTGTACATTATAGTGGCGTTATTACTTGATCACAAAAAACAACTTTACTATAAAGTAATTCAAGACTTTTTCGGAGGCCGAACTGAAGTTCTAGTATGGTTCTTCTTATTTGTACTGCCTCATTCGTTTATGTTTAATGTACAAATGCATTTGATAAACTGCTACTTTATATCGCATGCATCTTATTCCTTAAAAGCTTTAAACGAACAAATTGAA…	IIIGYATLMDTLDPLVQAIHLLKNVYKGYARPISDILRKSAFKYSYTAKKYLTISSLLLSVLYIIVALLLDHKKQLYYKVIQDFFGGRTEVLVWFFLFVLPHSFMFNVQMHLINCYFISHASYSLKALNEQIEILIDYEEDSKTSSYSVEFQKRIRNDMIYFCVQLEHIKTMLKSRDALPHILLSVIGIIMVSIVAEGGQYLEAESEAVYMNATRFKWFQWDISNRTLLLMFLLQTKRPLTFRCYGIVYQNRALLLVVHRMLHLCIAFYKCINT	Missing exons A1, A2, and B.
DvirOR161NTE	161		NTE	scaffold_01392	115,557-143,361	+	5 | 02000	27805	372	5A	NATGATCCATTCTACTGGATACTTGACTGGGGCACACTTCTTTCCCGAACTTTACTTCAAAATACTATTACAACTTTACATTTTTGTTGTCACGTTGGCTTATTTGGCATTGTTCTTCTACATGCTTGGTTTATTGTTCCAACTAACCAAGAGCTTCTAGACCATTTATTAACAGGCGCATTTGGTATTTATATAATCGTTGGTTATGGATCGTTTATGAACCATGTGGATATGACAATGTTTGCAGTAAACCTTTTAAAAAATGTATACAATGGTTCCGGTCGACCCATAAGTGACACTTTAAAAAAATCCATATTTAAGTTTAGCCACACTGTCAAAAGATATTTAAGTATATGTATTGTGGTAATGACCGTTGTGTTCTTAACAGTAATGTTATCA…	XDPFYWILDWGTLLSRTLLQNTITTLHFCCHVGLFGIVLLHAWFIVPTNQELLDHLLTGAFGIYIIVGYGSFMNHVDMTMFAVNLLKNVYNGSGRPISDTLKKSIFKFSHTVKRYLSICIVVMTVVFLTVMLSMDHKKQLYYKIIKDFFQGRIAALILFLMFIMPHSLMFCTQIILINCYFSSHSYYCLKALNEQIEILIDFEMDAKTSSYHSPEYQKRIRRDMIYFSTQLEHIKMAINYYRHFMQWRFFMMVFTAGAVLGALLINILVLKPRDAMPYVILTGLGIQNFYVLTETGQYLENESETIYMNATRFKWFQWDRSNRTLLLNFLLQTKRPLSFNCYRIIYQNRALLLLVFRMLHLYTAFYNGLQPT	Missing small exon A1.
* Gene suffixes: NTE – N-terminus missing; CTE – C-terminus missing; FIX – genes were extended manually using raw reads or the order of interdigitated exons was restored; JOI – gene models crossed scaffolds; PSE – pseudogene; multiple suffixes are abbreviated to single letters and used in combinations, i.e., N, C, F, J.
** For incomplete models, only the introns between annotated exons.
*** OR group (1-7) and exon names (A-E) following Mitchell et al. 2020. Insect Mol. Biol. 29: 77-91.

## Sheet: Additional OR gene fragments
Table S6c. Details on the orphaned exons of odorant receptor (OR) genes identified in the genome of Diabrotica virgifera virgifera, which were left unnamed and excluded from the analysis. These partial genes might correspond to missing exons of annotated genes, or may be fragments of novel ORs. Columns include the scaffold and apparent exons present, present based on BLAST homology to existing Dv…
Scaffold	Predicted exons present
scaffold_06350	A1x2, A3
scaffold_01958	A1
scaffold_04944	A1
scaffold_05203	A1
scaffold_05567	A1
scaffold_08093	A1
scaffold_09034	A1
scaffold_09249	A1
scaffold_09466	A1
scaffold_09613	A1
scaffold_11833	A1
scaffold_87685	A1
scaffold_00273	A1
scaffold_04662	A1
scaffold_06258	A1
scaffold_06488	A1
scaffold_09422	A1
scaffold_29255	A1
scaffold_81673	A1
scaffold_00207	A1 fragment,A2,B
scaffold_02284	A1,A2
scaffold_06266	A1,A2
scaffold_06341	A1,A2
scaffold_04228	A1,A2,A3
scaffold_03622	A1,E
scaffold_00096	A2
scaffold_01186	A2
scaffold_07599	A2
scaffold_07614	A2
scaffold_08725	A2
scaffold_08809	A2
scaffold_11513	A2
scaffold_15047	A2
scaffold_21320	A2
scaffold_51729	A2
scaffold_65336	A2
scaffold_79819	A2
scaffold_82394	A2
scaffold_00164	A2
scaffold_01677	A2
scaffold_04186	A2
scaffold_04237	A2
scaffold_08042	A2
scaffold_08955	A2
scaffold_09303	A2
scaffold_09692	A2
scaffold_12670	A2
scaffold_18962	A2
scaffold_21404	A2
scaffold_23619	A2
scaffold_32544	A2
scaffold_00125	A2,A3
scaffold_00418	A2,A3
scaffold_01456	A2,A3
scaffold_04091	A2,A3
scaffold_05571	A2,A3
scaffold_05086	A2,A3 fragment,Dx2
scaffold_00813	A2,A3,B
scaffold_05000	A2,A3,C,D
scaffold_05784	A2,A3x2
scaffold_09059	A2,B
scaffold_00212	A2,D
scaffold_06443	A2x2
scaffold_01623	A2x2,B,C
scaffold_00098	A3
scaffold_00965	A3
scaffold_01023	A3
scaffold_03596	A3
scaffold_04501	A3
scaffold_06421	A3
scaffold_07293	A3
scaffold_09427	A3
scaffold_12494	A3
scaffold_12776	A3
scaffold_22914	A3
scaffold_23558	A3
scaffold_26192	A3
scaffold_31093	A3
scaffold_37002	A3
scaffold_45217	A3
scaffold_55422	A3
scaffold_00323	A3
scaffold_00574	A3
scaffold_03267	A3
scaffold_09768	A3
scaffold_17732	A3
scaffold_25639	A3
scaffold_63458	A3
scaffold_64639	A3
scaffold_03871	A3,A4
scaffold_02824	A3,A4,Bx2,Cx2,D
scaffold_04420	A3,C,D
scaffold_05696	A3,D,A2
scaffold_28976	A4
scaffold_06694	A4
scaffold_08442	A4
scaffold_03580	B
scaffold_07122	B
scaffold_07635	B
scaffold_09091	B
scaffold_11331	B
scaffold_11611	B
scaffold_11670	B
scaffold_15446	B
scaffold_17871	B
scaffold_26131	B
scaffold_27256	B
scaffold_28550	B
scaffold_32370	B
scaffold_57136	B
scaffold_73198	B
scaffold_10023	B
scaffold_21556	B
scaffold_53203	B
scaffold_57823	B
scaffold_82141	B
scaffold_02996	B,C,D
scaffold_04844	B,C,D
scaffold_07417	B,C,D
scaffold_00079	B,C,D,E
scaffold_00499	B,C,D,E
scaffold_00950	B,C,D,E
scaffold_01963	B,C,D,E
scaffold_04505	B,C,D,E
scaffold_08095	B,C,D,E
scaffold_10937	B,C,D,E
scaffold_06751	B,D
scaffold_13011	BC
scaffold_08956	BC
scaffold_02326	C
scaffold_03818	C
scaffold_10020	C
scaffold_12446	C
scaffold_13801	C
scaffold_29593	C
scaffold_36308	C
scaffold_40450	C
scaffold_48649	C
scaffold_73216	C
scaffold_76645	C
scaffold_87674	C
scaffold_02912	C,D
scaffold_00002	C,D
scaffold_00141	C,D
scaffold_02059	C,D
scaffold_03322	C,D
scaffold_04766	C,D
scaffold_07330	C,D
scaffold_07915	C,D
scaffold_09506	C,D
scaffold_10220	C,D
scaffold_22674	C,D
scaffold_26031	C,D
scaffold_02230	C,D,E
scaffold_05223	C,D,E
scaffold_06687	C,D,E
scaffold_10259	D
scaffold_25455	D
scaffold_28974	D
scaffold_00002	D
scaffold_02419	D
scaffold_02542	D
scaffold_02591	D
scaffold_02653	D
scaffold_04275	D
scaffold_05552	D
scaffold_05987	D
scaffold_07066	D
scaffold_07344	D
scaffold_10616	D
scaffold_12665	D
scaffold_13655	D
scaffold_18830	D
scaffold_23599	D
scaffold_34916	D
scaffold_38700	D
scaffold_53036	D
scaffold_54695	D
scaffold_61129	D
scaffold_06025	D,A2
scaffold_00046	D,E
scaffold_02735	D,E
scaffold_00613	E
scaffold_06328	E
scaffold_79527	E

## Sheet: IR gene models
Table S6d Details on the Diabrotica virgifera virgifera ionotropic receptor (IR) gene family. Columns include the gene name, scaffold, coordinates of the cDNA, the strand (forward +; reverse -), the number of introns and the splicing phases, gene length, the number of encoded amino acids, and comments where relevant.
Gene name	Number	Isoform	Suffix*	Scaffold	Range	Strand	Introns|phases**	Length (bp)	AAs	Nucleotide	Protein	Comments
DvirIR8a	8a			00013-ML014995.1	2051735-2165740	-	12|111000120221	114006	864	ATGTATTACGTGTCTAGTTATCGAAAGTTGTCACAACAAGAACGAGTTCTAATAAAGGACAAAGGCCAGGAGCAATTCGTGGAGAGGTTCAAAGAAGTGATAGCCTCAAATGCTCTACCAGTAAAAGTAGAGACCATCCTTCTTAACGCTGAAGAATTATTGCAAAATATATCTACAGCGTGTAACGCCCTTTCACGAGGGGGAAACTTGGTGGTAGATATCAGTTGGTCTGAAAATAAACAAACCAAAGATACGTTTGTTAATGCTACCGTTCCTTATACAAAAATCGATGTCTCGATCAAACCATTTTTAGATCTGCTGGACCAATATCTTACTCTAAGAAATAGTTCAGATGTAACCATTATTTTTGAGGATTCATCATATATTGATCAAACAATG…	MYYVSSYRKLSQQERVLIKDKGQEQFVERFKEVIASNALPVKVETILLNAEELLQNISTACNALSRGGNLVVDISWSENKQTKDTFVNATVPYTKIDVSIKPFLDLLDQYLTLRNSSDVTIIFEDSSYIDQTMYYWLNTAEMRLIMSETLNSATIKKLKDIRPTPNNFALFASTQNMNKLVKTAVQEDIVKLPERWNLVFLDFEFHKFNQALVANKPINILNVAMDICCILTDQGNLCDCPTDFNLRQQFFRRVLFLILSSVEEMIAEGIEFPVFDCDEPQPREQIHKVFEDLLASNIENDNLLVYNTSRVSMKTYGYFKVVKNNSINILAKYDDGVVHMLDNNTIKPLRAFYGIGVTHAIPWSYKKPDPVTGELKWTGYCVDFAIEIAERLKFDYEFV…	-
DvirIR21aFJ	21a		FJ	07741-ML022723.1; 52181-PXJM02534367.1; 83703-PXJM02580183.1; 04677-ML019659.1	2273-32828; 1425-1517; 632-1022; 38468-47986	-; -; +; +	7|0221120	N/A	734	ATGTTGCTATATTTCTCGGTTTATGCGATATTACAATGTGTAACAGTTTCGGCTTCTGGAAGTGTGGACAAAAGAGCACTGCAGAAATCTCACGAAAAATCCCAACAAGAAAAATGGGCAGATGCCTTTCTAAACAGAAACCAGTTGGAACGACAGTTGGATCTTGTGATGCTTTTAAAACAGATCACTGTTGACTACCTCTCTGACTGTACTCCGATTATTCTCTTTGATACGTTCACGGAAAAAAAGGACAATTTACTACTAGAAAAACTTTTAACAAGTTTTCCCATAGCTTATATGCACGGTCAAATTACCGAAGACTATGAAGTCAATTTATTCACAAACATCGACGATATGCAGCCCACATGTTTAAGCTACTTGCTGTTCATGAAAGACGTC…	MLLYFSVYAILQCVTVSASGSVDKRALQKSHEKSQQEKWADAFLNRNQLERQLDLVMLLKQITVDYLSDCTPIILFDTFTEKKDNLLLEKLLTSFPIAYMHGQITEDYEVNLFTNIDDMQPTCLSYLLFMKDVMKSKEVIGEQNNAKVIVIARSSQWRVFEFLSHEESRYFVNLLVIVQSERIMAANEEAPYILYTHKLYIDALGSSKPVVLSSFQDGNLTRKVDLFPKKFSDGFSGHRFIVAMSNQPPFVIFKSSEAVTRTVMRKKANIGIGGIYVTPDKMDRMGLTRWHSRDCAAFISLASTALPRYRAILGPFNWTVWIALIFIYLGGIFPLAFSDKLTLRHLIKNPEEMENMFWYVFGTFTNCFTFSGKGSWSKADKVTTKLLIGFYWIFTIIIT…	Join across scaffolds. Completed using raw reads.
DvirIR25aJN	25a		JN	00047-ML015029.1; 34743-PXJM02507188.1	2197871-2254455; 945-1094	-; +	10|1122002222	N/A	892	TTCGTCAATGAAGAAGGAAATGAAGTGGCAGATAAAGCTTTGGATGTCACCTTAACTTATTTAAAAAAGAACAGTAAACTTGGAATAAGCGTCGATTTAAAAAGAGTTGTTGGCAACAGAACAGACTCAACAGCGTTTTTGGATACACTATGCACAACTTACAACGAAATGTTAGAAGGCAAAACGCCTCCGCACTTGGTTTTGGACACTACTATGACAGGTCTAGGATCAGAAACAGTAAAATCTTTCACAGCAGCCTTAGCCTTGCCAACTGTAAGCGCTTCTTTTGGCCAAGTAGGTGATTTGAGGCAATGGAGAAACATAGATGATAACGAGAAGAAGTATTTGGTACAGATAAGTCCTCCTGCTGATTTAATACCTGAAATCGTTCGGACTATA…	FVNEEGNEVADKALDVTLTYLKKNSKLGISVDLKRVVGNRTDSTAFLDTLCTTYNEMLEGKTPPHLVLDTTMTGLGSETVKSFTAALALPTVSASFGQVGDLRQWRNIDDNEKKYLVQISPPADLIPEIVRTIVLNQNITNAAILFDQSFVMDHKYKSLLQNVATRHIITPMKDGNEIVDQLNQLRKLDLLNYFVLASLSNIKRVLDAADTLGYFNRKFAWHAITQDDGELKCICRNATILFVKPLPNTTYQDRLGTMQRTYQLNTEPIIASAFYFDLALHSFIAVKELIADGVWKNAVTNYITCDEYNGNNSPKRMGLDLKKYFNKENSEMFTYGPISVESNGMSFMDFQMVLSSVGVREGASDKSMSLGIWNAGFDNNLTLVDPRAMVNLTADVVYR…	Join across scaffolds. N-terminus missing.
DvirIR40aJOI	40a		JOI	01512-ML016494.1; 05119-ML020101.1	198961-289315; 46745-46881	+; -	15|110020200110121	N/A	723	ATGCACGTCAATATTTTAAAACTATTTGCGGTTTTCTTTATATTAAAAGATGTTAACTCAAGAAAATTTATGGTTCCAGATGCATATACAATCAAAGAAATTAAAAATAATTACGGTGGAGACTTGATAACTGCACTGTATGAGTTTATTAGTGGATTTCCATTACAACACATCACAATAGGATTTGACTATTCAATCAATGAAAGATTTATCGAACATCTGTTAAGAGTCTTGCATGACGGAAAAATTGTGGCAATGACTTTCAATTTCTCAAATCCCGATATAGTTGAAAAGTATTTTTCTTACCTCTCACATCAAACTGAAAATTTCTACGAGTCTTCAACCCTTTTTTTAGGTCGCCATCGTATATACGAATATTTATTAATAGAAATATATGAA…	MHVNILKLFAVFFILKDVNSRKFMVPDAYTIKEIKNNYGGDLITALYEFISGFPLQHITIGFDYSINERFIEHLLRVLHDGKIVAMTFNFSNPDIVEKYFSYLSHQTENFYESSTLFLGRHRIYEYLLIEIYERNLIRRNTIFIFYWGKPPFTRYFTRNIPYSIKAYAITNPRNNTYRLYYSQATSHKQHHLEMVNWWNQDMGIFHHPTLPITKSVYKDFKGRVLRVPVLHKPPWHFVRYTPTDTNNQSAESTIQVLGGRDDRILKLLAKKLNFRFDYFDPPERIEGTSNTETGYFSGVIGQILRKEADLFIGDVGLTYERFKHVEFSFITLADSGAFVTHAPSQLNEALALLRPFQWQVWPAIGVTIIAVGPVLFLLIALPNLWQPRFKVRSYSRLFF…	Join across scaffolds.
DvirIR41a.1FIX	41a	1	FIX	00118-ML015100.1	1288576-1381994	+	9|111222010	93419	610	ATGAATTTATATTTGGATATCTTATTGAACATTATCGTTAAGACTTATTTTCTAGATAGTCGATGTCTACTGGTTTTTACTGATGAGGATAATTATTTTGACTATAATGGAGACATTCCTGTGATTAATATTAAAGTCAGCAAAGACTCCATTAATCCACATTTATTTCTTCATTATTTTGGTTGTAAGGCAGTATTGATTAAAACTAATAATCCCGTTACAGTTTTTGAACAATTTGAAAATGAAATAAGAACTAGTATCGAACGATTTAATGAAAGAAAGTTCCTCATTGCCCCAGGTCTACATATAAATGAAAATATAACCAACATATTCTTATCACACTCTATTAGATACGTAGTTGATTTTGTCGCAATAACTTTGGCAGACTATTCTTGGAAC…	MNLYLDILLNIIVKTYFLDSRCLLVFTDEDNYFDYNGDIPVINIKVSKDSINPHLFLHYFGCKAVLIKTNNPVTVFEQFENEIRTSIERFNERKFLIAPGLHINENITNIFLSHSIRYVVDFVAITLADYSWNNNSFISKHIERYNLWTHKYVGFDYSQKELLDTWYSVNRSFVHNSNLYEYKLKNQMGRTLRMATFQYEPYSIPGETINDHKGSELYSMIIFAKYINATPELVINPKDYWGYIFDNWTGNGLVGNLADDKADIGFAALYTWEADYHFLDLSTALIRTGITCLVPAPKLAAGWLTPLFSYSYPMWCSVAAIFIVSILVHALMFLVKTTPHRPKNEKLNQKTKYKNSVFVIFKLFLSQIVQKSEIPPGKHGIIFMAVLFISSFFFTCSYC…	Exon interdigitation corrected.
DvirIR41a.2FIX	41a	2	FIX	00118-ML015100.1	1409178-1489523	+	8|21122010	80346	631	ATGCATTTCCACATGAGAGTACTATGCAACCTAATTATACAGAAATATTTTTTCGATACTTGCTTGCTGATTGTGACAGATCGTGATAATGTGTTTGAGTACTATGGAAATATTTCTACAGTAACTCTTCAGCCTGATCGAGATGATTTTAATAGATCCAATCCATTTCGTGGGTACTATGGATGTAAAAATATTATTATTAAAAGTAATAAGCCAGTGAGCGCTTTTAGATTGATTGAACAAGAAATCAGACTGAGCTTGGAACGATTTCATACTAGAAAGTACTTATTTGTTCCTGGAAATGATATGACAGAGGAATTATCAGAAATTCTATCAACATATGAAATTACCTATGTTGCTGATTTAGTTGTTGTCGAAAGAGAAGTGTTAATTCCTGGT…	MHFHMRVLCNLIIQKYFFDTCLLIVTDRDNVFEYYGNISTVTLQPDRDDFNRSNPFRGYYGCKNIIIKSNKPVSAFRLIEQEIRLSLERFHTRKYLFVPGNDMTEELSEILSTYEITYVADLVVVEREVLIPGIPGFLSNHSEIYQLWTHCYIGTENRPNEKMLLDFWYSKNKSFAFNTNLYLDKFTNQMGRILKLGTMHYEPYNIVDGFTPEEYKGTESSAMKIFAKEVNATYKFVINNQDYWGDIFENWTGNGLLGMVADDTVDIAFAAMGHWGKLHPYVDFSVTFVRSGVTCIVPAPLLAAGWLTPWYSYSNSMWALVGASFFTCVVVHFIMTMLKTKMLIGSSIDVTKKSFGNSMLAMVKIFLVQCVDDVDSPPGRYGTLFMGLLFMYSLFLSST…	Exon interdigitation corrected.
DvirIR41a.3NI	41a	3	NI	00118-ML015100.1	1499270-1548529	+	7|1122010	49260	413	NATAACAACTGTGAAAAAGTATTATTGGATGTTTGGTATTCAAAAAATAAATCATTTGTGTTTGACAACAACTTGTATCCAGATAAACTTAAAAACCAGATGGGACGTGTACTGAAATTGGCAACTATGCATTATGTACCATACAACATTATAGAGGGTTTCACTCCCGAAGAATATAAAGGGACCGAGTCATCTGCTTTAAAACTTTTTGCCCAAGAAGTAAACACTACGTACAAATTTTTAAATAATAATAACGAAGAAGAACGATGGGGGGACATTTACGAAAATTGGACCGGAGATGGTTTGCTGGGTCTTGTGGTTGATGATACGGTTGACTTTACATTCTCTGCCATGGGTCCTTGGGGACAACTACATCCTTACGTGGATTTTTCAGTAACA…	?NNCEKVLLDVWYSKNKSFVFDNNLYPDKLKNQMGRVLKLATMHYVPYNIIEGFTPEEYKGTESSALKLFAQEVNTTYKFLNNNNEEERWGDIYENWTGDGLLGLVVDDTVDFTFSAMGPWGQLHPYVDFSVTFERSGITCIVPAPTSTELTNKSFGNSILAMVKIFLVQCVDDADSPPGRYGALFMGLLFMYSLFLSSTYSSGLAAVMTLPRYNHPIETVQDLLDSGIPWVAPHEIWIFSISHSEVPIFKAIINAFLAEPSEEKLQDFSKTRDYTFAVERLPQATFAFPIDIHDDVIENFRVLKEDLYFEQLVVIARKSSVILPVLNKYLLRFCELGLIDHWQNEAVLLFGNPHMSRAILSNAKTATVGKLKWTHVEGAFGVLIFGQLIGLLVFIFEI…	Missing N-terminal and a central exon.
DvirIR60a.1	60a	1		01574-ML016556.1	166858-172924	-	1|1	6067	640	ATGAATAACATTGGCTGTACTGTGGTCGTGATATTCTTGTTAACTGGTTATTCTAGTGGTTTCACCTGCAAAAGATATTCGTATCAAGCAATTGCTACTAATTGTATACAGGATATTATATTCCATCAATTTGACAAAACAAGAGATGAAAGTGTTACTCTGGTAGTTATAGTGATAGATAATTATCTTAAATCTCCTGCAGCAGAAATACAAAATAATGTTGTAAAAACTATACATTCTGTAAATAAGTTATTAACAGTAAAAATTACATCATTATCTTCTACTTTAAAATCTTGTTACAAAGGCCACGAAATATCTTACTACATACTTTTTCTTGATGAAAATTCTCAATTCGACATAATAGTGAAAAAGCTTAAGATTTGTGAGATGTACAATCCA…	MNNIGCTVVVIFLLTGYSSGFTCKRYSYQAIATNCIQDIIFHQFDKTRDESVTLVVIVIDNYLKSPAAEIQNNVVKTIHSVNKLLTVKITSLSSTLKSCYKGHEISYYILFLDENSQFDIIVKKLKICEMYNPRAKILLYIELDQMKKEDMVYSTLLYFFKNYFFKSIVLTYSQDYTFNLYTLNITGKPNQVCGVDPELYIIDQCSNGKMKNPLKEYFNKSIENSFSSCILNVITKPYQPFVINENEGFEIDLIKVVAVSLNIKLNITLDTASTSWGQKVNDSWVGLVKCICNDGYLGIGNIAYGLFLDGQLTFLGLNHVESLVIVVPIAQYVPRWRILTAIFTVEMWGICAGTVIFFALSFYLSGNRKHSFLTAFQIIISHAVDKFPKRNVHKIFFTG…	-
DvirIR60a.2	60a	2		01574-ML016556.1	177745-213465	-	1|1	35721	643	ATGAATAATATTGTCTGTTCTGTGGTCGTGATATTCTTATTAGCTGGATATTCTAGTAGTTTAAACTGCAAAAGATATTCATATCAAGCAGTTGCTACTAATTGTATAGAGGATATTATACTCCATCAATTTAACAAAAAAAGAGAGGAGCGTACTGCTCTGGTAGTCATAGTTACAGATAATTTTCTTAAATCTCCTGCAGCAGAAATACAAAATAATGTGGTAAAAAATATACATTCTACAAATAAGTCATTTACAATAAAAATTACATCATTATCGTCTATTTTAAAATCTCGTTACAAACTCTACGACATATCTTACTACATACTTTTTCTTGATGAAAATTCTCAATTTGACACGATAGTGAAAAAGCTTGATAATGGTGAGATGTACAGTCCA…	MNNIVCSVVVIFLLAGYSSSLNCKRYSYQAVATNCIEDIILHQFNKKREERTALVVIVTDNFLKSPAAEIQNNVVKNIHSTNKSFTIKITSLSSILKSRYKLYDISYYILFLDENSQFDTIVKKLDNGEMYSPRAKILLYIELDQMKKEDMVYNTLLYFLKNFFFKSIVLTYSQEHTFNLYALNITGKPNQVCGANPELYIIDQCSKGKMKNPLKEYFSKSIENTFSKCILNVITKPYQPFVINENEGFEIDLIKVVASSLNIKLNITLDTASTSWGRKVNDTWVGLVKYVCNDGYLGIGNIAYGLFLDRQLNFFGLNQLELVVFVVPIAQYVPRWRILTAIFTVEMWGICAGTVIFFALSFYLSGNRKHSFLTAFQIIISHAVDKFPKRNVHKIFFTG…	-
DvirIR68aJOI	68a		JOI	01486-ML016468.1; 14155-ML028762.1	4758-44654; 923-1081	+; +	7|0110221	N/A	719	ATGGCTGAGGATGACACGTTTGGATTATTATTACAAGAAATAATGATTAAAACTTTACAACCATATAAGTGTGTGATGATTTTTACGGACGATATGTATTCAGATTTGTTTGAGATGCCATGGTTTAAGAGATTTGGCAATGTTATATCCTTTATAATAATCAAAGTAAACGAATATGATGACTTATACGCCCCTGAGCCTGAAGTCCAAGAAAGCTTGCTGATAGCTAAGCAGGGCGGATGTCAATTATACATATTTCTAATTTCCAATGGACTACAAATGAGAAGACTCCTTCGATTTTGCGATAGATATCGGGCTCTCTCAACATTAGCAAAATTTATTTTGCTTTTCGATCATCGCTTATTTGATAAAGAACTTCTGTATCTTTGGAAAAGAATA…	MAEDDTFGLLLQEIMIKTLQPYKCVMIFTDDMYSDLFEMPWFKRFGNVISFIIIKVNEYDDLYAPEPEVQESLLIAKQGGCQLYIFLISNGLQMRRLLRFCDRYRALSTLAKFILLFDHRLFDKELLYLWKRIINVIFIKKHEGRGTTNPQHNFAWFEITTVPFPAPVGNILVPRRLDIWAKSKFRKGFDLFKDKTLDLQNQTLNVVVFSHIPGVQKINSSRTLRAVYSRAELNETVSFAGTEIEILHTISKWMNFNVEIYEPPNIERELWGRPLIGGIYTGVIGEVVSTRADIALGDLYYTPYLLNLMDLTVPYNTECLTFITPEALTDNSWKTLILPFSSIMWAGVLVSLLVTIISFYYLAHFHVSTSQEVASDTDSQTPFQKTKKVITLSLHPALE…	Join across scaffolds.
DvirIR75aFIX	75	a	FIX	01282-ML016264.1	370519-393331	-	7|1021102	22813	638	ATGGAGACGAAGAAACCATTGTTTTTTCTGATCTTATTACTGAAATTTTCAATACAAAATGAAAATTCAGAAATTATAAAGTTGATTGCTGATTTTGTTGGTAAATTAAATGTCCCTACTAAAGTTTTTGTTCACGTTTGTTGGTCAAAAGATGACCAATTTAAACTTTTAAAGGAATTATCAACTAGATACGTAGCTTGCCAGTTCGAAACTTTTAATAGCAATCTAACATTTTCTGTACCCCCAGAACATCAACTATTTTTACTTGATACAGCATGCAATGGATCGGAGAAACTACTGGAAAAGGGCAAACAATTGAACAAGTTCAATCATCCGTATAGATGGTTAATTTGGGGCAAAACGGACCGTGACCGATTCAAACAGTTTTATTTTCGATTG…	METKKPLFFLILLLKFSIQNENSEIIKLIADFVGKLNVPTKVFVHVCWSKDDQFKLLKELSTRYVACQFETFNSNLTFSVPPEHQLFLLDTACNGSEKLLEKGKQLNKFNHPYRWLIWGKTDRDRFKQFYFRLDGQIFLIDKPEKGIKQTYRVQSIYKISNESLEFMENDVGEWDVRDGFSRYNQLILSTNRSNIMGVNLNISYVVTNNDTFNHLEDFRDRHIDPISKVNWFVMRNLLLLLNGTSTPIFQSTWGYRDGNTSRYTGMVGDLKSGEAEIGGTAAFFTIDRIDIIEYIAPSAPTHIRFLFRAPPLSYVSNVFTLPFDSYVWYCCFGLIPLVFIAVYIIVKWEWYDPVFKETVAETHSNTIMPLRPGFFDVLVMELGAITQQGTDTEPKSVSG…	Exon interdigitation corrected.
DvirIR75bFN	75	b	FN	00613-ML015595.1	634825-667463	+ / -	8|02100122	32639	585	NAGTCCTTTAATCTACTTAAATTAATAACAAAACAAAAAGCATTTTTTCGGGTAGTGGATGTAGATCCTACCAAGTTGCAACACAATAAATATCCACAGAAACAATTATTTGTATTAGATTTGGAGTGTGAACATTTTGAGAAGCTTCTAGAAGCGGCTAACGACCGTAACTATTTCATGTTTCCATTTAAATGGATACTTTTTCATTCAACTCCTCTAGAAGGTTTACTAGAGAATACGTTACAAAATTTAGATATATTGGTCGACAGTGATGTCACTCTCTGCTATTTTCAAGATACTGAAGCAACATTAACGAAAATTTTTAAGTATCATCATACATTACCACTTCAGAAAGAGAATGCAGGTTTCTGGACTAAAGATGGCTTGGATGGTTTTGGT…	?SFNLLKLITKQKAFFRVVDVDPTKLQHNKYPQKQLFVLDLECEHFEKLLEAANDRNYFMFPFKWILFHSTPLEGLLENTLQNLDILVDSDVTLCYFQDTEATLTKIFKYHHTLPLQKENAGFWTKDGLDGFGIEKNIAKRRNDLKGITLKVCMVITHNETYKHLTDRRYKHVDSITKVNYFLLEHVADFINAKLNLSFEDTWGYKVNNSDYSGMMGHLLRKEVDIGGTPLFILEERIDLLDYIAMPTATYSRFIFREPKLSYVTNVFTLPFNRQVWASTIALVTITGLVLYFIMKWEYKRKSNFCHEDQLSPNNEVSIAEVALLSYGAFCQQASNIVPTSIPGRITTIILFISLMFLYTSYAANIVALLQSSSSNIQTVKDLLDSRLGVGVDDTVYNR…	N-terminus unclear. Exon interdigitation corrected.
DvirIR75cFIX	75	c	FIX	01354-ML016336.1	79876-177269	+ / -	8|10022102	97394	645	ATGATCATATCAGAATGTCGGTGCGTTACTTATTTACTATACCTTCTAGTTTTTAATTGTCCAGCACTAGCGTATTTGAACTGCAACCTTATCACAAAATTTAGCGCAGCAAAATATGTTTCCAGAGGCACAATATTTGGATGTTTAAATCCACGAGAATCTATCGAGTTATCAAAATGTTTGATGAGCCATTATTTAATATTCTTTGTGATAGATATAAAACATGTAGATGATAAATTTGAGAAACTTATGAGAATAACTCAGTCACACTTGGGAATTGTATTAGATGGAGATTGTAAAAATTGGACTTCAATTATAAACCAGGAAACAGATAAAAAATACTTTTATGAAACTTATCACTGGCTAGTGACAAGCACTTCTGAAAATGTTACTAATGAT…	MIISECRCVTYLLYLLVFNCPALAYLNCNLITKFSAAKYVSRGTIFGCLNPRESIELSKCLMSHYLIFFVIDIKHVDDKFEKLMRITQSHLGIVLDGDCKNWTSIINQETDKKYFYETYHWLVTSTSENVTNDLSQLKLNINSDMHLVTLDSFNETNEAYTIYDVYNPASDHGGEFKMFNIGFYNENVGYVLTNFENKYWRRRNMTGTHFKSAVVVPVLNQSLHSYLASDDNRQIDSQHRFQAVTVQHCRQMYNFSLKMQRTNSWGYIQDNGRFDGLVSLLERRLIDFGSSPLLFKLDRMPFVDYGYGNWILKSFFIYQKPKVTASSYEIFLRPLETNVWLLIILTVCVILILMKIVFSSEMILLPDKKVRVEETNFSFLVLFAMGAFCQQGAACSPFF…	Exon interdigitation corrected.
DvirIR75dNC	75	d	NC	54501-ML046875.1	3-1184	-	1|2	31185	152	TTTACCACTGATAAAGTCACAAGGAAGTTATATCTAACAAAAATTCTTGGAAAAGGAAACTCATCTAATTTTCTACGTGCATATGATGGTCTTCTGCTAGTCAAAAAAGGAGGTTATGCTTTTCACACTGAGACGTCTGTTGCGTATGATATAGCTATCAAAACTTTTTCTGAGCAAATAATATGTGAGTTGAAGGAAGTACGCATGTATAAAAATAGACCTGCACATTTAGCCTTACAAAAGAATTCTCCATTCAAGGATATGTTTGATACCTGCTTGTTGAGATTAACAGAATATGGAGTATTTTCCAAGCAAGAACGTTTTTGGCAAGTTCAGAAACCAGAGTGCACTCATTCATCATTAGCATTAGCTACGCTTGGTCTGGAAAGCTTCTATCCG…	FTTDKVTRKLYLTKILGKGNSSNFLRAYDGLLLVKKGGYAFHTETSVAYDIAIKTFSEQIICELKEVRMYKNRPAHLALQKNSPFKDMFDTCLLRLTEYGVFSKQERFWQVQKPECTHSSLALATLGLESFYPLFIMLLIAMVISLVILVIE	N- and C-termini missing.
DvirIR75eFC	75	e	FC	00144-ML015126.1	3352-84055	- / +	7|1012110	80704	540	ATGAAGGTTGCTGCATTGTTATTGATTTTTGCCAATTGCGAATGTTTAGATGTCAAATTTAAATTCGTCAAAGATTTCATCACCAAGAAAAATGTTTTTCTCAATATTTATACCTGCGAAAAGGACGACTCAATTAAATCTTTTCTGATTAAGGAAAGTTCAAACCAACTTAGTAACTTCAATGGGATAAAGTTTTATCGAAACGACATCAATAATGATAATTTGAATTATTTAAGATCCAGACTATATTTTGTTACCGATTTTCATTCATGTGGTATCAACTCTTTATTATTGAAACAGTTTGACCTCAACAACTTATTTAGGTACCCTCTAAAACACGTGTTTATAATAAAAAATGAAGACGCCGATGACTTTTATTCGGACCTTTGCCAGTACAAT…	MKVAALLLIFANCECLDVKFKFVKDFITKKNVFLNIYTCEKDDSIKSFLIKESSNQLSNFNGIKFYRNDINNDNLNYLRSRLYFVTDFHSCGINSLLLKQFDLNNLFRYPLKHVFIIKNEDADDFYSDLCQYNILVMSEVYVAFYDEDNIDIYEVYKTGPKVNCVINNYGNWSLSIGLMGKNTSIFTRRKDFKKYELLVLHTVQNNDSLKADFDDIRKATPSEIYFLGDFPVLYYMIQYLNATYAIQLHPVYGHYNKTTGEYYGIIKALYLGIGDVAAAMMLTEERARAINFLAKADTWKIRFLLKKPSMSYVENIYLMTFTAEVWIATVSILFMFCLAIYFLMNWEKKEVIDYVVLCSELKSKTYAGKILLFLLFAALMFLYSAYSGYILVLLQSTTP…	C-terminus missing. Exon interdigitation corrected.
DvirIR75fNTE	75	f	NTE	00552-ML015534.1	197865-236393	-	7|0022102	38529	564	NAGAAAGTGATCATACAAAAGTATATCATGTCTAACAATAGGACTCGCACAGCTATTGTAAATACAGAAGAAGTTTTTAACAAAATTGATTTTCAAAAGTACGATGATTTAACAGTTATTGTAGACTTTGACTGTCCATTCGCTACCAACATATTACAGGAAAAGGATTCTGAAATCAAAAAATTCCGAAGTATTTACACTTGGTTCATAATATCACAAACTCCAACTACGAAAGAAACAATTAAAAGCTTTTTTGCACCTTTAAACCTCAGACTCGATTCCACAATAACTTTTGCTACCTTAAACGAGGACAAATACGAACTGTTCGAGGTTTACAAGTTAGGGTTGGAAGTTCCGATACAAGTAAACCAAATAGGAGTATTCGAAGGAGAAGATATT…	?KVIIQKYIMSNNRTRTAIVNTEEVFNKIDFQKYDDLTVIVDFDCPFATNILQEKDSEIKKFRSIYTWFIISQTPTTKETIKSFFAPLNLRLDSTITFATLNEDKYELFEVYKLGLEVPIQVNQIGVFEGEDITFFNKNLSFYDKRRDMRGVLVRTGSAVKYPVENETAFIAAIRAEPRQFQKYFFFIFLVFQDVHKFDYNVTLRHEWFGNTTYGIDGGISKLLYENVVDIGTSGGYMSVPRVKYHEIISPDYMYRTGFLFLNPGKTKPGTEVLKPFSINTWYAFVFTTIIIGFAIFVIYWIEYTITQTRIKYSFCTSILIAISIIAQQGSAIVPYRFSGRIIYLSLLIMSMMAYNYYTSSLVSSLLSGVPEVISTIKELYESNLKVSLELTPTIMAYL…	N-terminus missing.
DvirIR75gINT	75	g	INT	01282-ML016264.1	305040-318641	-	7|1021102	13602	584	ATGAAGATAAGCCAAACACTATTCATAGTTTTTTTACTATGTAAACTATCATTGCAGCTTGAAAATTCTGATATAATTAAAATATTAATTGATTTTTTGGTTAAACTCAATCGCTCGTCACGTCACGTCAGAGCATTTTTATGTTGGTCTAAAGNNGCTGAAAGGTTAAATTTATTCAGACTTCCGTTCAGATGGGTTGTTTGGGGGCATACCAACCGTTCGATTTTTGAGGACTTCTATCTAAGACTCGATTGCAAGTTTTTTATTATTGAGGAGAATCATTACAATACTTTTGTGATTACTTCTTTATATAAAATAAGCGAACATTCCTCAAATATTGTGGAAAATAAAATAGGAGAATGGAGCCCTAAAACAGGGTTTATGGAGTTTAACGAGCTA…	MKISQTLFIVFLLCKLSLQLENSDIIKILIDFLVKLNRSSRHVRAFLCWSK?AERLNLFRLPFRWVVWGHTNRSIFEDFYLRLDCKFFIIEENHYNTFVITSLYKISEHSSNIVENKIGEWSPKTGFMEFNELLLRNRTNLMHQTINVSYTAMFNDSFNHLHDFRDPHRDPTLKVNAILVTYALEMLNTTTFNIYQSTYGFKLTNSNIYNGVVGDLQTGRAEISGNVLFMYVDRIDVVDYIIYCCHSCLRFIYKAPPLSYVSNLFKLPFTSDVWYSCIGLIVIISITAYIIATWEVTNPVFKDSEQHNNIAKLQPAWFDIIMMQLGAITQQGAEAEPKSSSGRMVFVVTFISILFLYTAYTANIVALLQSTSDVIKNSEDLVNSGIGLGIRNITFVLRL…	Internal exon missing.
DvirIR75hFIX	75	h	FIX	01282-ML016264.1	319570-365657	-	7|1021102	46088	620	ATGAAGGCGCTGGGGAGCTTATTTTTCCTTGCGTTACTTCTGCAATTATCCGTACAGAATGAGAATGACGAAATTATACAACTGATCATTAGTTTTATTGTAAAACTTAATGTTCCCATTAAGGTCTCCGCATATGTTTGTTGGCCAATTGATGACAAAATCCTGCTATGGAAAAAGTTTTCTGCTAATGATATACCTTGCCAGATAAAAAACCCGAATAGTAATTTAACAATCGCATTCCCCATGGAACACCAATTATTTATGTTAGACACAAATTGCCCTGCTTCTGAGAAAGTTCTAGACATGGGTAACCAATTACAACTTTTCAATCAACCATATAGATGGATAATATGGGGTCGAACTGACCGCACAATTTTTAAAAATATTTATTTTCGAGTA…	MKALGSLFFLALLLQLSVQNENDEIIQLIISFIVKLNVPIKVSAYVCWPIDDKILLWKKFSANDIPCQIKNPNSNLTIAFPMEHQLFMLDTNCPASEKVLDMGNQLQLFNQPYRWIIWGRTDRTIFKNIYFRVDSQIYLIEHTKRFCKNDTSDPVYKIKSLYKLSDDHLDVFEDKLVEWTPQKGFLKYSTVNFFRQRKNLNQFNLNVSYVITNPDSYNHLEDFRNIHIDAISKLNWIIVGLLLSTLNASSTNIFQPTWGYREGNSTIYSGMIGDLQTNRAEIGGTASFFTLDRLDVIEYVAPSAPTFMKFIFKAPPLSYVSNVFTLPFDTYVWYCCFALVPIIFIAVKWEWKDPVFKLKVEETHSNSITPLRPGLFDILVMELGAITQQGSDTEPKSNA…	Exon interdigitation corrected.
DvirIR75i	75	i		00791-ML015773.1	364318-383154	+	7|1021102	18837	623	ATGCAGCTAAAGAGTTCTTTCTTTATATTAACAATATATTTAAAATTATCTTATCAACGTAATACAGAAATGATAGAGTTAATAACGGATCTGGTTGTCAAATTGAATTATCCTTTTAAATATACAGCCTACATTTGTTGGTCAGAAGATGAAAAACTGCAACTAGGGAGATCGCTTGGTTTGAAAAATGTGATGGGTAAGATTGGAGTTAACAATAACAGCATTACATATACTTTTCCGCCAACTTATCAACTATTTCTACTAGATTTAAACTGTAGCGACTCTAAAATATTACTACAAAAGGCTAACCAACAAAACCTGTTCCGTCCTCCATTTACGTGGATCCTTTGGGACCAGGATAACTATCAAAATATGCAAAACCTATATTTTAGAATTGAC…	MQLKSSFFILTIYLKLSYQRNTEMIELITDLVVKLNYPFKYTAYICWSEDEKLQLGRSLGLKNVMGKIGVNNNSITYTFPPTYQLFLLDLNCSDSKILLQKANQQNLFRPPFTWILWDQDNYQNMQNLYFRIDSKIFTIHKLKDKNIHSIKSFYKLNDHSMEFMEDFLAEWKHGHGFLWYNFLTFRNRSNLIGMDMKISSTASFADENNHLDDLKDTHSDASLKVTSALLKVITEMVNITPVMLYDTGSNKCRGMIDDLENGRAELPGNSLFISLDKIETIDFLVPCCPFSLKFILRAPPLTYVSNLFILPFDQYVWLSCVILLIIMCNMAYLIALWEVHDPVFKEMDHKNQVEQLQPRILDNLIMQIGILTEQGAEAEPKSFSGRITFVFSVIAVMFL…	-
DvirIR76b	76b			00408-ML015390.1	552728-639600	-	5|10012	86873	550	ATGGGTCTGGCGGAAATTGTTTTAGTTGGTTTGTGTTTGAACTCTACTTGTGACGTTGACAAAGAGTCACCTATAAGCAATTACAGACAACAACGACTTATTCAGTTAGAACAAGAACTTGCAACAGAAACTCTTTTAATCACAACTTTGCAGAATGGAGAGCTAAGTGGATATGATAGAACTAATGGATCTATAGTGGGTACAGGCATTGCTTTTGATATTTTAAACATCCTTCAAAACAAGTACGGATTTAACTATTCCATAGTTTTGCCTCAAGATCATGTATTTTTGGGTGATGCCAAAAAAGCAAACGTAAAAACCCTTTTGGAAAAAGATCAAGTACACATAGCTGTTGCCTTTCTACCAATAATAGAAAGTATTCGCAATGACATAATATTC…	MGLAEIVLVGLCLNSTCDVDKESPISNYRQQRLIQLEQELATETLLITTLQNGELSGYDRTNGSIVGTGIAFDILNILQNKYGFNYSIVLPQDHVFLGDAKKANVKTLLEKDQVHIAVAFLPIIESIRNDIIFSTSFDTAEWAVLMNRPTESATGSGLLAPFTTPVWILIIFSILIVGPIIFLMVLIQGRICKYDDSEIYSLSTCMWFVYGALLKQGSTVNPRTDSTRLLFSTWWLFILILTAFYTANLTAFLTLSKFTLPITAPEDIGKNHHKWVTNRANAVRDQIISERDDENIYKETLLEKIGSDRVFAPVNDNDILNNYVKDRKMMFIRERTVINHVMYNDYKDKVVKGVDEAKRCTYVVANFPIAKFSRAFAYSKSFKYKDLFDLAIQRLVEGG…	-
DvirIR93a	93a			00454-ML015436.1	241721-287927	-	14|11110001010121	46207	850	ATGGGTGTCGGGATCTATGTATGGTTTTCCTTGTTTGCCTTGGTGAGGTACGGGGTTTGTGAGAGTTTTCCTTCTTTGTTGACTACCAACGCATCCATAGCTATAGTTATTGATCGAGAATTTCTTGCTGAAGAATACGACCAAGCCAAAGCAGAAATAGATGAGTTTTTGGTATACGCTAAAAGAGAAATTCTAAAGCATGGAGGTGTGAACGTCTACTTCTATTCATGGACAGCTATTAATGTTAGAAAAGATTTGACGGCAATATTTAGCATAGCCTCGTGCTATGACACATGGAAGCTGTTTAAAACTACGGAAGGTGAAGATCTAGTACACATGGCTATTTCAGAGCCTGACTGCCCACGTCTACCTCCAAATACTGCAATGACTATTCCTTTG…	MGVGIYVWFSLFALVRYGVCESFPSLLTTNASIAIVIDREFLAEEYDQAKAEIDEFLVYAKREILKHGGVNVYFYSWTAINVRKDLTAIFSIASCYDTWKLFKTTEGEDLVHMAISEPDCPRLPPNTAMTIPLITSGEELPQIILDLRESNIYVWKTLVVIYDSTVNRDMITRVIKSITQSRNSNAKATGISLMKLDVSMSRSDLREVMSTINPKVLGNNYLVIASYYLVGIVMEHAKSLNLASTTNQWMYIISNTNRNFQDIQMFESLLKEGDNIAYLYNASFTTNKCVGGRKCHMEELFKSFTRALDLAIQEEFDTASQVSEEEWEAIRPVKSERRDFLLKNMKNYLSKNGVCDNCTYWQMKTGETWGVEYQTIDQKAQPRLLSVGTWRPSDGAEMT…	-
DvirIR100a	100a			00013-ML014995.1	2730525-2742478	-	2|10	11954	635	ATGAAGACAACATCTCTACCGAGTTTGCTTCTCAGCTTCGCGCTGATTCATGGAGCAACTTCAACCATCAGCTTAACAAATACAGAATGCAACTTAAACCACATAAAAGCCAAACAATTTTATTCGAAATTTCTTCATGGCTTAAAACACATTCTTCTGGTTAAAATTATAAAAGACCAGAAAGATCAAAATGACGACATCCAGGATTTTGCTGATGTTCTAATTCATGACATCATCGAGTTTACGGTAACAATTATCGAAGTGAGCTATGGATCATGGTCTACAACCAAAATTAAGGCTTTTCAAGTGCCCAATTGGAGCTGTGCAATTCTTTTAGCTAAAAATAACTATGTGCTGCACCAGTTTGTCCACCATACTGGAACACTGATGACGAGATTG…	MKTTSLPSLLLSFALIHGATSTISLTNTECNLNHIKAKQFYSKFLHGLKHILLVKIIKDQKDQNDDIQDFADVLIHDIIEFTVTIIEVSYGSWSTTKIKAFQVPNWSCAILLAKNNYVLHQFVHHTGTLMTRLWYLLIFAQSYQENCINTTLVDLWKNHNILNVFAQAPCSCNEDNIYFYQPFIKDHNDQYGQIVALSIRQVRKIRSIKFFVKNKLKNLNKYPMKVALFNRIPGMMVTDAAVLNNRSYCIKCGVDAKVLRTLSQVMNFTIDVNYDPQGFGNFFKEGKVTGVIGKVVRREVDLAANARFIDTLDQVEYTIPIDAEELCIVVPKAAKKPPWMKIFHCFDRLVWLCIICTEAVTMLFCRTLYFQSWINVFAIFRSQPTTHTQRFYLRYLFLT…	-
DvirIR101	101			01771-ML016753.1	211639-213570	-	0	1932	643	ATGATTATTTTCTTGTTAGTCTTTGAAATGGTAGTAGCGAGCCGAATGTTTCTTCAAGGGCAAGAAGAAGATGTTCAAACTAGAGTTTCTTTAAGTGAGTGTATTGTAGAAGCTTGCAAAAAATATTTTAACGAACCCTTCCAGGTTATAAGTTACATGCTACCTACAGCTGACATGCAAAATCATGTTGCGTCTTATTTTGTCATAACTCATCAGGTTCTGAGAGCGTTGGAAAGTGAAGCACGATGGAATATCATGATTAAAAGCTTGATTGGAAAAGCTTATCCGTTTAAGTTTGTTACCAAAACCACCGGGTACATCATGCAAATTAGAGGAAGTGGTGAAGTTGCTAATAGTCTAAAGATACTTAAAAAAATATTGGATTGGAACCCCCACGCT…	MIIFLLVFEMVVASRMFLQGQEEDVQTRVSLSECIVEACKKYFNEPFQVISYMLPTADMQNHVASYFVITHQVLRALESEARWNIMIKSLIGKAYPFKFVTKTTGYIMQIRGSGEVANSLKILKKILDWNPHAKFIVVSTTAFDDPVQVATDMTNDMMKYQILNGVIMLSNPENRSVFNVYSWEPYSNRSCGDNYEHTSIDRCSYGNTESDVSWFTNKFPTDFYNCTLKVLYTRWAPFVTIDNPRFKKSSSTDAQGIEVNVINMISEILNLFAVYQEDDLDGYGTVYDNGTTTGGFTLLSNNEADVMIGGYDKSFGKMFYMDTSKTYIQDTLIWCVSHERTDQGLRPMVVILSVEVWIAFGTVFFVTTLVLWCLSKKSTTESSTYKDLTKCFLTTFLVV…	-
DvirIR102FIX	102		FIX	48084-PXJM02528146.1	1-1608	+	0	1608	614	ATGATGTTGATTTTAAGCGTAATATTGTTGTTCATTACAAAAACAGAATTAGAACTATTACCTTTTTCTACAGAGAAAATAAATATGCGTATATCGCTCTCTCAATGTGTTGTGTCTGCAACAAATAGTTTTCTTATAGATAACTATCAAACTGTCTACTATTCTCTACCGTTAGTCGACACTAATGATATAGTTAGTTTAGAAACATACGCATTGCCAAGTTTACATGCGTTGCAAAATGTTACATTACTAATAAAAAGTTTTAAATCTCATACCAAAGGACTCAAAGATAAAACTATATTCAAAAATTTCATTTTACACTTCAGAACCCGAGTTCATTTGCACCAGCAGCTAGACAGTTTGAAAAAAAGAAAATTGTTCAACCCTCATGCCAAATTT…	MMLILSVILLFITKTELELLPFSTEKINMRISLSQCVVSATNSFLIDNYQTVYYSLPLVDTNDIVSLETYALPSLHALQNVTLLIKSFKSHTKGLKDKTIFKNFILHFRTRVHLHQQLDSLKKRKLFNPHAKFLLVSSTIFKDPADLALYVSKYMFYENVVHSVIMTVDPRELTTFHVYSWGPYKSGQCGDNFQVAAKAVDSCSFGKYKYEINWFEHRIPKTFNKCPVRVKYAHAPPLIYQEENQLKGLEIELLSVIAHQLSLTMVYEETSVDEIGHVNSDGEVMGAFKNLENKTADIIIGGYPKEYLWSILFDASHSYTQDAVIWCAPSVPLLDDFQNLFKLMEIRCIFLMALAHLLLSLSIWWSSLNYSEEHHIYKNFVNTFVHSFAFFLGSAMPVA…	Completed using raw reads.
DvirIR103CTE	103		CTE	07677-ML022659.1	26908-27835	+	N/A	928	309	ATGTTTAGGTATTTTATAATAATATTGATATTGAACAAAGTACATACGTACATCAAACCACCAGATCATAATCTAGAAGAATTATCAGTAAATCAATGTTTATCTAAACTCTCAACAATGTATTATCATAACAACAGATCAATTACCATAGCATATCATCAATATTTGAGGGCAGTTGATAGCGTTAGAAGTTTGATACCACTGCTTCAATCCGAATCGAATTGGATGCTGAAGATTAGATCGCCTAATAAGTACTACCAAAAGCTCTTTGTGTATCTAATACAGAGGACCTATGCGTACCAGTTCATACACTACCTACACTCAGAGCGAATACAATCTTCACCAGTATCTCAATCTAACCACTGGCTTCTAGACATCAAAGCTTGGCATCCTATACAA…	MFRYFIIILILNKVHTYIKPPDHNLEELSVNQCLSKLSTMYYHNNRSITIAYHQYLRAVDSVRSLIPLLQSESNWMLKIRSPNKYYQKLFVYLIQRTYAYQFIHYLHSERIQSSPVSQSNHWLLDIKAWHPIQATFLIASFEIVPNSTRINAIFEGLRKKNMFHVLLLIRTVKGTMFDLYIWKPVTQNCQITSGKLIKIDSCAFGKLDKGTRLVFENSDFKNCTIRAGYFEAPPYVKVKKPSQRGNSNENSLSKPILQGLEVQLLNLVTAHLGYNVIYTESKIMGDVWNNLSSFGNFQRLESAEVDIII	C-terminus missing.
DvirIR104	104			11407-ML026375.1	7204-9120	+	0	1917	638	ATGTTGACAACTCAAATCCTAATTACATTTTTGTTATGCCACAGTATTGCAGCTAATCCAGTTATAAATTACAAGAAACTTATCAAACCATTAGTTTCTTTAAACGATTGTTTGGTGACAATCATCAAAACATGTATGGATAAAGGTTATATAACGGTATCCTTACCCCAATTTGGAAATAACATAACTGACCTATTTCCTTATATGTATCCTAAATTTATTCAAAAAGGGAAACGAGCAGTGATGATAATAACTAAAAATGTGCAATATCATGGTTTCAAAAATTATGCAGATATAAGAGAAGCAGCTATAAATTTTGTTATTTTTTTAAATAACTCCGTGGAAGAAGATGTTAACATAGAAGTAAGAACTTGGAATCATGCGAAAGCCAAATTTATA…	MLTTQILITFLLCHSIAANPVINYKKLIKPLVSLNDCLVTIIKTCMDKGYITVSLPQFGNNITDLFPYMYPKFIQKGKRAVMIITKNVQYHGFKNYADIREAAINFVIFLNNSVEEDVNIEVRTWNHAKAKFIIVTQEILKPNSIRIRDLFIDLSKKKILNPLLLAKQCESCKTWELYKWNLSTEVCNEFSGEVVHLEPCLFGKINKKIRIARSMDLKYQNCTIRAGYFAAPPYTAAKTVSGNSVNHGVEMDILHIVAKKLNYDVIYYKSDIMGEMIDDHSGDGNFDKLLNFEVDIVLGGYTKTVVRYRSFDSTMYYIADSLTVCIPFYPVVRNDSVDITRIFGGVTILISIILALILNGVLLYISNVILRRSKFFISPIRVITTVLKITITIACINSI…	-
DvirIR105	105			02062-ML017044.1	43094-44950	-	0	1857	618	ATGTTATTTTTCACAGTTTGTTGTTTCACAATCGTGGTGAATGTAAACGCAAATATAACATTACAATTCATGGATCAAGTGCAAATCCATACATCTCTAAGTGCTTGTGCTGTTCAGATCTGCAAGAAATACTTTGACCACTCATTATTTCGCAGTACTATAGTAGCTTTTGAGAATTACACGCAAGTGTCTCAATTTCAACATATTTTGACTGAAGCACTGTTCAAATATGAAGGAAGCGCGTTTTATCTTTTAAAACTTAGTGATGAATTTCTAGTTGACAAACATACACAGCGAGACTTTAAACATATAATTATAGAAATGAACTCTTTACAGGAACTTACCATTTCGATTAAGAAATTAAAGAAACTCTACAGTTGGGACACAAAAGCAAATTTT…	MLFFTVCCFTIVVNVNANITLQFMDQVQIHTSLSACAVQICKKYFDHSLFRSTIVAFENYTQVSQFQHILTEALFKYEGSAFYLLKLSDEFLVDKHTQRDFKHIIIEMNSLQELTISIKKLKKLYSWDTKANFLILSHQSFNKTNEKADEIFNILWGEDINKAVIILLNAHANFSFNVYSRSPFVSQTGQSPVSDTCTGGVFRKGRKLYHNFFPTRKSDWAVRVRYFPWPPYAIVSDKNNTLNSKCPGFEVDLLNSLSEYSNVDISFEPTGINQPRGDCWSNGTLTREFQDLFEKQYDILIGSYAVSYERMLYFSTSFPTHEESLIWCVPNKHVFVYSNTVNSGVLGLVVLTSIALAVLTWLVNRRRSRKTKYRRSFGDIVYAAFSIFLGIGIPRLPKT…	-
DvirIR106PSE	106		PSE	00115-ML015097.1	784386-785836	-	N/A	1451	482	NCCGAACCAATTGATTACACAAAAGAGATTGCCAATAAAATATTTGATCTACTTTTAGAAGAAGGTATCATACAGGTGCTAGTGCTTTTCCAAGATGACAACCATTTAAATCTGATTAAATTGTACCACTATATTCTTTTTAAAAGCTATCGTGTTAAAATCGATGCCTTCTCTTTTAAAGTAGTGGAATATTCGTGTGAAAACGGCAAAACATCCGAACAGAATTATAAACACGATAAAATATCTGATAAAATGAGAGAGAGGTTCACCATTAAAACAAGGTTTCAACCAATACCGCCATTTGTAGTAATGGAAAATAACACTGTAAATCCTGATAATCCTGGAATAGAAATGCTTCTTTTGAATACTTTAGCTGAACAATTAAAACTAAAAATCAAT…	?EPIDYTKEIANKIFDLLLEEGIIQVLVLFQDDNHLNLIKLYHYILFKSYRVKIDAFSFKVVEYSCENGKTSEQNYKHDKISDKMRERFTIKTRFQPIPPFVVMENNTVNPDNPGIEMLLLNTLAEQLKLKINHTSSSIHTNTQILTGDVFLNGTVTREFKERHDKKIDIIFGSFFQTYERMLTFSSSALYYQHQLVWCVPRKGDEQNTPTIQKQVLLLVLLCFLILTLLIWMVNQKEKHGYSLYHIIYSSVSIFFAVSIAK*PKTIFLRYLVALLIIFSFLCDNIFTSSITSFLISKKTKLKYDTMKKIYDHNLTTYLLEKSYKFLTQEEIDGIPKALVEQRRIICRDFVRCLEQVAQGDSAFLTFKVFTQYYAPRIDISAIYCFDFLHSIPIGLITR…	Pseudogene. Internal stop, N-terminus missing.
DvirIR107	107			00115-ML015097.1	787056-788936	-	0	1881	626	ATGTTTGTGGTGGCTCTTTTTGTTGAAATATTGTTAGTTTGTTATGCTTACTCGAAATTGAACATTAATTACTCAGAATCACTCACGAATGGATCATCTCTAGTGAAATGCTTGGCAAATATATGTGACACATATTTCAGAGGTGATCAATTTTTTCAAAGCATAACTTTCGTATATGAAAATGCAGTCAGGTTTTCCAAATTTAGAGAATCTATGTGGAAAGCATTACTGGTTCATCCAAAGCATACTTATCTGATCATATCATCGAACAAAGAAATTTTGTTTTTTAAAAAAAGGTTCAAAGATTTTAAAAATATAGTTATAGAATTTACATCATTGGCGGAATTAAGAAAAACTATTTTTAAAATCAAGCAACTGCCTTTCTGGAACATAAGACCG…	MFVVALFVEILLVCYAYSKLNINYSESLTNGSSLVKCLANICDTYFRGDQFFQSITFVYENAVRFSKFRESMWKALLVHPKHTYLIISSNKEILFFKKRFKDFKNIVIEFTSLAELRKTIFKIKQLPFWNIRPNVVVFSTESVKHPKETANKIFDLLLEEGIIQVLVLFQDDNHLNLIKLYHYILSKNYRVKIDAFSFKVVEYSCENGKTSEQNYKHDKISDKMRERFTIKTRFQPIPPFVVMENNTVNPDNPGIEMLLLNTLAEQLKLKIHHTSISHTSSIHTNTQILTGDVFLNGTVTREFKELYDEKIDIIFGSFFQTYERMLIFSSSSSYYQHQLVWCVPRKGDEQSTPTIQKQVLLLVLLCFLILTLLIWMVNQKQKHRYSLHHVIYCSVSIFF…	-
DvirIR108	108			00079-ML015061.1	766565-768574	+	0	2010	630	ATGTTTGTGGTGGCTGTTATTTTTGAAATATTGTTATTCTCTTACGCTGATTCGAAATTGAACATTGATTATTCAGAATCACTCACGAATCAATCATCTCTAAATAAATGCTTGGCAGTTCATCTCAGCAATAAATTTTTTAGAAGCATAACTTTTATATATGAAAATCCATTTAAGTTTTTCCAGTTAAGACAATCCTTGTGGAAAGAATTACTGGATAATCAAAAACATACTTATGTGATCATCTCATCGACCAAAAAAAATTTGTTTTTTGAAAACCAGCTTAAGGATTTTGATAATCTAGTTATAGAGTTTACAGTTTTAAAAGAATTAAGAAAAACTATTCTAAACATCAAGCGATTACCTATCTGGAACATAGGAACGGATTTTTTAGTCTTC…	MFVVAVIFEILLFSYADSKLNIDYSESLTNQSSLNKCLAVHLSNKFFRSITFIYENPFKFFQLRQSLWKELLDNQKHTYVIISSTKKNLFFENQLKDFDNLVIEFTVLKELRKTILNIKRLPIWNIGTDFLVFSTEAVKHPVEVADKIFELLLEEGIIKIRVLLIDEKHLNRIKVYYYYFFQTHYKTDAFSTALLEYSCKNGKNYKTFVRHEISDAIRERFMIQTRFQPSPPFVIVENNTVNPENPGIEMLLMNTLAEQLKLKFNHSSISHTSVISTSTSIPTGNVLLNGTPTREFAELYGKKIDILFGNYFQTYERMLVFASSYSFYQHQLVWCVPRKVDQQTTPTIQKEVLMLFLLCFLLLILLIWLVNSRQKHSRKFRDFLQNIIYSSVSIFFAVS…	-
DvirIR109	109			00079-ML015061.1	778584-780464	-	0	1881	626	ATGTTGCTGATGACTGTTATTTTTCAAATATTTTTATTCTGTTACGCTGATTCAAAATTTGATATTGATTATTCAGAATCACTTACGAATCAATCATCTCTAAATAAATGCTTGGCAGTTCATCTCAGCAATCAATTTTTTAAAAGTATAACTTTTATATATGAAAATACATTTGAGTTTTTCCAATTAAGACAATCTATGTGGAAAGAAGTGCTGGGTCACCAAAAACATACTTATGTGATCATATCGTCGAGCAAACAAATTTTGTTTTTTGAAAACCAACTCAAAGATTTTGATAATTTAATTATCGAATTTACAGTATTAAAAAAATTGAAAAAAACTATTTTAAACATGAAGCGATTTCCTTTCTGGAACATAAGAGCGAACGTTTTAGTCTTT…	MLLMTVIFQIFLFCYADSKFDIDYSESLTNQSSLNKCLAVHLSNQFFKSITFIYENTFEFFQLRQSMWKEVLGHQKHTYVIISSSKQILFFENQLKDFDNLIIEFTVLKKLKKTILNMKRFPFWNIRANVLVFSTEVVKHPREIADKIFQLLLEEGIIRIRVLLLDQHDLNRFKVYHYSLFKTDAFSNSVLEYSCKNGKNSKTHVWHEISDILRERLTIQTKFQPSPPFVIMENNTINPDNPGIEMLLMNTLAKQLKLKFNHTPIRHTSGISTGRSVFRTGNVFLNGTTTEEFAELSEKKIDIIFGSAFQTYERMLVFASSNSFYQHQLVWCVPRQEDQQSTPTIQKEVLILLLLCFLILTLLIWLVNRRQKYRIKFGDFLPHIIYSSVSIFFSVSITK…	-
DvirIR110	110			00080-ML015062.1	904714-906573	+	0	1860	619	ATGTGGGTGGCTACTGTTATTTTTGAAATATTGTTATTCTGTTACGCTGATTCGAAATTGGACATTGATTACTCAGAATCACTCACAAATCAATCATCTCTAAATAAATGCTTGGCAGTTCATCTCAGCGCTAAATTTTATAAAAGCATAATTTTCATATATGAAAATGCATTCAGGTTTTTTGAGTTAAGACAATCTATGTGGAAAGAATTACTGGATCACCAAAAACATACTTATATGATAATATCATCGAAAAAAGACATTTTGTTTTCTAAAAACCAGCTCAAATCTTTTAAAAGTGTAGTTGTAGAATTTACAGTATTAAAAGAATTAAGAAAAACTATTTTAAACATTAAGCGGTTTCTTTTTGTGGACGAAAGAACGTCTGTTTTCGTCTTC…	MWVATVIFEILLFCYADSKLDIDYSESLTNQSSLNKCLAVHLSAKFYKSIIFIYENAFRFFELRQSMWKELLDHQKHTYMIISSKKDILFSKNQLKSFKSVVVEFTVLKELRKTILNIKRFLFVDERTSVFVFSTEAVKHPKKIADKVFQLLLEEWIKYTIVLLVDEEQLSSFRIYSYSFFFDSLLLKYSCENGKTSNRAIVLYDGVSAAIKERYTIQTRFQPIPPFIITDNNTVNPDNPGMEMLLMNTLAEQLNLKINHTSISHSSVISTNKLVNIGNVYPNGTATREFKELSDKKIDIIFGSFFQTYERMLYFSSSNSFFQHQLVWCVPRKVDQQSFPKIQIEVLVLFLLCFLILILLIWLVNRREKHSRKYQNFLHYIIYSSVSIFFAVSITKQPK…	-
DvirIR111	111			00080-ML015062.1	908621-910489	+	0	1869	622	ATGTTGGTGGCTACTGTTATTTTTGAAATATTGATATTCCGTTACGCTGATTCGAAATGGGACATTGATTACTCAGAATCACTCACGAATCAATCACCGCTAAATAAATGCTTGGCATTTATTCTCAGGCATGAATTTTATGAAAGCCTAACTTTCGTATATGCAAAGGAGTTCAGGTTTTTTCAATTAATACAAACACTGGGCTATCAAAACCACACTTATGTGATCATATCATCGAACAAAAGAATCTTGTTTTATACAGACCAGCTCAAAGCTTTTAAAACTGTAGTTATAGAATTTACAGTATTAAAGGAATTGAGAAAAACTATTTCAAACACCAAGCGGTTTCTTTACTGGAATATAAGACCTAAGGTTTTCGTCTTCTCTACCGAAGCGGTT…	MLVATVIFEILIFRYADSKWDIDYSESLTNQSPLNKCLAFILRHEFYESLTFVYAKEFRFFQLIQTLGYQNHTYVIISSNKRILFYTDQLKAFKTVVIEFTVLKELRKTISNTKRFLYWNIRPKVFVFSTEAVKDPQKIADKIFQLFVEEGFIKIRVLLLDEKHLSRFKVYYYTFIKADAFPNYQVKYSCENGKISKPRYEYDEISETMKKEFTIQTKFEPIPPFIIMENNTVNPGNPGMEMLLVNTLAEQLNLKINHTAISHPSVISANTDIDTGDVFPNGTVTGEFKELYDKKIHIIFGSFFQTYERMLYLSPSYSFYQHQLVWCVPRKEDQQSFPEIQTEVLVLFLLCFLILILLIWLVNRRQKHSREYRDFLHYIIYSSVSIFFAVSITKQPKTV…	-
DvirIR112	112			00080-ML015062.1	921081-922958	-	0	1878	625	ATGTTCGTGGTTGCTGTTATTTTTGAAGTATTGTTAGTCTGTTACGCTGATTCGAAACTATACATTGATTACTCAGAATCACTCACGAATCAATCATCTCTAAATAAATGCTTGGCATTTCATCTCGGCGCTAAATTTTATAAAAGCATAACTTTCATATATGAAAATGCTTTCAGGTTTTTTGAATTAAGACAATCTATGTGGAAAGAATTACTGGATCATCAAAAACATACTTACATGATCGTATCATCGAACAAAGAAATTTTGTTTTTTAACAACCAGCTTAAAGATTTTAAATTTCTAGTTATAGAATTTACAGTATTAAAAGAATTAAGAAAAACTGTTTTAAACATCAAGCGGTTTCTTTTTGGGAACGAAAGACGACAGTATGTTTTAGTT…	MFVVAVIFEVLLVCYADSKLYIDYSESLTNQSSLNKCLAFHLGAKFYKSITFIYENAFRFFELRQSMWKELLDHQKHTYMIVSSNKEILFFNNQLKDFKFLVIEFTVLKELRKTVLNIKRFLFGNERRQYVLVFSTEAVKHPKKIADKIFQLFLEVGIRYTRVLLIDEEHLNSFRLYCYSFFRPNDSSSMEYSCENGKTSNTTILLYDGVSAAIRERYTIQTRFQPIPPFIIMENNTVNPDNPGMEMLLMNTLAEQFKLKINHAAISHPLVTSTNSPGRGNVFLNGTATGGFKELYDKKIDIIFGSFFQTYERMLYFSSSYSFYQHQLVWCVPRKENQQSFPKIQIEILVLFLLCFLILILLIWLVNRRQKHSRKYRNFLHYIIYSSVSIFFAVSITKQ…	-
DvirIR113	113			00036-ML015018.1	538544-540352	+	0	1809	602	ATGCTGAATATTTTTATTAAAATATTGTTAATCTGTTGCGTTGAGTCTAAATTGGAACTAATGTTCACAGAAGATTTGTCAACGTACGTTTCAATGAGCAAATGTGTTGCTAAGACGTGTCAGAAATATTTTACCAATTTGGCAGGACAAAATTTATTGATAGTTGTCGAAGAATCAAATAGTACTTCACTATTTCGTTATCTCTTAGAACAAGAAATATCAAAACGTAAAATAATTCCTTACTATATGTTGTGTTTATACAAAGATATTGTTAAATTTGAAACAAAAAAACTGAATTTTGAGTATGTGATTATAGAAATGTCATCCATATCGAAATTTAAGGACATACTTTGTATGATAATCGACCTTCCCAGTTGGAATCCTTTGTCCAAATTGTTG…	MLNIFIKILLICCVESKLELMFTEDLSTYVSMSKCVAKTCQKYFTNLAGQNLLIVVEESNSTSLFRYLLEQEISKRKIIPYYMLCLYKDIVKFETKKLNFEYVIIEMSSISKFKDILCMIIDLPSWNPLSKLLVVSYETFRNASDLASDLIYFLWKKGVRKTAILLPREDDQSSIDAYTTSTFRHDSFFTNSCKHGYFLTQGMLYKNILPRLSSAPIKIKYYPWPPSVITKNKIVDVDRPGIEAKVITTVAERLKVNVTYTSLSTKYPKGTVYANKTLVREFIDLFEKRYDVLAGGYVSTLQRIEFFTPSIFIHKEGLLWCVPKEDEKYFSFHIHKEVMLGLILTFFLLLAIIEWINKHQESNKAKTSFCAVIFNGLAICFSVSVTNFPKTKKLRCFVG…	-
DvirIR114	114			00036-ML015018.1	723655-725466	-	0	1812	603	ATGCTGAATATTTTGATTAAAATGTTGCTAATCTGCTGTGTTGAGTCTAAATTGGAACTAATATTCACAGAAGATTTGTCAACGTACGTTTCAATGAGCAAATGTGTGGCTGAGGTGTGTCAGAGATATTTCACCCATTTGGCAGGACACAATTTGTTGATAGTTGTTGAAGAATCAACTAGTACTTCACTATTTCGTTATCTCTTAGAAGAAGAAATATCAAAACGTAAAATAATTCCTTACTATATGCTGTGTTTATACAAAGACATTGTTAAATTTGATACAAAAAAAGTGAGTTTTGAGTATGTGATTATAGAAATGTCATCTATATCGAAGTTTAAGGACATACTCTGTATGATAATCGACCTTCCCAGTTGGAATCCTTTGTCCAAATTATTG…	MLNILIKMLLICCVESKLELIFTEDLSTYVSMSKCVAEVCQRYFTHLAGHNLLIVVEESTSTSLFRYLLEEEISKRKIIPYYMLCLYKDIVKFDTKKVSFEYVIIEMSSISKFKDILCMIIDLPSWNPLSKLLVVSYETFKNASDLANDLIHFLWKKDITKTVILLPREDDQSSIDAYTTSTFRRDSFFTNSCKNGSFLTQEMLYKKILPRLSTTPIKIKYYPWQPSIITKNNMIDVKRPGIEGKVINTIIKRLKVNVTYTSLSTKYPKGTVYPNRTLIREFIDLFEKRYDVLAGSYVSTLQRLEFFTPSIYIHKDALVWCVPKHDEHSVNFQIQREVMVGLILTFLLLVSIIEWINKHQESNKLKMPFWTVILNGLAICFSVSVTNFPKTKKLRCFVG…	-
DvirIR115	115			00036-ML015018.1	742713-744539	+	0	1827	608	ATGCTGAATATTTTGATTAAAATATTGTTAATCTGTTGTGTTGAATCTAAGCTAGAACTAATTTTCACAGAAGATTTGTCAACGTACGTTTCAATGAGCAAATGTGTCGCTGAGGTGTGTCAGAGATATTTCACCAATTTGGCAGGACATAATTTATTGATAGTTGTTGAAGATCCAACTAGTACTTCACTATTTCGCTATCTTTTAGAACAAGAAATTTCAAAACGAAAAATAATACCTTACTATATGCTGTGTTTATATAGAGATATTGTTAAATTTAAAACTAAAAGAGGGAGTTTTGAGTATGTGCTTATAGAAATGTCATCCATATCGAAGTTTAAGGACATAATTTGTATGATAATCGACCTTCCTTGTTGGAATCCTTTGTCCAAATTTTTG…	MLNILIKILLICCVESKLELIFTEDLSTYVSMSKCVAEVCQRYFTNLAGHNLLIVVEDPTSTSLFRYLLEQEISKRKIIPYYMLCLYRDIVKFKTKRGSFEYVLIEMSSISKFKDIICMIIDLPCWNPLSKFLVVSYETFKNASDLANDLIHFLWEKDITKTAILLPREDDQSSIDAYTTSTFRRDSFFTNSCKNGSFLTQEMLYKKILPRLSSTPIKIKYYPWPPSVITKNNIFDVDRPGIEGKVINTIIRRLKVNVTYTSLSTKYPKGSVYPNRTLVREFIDLFEKRYDVLAGGYVSTLQRIEFFTPSLFIHKEGLLWCVPKHDEKSVSFHMQKEVMLGLILTFFLLLSLIEWINKHQESNKLKTSFWTVVLNGLAICFSVSATNFLKTKKLRCFVG…	-
DvirIR116	116			00036-ML015018.1	750057-751862	+	0	1806	601	ATGCTTGTTATGATGATTATCAAGTTATTTTTATTAGCATCTGCAAAAACAATGCTACTCATCGACCCCCTAAGAGATTTCAGCAGTGAACAGTCTTTGAATAGTTGTGCAGCTGAATTGTGCGGAACTTATTTAAACGACTCATTTCATAGAAGCGTTATTGTGATTTTCGAAAATTCTGCAAAATTTTCGACTTCTCGTTCGTATTTAGTCACCGAATTATCCAACGAAAACAAACCATACTACATAATATCTTTGACGAAACCAATATTGAATTTCAGAAATATATCACGAAGGATATTTCAACATGTTTTGATAGAAATGTCTTCTGTCAATTCATTTAAAGAAATTATTGAAAGATCAAAACTTTTACCAACTTGGAATCCCAAAGCAAACTTT…	MLVMMIIKLFLLASAKTMLLIDPLRDFSSEQSLNSCAAELCGTYLNDSFHRSVIVIFENSAKFSTSRSYLVTELSNENKPYYIISLTKPILNFRNISRRIFQHVLIEMSSVNSFKEIIERSKLLPTWNPKANFLIVSFTAFENSKVIANKVFTLLWKEDIVPIAVLLLDQNNTKDFNIFTKSFFYDLNVDVPTTTLCGRLAKGTVLSKNKLKKNTFRTVRAKLYPFPPFVIYDDNLNVKISGIEIKLLEILSQALKLTIEYSLSDPSCPKGEAYNNGTITREFKELFDKKYDLIFGGYATSYGRILYFDLSFSYYYDELMWCAPSRKFYGHKLKIQRVVILLGLLLLVVLLGLIWHASINKQRLKFGTSIEDIVLKSYAICLYIAITRLPKTDRLRYLV…	-
DvirIR117	117			00036-ML015018.1	756557-758359	+	0	1803	600	ATGCTGCTTCCAATAATCGGATTATTTGTAATTGCTTCAGTTGAAGCCTTATTGAATATTGAGCCATTGACAGACTTACGTACCGTACAGTCACTAAACATGTGTGCTGCTGAACTATGCCGTGACTATTTTAGAGACCAATTCCATAAAAGCCTTCTTGTCATTTTCGAAAGTTCTACTAAAGCTATACCTTTTCGTTCATCGTTATTAAAAGAACTAACCAATGAAAAAATGCCGTATTACATCTTAACTCTGTCGAGGCGAATACCACATTTTAGAAAAAAGTATACAGGTATACTCAAATATATATTACTAGAAATGTCGTCCCTTGATAAACTTAAAGAAAGCATTAGTACAATGAGAGTACTACCAGGTTGGAATCCCAAGGCGAATTTTTTA…	MLLPIIGLFVIASVEALLNIEPLTDLRTVQSLNMCAAELCRDYFRDQFHKSLLVIFESSTKAIPFRSSLLKELTNEKMPYYILTLSRRIPHFRKKYTGILKYILLEMSSLDKLKESISTMRVLPGWNPKANFLIVSFTVFENSKVIANTIFNLLVKDDIVPIAVLLIDQINTKDFNIFTTVLNTEAPSSIACRRAVKGDATYNEIAFSDNTFKTVRAKFYPSAPFVIHNGTTFDVKHPGIEIKLLQTIAKICNLNVEYYLSDPKYTRGEVFKNGTPTKEFKELHEGKYDVILGGYIITYPRAMYFNPSVPYSPGYLLWCVPNNPYYKYSINIQRVVLVVGPLILILLVVFIWYANKSKQPRLKFGTSVEGIILNSFSICIFVPIPRLPKTDRLRYLVGL…	-
DvirIR118	118			00036-ML015018.1	779666-781495	+	0	1830	609	ATGCTGGTTCTCATAATCGGTTTATTTCTAATTGCATCAGCTGAATCAATATTAAACATTGACCCCTCAACAAACTTAAGTACCGTACAGTCATTAAATATGTGTGCTGCTGAACTGTGTCGAAACTATTTTAGAGACCAATTCCATAAAAGCGTTATTGTCATTTTTGAAAACTCTACTGAAGATATACCTTTTCGTTCCTTGTTGTTAAAAGAACTAAGCAATGAAAAAAAGCTGTACTACATCTTAACTCTATCGAGGCGAATACCATATTTTAGAAAAAAGTACACAGGTATACTCAAATATATATTATTAGAAATGTCGTCCCTTGATAAACTTAAAAAAAGCATTAGTACAATGAGAATACTACCAGGTTGGAATCCCAAAGCAATTTTTTTA…	MLVLIIGLFLIASAESILNIDPSTNLSTVQSLNMCAAELCRNYFRDQFHKSVIVIFENSTEDIPFRSLLLKELSNEKKLYYILTLSRRIPYFRKKYTGILKYILLEMSSLDKLKKSISTMRILPGWNPKAIFLIVSFTVFENSEVIANTIFKLLLKEDIVPIAVLLIDQNNTKDFNIFTTVLNSEASTSIACRQVVKEDTIIYSETAFSDNTFKTVRAKFYPFPPFVIHNGTSFDMKHPGIEINLLQTLAQTCNLNVEYYLSDPKDTKGEVFQNGTLTKDFKELHENKYDVILGGYVITYPRSLYLNPSVTYSTDELIWCVPNSQYYKYNINIKRVVLLVGLLIFVVLVVFIWYANIRKEPRLKFGTSIEGIILNSFSICVFVPIPRLPKTGRLRYLVG…	-
DvirIR119	119			01097-ML016079.1	405333-407129	+	0	1797	598	ATGTTTGTTCTGATTGCTCCGTTATTTTTAATATTATCTTCTGCTGAAGCAATATTAAATATTGATACACTTACAGATCTGAGTACTGAACAGTCATTAAGTAGTTGTGCTGCTGAATTGTGTCGATTCTATTTTAGGGACCAATTTAATGAAAGCGTTATTGTGATTTTCGAAAATTCTACGAACTTTTCGCCTCTCCGTTCATTTTTAGTCAATGAATTAGCCAATAAAAATAAACCTTGCTATATAATATTTTTGAACAAATCAATATTAAGAAGCAAATCAACAAGAGTGTTCAAACATCTATTAATAGAAATATCATCTGTCGATAAATTCAAAGAAACTATTGAAATGATCAAAGTGCTACCTAGTTGGAACCCTAAAGCTAACTTTTTAATT…	MFVLIAPLFLILSSAEAILNIDTLTDLSTEQSLSSCAAELCRFYFRDQFNESVIVIFENSTNFSPLRSFLVNELANKNKPCYIIFLNKSILRSKSTRVFKHLLIEISSVDKFKETIEMIKVLPSWNPKANFLIISFTAFEDSKVTSNIIFTILWKEAIVPMAVILIDQKNLTNFNIFTRSSMYDLNIDISELNICRRFRGENITYDKIVTKKMDTFKKVRVKFFPWPPFSMYDGQPGIEIRLIETLAKTCKLTVEYYEIDPRYPSGEVFANGTLTKEFKELSDNKFDIIFGGYKLTYGRILYLSPSISYYYDELLWCVPSKKYYQVNIYIQKMVILLSLLILLVLIVLIWYTNRSEEPKLRFDASIDGIVVKAFAICLHIAITRLPRTGRLRYFVGLLV…	-
DvirIR120	120			01097-ML016079.1	430787-432580	+	0	1794	597	ATGTTTGTTCTGATTGCCCAGTTATTTTTAATATCTTCTGCTGATTCAATATTAAATATTGATCCACTTACAGATCTGAGTACTGAACAGTCTTTAAGTAGTTGTGCTGCTGAATTGGGTCGATTCTATTTTAAGGACCAATTTAATGAAAGCGTTATTGTAATTTTCGAAAATTCTACGAAATTTTCATCGCTGCGTTCATTTTTAGTCAATGAATTAGCCAATGAAAATAAACCATACTATATAATATCTTTGAACAAATCAATATTAAGAAACAAATCAGGAAGAATGTTCAAACATCTATTAATAGAAATGTCGTATGTCGATAAATTCAAAGAAACTATTGAAATAATCAAAGTACTACCTAGTTGGAACCCTAAAGCTAACTTTTTAATTATA…	MFVLIAQLFLISSADSILNIDPLTDLSTEQSLSSCAAELGRFYFKDQFNESVIVIFENSTKFSSLRSFLVNELANENKPYYIISLNKSILRNKSGRMFKHLLIEMSYVDKFKETIEIIKVLPSWNPKANFLIISFTTFEDSKVTANTIFTMLWKEDIVPIAVILIDQKNLTNFDIFTRSSMYDLSVDISQLNICGRLRRENITYDKIVMRPIDTFKKVRAKFYPWPPFTFDLKKPGIEIRLIDTLAKTCKLTVEYYEIDPKYPSGEVFDNGTLTKEFKELADNKFDIIFGGYTLTDERILYLSPSVSYYYDELLWCVPNKERYQYNIYIEKIVILLGLLILLVLIVMIWYTNRSEEPKLRFDSSIDGIVLKAFAICLHITITRLPKTGRLRYFVGLLII…	-
DvirIR121	121			01097-ML016079.1	455007-456830	+	0	1824	607	ATGTTTGTTTTGATTGCTCAGTTATTTTTTATACCTTCTGCTGAAGCAATATTAAATATTGATCCACTTACAGATCTGAGTACTGAACAGTCTTTAAGTAGTTGTGCTGCTGAATTGTGTCAAATGTATTTTAGGGATCAATTCAATGAGAGCGTTATTGTAATCTTCGAAAATTCTACGAAATTTTCAACTCCCCGTTCATTTTTAATCAATGAATTAGCCAATGAAAATAAATCATACTATATAATAGCTTTGAACAAATCAATATTAAGGAACAAATCAACAAGAATGTTCAAACATCTATTAATAGAAATGTCGTCTGTCGATAAATTCAAAGAAACTATTGAAATAATCAAAGTACTACCTAGTTGGAACCCTAAAGCTAACTTTTTAATTATA…	MFVLIAQLFFIPSAEAILNIDPLTDLSTEQSLSSCAAELCQMYFRDQFNESVIVIFENSTKFSTPRSFLINELANENKSYYIIALNKSILRNKSTRMFKHLLIEMSSVDKFKETIEIIKVLPSWNPKANFLIISFTAFEDSKATANTIFTILWKEDIVPIAVILIDQKNLTNLDIFTRSSMYDLNVNISELSICGRLRRENITYNKIVTRPMETFKKVRAKFYRWPPFTMYDGISFDGSFSLKKPGIEKRLIETLAKTCKLTVEYYEIDPRYPSGEVFANGTLTKEFKDLADNKFDIIFGGYTLTYERILYLSPSVSYYYDELLWCVPSKKQYQYDIYIEKIVILLGLLILLALIILIWYTNRSEEPISRFDSSIDGIVLKAFAICLHIPIPCLPKSNR…	-
DvirIR122	122			01097-ML016079.1	481271-483079	+	0	1809	603	ATGCTCATTTTGATTATTCAGTTATTTTTGATATCTTCTGCTAAAACAATATTACCTATTGATCCAGTTACAGACATAAGTACTGAGAAGTCTTTAAATATTTGTGCTGCTGAATTATCTAGAATCTATTTTAAAGACCAATTTGATGACAGCGTTACAGTAATTTTCGAAAATACTACCAAATTTTTGACACTCCGTTCATTTTTGGTCCACAAATTAGCCAATGAAAATAAAGCATGCTATATAATATCCCTGAAGAAAGCAGTATTGAGTTTTAAGTCAACAACACTGTTCAAACATATATTAATAGAAATATCATCTGTCGATAAATTTAAAGAAACTATTGAAATGGTAAAAGTTTTACCAAGTTGGAACCCCAAGGCAAATTTTTTAGTTGTA…	MLILIIQLFLISSAKTILPIDPVTDISTEKSLNICAAELSRIYFKDQFDDSVTVIFENTTKFLTLRSFLVHKLANENKACYIISLKKAVLSFKSTTLFKHILIEISSVDKFKETIEMVKVLPSWNPKANFLVVSFTKFGNAKVVANILFTLLWKEDIAPIAVLLIDQNNLTDFNIFTRSSIYGTNIDVSVSNTYKGLVRESTTYSKTVFSINKFKKVRAKFYPWRPFVIYNGISFNLKNPGIEVKLIKTLAQIFNLTVEFYGIDTCASGEVFDNGTVTMEFQELANNKFDIIFGGYTLTYGRMLYFNPSVPYYLDELLWCVPSRIYYEFNITIHKEVIFIVLLILLVLISCIWYVDQSTEPKLRFDTSIDGIVLKTFAICLHVTIARLPKTGTLRYFIG…	-
DvirIR123NTE	123		NTE	13043-ML027841.1	4316-5462	-	N/A	1147	376	ATAGTGAATATGGTATGGAAAAAATTACACATGACAGTAAATTATACATATATCCAACCGAATTATGGAATCCTTCGAAGAGACAATTTTACTGGACTTTGGGCCATGTTACTAAATGACAGTTACGATATGTTCAATGGGCTTGTAGTACCGGAAGGTACTGAAATGGGATACTTTGAACCGACTTATGCGCCTTTAGAAGACAGCACATATTTTGCAGTCCCTCTTGTAGTAGAAGATCTTGAAAGATTAACTATATTTCATGCATTTGATAAATACATATGGTTTGCATTAATGATTACATTATTTGGGATAGGCATTTTATATTATGTAGGAAATAAATTGCTCAAGCAGGATATTAGCTATTCAAAATTGGAGTTAGTTTTTATGGTATATCAG…	IVNMVWKKLHMTVNYTYIQPNYGILRRDNFTGLWAMLLNDSYDMFNGLVVPEGTEMGYFEPTYAPLEDSTYFAVPLVVEDLERLTIFHAFDKYIWFALMITLFGIGILYYVGNKLLKQDISYSKLELVFMVYQFQLENPLLKEPKSVTLKIVFIFFLGFVLIINSAYKSKLFNSSVKDNSHPMYESITDIVDKHLNVGLHIVARRIMEQSENAYARYIAKHAVECDTSSFCLNRTAYDQNLCTPKTERSLQYYISKLYINKNGKPMIYIIKSFTVSTSYFSYFFQIGHPLIEMFNKYLMILKENGFIQKIYADFDRSNSLVFMQIHRETFKYVPLTTVELQKVFLIYLIGALLSIVVFAFEYRYEVKFRRKHTFIL	N-terminus missing.
DvirIR124	124			00287-ML015269.1	9299-11041	+	0	1743	580	ATGTTCTTGTTACTTATATTATCCAGTGGATTATTCTTTACTGAAACAAATACTTATTTTATCAATAATGCAAGTATCTTAGAAAGTTGTATAAATTCAGTATTGGAATCCATAAAACAAGACAAAAAGTGTGTATATGTAGTAAATACCGATGTAAGAATTAAAAATTTTCCTATAGTTTTCTATAATAGAAGTAGTAAAATAAGCAGGAAATACACAATATTGCCCGATATATACGTGGTTTCAGGAAACGTTACAGACGTTTTAAATGTTTTATATAAATCAAAAATGTTAGTCAACACAAATTATTTTGTATTTATTTTACAAAAAGTTAACCAAGAATTAAAGAGTGCTCTTAAAAGGTATTTTATTTATAAGGTATTACTTATAGCTTTAAAT…	MFLLLILSSGLFFTETNTYFINNASILESCINSVLESIKQDKKCVYVVNTDVRIKNFPIVFYNRSSKISRKYTILPDIYVVSGNVTDVLNVLYKSKMLVNTNYFVFILQKVNQELKSALKRYFIYKVLLIALNTANSYYEINRISPVDHQVVDICPNPQDLKLKTRDISDSLYREKKFLYINVLYDIDPPFVISDTEGIHIEFLKIISENIKVKLNFIKTQNPTVVTEVSPEFTQNLTYDLYAAPLASTFQAESLSFDLTIRFTEDKLVFITPNILITNQWAIFYGEFKNGVWTYFIILLITLSIVICLIDYLVPEKKSTNILSFIVSVLFEGTVTIYSKKTSITVLFITYQVFVLIFTTIYRSQMFDIMRKDNAYNPIKRRMDIPKFNFKACLPDKFA…	-
DvirIR125	125			00287-ML015269.1	25575-27311	-	0	1737	578	ATGGCCAGTATTCTACGCATTATAGTGTTCATCCATTTAATTACTGCAGAAATATTCGTAAAACAATCTATCAATAATTTACAATATTTAGTAAATGAAATAATAGAATCAGCAGACTGCCAAAAGAAGTTGATTTACGTTATAGATACTCCTGTAAGAATTGTCAATTATCCTGTGGTTTTATTTGACAAAAAAACTAACATGGACAGAAGATTCCACTTTTGTCCGGACGTTTATGTTATAGGGAAAAACATAAGCGATACTTTGGATGTCCTTTATATCTCGTTTGCACTCAATAGTAAAAGCCTCTTCGTATTGGTCGTTGACCAAATTAACAATAGTGTACTGCAGATGATAGATCGATACTACATTTTCAAAGTCGTGTTTTTGAAGAACTTA…	MASILRIIVFIHLITAEIFVKQSINNLQYLVNEIIESADCQKKLIYVIDTPVRIVNYPVVLFDKKTNMDRRFHFCPDVYVIGKNISDTLDVLYISFALNSKSLFVLVVDQINNSVLQMIDRYYIFKVVFLKNLNHSNSYELCTLHTKKLAAKNSTLSLPFCQRVNKVNKFKKIHTDLDNMSIVKKFNEVNILYDIYPPYTTISGGGIHLNFIKIIGHSLKLKTNFIKTNQPTHPTRIPEEFMDNSSYDIFVTLTINRLFENMPVDKTEEISDDTVIFLAPVIIRDGFWNVLYGEYETAVWIYFLVSTVIFYLAFYIVGHILQQDKNASTGLLILSILLQGSTSVQTKSRSFSTLFVVYLMFALIFTTAYKSKMFDIMRVNTSYNVLKTPSDLFKYKIKL…	-
DvirIR126	126			00287-ML015269.1	34773-36479	+	0	1707	568	ATGCTTATACTTTTTATGTTAATCGGTGGTATAATTTTTACAGAAGCACAAATTTCAATTAAAAATAATACAAATATTTTTGAAACCTGTGTAAACAAATTGTTGGATTATATACATCCAGATAAAAAACTCGTCTACGCGGTAAACACAAATATAAGAATTAAAAAATATTCTGTAGTTTTCTTAAGAAGTAATGATATTAGCAAACTTTCAACAAATTTTCCGACTGTATACCTTCTGTCAGGAAATGCGTCAGAAATTTTAAATGACTTACATAAATTGAAAATATTAGACAATTTTTATTATTTTATTCTTATTGTACAGAAAGTGGACCAAGACATAATTAACACTCTTGAACAGTATTTTATTACCAAAGCATTATTTGTCATACTAAATTCC…	MLILFMLIGGIIFTEAQISIKNNTNIFETCVNKLLDYIHPDKKLVYAVNTNIRIKKYSVVFLRSNDISKLSTNFPTVYLLSGNASEILNDLHKLKILDNFYYFILIVQKVDQDIINTLEQYFITKALFVILNSKRDNYEIYKMVSASHQLIDTCPKQKKDPTKIKDKINKVFVKKYDSLNVLYNTDAPFVISSTEGIHIELLNIVAEKINIKLNFIKSKNRTTAIEVSPEFLSNRTYDFYGALLATKPRIETHSLDRTVDITVDKLVFITPNILITKNWTIFYGEFAKLVWAYFFLLLLSIAVVISLIDYLIPGKQQTNILLFLLSLLFEGTVNIYPKKKSIKIIFINYLIFVLIFTSIYKSQMFDILRKNKDYNSIKRRVDILKHNFKVCLPNKAIFD…	-
DvirIR127	127			00287-ML015269.1	54471-56168	+	0	1698	565	ATGCTGATATTTTTTATTTTATTCGGTAGTATACTTTTTACAAAAGCACATATTTCAGTTAAAAACAATACAAATATTTTAGAAAGCTGTGTAAATAAATTATTGGATTTGATAAATCCTGATAAAAAATTCATCTATGCGGTAAATACAAATATAAGAATTATAAAACATTCCGTAGTTTTCTTTAGAAGTAGTGATCCTAACAAACTTTTCACAAGTTTTCCAACTGTATATCTTCTGTCAGGAAATATTTCAGAAATTTTAAATATTTTACATAAATTGACGATATTAGACAATTTAAATTATTTTATTCTTAATGTACAAAAAGTAAACAAAGACATAATGAACACTCTTGAACAGTATTTTATTACTAAAGCATTATTTATCATACTAAATTCC…	MLIFFILFGSILFTKAHISVKNNTNILESCVNKLLDLINPDKKFIYAVNTNIRIIKHSVVFFRSSDPNKLFTSFPTVYLLSGNISEILNILHKLTILDNLNYFILNVQKVNKDIMNTLEQYFITKALFIILNSKRSNYEIYKIVSGTPRLIYRCPKQKENQTKIKDEINKLVEKKYDSLNVLYHTDAPFVISSTEGIHIELLNILAKNINVTLNFVKSRKRTTVVEVSPEFLSNRTYDLYAALLGGLLSNGMHSLDRTVVITKDKLVFITPNILITKNWTIFYGEFTKSIWAYFFLLLLSLSLVISLIDYLIPGKQQTNVLLFLLSLLFEGTVSIYSKKKSIKIVFINYLIFVLIITSIYKSQMFDIIRKNKDYNAIKFRADLLNYNFKTCLPNKHIFE…	-
DvirIR128	128			00287-ML015269.1	75038-76750	+	0	1713	570	ATGTTCTTCCTGACTTTGGTATTAAGTGGGATAATCTTTGCTGAAGCAAATATTTCTGTTAAAACTTATACAAGTGATCTAGAAAACTCTATAAATGAACTAATTAAATCTATAATTATAAATAAACAAATTGTGTATGCCATAAATACCAACATTAGAATCATAAATTATCCTGTAGTTTTCTACAATAGAATTAGTCAATTTAGAAAAATGACAAGAATAATTCCAAATATATTTGTTATTACGGGAAATATTTCAGAAGTTCTAAGTGCGTTATATAATTCAGATATGTTAGATAATTCAAATTATTATATTTTTTATGTACAACATATAGAAAAAGATGTAGTGATGTCCCTTGAGCAATATTTTATTTCTAGAGCCTTACTTATCATGGTAAGC…	MFFLTLVLSGIIFAEANISVKTYTSDLENSINELIKSIIINKQIVYAINTNIRIINYPVVFYNRISQFRKMTRIIPNIFVITGNISEVLSALYNSDMLDNSNYYIFYVQHIEKDVVMSLEQYFISRALLIMVSTSQSCYEIYKMTPDLQLQPNSIDICPKQKDFKIYLNENFKNDILKKTECLKVLYDTFPPFIISSTEGIHIELLNIIGQNMNLKLNFIMTNEHTAHWIPAEFITNHTYDLYTAFFSRDYLPKGYLVDFTNRITEEKVVMITPNILIRKNWKIFYGEFKNSVWLYFIFVLLSLSVVIYLIDYLIPAKQHTDILSFLLSLLFEGTVSARIYIRNKSLKIIFIYYLIFVVIFTTIYKSQMFEILRKNDAYNPIKRRIDIFNFNFKICLLS…	-
DvirIR129	129			00287-ML015269.1	97675-99372	+	0	1698	565	ATGTTTCTCTTGTGTTTGTTATTAAGTGGGATAATTTTTACTGAAGCACATATTTCGGTTAAAAATAATACAAGGAATCTAGAAAACTGTATAAATGAACTAATTAAATCTATAATTTTAAACAAACAAATTGTGTATGTCATAAATACCAACATTAGAATCATAAACTATCCTGTAGTTTTCTACAATAGAATTAGTCAAATTAGAAAAATGTCAAGAATAATTCCAAATATATATATTATTTCGGGAAATATTTCAGAAGTTCTAAGTGTGTTACATAAATCAAATATGTTAGATAATTCAAATGATTATATATTTTATATACAAAACATAGAAAAAAATTTGATAAACTCTCTTGAGCAATATTTTATTTCTAGAGCCTTACTTATCATGTTAAGC…	MFLLCLLLSGIIFTEAHISVKNNTRNLENCINELIKSIILNKQIVYVINTNIRIINYPVVFYNRISQIRKMSRIIPNIYIISGNISEVLSVLHKSNMLDNSNDYIFYIQNIEKNLINSLEQYFISRALLIMLSSKQSYYEIYKMTFDSQLHHKLIDICPKHKDFQIHHNDNLKNVILKKTEYLNVLYDISAPFIVSSTKGIHIELLNIIAKNIKVKLNFVKTKEHASSVHISAEFINNRTYDLYAAILSATLLDKAYLYDVTVRITEDKVVFLTPNILITNNWTIFYGEFKMSVWIYFMLLLLSISIVIYVIDYLIPEKQQTDIISFLLSMLFEGSVTLYTSKKSLKIIFINYLIFVLIFTTMYKSQMFDILRKNNAYNPIKCRKDLLNFNFKICLPSQ…	-
DvirIR130	130			00287-ML015269.1	112073-113764	+	0	1692	563	ATGTTGTTCCTGCTTTTGCTGATAAGTGGAATATTTTTTACTGAAGCATATATTTCTGTTAAAGCTAATGAAATTGAACTAGAAGAATTCATAAATGAAGTAATTAAATCTGTAATTGTTACCAAACAGTTTGTATATGTTGTAAATGTCAATGTCAGAAATATAAATTATCCTGTAGTTTTCTATAATAAAATTTGTAAAGTTACCAAAATGTATACAATGTTGCCAGATATATATATTATTTCAGGAAATATTTCTGAAATTTTAGATGTTTTGCATCAATCACAGATGTTGGCCAATGCAAATTGTTTTATTTTTTATGTACAAAAAGCAGACCAAAATATAATAAACACTCTTGAGCAGTATTTCATTTATAATGCTTTATTTGTTAGGTTACAT…	MLFLLLLISGIFFTEAYISVKANEIELEEFINEVIKSVIVTKQFVYVVNVNVRNINYPVVFYNKICKVTKMYTMLPDIYIISGNISEILDVLHQSQMLANANCFIFYVQKADQNIINTLEQYFIYNALFVRLHPKKSYYEIYKMTPDHQLIEMHPKQKYIKIYEKYDFKKFFLKKYDYLNVLYDAAPPFIISPTKGIHTELFNIIGKHINVHLNYIKTKEPPGTIEISPEFINNRTYDIYGAVFASEYLGEAYSFDLTVRFTEDKIVFITPTVLITDNWTIFYGEFKKPVWICFIILLLTLSLVISLTDYLIPEKPHTEIISFLLALLFEGTVALYTRKKSVKIIFINYLIFVLIFTTVYKSQMFDLMRKSNTYNPIKCRTDMLKFNFKVCMVSKLMVE…	-
DvirIR131	131			00287-ML015269.1	123575-125275	+	0	1701	566	ATGATTTTCGTGCTTTTGGTGTTCAGTGGAATATTCTGTACTGAAGCATACATTTCTATTAAAAATAATGACAGTAATTTAGAAAATTGTATTAATGAATTAGTTACATCTACAATTCCGAGAAAACAGTTTGTATATGTCATAAATACCAATATTAAAATTAAGAATCATCCTACAGTTTTCTATAATACAATAAGTGCAATTAAAAAAATGTCAACAATGATTCCAGATGTATATGTTGTTTCGGGAAATATTTCAGAAATTCTAAATGTTTTACAGAAATCAGAAATGTTAGCCAATACAAATTACTTTGTTTTTTGTGTACAGAACATAGACCAACATAATATAAGGAATACTCTTGATAAGTATTTTATTTCTAGAGCGGTATTTATCACGCTA…	MIFVLLVFSGIFCTEAYISIKNNDSNLENCINELVTSTIPRKQFVYVINTNIKIKNHPTVFYNTISAIKKMSTMIPDVYVVSGNISEILNVLQKSEMLANTNYFVFCVQNIDQHNIRNTLDKYFISRAVFITLNDKNNYYEIYKMTESMQHELIDTCPKHNDIKLYRKQNITIGFLKKFKNLNVLYNIAPPFVISSTKGIHIELLRVIGKHLNVKTHFIKLKKVAGAVGISPEFINNRTYDLYGALFSLRFVGQLNYIDLSVPVTEDKIVLITPRVLLTNNWTIFYGEFSNSVWIYFVVLLISVSLVIFLIDYLIPEKKENDILSFLLYLLFEGTINVHTRKKCVKIIVINYLLFVLIFSTIYKSHMFNILRKDNSYNPIKCRKDILKFNFQTCMPSPV…	-
DvirIR132	132			01324-ML016306.1	8244-9947	+	0	1704	567	ATGCTGCTCTTTTTTCTGTTATCCAGTGGCATACTCTGTACTGAAGCATATATTTATATTACAAATAATTCCAATAGTTTAGAAGATTGTATAAATGAATTATTGGATTTTATAGATCAAGACAAAACATTTATTTATTTGGTAAATACGAATATAAAAATTACAAAATATTCTGCAGTTTCGTTTCGAAAAAGTAGTGATATTTACAAAATTTCCACAATGTCCCCAGATATATATGTTGTTTCTGGGAATGTTTCCGAAGTTATAAATATTTTATATAAACTAGAACTATTAGCCGATTTAAAATATTTCATTTTTAATTTACAAGAAGTAGACCCAGACATACTGAGTATCCTTGAACAATATTTTATTTTTAAAGCCATATTTATCACACTGAAC…	MLLFFLLSSGILCTEAYIYITNNSNSLEDCINELLDFIDQDKTFIYLVNTNIKITKYSAVSFRKSSDIYKISTMSPDIYVVSGNVSEVINILYKLELLADLKYFIFNLQEVDPDILSILEQYFIFKAIFITLNPKKDYYEIYTMTSASYQLIDRCPTQKANKPKIKSKINKLYIKKFSYLNVVYYPDPPFVISSSEGIHVELLNMIAKNINIKLNFIQSKEVPNLIDVTSEFMNNRSYDVYGALFTSKLSIYSYAFDETIRITEDKLVYITPSILVTNNWTIFYGEFPTLIWAYFFLLLLTLSVVISLIDYLVPDKKNTNIVSFLLAVLFEGTVTIYSKKWSIKIIFINYLIFVLIFTTIYKSQMFDIMRKDNAYNPIMHRVDLLKYNFKACFSSQLIV…	-
DvirIR133	133			01324-ML016306.1	30895-32682	+	0	1788	595	ATGGGTATCTTCCTACAAATTATAGTACTTATTTCTGTTAGTACAGCAACTATATTTGAAAAGGTTCCCACCAATAACCTAGAATATTTGGTAAATAAATTAATCGAATCAGCGGACTGCGAAAAGAAGACCATTTACATGGCAGATATTCCGATAAGAACTGTCAACTACCCAGTGGTTTCATTTGGAAGAGAACCTAATGCAGAATACAGGTTCAAGTTTAATGTAGACTTTTATGTCATAGGAAAAAACATCAGTGATAATTTAAATGCCCTTTCTAAGTCACTTTTACTCAACAGTAGGAGCAATTTTATATTGGTAGTTGACCAAATTTCCAATATTGTTTTGAGAATGATAGATCGATATTATATTTACAAAATTGTACTCTTGAAAGTAAAT…	MGIFLQIIVLISVSTATIFEKVPTNNLEYLVNKLIESADCEKKTIYMADIPIRTVNYPVVSFGREPNAEYRFKFNVDFYVIGKNISDNLNALSKSLLLNSRSNFILVVDQISNIVLRMIDRYYIYKIVLLKVNQNKNYELCTLNTKKFAKPNIARSFVCNVMNETNNFENSMKFLQVDLFKKYYTKTFSRINIFCDFYPPYIISPEAGIHVNLLKIISSSLKLKVNFISSDRPTNPLWIPKEFETNHSYDMLATLTCNNQYDDMDVDKTVEITEDISIYLAPVIIREGFWNVLYGEYKTTVWVYFLLTMLMLYLAFYVVNKILKEDRNASTCLFLLGILFEGLFTSVKAKSKAFRALFVFYLIFVVVFTTCYKSKMFGIMSANNSYNIIETPFDLLKYK…	-
DvirIR134	134			01324-ML016306.1	61585-63282	-	0	1698	565	ATGATCCTCTTCATCCTATTATCCAGTGGCATACTCTCGACTGAAGCAAATATTTCTATTACAAATAATTCAAATATCTTAGAAGATTGTATAAATCAAGTTTTGGATTTTATAAATCAAGACAAAAAATTTATTTATTTGGTCAATGCAAATATAAGGATCATAAAATATTCTGCAGTTTTGTTTCGTAAAAGTAGTGATATTAACACAATTTCCACAATGTCCCCAGATATATATCTCATTTCGGGGGATATTTCCGAAGTTATAAATATTTTGTATAAACTAAAAATATTAGACAATTTAAAATATTTTATTTTTAATGTATCAAAAGTAGACAAAGATACATTGAATATCCTTGAACAATATTTTATATCTAAAGCAATATTTATCACACTAAAC…	MILFILLSSGILSTEANISITNNSNILEDCINQVLDFINQDKKFIYLVNANIRIIKYSAVLFRKSSDINTISTMSPDIYLISGDISEVINILYKLKILDNLKYFIFNVSKVDKDTLNILEQYFISKAIFITLNTKNEYYDFYKMTPLSYQLIDRCPTQKENEPKIKRKLNKIFIKKFDCLNVLYDIDPPFVITLSQGIHIELLNMIAKNINVKLNYIKAKNRTNIIDVSSEFINNRSYDVYGALFSSRRSLQSYAFDETIRITEDTLVYITPNILFTNNWTIFYGEFKNSVWAYFVLLLLTLYVVISILDYLVPDKKNTNVLCFLLAVLFEGTVTIYSEKRSTKIIFINYLIFALIFTTIYKSQMFDIMRKDNSYNPIKKRTDLLKYKFKICLISQILV…	-
DvirIR135	135			01324-ML016306.1	94870-96582	-	0	1713	570	ATGCTTTTCTTGTTTATATTATCCAGTGTTATACTTTTGTCTGACGCATACATTCCTTATAAAAGAAATGAAAATATTCTGGAGGGATGCATTAATGAACTATTGGATTATATAGATCAGCAAGGAAAAAAATTGGTATGTGTAATTAACACCAATATCCGAATTAAAAATTATTCTGCAGTTTTCTTTAATGGAATTAATGAAATTAGCAAAATGGCTACAATGTTTCCAGATATATATCTACTCTCAGGAAATATTACAGAAATGTTAAATGTATTGTATCAATTAGAAAGACTAAACAATTTAAAATATTTTATTTTTAATGTACAAAAAATTGACGAAGAAATAATATACACTCTTGGACAATATTTTATTTCTAAAGCACTATTTCTCACGTTA…	MLFLFILSSVILLSDAYIPYKRNENILEGCINELLDYIDQQGKKLVCVINTNIRIKNYSAVFFNGINEISKMATMFPDIYLLSGNITEMLNVLYQLERLNNLKYFIFNVQKIDEEIIYTLGQYFISKALFLTLNPEKGNYEIYKMVSTNYELIDIWQKPKGNALTIKNKINKSVLQNFAYLNVFYDIAPPFIISTREGIHMELLNIIVEGMKVKLNFIKSLKPTIIADISSEFISNRTYDLYVALFAAKFSTGSHSFDETVRITEDTVVFVTPNLLVTNNWTILYGELTYSGWAYFVLLLVILSMVIALIDRLVPEKKHTNVLSFLLSVLFEGTFTLYSKKRSIRILFMNYLIFVLILTTIYKSQMFNIMRSDNAYNPIQCRMDMLKFKFKMCLSTKLL…	-
DvirIR136PSE	136		PSE	01324-ML016306.1	103564-107925	-	N/A	4362	436	ATGGTTCTTTTGTTTCTGTTATCCAGTGGTCTACTCCTTACAGAAGCATATATTTCAGTAAAAAACAATTCAAACATTTTAGAAGGTTGCTTAAATGAATTATTTGATTTTATAAATGAAGAAAAGAAATTTATCTATGTGGTAAATACCGACATACGAATTTTAAATTATACATCAGTTTTCCTTAACGCGTTCCAAGATTGCGGCTGTAATTTTGAATATTTTCCTGGTGTATATCTCCTCTCAGGAAATGTTTCAGAAGTTTTAAGTGTTTTATACAAATTAAAAATATTAAGCAGTTCAAAATATTTTATATTAATTGTACAGAACCAAGATGAAAGTATAATGAACAGTCTTGAACATTATTTTATTTCTAAAGTCTTATTTATTACATTTAAC…	MVLLFLLSSGLLLTEAYISVKNNSNILEGCLNELFDFINEEKKFIYVVNTDIRILNYTSVFLNAFQDCGCNFEYFPGVYLLSGNVSEVLSVLYKLKILSSSKYFILIVQNQDESIMNSLEHYFISKVLFITFNTKKCYYKIFTRTPVGPELVHTCPKRKGIGPATNQLRKKSIKKYYYLNVLYTTDEPYVISTTQ*THIELLNIVAENINIKSNFIKTKEHTTILEVTPEFISNWTYDLYAALFSSRLSTQSHSFEETTSTTEDKLVFLTPNILITDNWTIFHREFTNSVWAYFIILLPILYVIIFLADYLVPENKHTNILSFLLSVLFEGTFTLNSQKRSVKIIFINYLIFVLIFTTVYKSSMFDIMRKDNAYNPIKRQIDLLKYKFKICLPTQALVD…	Pseudogene. Internal stops and frameshift.
DvirIR137	137			01324-ML016306.1	127190-128884	-	0	1695	564	ATGCTTCTTTTGTTTCTGTTATCCAGTAATATACTCTTTACAGAAGCAACTATTGCTGTTAAAAACAACACAAACATTTTAGAAGGTTGCTTAAACGAATTATTAGATTTTATAAATGAAGAAAAGAAGTTTGTTCATGTAGTAAATACCAATATACGAATTTTAAATTATCCATCAGTTTTCTTTAATAGAATTAGTGAAATTAGGAAAATTCCTACAATAATTCCTGATATATACCTTCTCTCAGGAAATGTTTCAGAAGTATTAAGTGTTTTGTATAAATTAAAGATATTAAGCAATTCAAAATACTTTATAGTAATTGTACAAAACAAAGCTGAAAGTATAGTGAAGAGTCTTGAACAATATTTTATTTCTAAAGTTTTATTTATTACATTAAAC…	MLLLFLLSSNILFTEATIAVKNNTNILEGCLNELLDFINEEKKFVHVVNTNIRILNYPSVFFNRISEIRKIPTIIPDIYLLSGNVSEVLSVLYKLKILSNSKYFIVIVQNKAESIVKSLEQYFISKVLFITLNTKKIYYEIYMMASSGPELINICRKQRELEPAINRSEKQCIKKYYYLNVLYRIDEPFVISRTQGIHIELLNIIAENINIKLNFMKTREHSTILEVSPEFISNWTYDLYAALFCSRLGIQSHAFDETIRMTEDKLVFITPNILITNKWTIFYGEFPHSVWAYFIILLLILSVIISLAEYLVPENKPTNILCFLLSVLFEGTFTLNSKKRSVKIIFINYLIFVLIFTTVYKSRMFDIIRKYNAYNPIKRQIDMLKYKFKICLPSKAIYD…	-
DvirIR138	138			01324-ML016306.1	143046-144755	-	0	1710	569	ATGCTTCTTTTGTTTCTGTTATCCAGTGGTATACTCTTTACAGAAGCAAATATTGCTGTTAAAAACAATACAAACATTTTAGAAGGTTGCTTAAACGAATTATTAGATTTTATAAATGAAGAAAAAAAGTTTGTCCATGTAGTAAATACCAATATACGAATTTTAAATTATCCATCAGTTTTCTTTAATAGAATTAGTGAAATTAGAAAAATTCCTACAATAGTTCCTGATATATACCTTCTCTCAGGAAATGTCTCAGAAGTATTAAGTGTTTTATATAAATTAAAGATATTAAGCAATTCAAAATACTTTATAGTAATTGTACAAAACAAAGATGAAAGTATAGTGAAGAGTCTTGAACAATATTTTATTTCTAAACTATTATTTATTACATTAAAC…	MLLLFLLSSGILFTEANIAVKNNTNILEGCLNELLDFINEEKKFVHVVNTNIRILNYPSVFFNRISEIRKIPTIVPDIYLLSGNVSEVLSVLYKLKILSNSKYFIVIVQNKDESIVKSLEQYFISKLLFITLNSKKGYYEIYRTASTGPEIVHICPRRKEIGPAINQLRKKIIKKYYFLNVLYTIDEPFVISTTQGIHIELLNIVAENINVKLNFIKTKERTIVLEVTPEFISNWTYDLYAALFCSRLSTQSHSFDETTSTTGDKLVFLTPNILITDNWTIFHGEFTNSVWAYFIILLLILSVIISLVDYLVPEEKHTNILSFLLSVLFEGTFTLNSKQRSVKIIFINYLIFVLIFTTVYKSRMFDIIRKDNAYNPIKRQIDMLKYKFKICLPTQTLFD…	-
DvirIR139	139			01324-ML016306.1	161110-162810	-	0	1701	566	ATGCTTTTATTGCTTCTGGTATTTAGTGGGATATGTTTTAGTAAAGCATATATTTCTGTTACCAATAATACAAGTATCTTAGAAAGTTGTATAAATTCAATCTTGGATTATATAAAACATGATAAAAATTTCATATATGTGATAAATACCAACATAAGAATTAGAAATGTCCCTATTGTTTCCTTCAATAGAACTACTGACATAGGCATAGTGTCCACAGTATTACCAGATATATACGTTGTTTCAGGAAATGCTGTAAAAGTATTAAAGAATATGTATAAGTCTAAAATGTTGGTTAATTCAAAGTATTTTATTTTTATTGTACAAAATATAAACCAACGTATAGAGAATACTCTTGAAAGACATTTTATTTATAAGGCTTTATTTGTCACATTTAAC…	MLLLLLVFSGICFSKAYISVTNNTSILESCINSILDYIKHDKNFIYVINTNIRIRNVPIVSFNRTTDIGIVSTVLPDIYVVSGNAVKVLKNMYKSKMLVNSKYFIFIVQNINQRIENTLERHFIYKALFVTFNYKKDYYEIFKKTFTSHQLVDVCPKQKQNELKIGRKLNMTFTEKKKFDYLNVFYDIDPPYVISTTEGVHIELLNIIAENIKVKLNFIKSKKRTIATEISSEFIKNHTYDLYGALLSIKFQLQDFAYDLMITITEDKLVFITPNILITNNWAIFYGEFTNSVWAYFIFLLLTLSVIISLVDYLVPEKKNTDILCFLLSVLFEGTVTIYSKKLSIKIIFINYIIFVLILTTIYKAQMFDIMRKDNAYNPIRSRMDIMKFNFKVCLPEKL…	-
DvirIR140	140			01324-ML016306.1	175209-176972	-	0	1764	587	ATGGCTATCTTTTTGCAAATTATGGTGCTTATTCCTTTAAGTACCGCAATCGTATTTCAAAAGGGTCCCACCAATAACCTAGAATATTTGGTAAATAAAATAATCGAATCAGCTGACTATCAAAAGAAGACCATTTATATGGCAGATATTCCTATAAGAATTGTCAACTACCCTGTGGTTTCATTTGGAAGAGAACTTAATTCAGAATTCACGTACAAGTTTAATCCAGATTTTTATGTCATTGGAAAAAACATCAGTGGTAATTTGAAGGCTCTTTCTAAGGCAGTTTTACTCAACAGTAGGAGCAATTTTATATTGGTAGTAGACCAAATTAGCAATACTGTTTTGAGAATGATAGATCGATATTATATTTACAAAGTTGTACTGTTGAAAGTAAAT…	MAIFLQIMVLIPLSTAIVFQKGPTNNLEYLVNKIIESADYQKKTIYMADIPIRIVNYPVVSFGRELNSEFTYKFNPDFYVIGKNISGNLKALSKAVLLNSRSNFILVVDQISNTVLRMIDRYYIYKVVLLKVNQNKNHELCTLHTNKFAKPNIANFFVCNVMNETNNFENSTKFLQVDLFKKYTKIFSHINIFYDVYPPYILLPEDGIHVHLLKIISSSLKLKTNFFASDKPTNPLWIPKEFETNHSYDMLATLTANNLYNDDMDVDKTVEVSEDKEIFLAPVIIKEGFWNVLYCEYKTTVWVYFLLTMLMLYLAFYTVKKILQEDRNASTYLFLLSILFEGVFSSVKAKSKAFRILFAFYLIFVVVLTTCYKSKMFGIMRANNSYNIIETPFDLLKYK…	-
DvirIR141	141			00126-ML015108.1	371190-372893	+	0	1704	567	ATGCTTCTTTTGTTTCTGCTATCCAGTGGTGCCCTCTATATCGAAGCATATATTTCTATTACATATAATTTAAATATTTTAGAAGATTGTATAAATGAGTTACTAGATTTTGTAAATCAAGACAGAAAATTTCTTTATTTAGTAAATACGAACATAAGGTTAATAAAATATTCTGCAGTTTTGTATGGTGAAAGTCGTGAAATTAACAAAATTTCCACAATGTCTCCAGACATATTTGTTGCTTCAGGGAACGTTTCTGAAGTTATAAATGTTTTATATAAGCTAAATATATTATACAATTTAAAATATTTTATTTTCAACGTACAACAATTAGACCAAGATATATTGAGTATCCTTGAACAATATTTTATTTCTAAAGCAATATTTATCCAACTGAAT…	MLLLFLLSSGALYIEAYISITYNLNILEDCINELLDFVNQDRKFLYLVNTNIRLIKYSAVLYGESREINKISTMSPDIFVASGNVSEVINVLYKLNILYNLKYFIFNVQQLDQDILSILEQYFISKAIFIQLNTKKEYYDIYTMTSGSYQLIDKCPTQKANKQKIKSKLNKLFIKKFGYLNVLYAIDEPFVISSSEGIHIELLNMISKNINVKLNFMKAKERNIVIDVTPEFIDNRSYDVYGSLFSSTRSIQSYAFDETIRITEDKLVYITPNILVTNNWTIFYGEFANSVWTYFVLLLLTLSVVISITDYLVPEKKNINIVPFLLTVLFEGAVTIYSKKWSVKIIFINYLIFVLIFTTIYKSQMFNIMRKDNAYNPIKNRIDLLKYKFKMCFGSQIII…	-
DvirIR142PSE	142		PSE	00429-ML015411.1	306321-345812	-	N/A	39492	546	ATGTTATCCAGTGGTGTACTACTTACAGAAGCATATATTTCTGTTAAAAACAGCAAAAACATTTTAGAAGGTTGTTTAAATGAATTATTTGATTTTATAAATGAAGAAAAGAAATTCATCCATGTGGTAAATACCAACAAACGAATTTTAAATTATCCTTTAGATTTCTTTAATAGAATTAGTGAAATTAGAAAAATTCCTACAACATTTCCCAGTGTATATTATATTCTCTCAGGAAACGTTTCAGAAGTTTTACGTGCTTTAAATAAATTAAAAATATTATGCCATAAATACTCTATATTAATTGTTCAAAACAAAGATGAAAGCATAATTAAGAGCCTTGAACATTATTTTATTTCTAAAATTTTATTTATAACACTAGACACCAAAAAAGGTTAC…	MLSSGVLLTEAYISVKNSKNILEGCLNELFDFINEEKKFIHVVNTNKRILNYPLDFFNRISEIRKIPTTFPSVYYILSGNVSEVLRALNKLKILCHKYSILIVQNKDESIIKSLEHYFISKILFITLDTKKGYYEINTMAYGLIYICPTQREIEPAINKSRKKRNNKYYYLNVFYNTNESYVISTTQGIHIELLNIVADNIINVRLNFIKSKQRTNILEVTPESYDLYAALFCSRPENIESDYFDETIRITEDVFITPNILITNKWTIFYGEFTNSVWAYFIILLLTLSVRISLVDYLVPENKIGTNILCFPLYVLFEGTFILYSKKRSVKIIFINYLMVLVFTTVYKSHMFDMITKDKAYNSIKRRIDMLKYKFKISLPSKAVFDSFKISNDPVENYF…	Pseudogene. Fragmented with frameshifts.
DvirIR143	143			00250-ML015232.1	1273158-1274819	-	0	1662	153	ATGTTAACACCTGCTTTTATTCTAGGTGATGTTGATTCCAAGGCTTTGGAAAAGTGTGTTGATCAAATATTATCTGTAAAATTTTCCAAAAATGATCGAATCTATTTAGTGAACACTGATCTGAAAATATCATATCCAGCGATCAATTTTAACACAGAAAAAGAGCAAATTTTTTTGACAACGAAACCAACTATGTACATCATATCCGACAATTTCACAAAAACTGTTCATGAAATTTACGAGGCAAACATGTTTAATCCCCTAGCTTTATACATTTTTGTTTCAGAAAAACTTGATGATAACATGACTAAAGTTTTTCAAATTTATTCTATACAAAATGCTCTAATGGTTACAAATTTTGTTAACATTTCAACGCAAAATTTTGATACGGAGGAACAA…	MLTPAFILGDVDSKALEKCVDQILSVKFSKNDRIYLVNTDLKISYPAINFNTEKEQIFLTTKPTMYIISDNFTKTVHEIYEANMFNPLALYIFVSEKLDDNMTKVFQIYSIQNALMVTNFVNISTQNFDTEEQPVKKRYTIKFLKMCLNYGTVLRVSLQKKSFTNLKILCALSEPYVISTEEGIHIDIIKEIAKNLKIKPTFYKTDLPGHSTRIVEEFNSRNYDVYATPTAIMYPDEYFYTLTDFITEDHWIMVLPRVESTYYLKLIFQEFTLAVWICFLVLLFFVYFLFWLNAKIIPHQQKVSLITVLLPILLDGSANITGRNLFCRTLFIVYLVFATMFTTAYKTKLFVILKDGLSYQLYKSEDDILKYKLKVGIRDMSFTQIYKHSTLPFLSALYK…	-
DvirIR144NTE	144		NTE	00250-ML015232.1	1311695-1313361	-	N/A	1667	554	NGATATTATTTAACTACAGCTTTAGACGCATGTATCAATGAAATTATAACTCCAGGGAGTCCAACAGATGAAAATATTTATTTAGTCAATACAAATATCAGAATATCACGACCTGCTGTATATTACGACACTGAGCAAGAGTTAAAACTTTTCAATAAGAAACCCACTTTTTATATTATTTCAGGGAATATATCAAACAATCTACAAACACTTTACATAAAGGAAAGGCTTAACCGTTATTCTGTATTTATAATAATAATTAAACATTTTAATAGGAATATTTCTGAACTGTTGAAATATTATTTTGTGAACAAAGCTTTGATTGTAACAGATATCATTAATGCTAGTAGACATAATTACAAAACAAATTCCTACAATAGAAATATGCGACATAAGTAT…	?YYLTTALDACINEIITPGSPTDENIYLVNTNIRISRPAVYYDTEQELKLFNKKPTFYIISGNISNNLQTLYIKERLNRYSVFIIIIKHFNRNISELLKYYFVNKALIVTDIINASRHNYKTNSYNRNMRHKYLSLTKCYGHSIYPLNIIGKKKNRRLRAICPFSPPYVNNSTSGLYISIIKLITERLKIKVKYYVSNTSSSSHLMATEFVTRNFDLYVGPLLTVGTEKYFYSKSVFILCDTPIYVFPRREKTNYLRIICDEFSLTIWCWFLGLVTLIHFLFYIFEKIILSGSEIPTFTLLRILLEGGAPIKIKKNSFKILFTTFLLFALIFTTLYKTKMFDILKGGFSYNLYNTEEDILKYGLKVGLTDMAFSIHFKISIDPIQQIIFNNNLLEECGN…	N-terminus missing.
DvirIR145PSE	145		PSE	00998-ML015980.1	522609-524277	-	0	1669	555	ATGTTCTTAATAATTTCTTTTATTCTAGGTGATGTTGCTTCTACGGCTTTGGAAAAGTGTGTTGATCAAATATTGTCTGTAAAATTTTCCAAGAATGATCAAATCTACCTAGTGAATACTGATCTGAAGATATCATATCCAGCAATTAATTTTAACACAGATAAAGAGCTATTTTTTTTTTTAAATAAACCAACTTTGTTCATAATATCCGGCAATTTCGCAAAAACTGTGCATGAAATTTACGAGGCAAACATGTTTAGTCCCCGAGCTTTATACATTTTTGTTTCAGAAAAACTAGATGATAACATGACTAAAGTTTTTCACAGTTTTTCCATACAAAACGCTATAATGGTTACAAATTTTGTTAACATTTCAACGCAAAATTTGGTTACCAAAGAA…	MFLIISFILGDVASTALEKCVDQILSVKFSKNDQIYLVNTDLKISYPAINFNTDKELFFFLNKPTLFIISGNFAKTVHEIYEANMFSPRALYIFVSEKLDDNMTKVFHSFSIQNAIMVTNFVNISTQNLVTKEPPVKKQYYVKFLKMCLNYGTNVLKVSLRKKSFTNLKILCALFPPYIISTEEGIHIDIIKEIAKDLKIKTTFYKTDLPGHTTRIVEEFNSRNYDVYATPTAIMWPDQYFYTLTDFITEDHWVMALPRVENQNYLKLIFQEFTLAVWFWFSVLLFFLYFLFWLNAKILPHQQKVSLITVLLRILLEGSANITANTLFYSTLFIVYLIFATMFTTAYKTKLFVILKDGFAYQLLYKSEDDILKYKLNVGVRDMSFVKIYKYSTLPFVSA…	Pseudogene. Frameshift.
DvirIR146NTE	146		NTE	05121-ML020103.1	57222-58855	+	N/A	1634	543	NGATCTGATGCAAGTACACCTTTAGAAACTTGTGTGAATGAAATACTAACTTCAAGGAATCTAAGTGATGAAAATATATATTTAATTAATACAGATATCAGAATATCGCACCCGGTTATTTATTATGAGACTAAGTACGAATTACGACTTTTCAATAAGAAACCCACTTTATACGTCATTTCAGGGAATATTACAGATACGCTACAAAAACTTTATATAACTGCAAAACTAAACCGTAATTCTTTATTTATAATAATGAGCAATAGTTTCAATGTAAACATATTTCAACTGTTAAAGTATTATTTTGTGAACAACGCTGTTAGTCTAACAAATATTGTTAATGGTACCAAAATTAAGAATGAAATTGGTTTTTACAAAGCGATGCGTTTGAGTCATTGG…	?SDASTPLETCVNEILTSRNLSDENIYLINTDIRISHPVIYYETKYELRLFNKKPTLYVISGNITDTLQKLYITAKLNRNSLFIIMSNSFNVNIFQLLKYYFVNNAVSLTNIVNGTKIKNEIGFYKAMRLSHWSLDKCHKNNIYLVEISNNKKYHLKKLKVLYQSSPPYIINSTSGIYISIINIIAERLQIKVKYYKSNMSISAHKVSPEFLTRNFDLFVGPVYMASTEKYFYSKSVFITCDRSIYVFPKIVKQNYLMIIFQEFSLTLWCWLLLVITLIYFLFFVFEKLLLHQSKMPTYILLLSILLEGTAPVHIKNISCKILFTTFLIFTIIFTTLYKAKMFDIMKEGLSYNLYNSEEDILKYRLKIGVRDISILKLFNFSVHPFESAVYEQHLFEEC…	N-terminus missing.
DvirIR147PSE	147		PSE	00799-ML015781.1	2590-4518	+	1|2	1929	550	NGATCTTATGCCAGTACACCGTTAGAAAAATGCGTCAATGAAATAATAACTTCCAGAAATCTAAACACTGAAAATATTTATTTAATTAATACTGATATCAAACTATCACGACCTGCTATCTATTATGATGTTGCATACGAATTACGTCTTTATAATCAGAAACCAACTATTTATATTATTTCAGGAGATATTACAAATATACTACACAAACTATATATAACTGACAGACTAAACAATAATGCTTTAGTTATAATAATCAACGAAGGTTTCAATATGAATATTTTTGAGCTTCTGAAATATTTCTTTCTGAGCAAAGCTATTATTCTCACAGATAACACTAATAGTAACACAATTAAAAATAAACCAAATTTACATAGCACGAATCTGAGCATTAGTCAT…	?SYASTPLEKCVNEIITSRNLNTENIYLINTDIKLSRPAIYYDVAYELRLYNQKPTIYIISGDITNILHKLYITDRLNNNALVIIINEGFNMNIFELLKYFFLSKAIILTDNTNSNTIKNKPNLHSTNLSISHSPFNTTCYESNIYLPTTSHIIFRKLKALYPSAPPYVFNSRSGIFISIINIIAERLKIEVQYYASNVSLAAH*FDPKFLTRNFDIYTGPVYMGVTEKYFFSKSIFINYDLPIYVFPRIQKRNIFKIICKEFSLHVWFWFLSLIAVLYLMFLIFERIIFSKSKISTYILLLSILLEGIAPVNIKNTSFKILFTTFLIFTIIFSTLYKAKMFGVMKEGLSYNLYNSKEDILTYELKVGLRDISLSVLYRLSTNPFERAVYDKNLVEECG…	Pseudogene. N-terminus missing, internal stop and missing splice site.
DvirIR148NTE	148		NTE	00799-ML015781.1	25866-27508	-	N/A	1643	546	NGGTCTTACTCCAGTACATCGTTAGAAAAATGCGTCAATGGAATAATAACTTCCAGAAGTCTAAATGATGAAAATATTTACTTAATTAATACAGATATCAGACTATCACGACCTGCTATCTATTATGACATTGCGTATGAATTACGTCTTTTTAATCAGAAACCAACTTTTTATATTATTTCAGGAAATATTACAAAAATACTACACAAACTATATATGTTTGACAGACTAAACAACAATGCTTCAGTTATAATAATCAACGAAGCTTTCAATACCAATATTTTTCAGCTTTTGGAATACTACTTTTTGAGCAAAGCTATTATTCTTACAGATAACACTAATGGTAACACAATTAAAAATAAACCAAATTTGCATGGCACGAATCTGCGCCCTAGTCAT…	?SYSSTSLEKCVNGIITSRSLNDENIYLINTDIRLSRPAIYYDIAYELRLFNQKPTFYIISGNITKILHKLYMFDRLNNNASVIIINEAFNTNIFQLLEYYFLSKAIILTDNTNGNTIKNKPNLHGTNLRPSHSAFNTTCYDNNIYLTETSHLVFQKLKALHPFAPPYVFNRTSGIFTSIINIIAERLKIKVQYYASNVSLASHRLDPQFLTRNFDLFVGPVYMAVTETYYFSKSIFITYDPPIYVFPRIQRRNIFKIICKEFSLLVWLWFLSLFALLYFMFFIFERLTFSESKISSTYILLLSILLEGTAPVRIKNISLKILFTTFLIFTIIFSTLYKAKMFDIMKEGFSYNLYNSKEDILKYRLEVGLRDISFAEIYRLSTSSFERAIYHNHLFVEC…	N-terminus missing.
DvirIR149	149			00244-ML015226.1	22286-23968	+	0	1683	560	ATGAATATTCCTATTTTATTCCTGGTATTCGGTAACGCCATGATGGATTCTTTTAATATATTACCAATGTATAGCGATGATACACAAAAGTGTGTAAATCATTTACTTAACCTAACAGTAAATCATAAGGATATAATTTACCTGATTAACACGGATATACAGGTTTCTTACCCCGTTGTTTGTTGTAATACCAACCAAAAGTTAGAAATTTTTACTCTACAAATACCCTCTTTATATATTATTTCAGGAAATCTTACAGAAGTTTTTAGACGCCTTTATGAACGTTCTGTACTTAACTCTAGGGGCAAGTATATCTTAATAGTGAATGTAACTAGCACCAACTACATAGACATTTTTAATAATTATTATTTAAACCAAGTTATATTGCTCAATATCAAT…	MNIPILFLVFGNAMMDSFNILPMYSDDTQKCVNHLLNLTVNHKDIIYLINTDIQVSYPVVCCNTNQKLEIFTLQIPSLYIISGNLTEVFRRLYERSVLNSRGKYILIVNVTSTNYIDIFNNYYLNQVILLNINGNVLYLLSACSSRLCYKEQGTCENIESTEGFFKRQSLVKQTKLDVTWSAYAPFVLNQTQGIHIEIINIIASNMNLEINYIETPIFLNPYQVEPKFKENMYDLSSLPYCNDTSQFDKTVLCTDDKTAYIVPRIIVSRTWQIFFIEYHITVWCLFVLMIVSLYVVLKLYIALIPNKGKVSIFNITFGILLEGSCPYRTNKISLKLLIINYTLFCLLFTTVYRGKMFDIMKTELSSQMITTKEDILKYELKIGLPDDTFLGVYKMSTDP…	-
DvirIR150	150			00244-ML015226.1	33002-34801	+	0	1800	569	ATGAAGAACGTATTACAAGTACATTTATATATGAGTATGATCTTACATAGTTCTTGTAATAATTCTTTACTAATTCTTGAAACATATGAAAGCGATGATACTGCAAGATGTGTTAAAAATATCGTAAGATCCACTGTACATCCTACAGATGTAATTTATTTGATTGATGTAGATATTAAAATAAACTCTCCTGCTATTCAATTAAACACTCATAAACCCATTAAAAAGGTTCTACATTTGGAACCCACTGTATACATTATATCTGGAAACATATCTGCGGTTGTTCAAAAACTGTCGAAGAACATGATACTTAATAATAGAGCAAAATTTATATTAATCTTAACCAAAATTGACACAGAGAGCATAAGTGTATTCAACCAAAATTTTTTTCGTAAAATT…	MKNVLQVHLYMSMILHSSCNNSLLILETYESDDTARCVKNIVRSTVHPTDVIYLIDVDIKINSPAIQLNTHKPIKKVLHLEPTVYIISGNISAVVQKLSKNMILNNRAKFILILTKIDTESISVFNQNFFRKILIIIIGNMDVYTCSSDWCFSTGELCSEIKSTKHFFKKRSLNKITELDATWRPFEPYLISPTEGLHTELINMITSHLHLNVNYIETQDRVNPMAVESEFKENRYDFSFMPYLDDTTQFDKTITFTEDKSVYIVPRIIVNNEWQIFYREFHNNVWICFGVLILSLYMVIKLIFLVVPSPNNASVLEIIIGILLGGGGQVNTRSVSLKLLLTLYIFFSLLFSTTYRSKMFDIMKTDLSHELITSKDDVLKYNFKMGLAGESFVQLFKLS…	-
DvirIR151	151			00244-ML015226.1	44062-45729	-	0	1668	555	ATGAAAAGTCGTTGTATATTCTATATATTTATTATGCTTATTTCTCCAGTTGATTTCCTTAAAGATAATGCACAAAAGTGCATTAACAGTGTACTGCTTGCTTCTGATATGTCAGACGAAGTTATTTATGTAGTCAACCTAAACTTTATATTTCAAGTACCAGTCATATACTATAACACCAATCATAATTTTACAAGGAATTTTTATAATAAACCAACAACATTTATTCTAGCAGGTAATGTTTGTGAGACTTTAGAAAATCTTTACAATCAAACACTGTTTAACAGTAGAGCCAAATTTATAATTTTAGTCGCCAAAATAAGTAAAAAGTTTTACAAAACACTAGACGATTACAATATATATAAAGTACTCGTGATTATTAAGAGTACGATGCAAATG…	MKSRCIFYIFIMLISPVDFLKDNAQKCINSVLLASDMSDEVIYVVNLNFIFQVPVIYYNTNHNFTRNFYNKPTTFILAGNVCETLENLYNQTLFNSRAKFIILVAKISKKFYKTLDDYNIYKVLVIIKSTMQMFVYQTSKKSNYQMVPLTSTCSALKINVLTTEKTEISTLKTMYALTPPGIINKKEGTYIEIVNIILLNMNVTMDFVKTENYDTLSVPSQFKTGKFDFFIAPISEHMIQSDILLDKTITVNLDVPVFVVPRVTKPKNIWHIFYEEFSMVVWLCFFTVAFVLYWLFMYFYKRVEMNQNVDMYIAMISILFEGCTNLHIKSVGLRLLLVNYLIFCLILTTVYKTRMFDIMIKDIPSELFEKSQDIWKYSNFRMCFPNAALFYIFNTSGYP…	-
DvirIR152	152			00244-ML015226.1	57473-59134	-	0	1662	553	ATGAAACGTCATTGTATACTCTATATAATTATTATGCTTTTTTCTCCAGTTGATTTCCTTAGAGATAATGTCCAGAAGTGTATTAACAGTATACTGCTGGCTTCTGTCATTTCAGACGAAGTTATTTATGTAGTCAACCTTAATTTTATATTGCAAGTACCAGTCATATACTATAACACCAATCAAAATTTTACAAGGAATCTTTATAATAAACCAACAACATTTATTCTAGCAGATAATGTTTGCGAGACTTTAGAAAATCTTTACAATCAAACATTGCTCAGCAGTAGAGCCAAATTTATAATTTTAGTCGCCAAAATAAGTACAAAGTTTTACAAACTACTAGACGATTACAATATATATAAAGTGCTCGTTATTGTTGAGAGTACGATGCAAATG…	MKRHCILYIIIMLFSPVDFLRDNVQKCINSILLASVISDEVIYVVNLNFILQVPVIYYNTNQNFTRNLYNKPTTFILADNVCETLENLYNQTLLSSRAKFIILVAKISTKFYKLLDDYNIYKVLVIVESTMQMFVYQTSKKGNYQMMPLTLTCSGLKINDLTTGTAEISTLKTMYVIAPPVIVNARKGTYVEIVNTIMLNMNVTMDFVKTENYDTFSVPSQFKTGKFDFFIAPISEHMIQRDVLLDKTSTVNIVARVFVVPRISKPKNIWNIFYEEFSMVVWLCFFTVAFVLNLLFMCFYKRVEINQNVDIHIAMISILFEGCATLHIKSVGLRLLLVNYLIFCLILTTVYKSRMFDIMIRDIPSELFEKSQDIWKYSNFRMCLPNAAVFSIFKVSGYL…	-
DvirIR153	153			00244-ML015226.1	215628-219583	+	1|1	3956	554	ATGAAACGTCGTTGTATATTATATATAATTATTATGCTTTTTTCTCCAGTTTATTGCCTTAGAGATAATGCCCAGAAGTGCATTAACAGTGTACTACTTGCTTCTGATATTTCAGACGAAGTTATTTATGTAGTCAACCTAAATTTTATTTTACAAGTACCAGCCATATACTATAACACCAAGCACAATTTTACAAACAGTCTTTATAATAAACCGACAACATTTGTTTTAGCGGGTAATATTTATGAGACTTTAGAAAAGCTTTACAATCGAACATTGCTCAGCAGTAGAGCCACATTTATAATTTTAGTCGCCAAAATCAGTCCAACGTTATACAAAATGCTAGACGATTACAATATATATAAAGTTCTCCTTATTGTTGAGAGTACCATGCAAATG…	MKRRCILYIIIMLFSPVYCLRDNAQKCINSVLLASDISDEVIYVVNLNFILQVPAIYYNTKHNFTNSLYNKPTTFVLAGNIYETLEKLYNRTLLSSRATFIILVAKISPTLYKMLDDYNIYKVLLIVESTMQMFVYQTSKKGNYQMMPLTLNCSALKINELTTGTTEISTLKTMYVHIPPGIVNEKKGIYLKIVNTIIPTMNVTMDLVKSRENYDVFFVPIQFKTDKFDFFIAPISEHMIQTDVLLDKTTTINIDEPFFVVPRISKPKNIWNIFYEEFSMVVWLCFFAVAFVLYLLFMYFYKRVEINQNVDMYIAMISILFEGCTNLYIKSVGLRALLVNYLIFCLILTTAYKTRMFDIMIRDIPSELFEHTEDIWKYPNFRMCLPSATLFYIFNASGY…	-
DvirIR154	154			00814-ML015796.1	608074-609708	+	0	1635	544	ATGAATTGTTTAATGCAACATATTTGCTTACTATGGTTTATGTCTACTAGAATTGCCTATTCTTATTGTAATTTTTCCATATTTAAGCCAAGCCATGCGCATGAAGGAACAGAAACTTTGATCAATAATATATTAACTTCATCTGAACTGAACGACGATCTCGTTTATATAATTAATACAGATATTAAATTAACTTTTTCGACAATTTATTACAATTCGGAAAAGCAAATGACCATGTTATGTAAAACTCATCCGAGTGTTTACATTATTTCAGGAAATGTTACCAAAATCTTGCCCTCACTAAATGAATTGTCCGTCCTCAATAGTAGGGGATTATTTATTATTATATGTACCGCAATTAATAACGACGATAAGTATATTTTAGAAAAATATTTCATA…	MNCLMQHICLLWFMSTRIAYSYCNFSIFKPSHAHEGTETLINNILTSSELNDDLVYIINTDIKLTFSTIYYNSEKQMTMLCKTHPSVYIISGNVTKILPSLNELSVLNSRGLFIIICTAINNDDKYILEKYFIQKVYIIVKYEDASTHEVFQYKFNNIKFQNLPALQVLWSSFPPFVINSEEGIHSELINMIASTAKLKINYTISDHVANPFEMDPEFCKGLYDIFINPIVFPSLLFDNTYTFTEDRAVLVFPVIDANNNWKIFYGEFHFYVWGCFLGLILSLCVIFKILSAYTNKISVLNIIVGVLLEGATQISARRASMRILILNYSIFCLLFTTVYKSKMVDIMGSDQSTQLLTSKNDALKYLFKFGVAGEGSLYLARLSQNPVDIALDQKGLLID…	-
DvirIR155PSE	155		PSE	00814-ML015796.1	610638-620696	+	N/A	10059	374	ATCAAGTTTCAGAATTTACCTGCGCTGCAAGTTTTGTGGTCCCTTTATCCACCTTTCGTTATTAACTCAGAAGAGATTCACATTAAGCTCATCAATATGATTGCCTCAACCTTAAAATTAAAAATAAACTACACCATTTCCGATCTATCGCCAATCCTTTTGAAATGGATCCAGAATTTTTTTAAAGGATGATACAAAATATTTATTAACCCTATTGTTTTTCCGTCCCCGTTATTTGATAAATATTATACTTTTACAGAGGATAGAGCAGTTTTGGTGTTCCCAGTTATTAACGTTAATATAATAATTGGAAAATATTTTAGAGAGTTCCATTTTTTTGTTTGGGGATGCTTTTTAGAGTTGATTGTAGATGAGGTTGACAATATGTCAATACTTAAT…	IKFQNLPALQVLWSLYPPFVINSEEIHIKLINMIASTLKLKINYTISDLSPILLKWIQNFFKG*YKIFINPIVFPSPLFDKYYTFTEDRAVLVFPVINVNIIIGKYFREFHFFVWGCFLELIVDEVDNMSILNIIVGVIARLLEGVTQISARRVSIKILILNYSIFSLLFTTVYKSTMIDIMRTDQSTQLLTTKNGALKYLFKFGVPGESSLYLMRFSQNPVDIALLQKDLIIDCIS*CVNRTAFQKDIVTIKFLKPLQSLVPTYVDSNGRSLLYASNTFEYHFYFSINFKKGYHLYDMFNTKLMNLKDNAIVDYMYKKYQQNYTKAMTLAKLKSVKGSPKLTLKTFETTFYAYVFCFCNFKPADFYWRTISSF*	Pseudogene. Internal stops, missing splice sites and frameshifts.
DvirIR156	156			03523-ML018505.1	5608-7296	+	0	1689	562	ATGAAGAACAAGTTGCACTTATACAATGTTAAGATGATCATGGTGTGCGTCGTATTCTTACATAAAACATATGCAGTTTCTTCATTAATTTTTGCAAAGCAATATGATAATGATCTTGAACTTTGCTGTAATAATATTGTAAAATCTATAGTTTCATCAACTGACATTGTTTATTTGATAAATACAAATGTTACAATTAGTTATCCCGCTATTTATATAAACACCAGCTACTCGATTAGACAAATTCTTTATTTGGAACCTACCCTGTATATTATTTCAGGAAATATTTCAGAAGTTATAAAAAATCTTTTCCATAAAATGATTCTAAACAGTAGAGCTAAATTTATATTCATCATGAACGAAATTAATAAAACTCACCTAGGCATTTTTAACAAATAT…	MKNKLHLYNVKMIMVCVVFLHKTYAVSSLIFAKQYDNDLELCCNNIVKSIVSSTDIVYLINTNVTISYPAIYINTSYSIRQILYLEPTLYIISGNISEVIKNLFHKMILNSRAKFIFIMNEINKTHLGIFNKYFFLKILIILNRPGMHLFTCSSGKCLPTGDLCLQMRNTEDLFRKRSLKISKLDATWIYFAPFIVSPTEGIHVEVINMIASYLHLNINYVESQSVINPVAAEPKFKENLYDFSLVPYMNETTQFDKTIPFTEDIPVYVTPIIIIDKKWQIFYREFDNRTWICFSVMIILFYLLFKCIHLIFHYKSNFSAFEIILGVLLGSIGGVNARTVSQKLLLTLFIFFSLLFTTVYRSKMFDIMKTDLSAQLITSRDDILNSNLKMGMPGEHYVR…	-
DvirIR157PSE	157		PSE	03523-ML018505.1	15033-17318	+	N/A	2286	520	ATGAAGAACAGGTTGCAATTCTGTAATATGATTATGGTATATGCATTTTTAGATCAAATATATGCATATTCTTCATTAATTACGTATTATAATAATGATATTGAAATTTGTATTAATAACATCGTAAAATCTACAGTGACACCAAATGATATTATTTATTTGGTAAATACAAATGTTCCAGTAAGTTATCCCGCTGTTTATATCAACACATACTACCCGATTAAACAGTTTCTTTATTTAGAACCTACCCTGTATATAATATCGGGAAATATAGCTGAAGTTGCTCTAAAACTTTTCGATAAAATGATTCTAAACAGTAGAGCTAAATTTATATTCATCATGAACGAAATTAATAAAACTCACTTACGCATTTTTAACAAATATTTCTTTCTTAAGATT…	MKNRLQFCNMIMVYAFLDQIYAYSSLITYYNNDIEICINNIVKSTVTPNDIIYLVNTNVPVSYPAVYINTYYPIKQFLYLEPTLYIISGNIAEVALKLFDKMILNSRAKFIFIMNEINKTHLRIFNKYFFLKILIILDRTGIDLYTCSSDMCFPTGDLCLQMPNTNEFFRKRNLMVSKLDATLTPYIPFIVNTTECIYVKIIDMIAAYLHVNINYIESKRPINPYAVEPDFQEKMYDFSIMPYCNETQQFDQTFTLT*DIIAYVIPRIVYNNEWQIFYREFDNSTWLCFSYPSNASL*EQRLRV*SNFRNSFRQHWWI*NKICYTKTFVNPVYFL*SLIDHQLITSRQDILNSNLEIGMPGEPFVQLLKLSQNPFDSALVATGRVINF*AFNKDIVAQR…	Pseudogene. Fragmented, internal stops and frameshifts.
DvirIR158	158			03523-ML018505.1	37934-39607	+	0	1674	557	ATGAAGAACAAGTTGGTATTCTGTAATTTAATTATGGTGTATGTATTTTTAGATCAAATATATGCATATTCTTCATTAATTAGGTATTATAATAATGATATTGAGCTTTGTATTAATAATATCGTAAAATCTACAGTATCACCAACTGATGTTATCTATTTGGTAAATACAAATATTACAGTGAGTTATCCCGTTGTTTATATCACCACATACTACCCGATTAAACAGTTTCTTTATTTAGAACCTACCCTGTATATAATATCGGGAAATATAGCTGAAGTTGTTCTAAAACTTTTCGATAAAATGATTCTAAACAGTAGAGCTAAATTTATATTCATCATGAACGAAATTAATAAAACTTACTTACGCATTTTTAACAAATATTTCTTTCTTAAGATT…	MKNKLVFCNLIMVYVFLDQIYAYSSLIRYYNNDIELCINNIVKSTVSPTDVIYLVNTNITVSYPVVYITTYYPIKQFLYLEPTLYIISGNIAEVVLKLFDKMILNSRAKFIFIMNEINKTYLRIFNKYFFLKILIILDRTGIDLYTCSSDRCFPTGDVCLQMPNTNEFFRKRNLMVSKLDATWAPYIPFIVNTTEGIYVKIINMIAAYLHVKINYIESKRPLNPYAVEPDFQEKLYDFSVMPYCNGTQQFDQTFTLTEDVIAYIIPRIIINNEWQIFYREFDNSTWLCFSVVILLFYLLFKLIYLMLPYKNNVSVFEVILGILLGSTGGFKTRSASVKLLLTLYIFFSLLLTTIYRSKMFDMMKTDLSTQLITSRQDILNSNLEIGMPGEPFVQLLKLS…	-
DvirIR159	159			03523-ML018505.1	62292-63980	+	0	1689	562	ATGAAGAACAAGTTGCACTTATACAATGTTAAGATGATCATTGTGTGTGTCGTATTCTTACATAAAACATATGCAGTTTCTTCATTAATTTTTGCAAAGCAATATGATAATGATCTTGAACTTTGCTGTAATGATATTGTAAAATCTACAGTTTCATCAACTGACATTGTTTATTTGATAAATACAAATGTTACAATTAGTTATCCCGCTATTTATATAAACACCAACTACTCGATTAGACAATTTCTTTATTTGGAACCTACCCTGTATATTATTTCAGGAAATATTTCAGAAGTTGTAAAAAATCTTTTCGATAAAATGATTCTCAACAGTAGAGCTAAATTTATATTCATCATGAACGAAATTAATAAAACTCACCTAGGCATTTTTAACAAATAT…	MKNKLHLYNVKMIIVCVVFLHKTYAVSSLIFAKQYDNDLELCCNDIVKSTVSSTDIVYLINTNVTISYPAIYINTNYSIRQFLYLEPTLYIISGNISEVVKNLFDKMILNSRAKFIFIMNEINKTHLGIFNKYFFLKILIILNRPGMHLFTCSSDKCLPTGDLCLQMRNTEDLFRKRNLKISKLDATWIDFAPFIVSPTEGIHVEVINMIASYLHLNINYVEAQSLINPLAAEPKFKENLYDFSLVPYVNETTQFDKTIPFTEDIPVYVTPRIIIDKKWQIFYREFDNRTWICFSVVIILFYLLFKFIHLIFPYKSNLSVFEIILGVLLGSIGGVNARTVSQKLLLTLFIFFSHLFTTIYRSKMFDMLKTDLSAQLITSRDDILNSNLKIGMPGEQFVG…	-
DvirIR160	160			03523-ML018505.1	76231-77922	+	0	1692	563	ATGAACATATTACGAATATATCTATACATGACCATGATATGTTCGTATGTAGTCTTAAATAGGACTTACACTAATTCTTCCCTCACACTTCTTGAAAAATGGGGAAACAATGATATTGAGAATTGTGTTAATAATATCCTAAAATCCACCGTACATCCTACTGATGTAATTTATTTGATTAATATAGATATTAAATTAAACTACCCTGCTATTTATGTAACTATCCATAAGCCAATTAAAAAGTTCCTTCATTTAGAACCCACTTTATATATTATATCTGGAAAGATATCTGAAGTTGTTCAAAAACTTTCGAAGAACATGATACTTAATAATAGAGCAAAATTTATATTAATCCTAACCAAAATTGACACGGAGAATATGAGTATTTTTAACCAACAT…	MNILRIYLYMTMICSYVVLNRTYTNSSLTLLEKWGNNDIENCVNNILKSTVHPTDVIYLINIDIKLNYPAIYVTIHKPIKKFLHLEPTLYIISGKISEVVQKLSKNMILNNRAKFILILTKIDTENMSIFNQHFFRKLLIIITGKLDVYTCSSDWCFSTGELCPEIQNAELFFKRRNLNKTTKLTATWRRSFPFVISPTEGLHAELVNMIAVYLHLNINYIESRDPINPLAVESRFEKNKYDFSLLPYVNETTQFDKTIALTEDKEVFIIPRIIVNNKWQIFYRQFDNHVWICFGVLMLSLYMIIKLIFLVVPSSNNVSVFEIILGILLGSGGKVNPRNVLLKLLLTNYIFFSLLFSTTYRSKMFDIMKTDLSHQLITSKADVLKYNFKIGLAGEHNIQ…	-
DvirIR161PSE	161		PSE	03523-ML018505.1	85385-87522	+	N/A	2138	556	ATGTTGCAATTCTACATGATCGTGATGTTTGTATTGTTACATAAAATATATGCGGATTCTTCTTTAATTCTTACAAGGCAGTATAATAATGATCTTGAACTTTGCAGTAATAATATTATAAAATCTACAGTGTCACCCACTGACATTATTTATTTGGTAAATACAAATATTACCACTAGATACCCCGCTGTTTATGTAGACCCCCACTACCCGATTAAGCAGTTCACTTATTTGAAACCTGCCCTGTATATAATATCGGGAAATATAGGTGAAGTTGTAGAAATGCTTTTCGATAAAATGATTCTAAATAGTAGAGCTAAGTTTATAATTATAGTAGATGTAATTGAAAGATCTCACATCCAACTTTTTAACAAATATTTCTTTCTAGAGATTTTAATA…	MLQFYMIVMFVLLHKIYADSSLILTRQYNNDLELCSNNIIKSTVSPTDIIYLVNTNITTRYPAVYVDPHYPIKQFTYLKPALYIISGNIGEVVEMLFDKMILNSRAKFIIIVDVIERSHIQLFNKYFFLEILIILTSRDIDLYTCSSDSCFPTGYLCLQMQNTKDFFRKRNLKLSHLDAIWSYFAPFAVSPTEGIHVEVINMVASYLHVKINYTDSHNPLTPMIIEPAFKDTRYDFSVMPYMGETTQFDKTSALTEDVSAFVIPRIIISNEWQIFYRQFDNKTWICFFVLILFLYLLFKFISLILPYENNVSVFEIIVGVLLGSIAEVSTRTASLKLLITLYIFSSLLFTTIYRSKMFDMMKTDLFSPLIQSKDDILKSNLKIGMPGEAFMQLIKISQM…	Pseudogene. Frameshifts and lacking splice sites.
DvirIR162PSE	162		PSE	03523-ML018505.1	87527-88353	+	N/A	827	275	GATTTTTCTGTTATGCCTTATATGGGTGAAACAACGCAGTTTCATAAAACCAGTGCTCTTACGGAAGATGTATCAGCTTTTGTAATACCTAGAATTATTATTAGCAATGAATGGCAAATTTTCTATCGACAGTTTGATAACAAAACTTGTATATGTTTCTTCGTATTCATTTTATTCTTGTACTAAAAAAAATACTTGCTTTTTAAATTTATCTATCTAATACTCCCTTATGAAAACAATGTTTTTCTGTTTGAAATTGTAGGAGTTCTTTTGGGAAGCATTGCTGAAGTAAGCACAAGAACTGCTTCACTGAAACTTTTGATAACTCTATTTATTTTCTCTAGCCTTTTATTTACCACTATTTATAGAAGCAAAATGTTCGATATGATGAAGACAGAT…	DFSVMPYMGETTQFHKTSALTEDVSAFVIPRIIISNEWQIFYRQFDNKTCICFFVFILFLY*KKYLLFKFIYLILPYENNVFLFEIVGVLLGSIAEVSTRTASLKLLITLFIFSSLLFTTIYRSKMFDMMKTDLFSPLIQSKDDILKSNLKIGIPGEAFMQLIKLSQMPLEVSLTAEDRVINCFTFSACMDIIIVAFKKDIVTKRLIKSIQFLIPAFFFIRKEKHVYIYLMKDPISVPYHFAILFRQGHILFEKFNKNILTLKEAGFIRYLKGLH	Pseudogene. Fragment with internal stop and frameshift.
DvirIR163	163			03523-ML018505.1	145107-146819	+	0	1713	570	ATGAAGAGTCTGGTGTTAGTCTACTATAGAATATATATGTACTTTGTTGTATTGTTAGTCTGTGACTGTGATAATTTTGATTCGACAACTATTTCCAGTCTGGAAAAATGTGTCAGTCATATCCTTAAATCTACTGTGTCTCACAAAGACGTTGTTTATGTGGTAAATACTGATTTAAAAATTTCATATCCTGCTATATACATTAATACATCATACGACGTAAATCTCCTACTTCAACAAGAACCTACTGTATACGTTTTGACAGGACACATTGATGACGTTATTGCTCAGTTGTTTCACAACAGCTTACTCAATCCTAGAGCTAAGTTTATACTAGTTCAAAGTACTGTCAATAATAAAACAGATATATTTAACCATTATTTTCTTCATAAGGTCCTC…	MKSLVLVYYRIYMYFVVLLVCDCDNFDSTTISSLEKCVSHILKSTVSHKDVVYVVNTDLKISYPAIYINTSYDVNLLLQQEPTVYVLTGHIDDVIAQLFHNSLLNPRAKFILVQSTVNNKTDIFNHYFLHKVLIIEYKIEEHDYQLFKCTTESCYVTEDSCYKTYINGTIFDISKQVVCNKMEVIWTLHAPYIITPTSGVHMKIINLIAAHMNVKLKYIHSPYPVVPLAVDPLFSRNEYDMCSIQFTNLTKKFDKTIFITEDRTVYIIPRIIVTKELQMFYSEFDELIWYHFLILILLLFVLFRVMHALIPKTNVLSAFDVILGVLLEGVTSMNTRSFSLKLLLINYILFCLLFSTAYKSKMFDKMKTDLSGQLISTTDDLLKYGFKVALPEEYVKLFK…	-
DvirIR164	164			00451-ML015433.1	168171-169856	+	0	1686	561	ATGAAGATTCCTTTATTATTCCTGGTATTCGGTAACGCCATGATGAAATCTTTTAATATATTACCAATGTATAGCGATGACACACAAAAGTGTATAAATCATTTACTTAACCTAACAGTAAATCATAAGGATATCATTTATGTGATTAACACTGATATACATGTTTCTTACCCAGCTGTTTATTGTAATACCAACAAAATGTCAGACATTTTCATTAGACAGATACCCTCTTTATATATTATTGCAGGAAATCTTACAGAAGTTTTTAGGCGACTCTATGAACGTTCTGTACTTAACTCTAAAGGCAAGTATATCATAATAATGAATGTAACCAGCACCGACTACATAGACATTTTTAAAACTTATTATTTAAACCAAGTTATAATACTGAATATCAAT…	MKIPLLFLVFGNAMMKSFNILPMYSDDTQKCINHLLNLTVNHKDIIYVINTDIHVSYPAVYCNTNKMSDIFIRQIPSLYIIAGNLTEVFRRLYERSVLNSKGKYIIIMNVTSTDYIDIFKTYYLNQVIILNINGNVLCLLSECSSRLCYKEQAICENIKSTEDFFKIQSLFKHTKLDVTWSAYGPFVVDQTKGIHIEIINIIASNMNLETNYIKTPTFTNPFQIEPKFKENIYDLSSLPYTNETLQFDKTFMVTEDKPAYITPRILVSRTWQIFFIEYEVTIWCMFVLVIVSLCAVLKLYIALIPNRDKVSIFNIIFGILLEGSCLYRTNNISLKLLIFNYSLFSLLFTTVYRGKMFDIMKTELSSQMITTKEDMLKYELKMGLPGDTFLDLYKMSIDP…	-
DvirIR165	165			20329-PXJM02483000.1	469-2184	-	0	1716	571	ATGAAGAAATTGCAAATAAGAATAGTTATGGTGTATTTATTAATATTTAAAATGTATGCAAATTCTTTATTTATTGGTTCAGAGCTTTATAATAATGATATTGAAATTTGTATTAATAATATTGTTAAATCTACAATACTACCAACTGACATTGTTTATTTGATAAATACAAAAAATGTTACAGTTAGTTATCCCGCTGTTTATATAAACACCAACTACCCGATTAGACAATTTCTTTATTTGGAACCTACCCTGTATATTATTTCAGGAAATATATCAGAAGTTGTAAAAAATCTTTTTATTTCAGGAAATATTTCAGAAGTTGTAAAAAATCTTTTCGATAAAATGATTCTAAACAGTAGAGCTAAATTTATATTCATCATGAACGAAATTAATAAA…	MKKLQIRIVMVYLLIFKMYANSLFIGSELYNNDIEICINNIVKSTILPTDIVYLINTKNVTVSYPAVYINTNYPIRQFLYLEPTLYIISGNISEVVKNLFISGNISEVVKNLFDKMILNSRAKFIFIMNEINKTHLGIFNKYFFLKILIILNRPGMHLFTCSSDKCLPTGDLCLQMRNTEDLFRKRNLKISKLDATWIDFAPFIVSPTEGIHVEVINMIASYLHLNINYVEAQSLINPLAAEPKFKENLYDFSLVPYVNETTQFDKTIPFTEDIPVYVTPRIIIDKKWQIFYREFDNRTWICFSVVIILFYLLFKFIHLIFPYKSNLSVFEIILGVLLGSIGGVNARTVSQKLLLTLFIFFSHLFTTIYRSKMFDMLKTDLSAQLITSRDDILNSNLKI…	-
DvirIR166PSE	166		PSE	12994-ML027799.1	4937-6655	-	N/A	1719	320	CTCTTAAATATTTATTATAATAATGATATTGAGATTTGTATTAATAATATCGTGAAATCTACAGTATCACCATCTGATATTATCTTTTTGGTAAATACAAATATTACAGTGAGTTATCCCTCTGTTCATATCACCACCCACCCCACTATCCGATTAACAGTTTATTTATTTAGAACCCTGTATATAATATCGGGAAATATAGCTGAAGTTGTTCTAAAACTTTTCGACACAATGATTCTTAACAGTGAAGCTAAATTTATATTCATCATGAACGAAATTGATTATACACATTTAGGCATTTTTAACAAATATTTCTTTCTTAAGATTTTAATAATACTTGATAGAACAGGTATTGATTTATATACATGCTCGTCCGATAGATGTTTCCCCACAGGAGAT…	LLNIYYNNDIEICINNIVKSTVSPSDIIFLVNTNITVSYPSVHITTHPTIRLTVYLFRTLYIISGNIAEVVLKLFDTMILNSEAKFIFIMNEIDYTHLGIFNKYFFLKILIILDRTGIDLYTCSSDRCFPTGDLCLHIPNTNVFFRKRSLKFSKLDATWTPFVPFIVSPTEGIHVEVINMVASYLHVKINYVESKRPINPFAAEPEFKENMYDLSVMPFLNETTQFDQTFTLTEDEIAYVIPRIIINHEWQIFYREFDNRTWICFSVVILLFYLLFKLIYLMLPYKNNVSVFEVTLGVFLGSIGGFKTRTATLKLLLTLY	Pseudogene. Fragmented.
DvirIR167FC	167		FC	06461-ML021443.1	16706-48491	+ / -	2|21	31786	466	ATGCGTGACATATTTTTGGCAATCTTAGCCTTTTCCTTACAAGCTCAATCATCAACTATTTCCTTGATGGAGGAAGATTCTTTGACCGGATGTCTCCAACTAATTGTTGAAGATTCTAATTACGCCGCACATTTTTTAATAACAAGTGAAAACTTAACTGTAAATTTTATTCCAAGATTTTTAAAAGTAAATCTAGAGAGCAGCAATTTATATTTACTGCATTCGTTCGTTGGTGCTCCAAATCTATTCACGATAACTTACAATTCTTTAGATGAGCTAAATACAACTTTTCTCGATATATCTACACGGAGAAAAGTGTCCAGAATTATGTCAAATTTCGTTATTCTCACTGAAAATTCGACAGATTTACTTCAGATATCACAATTGTTATGGAACTAC…	MRDIFLAILAFSLQAQSSTISLMEEDSLTGCLQLIVEDSNYAAHFLITSENLTVNFIPRFLKVNLESSNLYLLHSFVGAPNLFTITYNSLDELNTTFLDISTRRKVSRIMSNFVILTENSTDLLQISQLLWNYSFYKSVILFHNDSAAELYVIDYKNTNCGKIIKYKKINECKDGKYKRRLKPIKPDMKKSFNQCCLTVGVSYLSPMVLYANDSLPGIAPELLEVVSISSGYQFNIYRNDCYMNELREFRFNTLFEDFTSGKIDMMFLSNYMLDQNLFFVPSIYSHIVMMIPKPQRIPFWKNNILVYQLPVWICIYTIIPVLSVIVFRYAHFRKNTDKKNFGSSVGNNIFFVLGLSLNVSANKIPKSWNLRVLLGFYLFFCLLELTYRQTKITSFSTIS…	C-terminus missing. Exon interdigitation corrected.
DvirIR168	168			08137-ML023119.1	3568-8598	+	2|21	5031	594	ATGAGTGTTATATTTTTGGCATTCTTAGTATTTCCCATACAAATTAAATCATTAAATACTTCGATAATAGAGAGAGATACATTAACAGAATGTTTCCAACAAATTGTTGAATACGCTAGTTATCATACACACATTTTTATAACAAATGAAAATTTCACCGAAAACTTTATTCCCAGATTTTCAAAAATAAGTGTAGGAAGTGACAATTTATACTTATTACACTCTTTCCGTGGTGCTCCAAATTTATTCACCATAACTTACAGTTCCTTAGATGAGCTAAATACAACTCTTCATGACATATCTACAGAAAGAAAAGTGTCTAGAATCTTGTCTCATTTCATTATTATCACTACCAACTCGGAAGATTTAATAGAAATATCAGATTTACTCTGGTACTAC…	MSVIFLAFLVFPIQIKSLNTSIIERDTLTECFQQIVEYASYHTHIFITNENFTENFIPRFSKISVGSDNLYLLHSFRGAPNLFTITYSSLDELNTTLHDISTERKVSRILSHFIIITTNSEDLIEISDLLWYYSFYKSLILLKNDSIVELYVIDYKSSDCGKIIKYKKINECKDNKYKLKLKPIKPNMKTSFSQCALTVGVSFLSPMVNDANDSFPGIIPELLEVVTASTGYTFEFYQDDRYLNELRDFRFDTLFEHFDTDKIDMVFISNYYLEHKLFYVPTIEDRSIILMPKPKELPYWKNNVLAYQLPVWCCIYALIPLLSFIVLGYAKLIQNTDTKYFGSSFGDNLFTVFGLSLNIAATRIPVTWNLRVLLGFYLFFCLLELTYRQAKITSLSASS…	-
DvirIR169CTE	169		CTE	13787-ML028460.1	943-1790	+	N/A	848	282	ATGAGAGGTGTAACTTTCGTATTGCTGTTGTCTGTTATGCAAGTGGATATGTTAAATATTTCTTTATTGAGAGATAATTACTTATCTTATTGTCTAGAAAGGATTGTGCATGATTCCTACTACCATACGCACATTTTTATAACAAGTACGAATGATACTTTACACTTTACTCCCACATTTTCAAAGATAGGTATTGAACGTAACAATTTAAATTTGTTGGACGCTTTTGGTAGTACTCCAAATTTATTCACGATAACTTATGGATCAGTTGTCGAACTAAATGAGACTCTTTTTGATATATCTGCAAGAACAGTCTTCAAAACAATTCTGTCTCATTTCGTCGTTATTACCACCCAGCATGAAGAATTACTTCAAATATCAGAATTACTGTGGAAGTAC…	MRGVTFVLLLSVMQVDMLNISLLRDNYLSYCLERIVHDSYYHTHIFITSTNDTLHFTPTFSKIGIERNNLNLLDAFGSTPNLFTITYGSVVELNETLFDISARTVFKTILSHFVVITTQHEELLQISELLWKYRFYKNLILLQNDLIVELYVIDYKNSNCRKIVKYKKINSCENKKFKRKLKPIKPNVKKSFIRCSLTVGVSFTPPMILNISDAYPGIVTELLRVISASSGFNFQFNQDDCYLDQLREFRFDAMYEHFDAGIIDFAFTLNLHLTHKVFFVTT	C-terminus missing.
DvirIR170CTE	170		CTE	24119-ML034617.1	755-1602	-	N/A	848	282	ATGCGTGCCATATTTTTGGCAGTCTTAGCCTTTTCCTTACAAGCTCAATCATCAACTATTTCCTTGATGGAGGAAGATTCTTTGACCGGATGTCTCCAACTACTTGTTGAAGATTCTAATTACGCCGCACATTTTTTAATAACAAGTGAAAACTTAACTGTAAATTTTATTCCAAGATTTTCAAAAGTAAATCTAGAGAGCAGCAATTTATATTTACTACACTCGTTCGTTGGTGCTCCAAATCTATTCACGATAACGTACAATTCTTTAGATGAGCTAAATACAACTTTCCTCGATATATTTACACGGAGAAAAGTGTCCAGAATTATGTCAAATTTCGTTATTCTCACTGAAAATTCGACAGATTTACTTCAGATATCACAATTGTTATGGAACTAC…	MRAIFLAVLAFSLQAQSSTISLMEEDSLTGCLQLLVEDSNYAAHFLITSENLTVNFIPRFSKVNLESSNLYLLHSFVGAPNLFTITYNSLDELNTTFLDIFTRRKVSRIMSNFVILTENSTDLLQISQLLWNYSFYKSVILFHNDSAAELYVIDYKNTNCGKIIKYKKINECKDGKYKRRLKPIKPDMKNSFNQCSLTVGNSYLSPMGLYANDSLPGIVAELLEVVSISSGYQFNIYLNDCYINELREFRFNTLFEDFTSGKIDMMFFNNYMLFQNLFFVPL	C-terminus missing.
DvirIR171CTE	171		CTE	02454-ML017436.1	90130-91551	+	N/A	1422	474	ATGAGGGCTGACGTTATAGTTCTTACTATTATATTAAATTTTCTTATTCCTGCACAATGCCTGATTTCAAATTTGGATACAACTTCAAATCAAAGTAATTGCACTGCACTTTTAGATTTTCTAAATCCTTATTCAACAATGATCATCTCAAGTCAATCAAACATAGATCATGATATCGTTTTCTCGCCAAATCCAAAAAGAATAATTACTAACTTGGCTAAAAATGGCTTGTTACACAAAGATGAAAATATAATTTTTGTTGAAAGAAATCTTGTCGATTTTCAACGAACTCTGAATCTATTTAACAAATCAAGTAGATGGCAAAGCAAGTCTAAATTTCTTGTTATCTTAGAAGAACTAAACAATGACAACGATATGATTACGCTGTTTCAAAGTCTA…	MRADVIVLTIILNFLIPAQCLISNLDTTSNQSNCTALLDFLNPYSTMIISSQSNIDHDIVFSPNPKRIITNLAKNGLLHKDENIIFVERNLVDFQRTLNLFNKSSRWQSKSKFLVILEELNNDNDMITLFQSLWRINIYNAVVDLGSNRFYTWYPYAKENQCGTKFNIKRVEEEDPLIGKIPRKLHNCNLNIISPISEFKIYYDDNGKKGFIPSYLNTVGKKLGLKVNFKSINNYFKHQSKYGNHELLMYDLETFNIEGAIYGAHFDMLLPGYQCEYSTTMYKTIMYLICPPRRQMVPNLLVLFSLKIYFIYMLSILLIAVVWKLFCRLQFGVALMDTYRLFVALQTGVKRILNPKTSLFLMLVIWYSTHMNLFYQTELSSKLTSPTLTPKIKTIEDFL…	C-terminus missing.
DvirIR172	172			02454-ML017436.1	127905-141181	+	1|0	13277	571	ATGAGGGCTAACGTTATAGTTCTTACTATTTTATTAAATTTTCTTATTCCTGCACAATGCCTGATTTCAAATTTGGATACAACTTCAAACCAAAGTAATTACATTGCACTTTTAGATTTTCTTAATCCTTATTCAACAATAATCATCTCAAGTCAATCAAAAATAGATCATGATATCGTTTTTTCGTCAAATCCAAAAAGAATAATTACTAACTTGTCTAACAATGGCTTGTTACACAAAGATGAAGATATAATTTTTGTTGAAAGAAATCTTGCCGATTTTCAACGAAATCTGAATCTGTTTAACAAATCAGGTAGATGGCAAAGCAAGTCTAAATTTCTTGTTATCTTAGAAGAACTAAACAATGACAACGATATAGTTACGCTGTTTCAAAGTCTA…	MRANVIVLTILLNFLIPAQCLISNLDTTSNQSNYIALLDFLNPYSTIIISSQSKIDHDIVFSSNPKRIITNLSNNGLLHKDEDIIFVERNLADFQRNLNLFNKSGRWQSKSKFLVILEELNNDNDIVTLFQSLWRINIYNAVVDLGSNRLYTWYPYAKENQCGTKFNIKRVKEEDPFIGKIPRKLHNCNFNIISPISEFKLYYDDNGKKGFIASYLNTVGKKLGLKVNFKSINNYFKHLSKYGNQDLLMYDLETFNIEAAVYGAHFDIRLPGYQCEYSTTMYKTIMYLICPPRRQMIPNLLVLFSLKIYFIYMLSILLIAVVWKLLCRLQFGIALMDTYRLFVALQTGVKRILNPKTSLFLMLVIWYSTHMNLFYQTELSSKLTSPTLTPKIKNIEDFL…	-
DvirIR173	173			04963-ML019945.1	59062-67614	-	1|0	8553	567	ATGCACATAAACATATTTGTGTTCATGATCATTGTCTCTACAACAATCTCGAATATAACTATACCCAAATATGAATTATATGAGAAAGTCAATAATTTTGTCTTTAAGTATTTTAGTGGAAAATCTGTAACAATAGTCTCAAACACAACTTATGTTGATGATATTCCTTTTTCCTTAAAAGTAGCAACGCAAATTATAACAAATCTTGATCGTATGAATACAATTTTACAGGCACATAGCAATTTTATTTTTATAGATAGAACAATTTTTTCATTCATAGGAACATTGAATGCCTTCAATAGATCTCGAAATTGGAGCAGTTCATCAAAATTTTTAGTAATTTTTGAAAATATAAGAAAACAACAAACTATTGCAGCTTTTAGAAAACTATGGGAAGTA…	MHINIFVFMIIVSTTISNITIPKYELYEKVNNFVFKYFSGKSVTIVSNTTYVDDIPFSLKVATQIITNLDRMNTILQAHSNFIFIDRTIFSFIGTLNAFNRSRNWSSSSKFLVIFENIRKQQTIAAFRKLWEVNIYNAVIFTNFKTSFTWYPYSTESNCGKTINIVKTKRINPFIKKIPYTLDNCKFSIANCPYVLFYDNKTNTGVTTSLIDTLGEKINLNISSVIKYPDYLQHFIKYGNFDLLVYYLEKFDLDAALYGSYYGSRLTSYQCEYSVAAFINNFVIILPPRSRIEPNMVLVFAWNLYIPIVVTFIVLIIVWKITNKNSVEETIFTIYKLLVIVQLQFRQVKDIKSSLLLIFILYYCFHINCFHQTKLSSVLTRPVLSPKIKNVEQFLKTDY…	-
DvirIR174CTE	174		CTE	04963-ML019945.1	73350-74756	-	N/A	1407	469	ATGCAAATAAACATATTTGTGTTCATGATAATTGTCTCTAAAACAATCTCGAATATAACTATACCCAAATTTGAATCATATGAGAAAATCAATAATTTTGTCTTTAAGTATTTTAGTGGAAAATCTATAACAATAGTCTCAAACGCAACTTATGTTGATGATATTCCTTTTTCCTTAAAAGTAGCAACGCAAATTATAACAAATCTTGATGGTATGAATACAATTTTACAGGCACATAGCAATTTTATTTTTCTGGATAGAACAATTTTTTCATTCCTAGGAACACTGAATGCCTTCAATAGATCTCGAAATTGGAGCAGTTCATCAAAATTTTTAGTAATTTTTGAAAATATAGAAAAACAACAAACTATTGCAGCTTTTAGAAAACTATGGGAAGTA…	MQINIFVFMIIVSKTISNITIPKFESYEKINNFVFKYFSGKSITIVSNATYVDDIPFSLKVATQIITNLDGMNTILQAHSNFIFLDRTIFSFLGTLNAFNRSRNWSSSSKFLVIFENIEKQQTIAAFRKLWEVNIYNAVIFTNFKTSFTWYPYSTESNCGKTINIVKTKRINPFIKKIPYKLDNCKFSIANCPYVLFYDNKTNTGVTTSLIDTLGEKINLNISVLKYPDYLQHFVKYGNFDLLVYNLETFDLDAAVYGSYYGTRLTSYQCEYSVAAFINFFVIILPPRSRIEPNMVLVFAGNLYIPIVVTFIVLIIVWKITTKNSVEETIFTIYKLLVIVQLQFRQLKDIKSSLLLIFILYYCFHINCFHQTKLSSVLTSPVLSPKIKNVEQFLKTDYM…	C-terminus missing.
DvirIR175	175			00032-ML015014.1	1815999-1822258	-	1|0	6260	565	ATGTCTATTGTTGTATATAATATATTTGTGCTGTATAGCATAACTTGTATTCTAGGATTCAATTGTAAAATTTTACCCATAAAAAACGAAAAATATGAAAAAGTAACTGATTTCGTTACAAAATATTTAAGTAGAGAATCTTTGACATTAATACACAATACAGAAAACTTAGACGAAATATTTAGTTCCATAGATATACCACAACGAATAATCACAAATGTATCGATGGTAGAAGAAGTAATACAAGCTTTTGGAGACTTTGTTTTCATTGATAACACTGTAGAAAGTTTTGCCAATACTCTAAAAGTGTTCAATCAGTCTAATAAATGGCACAGTACCTCCAAATTTCTGATTTTATTTAAGAACTTGACCAAAATGGAGATGAAAGATGTGTTTGCA…	MSIVVYNIFVLYSITCILGFNCKILPIKNEKYEKVTDFVTKYLSRESLTLIHNTENLDEIFSSIDIPQRIITNVSMVEEVIQAFGDFVFIDNTVESFANTLKVFNQSNKWHSTSKFLILFKNLTKMEMKDVFAKLWRVNIYNAVVSIDLITFFTWFPYSKENKCGTSFNLANVTTDPYTGKVPNKLESCQFNIIIAPYKLLFNETTRSGFLAEVSNAIGKKLNLDMNIVNVPDYIEGLTVYGTYDLFVYDMETYNIDAGFLGLLHYQHVPNYQSEYSRSSIVNYLYLICPAREPIEPNMIMLFSYTLYLPIGAVLLMTILLWQIPCKLQLEETIFLVYKLFITLSMDLRKVSNAKTTIYLSLFLWFSYHISTFYQTKLSAILTSPSLTPKMKTLDQFLK…	-
DvirIR176	176			05532-ML020514.1	8889-24126	-	1|0	15238	584	ATGTTATTTAAAGCGTTCATACTATTTTATTTTTGCATTAATATATGTAATTTAGGTTTTGGATCTAAGATATTACCTGAAAAAACAGAAATTTATACACATCTCCCTGATTTTATTCAAAAATATTTAAACAAGTACTGCATAAGTGCGGTTGTAGATTCGAATGCTGTTGGCAGTTGTTTAGATTACTTGGAACCACCAAAGCGAATAATTACAAATATCACTAATGCAAATAAGTTAATACAATCATTTGGAGACTTTGTTTTTATTCAGAATAGTATTGAATCTCTTGTAATCACATTGACCGGATTTAATAAGTCCCAAAACTGGCACAGTACATCTAAATTTCTAATTTTGGTCAGAAATTTGACCGAATCTGACTTAAAAACTGTGTTTAAA…	MLFKAFILFYFCINICNLGFGSKILPEKTEIYTHLPDFIQKYLNKYCISAVVDSNAVGSCLDYLEPPKRIITNITNANKLIQSFGDFVFIQNSIESLVITLTGFNKSQNWHSTSKFLILVRNLTESDLKTVFKQLWIFNIYNAVVSTDFKVFFTWFPYSKENNCGKNYNIIKVETMDPFIGKIPKKLNFCTFNITIGPTLVYFDETTKTGVYATLAKTIQKQLNLNLNLINVHDYIERLTKDDSYDLFIYDMVTYNIDAGFNGALYSRRIPDYECEYTRAVSRDYVYLISPPRQIIEPNMVIVFPYNLYFPLLAVFIISVVIWKILVKIKLKDAIFSMYRLYITMGIEMTNVISLKSVSVFLAFLFFFVYHICTFHQTKLSSVLASPQLTPKVKNLNQF…	-
DvirIR177CTE	177		CTE	00019-ML015001.1	1103484-1104908	+	N/A	1425	475	ATGTTATTTAACGTGTTCTTATTTTATTCCTTTATCATTGTATGTAATTCAAGTTTTGGATTTAAGATATTACCTGAAAAAACAGAAATTTTTACACACCTCTCTGATTTTATTAAAAAATATTTAAACAAGTATTGTATAAGTGCGGTTGCAGATTCAAATGCTCTTGACAGTTGTTTAAATTACTTGGAATCTCCAAAACGAATAATTACAAATATGACTAATGAAAATAAGTTAATACAATCATTTGGAGACTTTGTTTTTATTCAGAAGAGTGTTGAATCTCTTTTAATCACATTGACAGCATTTAACAAGTCCCAAAACTGGCACAGTAGTACATCTAAATTTGTAATCTTGATTAGAAATTTGACAGAATGTGGTATAAAAACTGTTTTCAAA…	MLFNVFLFYSFIIVCNSSFGFKILPEKTEIFTHLSDFIKKYLNKYCISAVADSNALDSCLNYLESPKRIITNMTNENKLIQSFGDFVFIQKSVESLLITLTAFNKSQNWHSSTSKFVILIRNLTECGIKTVFKQLWMFNIYNAVVSTNFEAFFTWFPYSTENNCGKNYNIIKVKTMDPFVGKIPNKLNFCNFSITIGEGPSHFNRTTKTGSYATLAKTIQTQLNLNMSFINVHDYIDYLRKHDSYDLFLYDMETYNIDAGIHVDLYSRNIPNYQCEYSRTMNRDYIYLISPPRRIIEPNMVVVFSYDLYFPLGAVFIISVVIWKILVKIKLKDAIFSMYRLFITMGTEMSNIATLKSMTFLAFLLFFVYHISTFHQTKLSSVLTSPQLTPKIRNLNQFL…	C-terminus missing.
DvirIR178CTE	178		CTE	13349-ML028083.1	4165-5586	-	N/A	1422	474	ATGTTATTTAACGTGTTCTTATTTTATTCCTTTATCATTGTATGTAATTCAAGTTTTGGATTTAAGATATTACCTGAAAAAACAGAAATTTTTACACACCTCTCTGATTTTATTAAAAAATATTTAAACAAGTATTGTATAAGTGCGGTTGCAGATTCAAATGCTCTTGACAGTTGTTTAAATTACTTGGAATCTCCAAACCGAATAATTACAAATATGACTAATGAAAATAAGTTAATACAATCATTTGGAGACTTTGTTTTTATTCAGAATAGTATTGAATCTCTTTTAATCACATTGACAGCATTTAACAAGTCCCACAACTGGCACAGTAGTACATCTAAATTTGTAATCTTGATCAGAAATTTGACAAAATCTGACATAGAAACTGTTTTCAAA…	MLFNVFLFYSFIIVCNSSFGFKILPEKTEIFTHLSDFIKKYLNKYCISAVADSNALDSCLNYLESPNRIITNMTNENKLIQSFGDFVFIQNSIESLLITLTAFNKSHNWHSSTSKFVILIRNLTKSDIETVFKQLWMFNIYNAVVSTNFEAFFTWFPYSTENNCGKNYNIIKVKTMDPFIGKIPNKLDFCNFSITIGDAPSQFNRTTKTGCYATLAKTIQAQLNLNMNFINVHDYIDYLIKHDSYDLFIYDMETYNIDAGIHGDLYSRHIPNYQCEYSRTMNRGYLYLISPPRRIVEPNMVVVFSYDLYFPLGAVFIISVVIWKILVKIKLKDAIFSMYRLFITMGTEMSNVATLKSMIFLAFLLFFVYHISTFHQTKLSSVLTSPQLTPKIKNLNQFL…	C-terminus missing.
DvirIR179NTE	179		NTE	00019-ML015003.1	571582-596724	+	3|210	25143	430	NNATCGATTGTCCAAACATCAGAAGGTAAATTACTTCGCTGGTATCCATTTGATGTAGAAAATGAATGCGCACGAAAAATCAATCCAATAGAAATTCCCTTGGAAAAGATTCTAGATAGAAAAATTTGGACAAGCATAAACCTGTGTCCAGTAACAATAAGTTGGAATCCTTACGCCATATTTATGTGGGATCCTTTAAGCAAAAAGTATCCTGGTGTTGTTTTCTTAGCAGTGAATATGATTGCTAAGGTGATGAATTTTACTCCTCTGTATCTGAAGAGTAATCCAAATTTTTTGGCTGAGTACTTTCAAACAGGAACTTATAGAACAGCAGCAAAAATGGTCAAAGAGAGACACATAGACCTATTTTTATATGCGTCTGATAATCAATCGTTTACT…	?SIVQTSEGKLLRWYPFDVENECARKINPIEIPLEKILDRKIWTSINLCPVTISWNPYAIFMWDPLSKKYPGVVFLAVNMIAKVMNFTPLYLKSNPNFLAEYFQTGTYRTAAKMVKERHIDLFLYASDNQSFTRLNNLNTLVQDISFYYLTYSSNHFGINFFFNFFRRKFLVALMIIVSIITILWKVSTRDSFVNSVFNIYRINFQSSITRLSNRTSARMVFSCCLLFAFFVNAKYNSYLSSSFASSGRVKLLGSVNQFQMFKNNKQNEVKRFLYFTGYNNSLARTSNNMWLIMDHDNINSQNIRKYIENNMSISYIQIQPNNDLRKVEKYEISTEEQMTGIKYKVAARRGFLLTENMNYWIEVIHQSGLLEKWKIEQAIPLKKVVVEKPSAIFTHNLK…	N-terminus missing.
DvirIR180NC	180		NC	03619-ML018601.1	43425-129405	+	1|2	85981	264	NNATCGGTTGTTTATACACAGGATGGAAAACTATTGGGATGGTATCCATACCACATAAAAAGCGACTGTGGAAAAGCAGTCAATCCTGTTAATTTATTTGATGAGATTCCCTTCGAAAATCGAATTCCAAGGAACTTAAATGGATGTCCAGTCAGTATCAGTTGGAATATGTATGCCATTTTTATGTGGAATCCATTTAACGATACATATCCTGGAGCATTGTTCTTAGCAATGAATACAATTTCGGAAGTCATGAATTTTACTCCCAACTATTTAATCAACAATTCAGACTTTCTAGTCGATTATCTCAAGACAGATACATTTGATACAGCAGAGAGAGACATGTCAGACCGAAATATAGATCTTATTTTGTATGGATCTGACAACGGCGAGCACGTA…	?SVVYTQDGKLLGWYPYHIKSDCGKAVNPVNLFDEIPFENRIPRNLNGCPVSISWNMYAIFMWNPFNDTYPGALFLAMNTISEVMNFTPNYLINNSDFLVDYLKTDTFDTAERDMSDRNIDLILYGSDNGEHVDLNKVQDLVKGVTYSVLQTTLLKKRANFYFSYFGPYMLTSFTLMLIVFPFLWKHIAGVKYYGDAALTVYRMLFQLQILKLKRSFKVKVLFIGVLIWIYFIDLKYTSLLGSLLTSPGKIQRLGSTSQPQKTL	N- and C-termini missing.
DvirIR181	181			05662-ML020644.1	19461-21278	-	0	1818	605	ATGTTCAAACAACATGCATATATTAAACTATTTATTGCATACATGATGATGATGCAAAGTTTTCTTATAGAAAGCCGTACGTTTCTTTCAATTGAAGAAATGAAAAAACAACTAGCAAAGTACCACAAAAATATTGAAACCCGAGGTAGTTATGAATATACTATTTGCTCCGTGTATATTTCACCCGACTCAGAGATTGCTTCTGAACTAGCCAACTACTACCTCAAATTGCAAAACTGTTCACATTACGTCGTAGTTTCAGATATGCATCAATCAGAAAATGAAGATTTTCATAGATACTCTCAAGAGTCACAAGCCAATTATATTTTCGTGGATGCGGCATCGCAGATCCAAAAGTATCTAGAAGTGCTTAACAATAAGAGTATTTGGAGTCAGTTC…	MFKQHAYIKLFIAYMMMMQSFLIESRTFLSIEEMKKQLAKYHKNIETRGSYEYTICSVYISPDSEIASELANYYLKLQNCSHYVVVSDMHQSENEDFHRYSQESQANYIFVDAASQIQKYLEVLNNKSIWSQFGDNYIIVGEDMGSISDLNILFKFFWNHSVLDYILVFIGKNVRIVKYNPFDRVITDLTNCTYCQYISQTIHNMYGYPLRISVFELKPAIIKVNDVWTGKSIDFMYRFVRILKATPLFVEGTNSYHGVRTQLSENKSDIFATTLFHFNLPIKLSARMYDYIYSNGNKLVILVPNAKETINASNIFLIFDFSTWLVIILLLIGFPFFYKLLSKFYNIKKSLSVWFLETLQIYLQNSVRNIQNNPQLLKLALISWVMFTLITNIVFQTNL…	-
DvirIR182	182			04369-ML019351.1	40284-42092	+	0	1809	602	ATGTTAAAACAATACGAATATATTAAATTATTTATTGCATACACTATGTTAATGCAAAGTTTTTTTATTGAAAGCAAGACGTTTTGTGCAATGGAAGGAATGAAAAAACAACTAGCAAAGTTCTACAAAAATCTTGAAACCAGAGGAAGTATTGATTATACTATTTGTTCCTTGTATATTTCACCCGACTCAGAGGTTGCTTATGAACTAGCTAACTATTACCTCAAATTGCAAAATTGCTCAAATTACGTCGTACTTTCAGATACGCATCAATCAGAAAATGAAGATTTTTATAGGTACTCACAAGTCAATTATATTTTTGTGGATGCGGCATCACAGATCCAAAAGAATGTAGAAGTGCTTAACAACAGGAGTATCTGGAGTCCGTACGGGGATACT…	MLKQYEYIKLFIAYTMLMQSFFIESKTFCAMEGMKKQLAKFYKNLETRGSIDYTICSLYISPDSEVAYELANYYLKLQNCSNYVVLSDTHQSENEDFYRYSQVNYIFVDAASQIQKNVEVLNNRSIWSPYGDTYIIVGEEMASISDLNTLFNFFWKHYVLHYVIVFTGNNLRVLKYNPYNRGIIDVTNCKYCRYIDQTIDNMHGYPFRISIFELKPDIIKVNNVWTGISIDFMHIFVGILKASEVFVEGSKSYLGARTQLSENKSDIFATTLFQFNLPIKRSARMYDYIYSNVNQIILLVPKSKETINPSKIFLIFDRTTWLVIILLLIGFPFLFKFLSKFYNKKKPLSTWFLDALQIYLQNSVRNIQNNPQLLKLALISWVTFTLITNIVFQTNLFGI…	-
DvirIR183	183			05683-ML020665.1	29956-70646	+	1|0	40691	571	ATGAAGCTGTATATATCGATAATAGTACCTCTAAGCATCCTTGCTTTACAAAGTTTCGGTGAATATACGCAATTTAAAGAAACAAACTTATTTGCTTATAATAGTAAGAAAATTTATTATAGCTTACAAAAGTGCAACTTTTTAAATAAAAGAACCTTATTTTATGCAGAACAATTTTTAAACTCTTCAATTTATTCTCACTATTTTGAATACTTATTTGGAAAACTAATCGTCAAGGATCCATGTGTTTATATTTATAAAATGGAATATTTTAAAACTACTCAGTACATGAAGTTCTTTGACAACATTTTTTTATTTGTAGAAAATTTACAAATTCTTAGTGAAATCTTGCTTAAAATTTCCAAATTTTCTGTATGGAATACATCAAGTAAATTCTAT…	MKLYISIIVPLSILALQSFGEYTQFKETNLFAYNSKKIYYSLQKCNFLNKRTLFYAEQFLNSSIYSHYFEYLFGKLIVKDPCVYIYKMEYFKTTQYMKFFDNIFLFVENLQILSEILLKISKFSVWNTSSKFYIFSNGIRSKRIKAVLLSIWRNKIINFILIASVKNEFKIYNYNGFVDKVTSISLDEISCNNLFPNKIENLYGYPIVAAVQYSPYTQKINNVWAGLEFKIFGLFLSHLNATTIFKETSEYNESIKLLISDQADIAVVRIFQIDYFRDVETSYPLEMSNRIIAVPQPRLLPVYTNMLQMYTASFIITLVVTSLCLLMACLIIDFQNPDYPLLLWGFLLSQGVRYPKNRTLKLLLLLWSFSSFIILAYVQSFLLDRLIQPRRFPKIKTVA…	-
DvirIR184	184			01382-ML016364.1	371065-377280	+	2|11	6216	612	ATGAATTTAGAGCAAATTGTATTACTTTTGGTAATAGCAGGCACAGTAACAGCCGAAAATGCCAAGATTGAAAACATTTTATCAAAAGTACTCAGCATACACTTTAAAAAATGCGTGTACTACATATTCGAAAAAAACACAAAACTAACCAACTTGCCCAGAATAATAGACAAAGCTTTAATGATATCTAACATTCCAATGGTCACCATTCAACAGAATTATTCCAAAGAACTTCTTAAGTCGACATGTCGTGAGTACCTCATTTATACCGAAAGTATAAAAAATTTCGAAAAACTAGCCGGTATTCAAGAACTATTGGACATGTTTCGACCTTGGAGTAAGATGATGATTATAACTAGTTCAAAACCAAATACTTCTTCGAACTTCTTAACTACAGCT…	MNLEQIVLLLVIAGTVTAENAKIENILSKVLSIHFKKCVYYIFEKNTKLTNLPRIIDKALMISNIPMVTIQQNYSKELLKSTCREYLIYTESIKNFEKLAGIQELLDMFRPWSKMMIITSSKPNTSSNFLTTAVNEKAINLLIVTIVENVENKYFLDIITEYKVNIHVVQQNTTLEVTFEEGFNFTKVSQSGKRKWIPKFSSPIRITIFQCPPYVIIGKNNSLYGVEMTVLRESFKGLRVQYFVHNNETEEDGGMWYTTLVQLEAGQTELCICSRWPINAYKKNLEISKSLHQVCQVFVAKKPTIYPDLMFVFYTFNMVIIGPSIVLLLFFSVFLIKTEAFSNYLRDGRNIPCYGYIRILLDLMRIFTGGGVCFRFKYRLLSSKTVLICWLYTCLVFGT…	-
DvirIR185NTE	185		NTE	03568-ML018550.1	53711-54893	+	N/A	1183	393	NNCACTCTATATATTACAGATAACAACACAATCGATGGAACAGAAAAAGTTCTATTGGAAGAAACACTCCACGATCAAGTAAATTACTCTATCTACAGTTATGATACTACTGACGGATCAATGTGGTTCAACACTATTCCTGAAGTAGAGGCCGGAACAAAAGACATTTGTGGATGTTCCCGATGGCCACTCAACGCATATAACAGAAATTTAGAACTAACTAAATCGACTCATCAAATCTGTGTTACTTTTTTAGTAAAGAAGCCCACTTTGTATCCAGATATACTCTTTGTATATTACACGTTTCGTTCTGTTGTGTCTTGGCCCACCGTAGGTTTATTTGTATTTTGTTCGATATTTCTATGGCTTGCTGAAAAAATATTTAGGTCTTTAAAATAT…	?TLYITDNNTIDGTEKVLLEETLHDQVNYSIYSYDTTDGSMWFNTIPEVEAGTKDICGCSRWPLNAYNRNLELTKSTHQICVTFLVKKPTLYPDILFVYYTFRSVVSWPTVGLFVFCSIFLWLAEKIFRSLKYFRRQFNDVTRYFLDLLHIFTGAGVNLQVVYHLYSAKFLLTVWFYTCLVCSTFYAAAVTSTTARPPITNVVNNLQDMVRLNIPWKLTNVVPKKEFLLTNSTLYTKLANLHVYGRRIEDRSQHSAIFVTMVENQYVVDIVTLPEEAKQYYKVIKQCVATHGSVFFVKKDTPLTKLIDKTIIKFVESGIANHILFKYLHLYGSGSQATFFTNYIENRFFRIIGMSKLVGAFILLATGLLASFFVFLFEIRMYKIDHNRELKSWF	N-terminus missing.
* Gene suffixes: NTE – N-terminus missing; CTE – C-terminus missing; FIX – genes were extended manually using raw reads or the order of interdigitated exons was restored; JOI – gene models crossed scaffolds; PSE – pseudogene; multiple suffixes are abbreviated to single letters and used in combinations, i.e., N, C, F, J.
** For incomplete models, only the introns between annotated exons.

## Sheet: Additional IR gene fragments
Table S6e. Details on the partial ionotropic receptor (IR) genes identified in the genome of Diabrotica virgifera virgifera, which were left unnamed and excluded from the analysis. These partial genes might correspond to missing exons of annotated genes, which were not combined due to lack of evidence. Columns include the scaffold, coordinates, the strand (forward +; reverse -), gene length, the …
Scaffold	Range	Strand	Length (bp)	AAs	Nucleotide	Protein	Comments
00367-ML015349.1	1042108-1042324	-	217	72	NNGATTTTAGTCGCTTCTGAAGCAGGACTAGCACATAGGGTTAAACACAGATTAGCAAGCAAACCACAATGTTATAGTGCAGGAGCTAACTTTCAGTCTGTGAGAATCCACGACTGTTACACGATATTCGTACTGTTTTTCATCGGTAGCTTTGCCGCGGTTACTGTTTTTCTAGCTGAAATAGTTCTCAATAAATATTCACGTTATGTGTTAAAATAG	?ILVASEAGLAHRVKHRLASKPQCYSAGANFQSVRIHDCYTIFVLFFIGSFAAVTVFLAEIVLNKYSRYVLK	C-terminal exon similar to IR75 group.
00456-ML015438.1	907171-907962	+	792	264	ATGTGGAAACAATTATTAATTGTCTACGTCGTGGCCATTAGGCCATTGGCAATGTACAACATTTTGCCCAAAACCGATTTAGTGGAAAAGGAAATCAACAAGTTTTATACAAAGCTAGCAAAATGCGAGGTACTAGAAATTCCCACATGCAGATTTAGCCACCGAAGGCCTCCAAATGCGAGAAGAAGTACCGATTGGTACATCTCCAAAAATAAATGTACACTTTTTCAGTACAGACACATGAGTATAACTTACCACAAGAAGTTCCGTGTGAAAAGAATCTTTATGCTTGTGTCAGGTGTTGAAGAAGTTTACTCCAAGGCAGATAAGCTAGCACTGAGCCCCATCTACAAACCAGAAATAGGAATTGCCTTCATAATCTGCACGCAACTTAACAAT…	MWKQLLIVYVVAIRPLAMYNILPKTDLVEKEINKFYTKLAKCEVLEIPTCRFSHRRPPNARRSTDWYISKNKCTLFQYRHMSITYHKKFRVKRIFMLVSGVEEVYSKADKLALSPIYKPEIGIAFIICTQLNNTDFLDSLLSYIWSKNISRFIMVFVTNKLQVYTYNPFIPNTNVRITTFGKYCENLFEDKTKNLHGNPIRALLFLRVPYAYKIGEEWYGEDIQILQLIVKYLNGSIIWTSVSTSELIYSYAMHLYLNEVDVIM	N-terminal exon.
00488-ML015470.1	501462-501795	-	334	92	NNATATAGCCATATTGTTATGATGATACCGAAACCTCAGAGAATACCGTATTGGAAAAACAATATCTTGGTGTACCAATTACCAGTGTGGATCTGTATATACACCATTATTCCAGTATTGTCTATCATAGTTTTTAGATATGCCCATTTCAGAAAAAATACAGATAAAAAGAATTTTGGATCGTCTGTGGGCAATAATATTTTTTTTGTTCTTGGACTTAGCCTAAACGTATCGGCAAATAAGATACCGAAATCTTGGAACTTAAGAGTTTTACTCG	?YSHIVMMIPKPQRIPYWKNNILVYQLPVWICIYTIIPVLSIIVFRYAHFRKNTDKKNFGSSVGNNIFFVLGLSLNVSANKIPKSWNLRVLL	Internal exon.
00741-ML015723.1	279405-279613	+	209	70	NGAAGTATTTGGAAAACACGAACAAATCCAGAAAAAATCATCGTGCTGATTTCCCTAATGTTTACGTTACTAATATATAACTCTTATTCGGCGTTTATTACTTCTGTGTTATCTGTAGAATTGTCCAGCATTCGTAGTGTTAAAGATTTGCTGGAGAGCGACTACACCATTGGATATGCTAAAGATAGCCAAGATGAAGATTACTTAAGA	?SIWKTRTNPEKIIVLISLMFTLLIYNSYSAFITSVLSVELSSIRSVKDLLESDYTIGYAKDSQDEDYLR	Internal exon similar to IR75 group.
01354-ML016336.1	31661-31978	+	318	106	TGTGGGAAAAACTATTACTTCCATGTGAAATATCATTGGTTAATTATGACCACGAATTTGCTGTTTACGCAATATTTCGAAAATGTAGAATTATACCTTAATTCCGATATTAATATATTATATAAATCATTTGAAAATGGTCTAAATATTTACAAATTAGAAGACACATATAATCCAGCATCTATGAAGGGAGGACAATTAAAACGGAGAAATATGGGATTTTATACTAACACAGTGGACGGATTCAAAAAAGATCAAGAATCTAAATATTGGTTAAGGAGAAATTTAACTGGAATAACACTAAAATCTATGTTAGTG	CGKNYYFHVKYHWLIMTTNLLFTQYFENVELYLNSDINILYKSFENGLNIYKLEDTYNPASMKGGQLKRRNMGFYTNTVDGFKKDQESKYWLRRNLTGITLKSMLV	Internal exon similar to IR75 group.
04217-ML019199.1	13864-14138	-	275	92	NNAGAGGATAAATCAATCTTTATGGTACCGAAACCAAAACAATTGCCTTATTGGAAAAACAATATATTGGCGTACCAATTGCCTGTATGGTGTTGTATATATGCCTTAATTCCCTTACTGTCTTTCATGGTTCTGGGATATGCCAAACTAATCCAAAACAAAGACACAAGATATTTTGGGTCATCTTTTTTAAATAATATTTTACTGGTTCTTGGGCTTAGCTTAAATTTACCACCCAACAGAATACCAGTTACTTGGAATTTAAGAATTTTATTAG	?EDKSIFMVPKPKQLPYWKNNILAYQLPVWCCIYALIPLLSFMVLGYAKLIQNKDTRYFGSSFLNNILLVLGLSLNLPPNRIPVTWNLRILL	Internal exon.
06647-ML021629.1	48883-49109	-	227	76	NCGGCCAGAAACCATAATTCAGTAAGAAGGTTTCTTTACTTTACTGGATTAAATGATACTCTAGCAAGAACTGCAGATAATTTGTGGGTGCTCGTAGAAAACAATATAGCAAGTGATTCCACCATTGAAGATTATATAGTGAACGACTCACATTCTTCTTATCAACACTACCAAAACTACCATTCTAGTAAAAGTATTGCAAAAATGAAAATATCATCACAACATCAG	?ARNHNSVRRFLYFTGLNDTLARTADNLWVLVENNIASDSTIEDYIVNDSHSSYQHYQNYHSSKSIAKMKISSQHQ	Internal exon.
06975-ML021957.1	22304-22606	-	303	100	ATCACTGGTATTGAATACAAGATAGCTGCTAGAAAAGGATTCCCTTTAGTGGAAAAACTAAACTACTGGATAGATACCATCTGTCAAAGCGGTTTATTTAAAAAGTGGACCTACGATCAGTCGATTCTTCTTAGAAAGTTTATCATGGAAAAGCCTGGAGTATTATTTCAAACTAAGTTGGGGTTGTATGATGTCAGAGGAGCTTTTTACTTCTTGTTCTTTGGTTATATCTTATCACTTGTTTTATTTTTTTCTGAACTGTACTTATTTAGAAATGGTTATTATCGACACTACTTAATATAA	ITGIEYKIAARKGFPLVEKLNYWIDTICQSGLFKKWTYDQSILLRKFIMEKPGVLFQTKLGLYDVRGAFYFLFFGYILSLVLFFSELYLFRNGYYRHYLI	C-terminal exon.
07555-ML022537.1	23263-23483	-	221	74	NNATCTGCATTTATCTTTAGGGATCCAAAAAGATTGAATTCTATAGATATGTTCACCAAACCGTTTACAACAACTGTATGGATTTGTTTGATTTCACTTTCAGCTTTTGCTATATTAATTTTAATCTTTGCTCTGTACCACGAAGAAAACAGTATTTATAATCGAAATTCCATAAACTGGAGCGACGCTATCATAAATACAATATCCGTTTTTGCTCAACAAG	?SAFIFRDPKRLNSIDMFTKPFTTTVWICLISLSAFAILILIFALYHEENSIYNRNSINWSDAIINTISVFAQQ	Internal exon similar to IR75 group.
09890-ML024865.1	13035-13478	+	444	148	ATGCTCGTTCTGGTAATCGGATTATTTATAATAGCATCTGCTGAATCAATATTAAACATTGACCCTTCAACAAACTTAAGTACTGTACAGTCATTAAATATGTGTGCTGCTGAACTGTGTCGAGACTATTTTACAGACCAATTCCATAAAAGCGTTATTGTCATTTTCGAAAACTCTACTAAAGATATACCTTTTCGTTCATTGTTATTGAAAGAACTAACCAATGAAAAAAAGCCATACTACATCTTAACTCTGTCGAGATCAATAGCAAATTTTAGAAAAAAGTACACAGGTATACTGAAATATATATTATTAGAAATGTCGTCTGTTGATAAATTTAAAGAAAGCATTAGTACAATGAGAATACTACCAGGGTGGAATCCCAAAGCGATTTTTTTA…	MLVLVIGLFIIASAESILNIDPSTNLSTVQSLNMCAAELCRDYFTDQFHKSVIVIFENSTKDIPFRSLLLKELTNEKKPYYILTLSRSIANFRKKYTGILKYILLEMSSVDKFKESISTMRILPGWNPKAIFLIISFTVFKNSEVIAN	Partial N-terminal exon.
11100-ML026071.1	14788-15461	+	674	224	NGTTTCTATATGTTCTTCTGTGTATTAGAACTAACTTACCGACAGGCTAAAATGACAAGTTTTTCTCCACTGGCATTGTATGAAAAACGAATTAGAAATATGGACGATCTGTTAAACTCCAATATTCCCATTAAAATGTACGATAGTAATACATTGAGCTTTCCGAAAGACAGTCCTTTGTTAAAAAGAACTGAAATCTTTCCTGACTCTGAAGACATAGAATTCGACAACGTAGTAATGGCTGCTTCTCGAGAAGGTTTTGCAACTATGTGGGGCAAAATCGGGTTCATAAATCGGCCGTTTCTGTCTGAAACCATGGACTATTTCAACGTGGAGCCATACCAGTATGGATTTTACCTACCGGACAACAACATATTCTACGAAGAGTTCGTGATATCG…	?FYMFFCVLELTYRQAKMTSFSPLALYEKRIRNMDDLLNSNIPIKMYDSNTLSFPKDSPLLKRTEIFPDSEDIEFDNVVMAASREGFATMWGKIGFINRPFLSETMDYFNVEPYQYGFYLPDNNIFYEEFVISMQRVMECGFLEALYTKYKTFYMVKYRHDYLSDDTSIKRDLNSCMFMFIVLFAGYFLSLVVFGIEILVDRKYIALTTLKIKVKCFIESFRSK	C-terminal exon.
11316-ML026285.1	1433-1600	-	168	56	NNGAATAAAGTTATTTTGGTAAAAACTTGGGGATACCAAAGACCAGATGGTACTTTTGATGGAATGGTAGGCGCATTATCAACTAGAGAAATCGATTACGGATCTCCACTAATACTACGTGCTGATCGAGCTAGATTTGTGCAGTATGGAGGACTAACTTTTATGTTGAG	?NKVILVKTWGYQRPDGTFDGMVGALSTREIDYGSPLILRADRARFVQYGGLTFML	Internal exon similar to IR75 group.
18495-PXJM02479553.1	3006-3550	+	545	181	NGTAGCTACACCAAAACATATAACAGATATTTAGCATTCGATACGACTAAATTCTACATCCTAGACTCCTTAAGCTTCTGTGTACCAAACATTGTGCAGAAAACCAATAACTATGAACACTTAAGTCAATGCTTGGTTGTTATATTTTGGGTAACTGTCATAATGAGTATAGTATTTTGGATAAGCTCTATGCTGTTAACCGACAACAAAAAATTTAGAGATTATCTGTTTGTAGCGTTGACCTTTATGAGGATTATGACCAATGTAGGACATAACCAGAAGATATATCACTCAAGCAGCAGCTTGTGTATGGTAGTTGCATTGACTTTCGCTTTTTATATGAACCAACTGTATTCAGCACAAACGACTAGTAACTTAGTAAAAAGTAAATACGAGCAA…	?SYTKTYNRYLAFDTTKFYILDSLSFCVPNIVQKTNNYEHLSQCLVVIFWVTVIMSIVFWISSMLLTDNKKFRDYLFVALTFMRIMTNVGHNQKIYHSSSSLCMVVALTFAFYMNQLYSAQTTSNLVKSKYEQKYGSIDKIFEENLTTTYGPNCINYFQGDDTVKFRNKWNDGYHYYNCLRN	Internal exon.
20479-PXJM02483280.1	630-1544	-	915	304	AGTCATTTTTGGAACAACGTCACCGCATCGTATCCTTATGGAATAGATCACAAGGTGGTTTTAGTACCCAGACCAAAAAAAGTACCACAATACGAACACTTCTTAAAAGTTTTTGACGTCGATGTAATCTTTCTAAACTTTTTGGCGACTTTTGGAATCTGTTATGTGTTGTATATGGGTAATCGCACTGGCTCACAAATGGGAGTTACAGATTATTTCTTCAATTACTTGCTTCAGATTTTGTTCAACTCATCGATGCCCAATTTGGATAAAATAACGGGATATGTGAAGTATCTTTTGATGCTCTGGGTGTTCTGTATGTCTGTGAACAATACTCAATTCAATTCTTTACTAACCAGTATGTTGGTCAGTAGCAGATCTAAGGAACCAATAAAAACC…	SHFWNNVTASYPYGIDHKVVLVPRPKKVPQYEHFLKVFDVDVIFLNFLATFGICYVLYMGNRTGSQMGVTDYFFNYLLQILFNSSMPNLDKITGYVKYLLMLWVFCMSVNNTQFNSLLTSMLVSSRSKEPIKTIEELSKSNFRIYVHEYFVGRGYIPNSLGLDQKLIRIDEQPENMLYSNVTIGNQYAFVVRIDAAKFFINSHRNKDGQSQYAIMKESLIPGIDGYTLQKNSPLVNQFNKCLLLIKQHGLINFQSSSNYGKAKPNQPENLNIKHLLSLVGLYLVGNCFAFLVFIAEVLWKKYKT	C-terminal exon.
26933-PXJM02494464.1	1-597	-	597	199	ATGTATGTCATATTTTTGCTACCTGTGGCACTGGCCTTACAAGTTAATTCGTTAAATACTTCACTGATAAAAAAAGATCCTTTAACAGGTTGCCTTCATCAGATTGTGGAACACAATAGCTACCCCATACATATTTTTGTAACAAGCGAAAATTTCTCTGGAAATTTCATTCCCAAATTTTCGAAAATAACTATAAGCTCTAGCAATTTGTATTTATTGAACCTATTTCATTATACACCAAATTTATTTACGATAACTTATGATTCCTTGAACGAACTCAATAATACATTTCTTGCAATATATACAGCAAGTACAAACTTGAAACCAGTTTTGTCAAATTTCATTGTCATTGCCACTAACTCCAAAGAGTTACATCAAATAACGCAGTTGTTGAGGAAG…	MYVIFLLPVALALQVNSLNTSLIKKDPLTGCLHQIVEHNSYPIHIFVTSENFSGNFIPKFSKITISSSNLYLLNLFHYTPNLFTITYDSLNELNNTFLAIYTASTNLKPVLSNFIVIATNSKELHQITQLLRKHSFFKSVILLQNDLIVELYVIDYKNSNCGKIIKYKKINECKDSKYKRTLKPIKPNMKKSFIQCSMT	Partial N-terminal exon.
29201-ML036920.1	522-796	-	275	92	NNAAACGAACACGTAGTGATGATATTACCGAAACCAAAAGAATTGCCTTATTGGAAAAACAATGTCTTGGCGTACCAATTGCCTGTATGGTGTTGTATATACGCTTTAATTCCACTACTCTCGGTCATAGTACTAGGATATGCAAAATTAATCCAAAACACGGACACCGTATATTTTGGATCATCTTTTGGCAATAATCTCTTTATGGTTTTTGGACTTAGTTTAAATATAGCAGCAACCAGGATACCAGTTACTTGGAATTTGAGAATTTTATTAG	?NEHVVMILPKPKELPYWKNNVLAYQLPVWCCIYALIPLLSVIVLGYAKLIQNTDTVYFGSSFGNNLFMVFGLSLNIAATRIPVTWNLRILL	Internal exon.
32637-ML038379.1	487-876	+	390	129	TATGTTGTAGATATCGTAACTTTACCAGAAGAAGCGAAACAGTACTATAAAGTGATAATACAATGTGTGGCTACTCATGGAAGTGTATTTTTCGTTAAAAAAGACACTCCTCTAACTAAACTAATCGATAAAACCATTATTAAATTTGTCGAAAGTGGCATTGCCAACCATATTCTGTTTAAATATCTTCACCTGTATGGCTCTGGTTCTCAGGCGACGTTCTTCACGAATTATATAGAAAATAGATTTTTTAGGTTCATTGGGATGTCAAAACTTGTAGGAGCATTTATTTTATTAGCTACGGGGTTATTGGCAAGTTTCTTCGTATTTCTTCTTGAAATAAGAATATATAAAATTGACCACAACAGAGAATTGAAGTCTTGGTTTTAA	YVVDIVTLPEEAKQYYKVIIQCVATHGSVFFVKKDTPLTKLIDKTIIKFVESGIANHILFKYLHLYGSGSQATFFTNYIENRFFRFIGMSKLVGAFILLATGLLASFFVFLLEIRIYKIDHNRELKSWF	C-terminal exon.
50328-PXJM02531605.1	731-1139	+	409	136	NNGTTTGCAACTATATGGGGTGATACTGGATTCATCGCTCAACCATTTCTGTATGAAGTAATGGATTACTTTAATATTTTCATGTACCAATTAGGTTTTTATATGCCGGAAACCCATATTTTCTACGAACATTTTGACTTATCGATGCGGAAGGTTATACAACGTGGTTTTTTGAAAATGGTGTATGGAAAATACAAACATTTTTTCATGCTCAAATACAGACATGCTTATCCAAGTAAAGATTTGAGTGTCAAAAAAGACTTAAAAAGTTGTATGTTCATGTTTATTGTTTTGTTTGCTGGATATTGTGTTTCACTGGTAGTATTTGGAATGGAACTACTTATGGCAAAAAATGGAACACACTCACAAAAAAATAGATGGTTTTGTAAATGGTTTTGG…	?FATIWGDTGFIAQPFLYEVMDYFNIFMYQLGFYMPETHIFYEHFDLSMRKVIQRGFLKMVYGKYKHFFMLKYRHAYPSKDLSVKKDLKSCMFMFIVLFAGYCVSLVVFGMELLMAKNGTHSQKNRWFCKWFWKKK	Internal exon.
52442-PXJM02534744.1	1160-1512	-	353	117	ATAAAATATAAGAAAATTAACGAATGCAAAGACAGCAAATACAAACGTGTATTAAAACCAATCAAACCAAATATGAAAAAAAGTTTTAATCAATGTTCAATGACCGTGGGAGTAATACCAGACCCGTTGTTTCGAAATATTAATAATTCCTATCCAGGAGTTATACCAGAACTATTAGATGCAGTTAGTTTTGCAAGTGGTTTTGTATTTAATTATCATGAAGACGACTGTTACGCGGACAATCTAAGAGATTATAGATTTGATTGCATTTTTGAAGACTTTGATTCTGGGAAAATAGATATTGCACAATTCGTAAACTTATTTTTGACCCATAAGCTTCTGTTCATCACTAT	IKYKKINECKDSKYKRVLKPIKPNMKKSFNQCSMTVGVIPDPLFRNINNSYPGVIPELLDAVSFASGFVFNYHEDDCYADNLRDYRFDCIFEDFDSGKIDIAQFVNLFLTHKLLFIT	Partial N-terminal exon.
59217-PXJM02544825.1	719-1383	-	665	221	NATCGACAAGCGAAAATAACAAGCTTATCAGCAATATCTTTACGTGAGAAACCAATTAGAACTTTGGAAGAACTTGCAGATTCCGACATTCGATTTACAACTTTTGCTGGATATGTGCGGGTTCTCCCAGATGACAGCCCATTACTGGAAAAGATGGAGTACCTAGCTGAAACAGAAGAGAACTATAAAAATTTGAGTATTCTTGCTTATCAACAAGGTTTTTCAACTATTTGGGGAGAGGCTGGATTCGTTGTACACCCTTTCCTGACTGAAGAAATGGATATGTTCTATTTGATGGTGACTCAGTATGGTTTTTTTATACCCGACCGTCATATCTTTTACGAACACTTTCAGCATTCGATAGAGAGAGTTTTGGAGTTTGGGTTTTTGGAAAGATTA…	?RQAKITSLSAISLREKPIRTLEELADSDIRFTTFAGYVRVLPDDSPLLEKMEYLAETEENYKNLSILAYQQGFSTIWGEAGFVVHPFLTEEMDMFYLMVTQYGFFIPDRHIFYEHFQHSIERVLEFGFLERLLNKYKHYFSLQDMNVYKTTKDTTVKRDLGSCRFMFIALFAGYFLSLIIFVVELVKAGKCNFLVKYKIKEKWCMDWFRKKILPERSIQI	C-terminal exon.
