# Supplementary material for: A draft Diabrotica virgifera virgifera genome: insights into control and host plant adaption by a major maize pest insect
Source: BMC Genomics. 2023 Jan 13;24:19. doi: 10.1186/s12864-022-08990-y (PMC9840275; doi:10.1186/s12864-022-08990-y)
Supplement: Supplementary file 10 — Additional file 10: Supplementary Table S7. Manually annotated genes encoding ATP binding cassette (ABC) transporter proteins in the Dvir_2.0 assembly. Data shown for A) Translations from Diabrotica virgifera virgifera Dvir_v2.0 RefSeq GCF_003013835.1 v100 gene models, B) BLAST results for previously annotated D. v. virgifera ABC transporters against Dvir_v2.0 RefSeq GCF_003013835.1 v100 gene models, and C) putative D. v. virgifera ABC transporter subfamily assignments. [file 12864_2022_8990_MOESM10_ESM.xlsx]

## Sheet: Table S9a
Supplementary Table S7a: Translations from Diabrotica virgifera virgifera Dvir_v2.0 assembly RefSeq GCF_003013835.1 v100 gene models structurally annotated as putative ATP binding cassette (ABC) transporter- or multidrug resistance (MDR)-like proteins. The 188 protein model isoforms are encoded by 120 genes (distinct genetic loci: LOC) across 92 scaffolds.
protein_model_id	protein_model_len	genetic_locus	transcript_model_id	scaffold	start	stop	strand	RefSeq protein_model_name	protein_model_seq
XP_028128494.1	1363	LOC114324821	XM_028272693.1	NW_021038630.1	1587868	1825636	+	multidrug resistance-associated protein 4-like [Diabrotica virgifera virgifera]	MDSTKKYVKVSPEQKANLISKLFYWWFLPFFKFGYKHDITIKDVYNTTQGDLSAALGDALQKNWEDEIRNHEDKKQKKPSLKNAILKTFWKSYSRSGIALGFQFVVIRMLQPIVLAEFINYFDSNQEAYIGWWLATGVIGMAFLNVIITHSCTLDTQRVGMRVRIAVCSLIYRKLLKLSHNSLGQTASGQLVNLLSNDVQRFDLAAQFIHYAWIMPLTAGISFYILYRYVGIIAAVTGMVFITLESLPLQGSFSKWQGKLRYKIALKTDKRVKLMSEITSGIQVIKMYAWEKPFEKVVELSRKYEIDIITTTSYCYGVLSAMGIFTERMILYITVITFVLVGQRLTGDVVFSLAQLFNTVQLIMAIFFPRALSFYSEAKVSITRLEDFLLLDENEKIPE…
XP_028128980.1	1284	LOC114325184	XM_028273179.1	NW_021038641.1	1330984	1431648	-	multidrug resistance-associated protein 4-like isoform X1 [Diabrotica virgifera virgifera]	MERRSKIIKKRNPVEKANPLSRLFFLYMFPIFKKTYQYEFTDEDLFRPLKEHTSSILGAHLEKIWKEEFVKHKRTALHRALFRMFGFRFILYGVIKLVDQLMLIVMIPLCIGKLVSFFETSPARLSKQDAYFYAGILVFCMFTDALLIHSAYMGLQHIAMKIRVACSSLIYRKILKMSHAALSNTTVGQLVNLLSNDVSKFDEVFDIVHFAWIGPIQVAVGTGLLYRQIGMGAFCGVSFLLLFVPLQIWLAHKISVLRLRTALRTDERVRLMHELVSGIRVIKMYCWEKHFSKLINLARRNEVKAIMFHSYLIGIIFSFEIFISRTSIFISILGYVMFGNYVTAERVFALTAIYNCMRPIITMLFSLSVSALAVINVSILRLHHVLKFDEIDSKNNELV…
XP_028145681.1	1128	LOC114325184	XM_028273180.1	NW_021038641.1	1330984	1431648	-	multidrug resistance-associated protein 4-like isoform X2 [Diabrotica virgifera virgifera]	MERRSKIIKKRNPVEKANPLSRLFFLYMFPIFKKTYQYEFTDEDLFRPLKEHTSSILGAHLEKIWKEEFVKHKRTALHRALFRMFGFRFILYGVIKLVDQLMLIVMIPLCIGKLVSFFETSPARLSKQDAYFYAGILVFCMFTDALLIHSAYMGLQHIAMKIRVACSSLIYRKILKMSHAALSNTTVGQLVNLLSNDVSKFDEVFDIVHFAWIGPIQVAVGTGLLYRQIGMGAFCGVSFLLLFVPLQIWLAHKISVLRLRTALRTDERVRLMHELVSGIRVIKMYCWEKHFSKLINLARRNEVKAIMFHSYLIGIIFSFEIFISRTSIFISILGYVMFGNYVTAERVFALTAIYNCMRPIITMLFSLSVSALAVINVSILRLHHVLKFDEIDSKNNELV…
XP_028128981.1	1128	LOC114325184	XM_028273180.1	NW_021038641.1	1330984	1431648	-	multidrug resistance-associated protein 4-like isoform X2 [Diabrotica virgifera virgifera]	MERRSKIIKKRNPVEKANPLSRLFFLYMFPIFKKTYQYEFTDEDLFRPLKEHTSSILGAHLEKIWKEEFVKHKRTALHRALFRMFGFRFILYGVIKLVDQLMLIVMIPLCIGKLVSFFETSPARLSKQDAYFYAGILVFCMFTDALLIHSAYMGLQHIAMKIRVACSSLIYRKILKMSHAALSNTTVGQLVNLLSNDVSKFDEVFDIVHFAWIGPIQVAVGTGLLYRQIGMGAFCGVSFLLLFVPLQIWLAHKISVLRLRTALRTDERVRLMHELVSGIRVIKMYCWEKHFSKLINLARRNEVKAIMFHSYLIGIIFSFEIFISRTSIFISILGYVMFGNYVTAERVFALTAIYNCMRPIITMLFSLSVSALAVINVSILRLHHVLKFDEIDSKNNELV…
XP_028128982.1	1306	LOC114325185	XM_028273181.1	NW_021038641.1	1454749	1756112	-	probable multidrug resistance-associated protein lethal(2)03659 [Diabrotica virgifera virgifera]	MDTGNKTTKPRNPAENTNPISFLFFFYMFPIFKKTYKYKLTEEELFSPLKEHTSSRLGSKLEKAWKEEYRIHKKTALHRALFRIFGLRYTVLGLIRLFDELLLIVVMPYCIRTLVAYLEAGQTKITKDEALIYAAALVITLLLDAVMQQPNYMGLQHIAMKIRVACSSLIYRKTLRFSREALGNTTVGQLVNLLSNDVSKFDQLFGLTHYAWIGPIQVALGTWLLYREIGVSAFFGMAFLVAFVPLQIWLAKKMSVMRLKTALRTDERVKLMNEIISGIQVIKMYCWEKPFAHVIDLARRSEMRAIRSHSCLLGILYSFEVFVSRTAIFVSIVGYVLLGNYVSADKVFAITAIYNQMRTIITIIFSLSITALAEMHVTIDRIHKLMIFDEREQDSEDGY…
XP_028129094.1	762	LOC114325274	XM_028273293.1	NW_021038523.1	603104	711176	+	ABC transporter G family member 23 [Diabrotica virgifera virgifera]	MERPSDIELRRRQFKTQASTLNSRRQQAVCVRRAVKKYGTKSNPYVILDNLNMTVPKGCIYGLLGASGCGKTTLLNCIVGRKRLNSGELWVLGGTPGSRGSGVPGPRVGYMPQETALNGEFTIRETLKYFGWISRMTTDEVEAKVDFFINFLMLPDADRQVKTLSGGQQRRVSLAATLLHEPELLILDEPTVGVDPLLRTNIWNHLVEITKYGRTTVIITTHYIDETRQAHLIGLMRGGYFLAEESPERLITQFGVDSLEDVFLKLSVMQNMGKRRRSSIAKSVVETITVPELGGAVNPAAVLDDDLGEISGEFGDSVSVTSRTGRRVSIAPEPTAEHIIPELPPDEEPEVSFKDYFKFVQSHHMRALIWKNFLWMWRNIPMMMFIIGLPISQTILFCW…
XP_028129515.1	517	LOC114325612	XM_028273714.1	NW_021038663.1	557081	612202	+	ATP-binding cassette sub-family E member 1 isoform X1 [Diabrotica virgifera virgifera]	MSKRKGMEESDKLTRIAIVNADKCKPKRCRQECKKSCPVVRLGKLCIEVVPNSKIATISEELCIGCGICVKKCPFEAIAIINLPSNLQKETTHRYGKNSFKLHRLPIPRPGEVLGLVGTNGIGKSTALKILAGKQKPNLGRYMDPPDWTEILSHFRGSELQNYFTKILEDDLKALIKPQYVDQIPKAVKGTVGQLLDRKNELDNMNQICGMLDLLHIKEREIAALSGGELQRFACAMVCIQNGDIFMFDEPSSYLDVKQRLNAARTIRSLIDPSNSRFIIVVEHDLSVLDYLSDFICCLYGVPGAYGVVTMPFSVREGINIFLDGFVPTENLRFRDESLVFKVAESATEEEIKRMNHYEYPTMTKTMGSFELKVAQGQFSDSEILVLLGENGTGKTTFI…
XP_028129516.1	515	LOC114325612	XM_028273715.1	NW_021038663.1	557081	612202	+	ATP-binding cassette sub-family E member 1 isoform X2 [Diabrotica virgifera virgifera]	MSKRKGMEESDKLTRIAIVNADKCKPKRCRQECKKSCPVVRLGKLCIEVVPNSKIATISEELCIGCGICVKKCPFEAIAIINLPSNLQKETTHRYGKNSFKLHRLPIPRPGEVLGLVGTNGIGKSTALKILAGKQKPNLGRYMDPPDWTEILSHFRGSELQNYFTKILEDDLKALIKPQYVDQIPKAVKGTVGQLLDRKNELDNMNQICGMLDLLHIKEREIAALSGGELQRFACAMVCIQNGDIFMFDEPSSYLDVKQRLNAARTIRSLIDPSKFIIVVEHDLSVLDYLSDFICCLYGVPGAYGVVTMPFSVREGINIFLDGFVPTENLRFRDESLVFKVAESATEEEIKRMNHYEYPTMTKTMGSFELKVAQGQFSDSEILVLLGENGTGKTTFIRM…
XP_028129740.1	1330	LOC114325813	XM_028273939.1	NW_021038675.1	659476	707598	-	multidrug resistance-associated protein 4-like isoform X1 [Diabrotica virgifera virgifera]	MDSTKETYNPNPRDSSNIFSILFFGFTYPIFKKGMKKDFDVEDLYNPLKNDRSTLLGDKLERNWDKQKLKPKGKPSLLRAVAITYWYEYLRLGFLTLIGDVFIRVSQPYVLGLLLTYYNPDSKTTKEQALGYAGMIVTFNTLTSFIKNQYMMNSMHAGMRVRTSVCALIYRKAIKLSTTALGKSSVGKIVNLLSNDVSRFDSASMLLHQMWVGPVSAIIIMYIIFQDIGWSGATGVVTIVTIMPMQAYIGKLSAKYRRIIAGKTDERIRLMNEVIGGIQVIKMYAWEIPFTKLISLARKAEINVIRRSAYIRGVFMAFNLFNNRFALFATLATMVFTNKAITAARVYVFMSYYQILANTLAGVFVNGLTQIAELLVSINRIEEFLENEEHKELPALKRS…
XP_028129739.1	1330	LOC114325813	XM_028273938.1	NW_021038675.1	659476	743941	-	multidrug resistance-associated protein 4-like isoform X1 [Diabrotica virgifera virgifera]	MDSTKETYNPNPRDSSNIFSILFFGFTYPIFKKGMKKDFDVEDLYNPLKNDRSTLLGDKLERNWDKQKLKPKGKPSLLRAVAITYWYEYLRLGFLTLIGDVFIRVSQPYVLGLLLTYYNPDSKTTKEQALGYAGMIVTFNTLTSFIKNQYMMNSMHAGMRVRTSVCALIYRKAIKLSTTALGKSSVGKIVNLLSNDVSRFDSASMLLHQMWVGPVSAIIIMYIIFQDIGWSGATGVVTIVTIMPMQAYIGKLSAKYRRIIAGKTDERIRLMNEVIGGIQVIKMYAWEIPFTKLISLARKAEINVIRRSAYIRGVFMAFNLFNNRFALFATLATMVFTNKAITAARVYVFMSYYQILANTLAGVFVNGLTQIAELLVSINRIEEFLENEEHKELPALKRS…
XP_028129738.1	1330	LOC114325813	XM_028273937.1	NW_021038675.1	659476	727547	-	multidrug resistance-associated protein 4-like isoform X1 [Diabrotica virgifera virgifera]	MDSTKETYNPNPRDSSNIFSILFFGFTYPIFKKGMKKDFDVEDLYNPLKNDRSTLLGDKLERNWDKQKLKPKGKPSLLRAVAITYWYEYLRLGFLTLIGDVFIRVSQPYVLGLLLTYYNPDSKTTKEQALGYAGMIVTFNTLTSFIKNQYMMNSMHAGMRVRTSVCALIYRKAIKLSTTALGKSSVGKIVNLLSNDVSRFDSASMLLHQMWVGPVSAIIIMYIIFQDIGWSGATGVVTIVTIMPMQAYIGKLSAKYRRIIAGKTDERIRLMNEVIGGIQVIKMYAWEIPFTKLISLARKAEINVIRRSAYIRGVFMAFNLFNNRFALFATLATMVFTNKAITAARVYVFMSYYQILANTLAGVFVNGLTQIAELLVSINRIEEFLENEEHKELPALKRS…
XP_028129741.1	1296	LOC114325813	XM_028273940.1	NW_021038675.1	659476	703413	-	multidrug resistance-associated protein 4-like isoform X2 [Diabrotica virgifera virgifera]	MKKDFDVEDLYNPLKNDRSTLLGDKLERNWDKQKLKPKGKPSLLRAVAITYWYEYLRLGFLTLIGDVFIRVSQPYVLGLLLTYYNPDSKTTKEQALGYAGMIVTFNTLTSFIKNQYMMNSMHAGMRVRTSVCALIYRKAIKLSTTALGKSSVGKIVNLLSNDVSRFDSASMLLHQMWVGPVSAIIIMYIIFQDIGWSGATGVVTIVTIMPMQAYIGKLSAKYRRIIAGKTDERIRLMNEVIGGIQVIKMYAWEIPFTKLISLARKAEINVIRRSAYIRGVFMAFNLFNNRFALFATLATMVFTNKAITAARVYVFMSYYQILANTLAGVFVNGLTQIAELLVSINRIEEFLENEEHKELPALKRSVISNVNEEMVACKNMVASWNENSLDPVLKNLNFK…
XP_028129811.1	1317	LOC114325878	XM_028274010.1	NW_021038679.1	757390	908492	-	probable multidrug resistance-associated protein lethal(2)03659 [Diabrotica virgifera virgifera]	MDDGNCDELKNKGKNPQQSSNFLSNLFFCWGLKVFYKGWNKVLNEDDLYKPLEEHESHYLGDQLEAFWKLEKLEHSHPCLIRPIWKLFKKDILIHACCTFVLEFCIKLSQPLLLKKLIEYYEPNQTSVTLTEAYIYSLFIVLCSLFYVIFCHSFHLSLQHLGMKIRIACCSLIYRKSLKLSKKALVNTTIGQMINLLSNDVNRFDNLFRYWHFLWVGPLESIVVMYLIFEVAGYAGLAGFLIMLLFIPFQMVMGKLTTQFRQKTAGKTDERVLLMSEVICGIQVIKMYTWEKSFSKLIEHIRNSEIKQIRLTSYIRALHMSFSKFITRAAVFLCIITYTFTGKRLNAGYVYVISPFYNILKSAVSNDFPQAIIQTAEALVSIARIEEFLQFDEVYYEPI…
XP_028130889.1	1307	LOC114326681	XM_028275088.1	NW_021038730.1	194321	279817	-	multidrug resistance-associated protein 4-like isoform X1 [Diabrotica virgifera virgifera]	MEEIRNDQPPKKSNPIERTNAISRLFFCWLIPYFAKGYKRDLTEDDMYKHRSEHDSGSLGARLERRWSKHIKNNKNPAYWKVLIGTFFCEIFLLNILAFTTEGIRMAQPFLISKLLKVYEEIPTEESMNDIYLYAGLIIVTSFLNVIMVHRFNLAVMQIGMKMRIASCSLIYRKSLKLSKSALAETTIGQMVNLLSNDVGRFDQATHHLHHFYLAPIQTTVVMVLLYLVVGWTALLGTVFLLLSIPLQSWLGKKTSQFRLKTATRTDERVRLMNEIISGIQVIKMYTWEYSFAKLVEYVRKMEMKYIRKTSLIRGLLMSMTTVLNKGAVAISIITYVISGNTLTASYAYTVASYYRLLGSITMWFPQAVSQGSEMFISMKRIQSFLLFDELEADKYFEP…
XP_028130888.1	1307	LOC114326681	XM_028275087.1	NW_021038730.1	194321	279956	-	multidrug resistance-associated protein 4-like isoform X1 [Diabrotica virgifera virgifera]	MEEIRNDQPPKKSNPIERTNAISRLFFCWLIPYFAKGYKRDLTEDDMYKHRSEHDSGSLGARLERRWSKHIKNNKNPAYWKVLIGTFFCEIFLLNILAFTTEGIRMAQPFLISKLLKVYEEIPTEESMNDIYLYAGLIIVTSFLNVIMVHRFNLAVMQIGMKMRIASCSLIYRKSLKLSKSALAETTIGQMVNLLSNDVGRFDQATHHLHHFYLAPIQTTVVMVLLYLVVGWTALLGTVFLLLSIPLQSWLGKKTSQFRLKTATRTDERVRLMNEIISGIQVIKMYTWEYSFAKLVEYVRKMEMKYIRKTSLIRGLLMSMTTVLNKGAVAISIITYVISGNTLTASYAYTVASYYRLLGSITMWFPQAVSQGSEMFISMKRIQSFLLFDELEADKYFEP…
XP_028130890.1	1289	LOC114326681	XM_028275089.1	NW_021038730.1	194321	279956	-	probable multidrug resistance-associated protein lethal(2)03659 isoform X2 [Diabrotica virgifera virgifera]	MEEIRNDQPPKKSNPIERTNAISRLFFCWLIPYFAKGYKRDLTEDDMYKHRSEHDSGSLGARLERRWSKHIKNNKNPAYWKVLIGTFFCEIFLLNILAFTTEGIRMAQPFLISKLLKVYEEIPTEESMNDIYLFNLAVMQIGMKMRIASCSLIYRKSLKLSKSALAETTIGQMVNLLSNDVGRFDQATHHLHHFYLAPIQTTVVMVLLYLVVGWTALLGTVFLLLSIPLQSWLGKKTSQFRLKTATRTDERVRLMNEIISGIQVIKMYTWEYSFAKLVEYVRKMEMKYIRKTSLIRGLLMSMTTVLNKGAVAISIITYVISGNTLTASYAYTVASYYRLLGSITMWFPQAVSQGSEMFISMKRIQSFLLFDELEADKYFEPGQELKEVKKQHKYITDKV…
XP_028131285.1	1360	LOC114326992	XM_028275484.1	NW_021038750.1	674959	809008	-	probable multidrug resistance-associated protein lethal(2)03659 isoform X1 [Diabrotica virgifera virgifera]	MDGGIKKTRNPNPRENAFPLSAATFCYTIPTFIKGFKRDLDESDLTETLSEHKSDYLGNKIEKIWKEEEERAKKKNTTPSLQRTLLKAFGWEFLAMGIVLILSETVRVYQPIILGRLVRYFDMHSKKTPPIKPPEMSNTSFTSDQQNVNETILQPLLLKRLLTYYSPQGEPVSIEEAYYYATGIVLCSLLSVLLVHPYMLGVIHIGMKMRIACCSLIYRKALRLSKTALGETTAGQIVNLLSNDVNRFDLAVIFAHQLWLAPLETVICTYFMYLEIGVSAIIGVAILAASVPLQIYLGKKISFYRLRTALRTDERVRLMNEILSGIQVIKMYAWETPFAQLVATARRHEIKSLRATAFMRGIFLSFIMYSTRISLFVSILAYVLSGYDISAEKVFVITS…
XP_028131286.1	1316	LOC114326992	XM_028275485.1	NW_021038750.1	674959	809008	-	probable multidrug resistance-associated protein lethal(2)03659 isoform X2 [Diabrotica virgifera virgifera]	MDGGIKKTRNPNPRENAFPLSAATFCYTIPTFIKGFKRDLDESDLTETLSEHKSDYLGNKIEKIWKEEEERAKKKNTTPSLQRTLLKAFGWEFLAMGIVLILSETVSILQPLLLKRLLTYYSPQGEPVSIEEAYYYATGIVLCSLLSVLLVHPYMLGVIHIGMKMRIACCSLIYRKALRLSKTALGETTAGQIVNLLSNDVNRFDLAVIFAHQLWLAPLETVICTYFMYLEIGVSAIIGVAILAASVPLQIYLGKKISFYRLRTALRTDERVRLMNEILSGIQVIKMYAWETPFAQLVATARRHEIKSLRATAFMRGIFLSFIMYSTRISLFVSILAYVLSGYDISAEKVFVITSFYSVLRQSLTVFFPQGIAQVAEVRISIQRLNKFMQFEEIDMVRE…
XP_028131287.1	1218	LOC114326992	XM_028275486.1	NW_021038750.1	674959	737418	-	probable multidrug resistance-associated protein lethal(2)03659 isoform X3 [Diabrotica virgifera virgifera]	MLTKRKYSVILQPLLLKRLLTYYSPQGEPVSIEEAYYYATGIVLCSLLSVLLVHPYMLGVIHIGMKMRIACCSLIYRKALRLSKTALGETTAGQIVNLLSNDVNRFDLAVIFAHQLWLAPLETVICTYFMYLEIGVSAIIGVAILAASVPLQIYLGKKISFYRLRTALRTDERVRLMNEILSGIQVIKMYAWETPFAQLVATARRHEIKSLRATAFMRGIFLSFIMYSTRISLFVSILAYVLSGYDISAEKVFVITSFYSVLRQSLTVFFPQGIAQVAEVRISIQRLNKFMQFEEIDMVREKFGRCSMSSSKSLDLSKSGNGVEKSEKKGELGVFLNNATAKWSEMSVDNTLTGITIKVYPSQLLGVIGPVGSGKSSLLHVILQELKLVYGSVTVNGTV…
XP_028131526.1	1309	LOC114327195	XM_028275725.1	NW_021038760.1	47145	193653	+	multidrug resistance-associated protein 4-like isoform X1 [Diabrotica virgifera virgifera]	MEEVKKNRIQKKPHPLKRTNLFSHIFFCWLPGFLSKGLRKDLDENDMYQTRHSQQSRYLADQLVVAWKNELKKSKPSFLWALFVVFRLELFYYAFFNMFSDFIKIAQPMLISRLVSYFQPGATTNQTEIYINAFLIIVASLIQVTSVHNYQMLVMSLGMKVRVASCALIYRKALKLSKTSLAETTIGQMVNLLSNDVGRFDFSGQHIHNVWLAPCETVVVMILLYFYVGPTGLIGCVFLLSFIPFQMYMAKLTSQYRLKTAIRTDERVRLMNEIINGIQVIKMYTWEKPFAKLVEMVRKREITEIGHTSTIRAIMMSFNLTMSRSAVFLCVMTYVLTGNTLTASYAFTVTSFYAFLRVSVTQQFPQAITQFAETKVSISRIQKFLMYDELDRRTDSEKN…
XP_028131527.1	1263	LOC114327195	XM_028275726.1	NW_021038760.1	97531	193653	+	multidrug resistance-associated protein 4-like isoform X2 [Diabrotica virgifera virgifera]	MYQTRHSQQSRYLADQLVVAWKNELKKSKPSFLWALFVVFRLELFYYAFFNMFSDFIKIAQPMLISRLVSYFQPGATTNQTEIYINAFLIIVASLIQVTSVHNYQMLVMSLGMKVRVASCALIYRKALKLSKTSLAETTIGQMVNLLSNDVGRFDFSGQHIHNVWLAPCETVVVMILLYFYVGPTGLIGCVFLLSFIPFQMYMAKLTSQYRLKTAIRTDERVRLMNEIINGIQVIKMYTWEKPFAKLVEMVRKREITEIGHTSTIRAIMMSFNLTMSRSAVFLCVMTYVLTGNTLTASYAFTVTSFYAFLRVSVTQQFPQAITQFAETKVSISRIQKFLMYDELDRRTDSEKNGLNGVTEKISNKTDAKEVGVKIKNASVKWIKSLPENTLEEITFEAK…
XP_028131526.1	1313	LOC114327196	XM_028275727.1	NW_021038760.1	205535	387848	-	multidrug resistance-associated protein 4-like isoform X1 [Diabrotica virgifera virgifera]	MEEVSFLEQKKRKRHPIETTNCVSKLFFCWLPVYLFRGLKNEVTEDDMYVTVEKQKSLYLGTKLEQAWKKQLKKKRPSLLLAIGSVFKWELAIYAVFNAWFELLRIAQPFLISKLVSYFQDGAKSDNIVVCAITLIIVTFAQVVSIHHYQLKVMVLGMKIRVAACALIYRKALKLSKTALSQTTVGQMVNLLSNDVGRFDYSGQHIHYLWLSPCVGIACAILLYKETGITGLSGSMFLLCFVPAQVYMAKLTSQFRLKTALKTDERIRLMNEIISGIQVIKMYTWEKPFAKLIEFIRKKEIDQIRHTSIIKALTITFNIALSRAAILVCILTYILSGNVLTASYAFTVTSYYTYMRAIITLQFPQAMTQFAETLVSISRIQKFLLFEELDVKYTPMHKQ…
XP_028131526.1	1313	LOC114327196	XM_028275728.1	NW_021038760.1	205535	327259	-	multidrug resistance-associated protein 4-like isoform X1 [Diabrotica virgifera virgifera]	MEEVSFLEQKKRKRHPIETTNCVSKLFFCWLPVYLFRGLKNEVTEDDMYVTVEKQKSLYLGTKLEQAWKKQLKKKRPSLLLAIGSVFKWELAIYAVFNAWFELLRIAQPFLISKLVSYFQDGAKSDNIVVCAITLIIVTFAQVVSIHHYQLKVMVLGMKIRVAACALIYRKALKLSKTALSQTTVGQMVNLLSNDVGRFDYSGQHIHYLWLSPCVGIACAILLYKETGITGLSGSMFLLCFVPAQVYMAKLTSQFRLKTALKTDERIRLMNEIISGIQVIKMYTWEKPFAKLIEFIRKKEIDQIRHTSIIKALTITFNIALSRAAILVCILTYILSGNVLTASYAFTVTSYYTYMRAIITLQFPQAMTQFAETLVSISRIQKFLLFEELDVKYTPMHKQ…
XP_028131526.1	1313	LOC114327196	XM_028275729.1	NW_021038760.1	205535	321234	-	multidrug resistance-associated protein 4-like isoform X1 [Diabrotica virgifera virgifera]	MEEVSFLEQKKRKRHPIETTNCVSKLFFCWLPVYLFRGLKNEVTEDDMYVTVEKQKSLYLGTKLEQAWKKQLKKKRPSLLLAIGSVFKWELAIYAVFNAWFELLRIAQPFLISKLVSYFQDGAKSDNIVVCAITLIIVTFAQVVSIHHYQLKVMVLGMKIRVAACALIYRKALKLSKTALSQTTVGQMVNLLSNDVGRFDYSGQHIHYLWLSPCVGIACAILLYKETGITGLSGSMFLLCFVPAQVYMAKLTSQFRLKTALKTDERIRLMNEIISGIQVIKMYTWEKPFAKLIEFIRKKEIDQIRHTSIIKALTITFNIALSRAAILVCILTYILSGNVLTASYAFTVTSYYTYMRAIITLQFPQAMTQFAETLVSISRIQKFLLFEELDVKYTPMHKQ…
XP_028131526.1	1313	LOC114327196	XM_028275730.1	NW_021038760.1	205535	365311	-	multidrug resistance-associated protein 4-like isoform X1 [Diabrotica virgifera virgifera]	MEEVSFLEQKKRKRHPIETTNCVSKLFFCWLPVYLFRGLKNEVTEDDMYVTVEKQKSLYLGTKLEQAWKKQLKKKRPSLLLAIGSVFKWELAIYAVFNAWFELLRIAQPFLISKLVSYFQDGAKSDNIVVCAITLIIVTFAQVVSIHHYQLKVMVLGMKIRVAACALIYRKALKLSKTALSQTTVGQMVNLLSNDVGRFDYSGQHIHYLWLSPCVGIACAILLYKETGITGLSGSMFLLCFVPAQVYMAKLTSQFRLKTALKTDERIRLMNEIISGIQVIKMYTWEKPFAKLIEFIRKKEIDQIRHTSIIKALTITFNIALSRAAILVCILTYILSGNVLTASYAFTVTSYYTYMRAIITLQFPQAMTQFAETLVSISRIQKFLLFEELDVKYTPMHKQ…
XP_028131531.1	1313	LOC114327196	XM_028275730.1	NW_021038760.1	205535	365311	-	multidrug resistance-associated protein 4-like isoform X1 [Diabrotica virgifera virgifera]	MEEVSFLEQKKRKRHPIETTNCVSKLFFCWLPVYLFRGLKNEVTEDDMYVTVEKQKSLYLGTKLEQAWKKQLKKKRPSLLLAIGSVFKWELAIYAVFNAWFELLRIAQPFLISKLVSYFQDGAKSDNIVVCAITLIIVTFAQVVSIHHYQLKVMVLGMKIRVAACALIYRKALKLSKTALSQTTVGQMVNLLSNDVGRFDYSGQHIHYLWLSPCVGIACAILLYKETGITGLSGSMFLLCFVPAQVYMAKLTSQFRLKTALKTDERIRLMNEIISGIQVIKMYTWEKPFAKLIEFIRKKEIDQIRHTSIIKALTITFNIALSRAAILVCILTYILSGNVLTASYAFTVTSYYTYMRAIITLQFPQAMTQFAETLVSISRIQKFLLFEELDVKYTPMHKQ…
XP_028131530.1	1313	LOC114327196	XM_028275729.1	NW_021038760.1	205535	321234	-	multidrug resistance-associated protein 4-like isoform X1 [Diabrotica virgifera virgifera]	MEEVSFLEQKKRKRHPIETTNCVSKLFFCWLPVYLFRGLKNEVTEDDMYVTVEKQKSLYLGTKLEQAWKKQLKKKRPSLLLAIGSVFKWELAIYAVFNAWFELLRIAQPFLISKLVSYFQDGAKSDNIVVCAITLIIVTFAQVVSIHHYQLKVMVLGMKIRVAACALIYRKALKLSKTALSQTTVGQMVNLLSNDVGRFDYSGQHIHYLWLSPCVGIACAILLYKETGITGLSGSMFLLCFVPAQVYMAKLTSQFRLKTALKTDERIRLMNEIISGIQVIKMYTWEKPFAKLIEFIRKKEIDQIRHTSIIKALTITFNIALSRAAILVCILTYILSGNVLTASYAFTVTSYYTYMRAIITLQFPQAMTQFAETLVSISRIQKFLLFEELDVKYTPMHKQ…
XP_028131529.1	1313	LOC114327196	XM_028275728.1	NW_021038760.1	205535	327259	-	multidrug resistance-associated protein 4-like isoform X1 [Diabrotica virgifera virgifera]	MEEVSFLEQKKRKRHPIETTNCVSKLFFCWLPVYLFRGLKNEVTEDDMYVTVEKQKSLYLGTKLEQAWKKQLKKKRPSLLLAIGSVFKWELAIYAVFNAWFELLRIAQPFLISKLVSYFQDGAKSDNIVVCAITLIIVTFAQVVSIHHYQLKVMVLGMKIRVAACALIYRKALKLSKTALSQTTVGQMVNLLSNDVGRFDYSGQHIHYLWLSPCVGIACAILLYKETGITGLSGSMFLLCFVPAQVYMAKLTSQFRLKTALKTDERIRLMNEIISGIQVIKMYTWEKPFAKLIEFIRKKEIDQIRHTSIIKALTITFNIALSRAAILVCILTYILSGNVLTASYAFTVTSYYTYMRAIITLQFPQAMTQFAETLVSISRIQKFLLFEELDVKYTPMHKQ…
XP_028131528.1	1313	LOC114327196	XM_028275727.1	NW_021038760.1	205535	387848	-	multidrug resistance-associated protein 4-like isoform X1 [Diabrotica virgifera virgifera]	MEEVSFLEQKKRKRHPIETTNCVSKLFFCWLPVYLFRGLKNEVTEDDMYVTVEKQKSLYLGTKLEQAWKKQLKKKRPSLLLAIGSVFKWELAIYAVFNAWFELLRIAQPFLISKLVSYFQDGAKSDNIVVCAITLIIVTFAQVVSIHHYQLKVMVLGMKIRVAACALIYRKALKLSKTALSQTTVGQMVNLLSNDVGRFDYSGQHIHYLWLSPCVGIACAILLYKETGITGLSGSMFLLCFVPAQVYMAKLTSQFRLKTALKTDERIRLMNEIISGIQVIKMYTWEKPFAKLIEFIRKKEIDQIRHTSIIKALTITFNIALSRAAILVCILTYILSGNVLTASYAFTVTSYYTYMRAIITLQFPQAMTQFAETLVSISRIQKFLLFEELDVKYTPMHKQ…
XP_028131532.1	1266	LOC114327196	XM_028275731.1	NW_021038760.1	205535	283978	-	multidrug resistance-associated protein 4-like isoform X2 [Diabrotica virgifera virgifera]	MYVTVEKQKSLYLGTKLEQAWKKQLKKKRPSLLLAIGSVFKWELAIYAVFNAWFELLRIAQPFLISKLVSYFQDGAKSDNIVVCAITLIIVTFAQVVSIHHYQLKVMVLGMKIRVAACALIYRKALKLSKTALSQTTVGQMVNLLSNDVGRFDYSGQHIHYLWLSPCVGIACAILLYKETGITGLSGSMFLLCFVPAQVYMAKLTSQFRLKTALKTDERIRLMNEIISGIQVIKMYTWEKPFAKLIEFIRKKEIDQIRHTSIIKALTITFNIALSRAAILVCILTYILSGNVLTASYAFTVTSYYTYMRAIITLQFPQAMTQFAETLVSISRIQKFLLFEELDVKYTPMHKQINNNEILQNNKPDVIEVRPVGIKIKNAAVKWIKKHPENTIEQINFEA…
XP_028131532.1	1266	LOC114327196	XM_028275731.1	NW_021038760.1	205535	283978	-	multidrug resistance-associated protein 4-like isoform X2 [Diabrotica virgifera virgifera]	MYVTVEKQKSLYLGTKLEQAWKKQLKKKRPSLLLAIGSVFKWELAIYAVFNAWFELLRIAQPFLISKLVSYFQDGAKSDNIVVCAITLIIVTFAQVVSIHHYQLKVMVLGMKIRVAACALIYRKALKLSKTALSQTTVGQMVNLLSNDVGRFDYSGQHIHYLWLSPCVGIACAILLYKETGITGLSGSMFLLCFVPAQVYMAKLTSQFRLKTALKTDERIRLMNEIISGIQVIKMYTWEKPFAKLIEFIRKKEIDQIRHTSIIKALTITFNIALSRAAILVCILTYILSGNVLTASYAFTVTSYYTYMRAIITLQFPQAMTQFAETLVSISRIQKFLLFEELDVKYTPMHKQINNNEILQNNKPDVIEVRPVGIKIKNAAVKWIKKHPENTIEQINFEA…
XP_028131533.1	1156	LOC114327196	XM_028275732.1	NW_021038760.1	205535	251718	-	multidrug resistance-associated protein 4-like isoform X3 [Diabrotica virgifera virgifera]	MKIRVAACALIYRKALKLSKTALSQTTVGQMVNLLSNDVGRFDYSGQHIHYLWLSPCVGIACAILLYKETGITGLSGSMFLLCFVPAQVYMAKLTSQFRLKTALKTDERIRLMNEIISGIQVIKMYTWEKPFAKLIEFIRKKEIDQIRHTSIIKALTITFNIALSRAAILVCILTYILSGNVLTASYAFTVTSYYTYMRAIITLQFPQAMTQFAETLVSISRIQKFLLFEELDVKYTPMHKQINNNEILQNNKPDVIEVRPVGIKIKNAAVKWIKKHPENTIEQINFEARSNQLVALVGPVGAGKSTLLQVILKELKPLEGTVKVTGTVSFASQEPWVFASSVRQNILFGETYNENKYYEVLRVCALEKDLKLFPHGDRTLIGERGTSLSGGQRARINL…
XP_028131534.1	1255	LOC114327199	XM_028275733.1	NW_021038760.1	457110	563891	-	multidrug resistance-associated protein 4-like [Diabrotica virgifera virgifera]	MDSSKRNAKETNPRTKASIFRLLTFFYNYPLFKKARKKGLDDSDIYEIPKWLASEQLGNNLEDAWMRQRKKKGEDASLVRCLISCFGMQYLILGLIQLVVKTVLVFIQPRALSKVVAYYAPNQTDVTTKDLYIYASLVVGLNVFSVIYNHNYQQFTTEVGIRVRTSVAALVYRKAVKLGPNAWNHVTVGKIVTLITKDVFAFEMALIFVNDMWIGVIQTIIITGVIFNRIQWSVFGGIGFYMLTIPLQLFVGKVVSSKRVQSAKRTDERLQLTTETIRNIKTIKMYTWENFFTTKLNELRKLELQNLSPVFYLKSLVLIVGSTATSLSFFFMIMTYIWSGHFTDAETVYFIQTCYQSLKSFITVSIPIGIAQCSDLRASLKRLSHFLKLEEVVDRRSQT…
XP_028131534.1	1255	LOC114327199	XM_028275733.1	NW_021038760.1	457110	563891	-	multidrug resistance-associated protein 4-like [Diabrotica virgifera virgifera]	MDSSKRNAKETNPRTKASIFRLLTFFYNYPLFKKARKKGLDDSDIYEIPKWLASEQLGNNLEDAWMRQRKKKGEDASLVRCLISCFGMQYLILGLIQLVVKTVLVFIQPRALSKVVAYYAPNQTDVTTKDLYIYASLVVGLNVFSVIYNHNYQQFTTEVGIRVRTSVAALVYRKAVKLGPNAWNHVTVGKIVTLITKDVFAFEMALIFVNDMWIGVIQTIIITGVIFNRIQWSVFGGIGFYMLTIPLQLFVGKVVSSKRVQSAKRTDERLQLTTETIRNIKTIKMYTWENFFTTKLNELRKLELQNLSPVFYLKSLVLIVGSTATSLSFFFMIMTYIWSGHFTDAETVYFIQTCYQSLKSFITVSIPIGIAQCSDLRASLKRLSHFLKLEEVVDRRSQT…
XP_028131539.1	1166	LOC114327204	XM_028275738.1	NW_021038760.1	1269022	1341470	-	probable multidrug resistance-associated protein lethal(2)03659 [Diabrotica virgifera virgifera]	MMQVGMKMRIASCSVIYRKALRLSKSALAETTIGQMVNLLSNDVGRFDQAVHHLHYFYIAPIQALIVMVFLYVVVGWTALLGTIFLLLSIPLQSWLGKKTSQFRLKTATRTDERVRLMNEIISGIQVIKMYTWEYPFAKLVELVRGNEVKFIRKTSVIRAILMSLARTVNDVAVAICLVTFVLTGNPLTASYAFTVTSYYRLMGTLTYFFPTAVSQGSEMYISMKRIQKFLQYDELKTDAHFIPENSLNGNKNGKLAMKELPSSDKGSIHIRNASAKWLKSQPENNLEDIDMDVTPGNLAAVVGSVGSGKTTLLHIIMKELELQRGSVTVSGKISYASQEPWLFGGSVRQNILFGEKYDQVKYNEVVRVCALQRDFTLFPHGDRTLAGERGVTLSGGQR…
XP_028131562.1	1259	LOC114327220	XM_028275761.1	NW_021038761.1	1206871	1275760	-	probablemultidrug resistance-associated protein lethal(2)03659 [Diabrotica virgifera virgifera]	MDYNQKVRRKQNPRETANVFSKLSFAYTKELFHKGFKNDLEEKDLYEIIKECNSKTCGDKLEKQWAIDNEEQSSKSIYKVLWHRFGWRYLLIGTVDLCYKVFTSLVDPLAVSKLVSYFDITSTETKEDAYFWAALLLLNNLLYTIYSHNALLWAEKLGIEIRTSFSALLYRKALRLTPSAVAKISLGNLVTLITKDVYTFQLSIWMINDLWSGSVQICVLCYVLFTKIGVASFIGIGMVLLALPLQAYIGKVVGDYRYATGHKTDERLQQTQETLSTIRIIKMYTWEKFFEKKINKARKQESNKILIVYELRMIQIVVGILFSKFGFYCLVMAYIWFGYATDTELIFYLSTMFKDIEYYLGGLIPYGLGRAAELYSALRRINSVITAEELPPKIGSDEP…
XP_028131579.1	650	LOC114327235	XM_028275778.1	NW_021038762.1	891751	985394	-	protein scarlet isoform X1 [Diabrotica virgifera virgifera]	MLDVEETPLNLFQSHGSSGSYNEFDIYASASLAKKRQRTYSRWSPIEEGVTLVWENLSVYSSTTKNGQMQHKQIINGVTGAVKAGSLVAIMGSSGAGKSTLMTALGYRTEGSILTEGNILINGRQIGDYMKYLSGFMHQEDMLLSYLTVREHMNIMANLKLDRRLSGNDKKQLIYDILRQLGLMKCIDLKIGGIDQAKSLSGGEKKRLAFATELLTDPPLLFCDEPTTGLDSYSAQKLVVIMNQMAITGKTILCTIHQPSSDIFAMFSQLILVADGRIAYMGSTNNALDFFERMGYVCPTSYNPADFYIKTLSTTPGYEDNCRQTVKRICDQFAVSDEAKEVEIVVQYELHMGRVATQRKFELRQNFKEIRWLSKLFWLTYRWILEIYRNPSLEAMKIA…
XP_028131580.1	574	LOC114327235	XM_028275779.1	NW_021038762.1	891751	985398	-	protein scarlet isoform X2 [Diabrotica virgifera virgifera]	MLDVEETPLNLFQSHGSSGSYNEFDIYASASLAKKRQRTYSRWSPIEEGVTLVWENLSVYSSTTKNGQMQHKQIINGVTGAVKAGSLVAIMGSSGAGKSTLMTALGYRTEGSILTEGNILINGRQIGDYMKYLSGFMHQEDMLLSYLTVREHMNIMANLKLDRRLSGNDKKQLIYDILRQLGLMKCIDLKIGGIDQAKSLSGGEKKRLAFATELLTDPPLLFCDEPTTGLDSYSAQKLVVIMNQMAITGKTILCTIHQPSSDIFAMFSQLILVADGRIAYMGSTNNALDFFERMGYVCPTSYNPADFYIKTLSTTPGYEDNCRQTVKRICDQFAVSDEAKEVEIVVQYELHMGRVATQRKFELRQNFKEIRWLSKLFWLTYRWILEIYRNPSLEAMKIA…
XP_028131580.1	574	LOC114327235	XM_028275779.1	NW_021038762.1	891751	985398	-	protein scarlet isoform X2 [Diabrotica virgifera virgifera]	MLDVEETPLNLFQSHGSSGSYNEFDIYASASLAKKRQRTYSRWSPIEEGVTLVWENLSVYSSTTKNGQMQHKQIINGVTGAVKAGSLVAIMGSSGAGKSTLMTALGYRTEGSILTEGNILINGRQIGDYMKYLSGFMHQEDMLLSYLTVREHMNIMANLKLDRRLSGNDKKQLIYDILRQLGLMKCIDLKIGGIDQAKSLSGGEKKRLAFATELLTDPPLLFCDEPTTGLDSYSAQKLVVIMNQMAITGKTILCTIHQPSSDIFAMFSQLILVADGRIAYMGSTNNALDFFERMGYVCPTSYNPADFYIKTLSTTPGYEDNCRQTVKRICDQFAVSDEAKEVEIVVQYELHMGRVATQRKFELRQNFKEIRWLSKLFWLTYRWILEIYRNPSLEAMKIA…
XP_028131584.1	657	LOC114327238	XM_028275783.1	NW_021038762.1	1147649	1302444	+	ATP-binding cassette sub-family D member 3 [Diabrotica virgifera virgifera]	MAPNYSKVLNKHKALAGAGALGTILLIILKYRNKQGKLNKKKVQKAVEEEVKYLISEKGETKIKAQVDKKFFSQLSQLFGIACPGWTSQESGLFFLIALSLVSRSMCDLWLINHGTKIESSIIAMDPTLFKQRLLYYVLAIPIISVVNNVLKYSIGALKIQLRTNMTRHLYEEYLKNYTYYRISNLDNRISNADQLLTTDIDKFCEGVTDLYCNTAKPLLDICIYVYKLSTTLGGGTPGIMLVYLLVSGVLLTNLRKPTARLTAGEQKLEGEFRHINSRLITHSEEVAFYNGNSREKATLMASYNKLLNHLRKFLRFRVAMGVVDNIVAKYFAGVVGFWVVSLPFMTSGHSFRLLGTNERSRLYYTYGRMLVKLAEAIGRLVLAGRDLTRLAGFTARVT…
XP_028133048.1	678	LOC114328404	XM_028277247.1	NW_021038850.1	309738	347626	-	ATP-binding cassette sub-family G member 4 isoform X1 [Diabrotica virgifera virgifera]	MLVLSVSGSQTNIYNGSSPITISGAGALRKVPNSSPSNHKRPMIALTHLPKRPPVDITFTDLSYSVSEGRKRGYKTILKCISGKCKSGELTAIMGPSGAGKSTIMNILAGYKTSNLSGQVMINGKERNLRRFRKMSCYIMQDDCLSPHLTVKEAMMVSANLKLGKTVTLSEKKVVINEIIENLGLQTCIDINSSNLSGGQRKRLSIGLELVNNPPVMFFDEPTSGLDSSSCFQCLCLLKSLARGGRTIICTIHQPSARLFEMFDHLYMMAEGQCIYRGPVLGLVPFLSSMGLNCPSYHNPADYVMEVACGEHGDYVQKLVVAVNAGRCTKFATPDHRSSKIVSNDIAKEANGKNSSGDVISVPNGSVKPTTPTTPVTCTTSLLDSSENLSPTEKNGFST…
XP_028133049.1	636	LOC114328404	XM_028277248.1	NW_021038850.1	309738	338395	-	ATP-binding cassette sub-family G member 4 isoform X2 [Diabrotica virgifera virgifera]	MIALTHLPKRPPVDITFTDLSYSVSEGRKRGYKTILKCISGKCKSGELTAIMGPSGAGKSTIMNILAGYKTSNLSGQVMINGKERNLRRFRKMSCYIMQDDCLSPHLTVKEAMMVSANLKLGKTVTLSEKKVVINEIIENLGLQTCIDINSSNLSGGQRKRLSIGLELVNNPPVMFFDEPTSGLDSSSCFQCLCLLKSLARGGRTIICTIHQPSARLFEMFDHLYMMAEGQCIYRGPVLGLVPFLSSMGLNCPSYHNPADYVMEVACGEHGDYVQKLVVAVNAGRCTKFATPDHRSSKIVSNDIAKEANGKNSSGDVISVPNGSVKPTTPTTPVTCTTSLLDSSENLSPTEKNGFSTTGLQQFTILLKRSMYMILMDKTLTRMRLVSHFVIGCLIGLIY…
XP_028133266.1	640	LOC114328578	XM_028277465.1	NW_021038863.1	482023	92116	+	ATP-binding cassette sub-family G member 1 [Diabrotica virgifera virgifera]	MELHSRNTSLRHLPKRPPVDIEFHDVSYTVPQGRKGSKLILRSVNGSFQAGQLTAIMGPSGAGKSTLLNILAGYKTQGATGQILINGATRNLKQFRKMSRYIMQEDMIQPLLTVEEAMMIAANLKLGNTLSLSDKSSAIDEILSLLRLDKAKRTGTSRLSGGERKRLSIALELLNNPPVLFLDEPTTGLDDLSCSQCISLLKKIAEGGRTVICSIHTPSAKIFSQFDNVYILSDGQCVYQGYGPEVVSYLSKVGIECPKTYNPADFIIEVCCNEYGNFQERMVSVIDNGRNIYRTNGNLPQLQEVELANDSLENRSSISSISIREEVYADLSSSDFNHESSWFSQFWILTTRLWMQMWRDKTYLIMRTVLYIILALLIGSLYYKMGQDGSKTIFNFGFY…
XP_028133290.1	659	LOC114328599	XM_028277489.1	NW_021038867.1	292929	572013	+	ATP-binding cassette sub-family G member 1 [Diabrotica virgifera virgifera]	MIGTEEITRYIDDDKIKINPSHNYTAPSSIPLTENVDMTDTKSLAINYNNNYRFKSTQENMSSVFPKKTAVDLNFEDITFYSTSWSITKFKKETKKILHGVSGQFKSGELSVIMGPSGAGKSTLLNVLAGYITKGSTGTVKLNDVVRDQSPRYRKLSAYIPQDEELRMALTAKEAMTFAAHLKLGYRVSNDYKFKQIAGILKMLGLEECQHTLTAQLSGGQRKRLAVALELLSNPPILFLDEPTTGLDSLSCTQCVSLFKNLASEGRTVIATVHQPSALIFEMFDKLYALSEGKCIYDGRVSDVVPYFEKLNLKCPPYHNPADYLIEVSIGDHNANINKLADSVKSYQYKSMESGENDDLKGRDLFEEKKVGLYSDETKAVPAAIIMQFLLLYKRNLLI…
XP_028133293.1	705	LOC114328603	XM_028277492.1	NW_021038867.1	634953	819633	-	ATP-binding cassette sub-family G member 4-like [Diabrotica virgifera virgifera]	MNFNRGPNFKRCIKCPSADKQYSVHTQIRIDRQSQSSRVLTGSVADSPRISIRTMEAVLHESTFVGQSKDAAAVVKSNGVNGDSVNFSVKVNLNQEKTLICDDGTNGKMCQNTVDLEFQNISFRATQGNIFTKRTTKEILHQVGGRFQPGQLIAIMGPSGAGKSTLLDVLSGYRIRGVTGSVYVNGQPRSLKEFRKTSCYITQDDRLQPLLTVDENMWVAADLKLPSSVSNSNKRSIINNILKTLNLENTKKVRAAGLSGGQKKRLSIALELVNNPMVMFLDEPTTGLDSSSCSTCITLLKKLTMQGKTIICTIHQPSATLFAMFDQVYVVGNGYCLYQGSTNKLVPFLQDCGFPCPQYHNPADYVIELACIEHGPEKPEYMRDIIQNGQSYQYFNEPE…
XP_028134639.1	1193	LOC114329657	XM_028278838.1	NW_021038960.1	74340	152539	+	probablemultidrug resistance-associated protein lethal(2)03659 [Diabrotica virgifera virgifera]	MVWFSISNTATLLIKRLNLKTKSQSKMQGDDETHHRERPPCPKEKANFLSVLTFFYSLKVFHRGRKKEFTEDDLTQPLPEHKSSYLGDRISEVWRDEYDKAIEQKRRPRMGRVILRTFIREFLVYGCVIFCMEIPIRLFQPLFVGLFIRYFNAANKNSTEPARYPMYFNRVFSFWDPNQGRITREESFFFAAGVGIINAIVVMTTHPYMLAVLHIGMKVRVACCSLIYRKVLRLKFTSIGGRTVGNVVNLMSNDVTRFDLAAMFVHYLWIAPLQMIFIVYFMYKEVQWSALVGIVAVLVVMPLQMLFGVRTSYLRRKAGARTDERVRQMNEIIQSIQVIKMYAWENAFADLINKLRKNELKVLIQTSYIRGLIMSFIMFTSRSAIFLTIMAYIFLENKI…
XP_028134943.1	1345	LOC114329883	XM_028279142.1	NW_021038981.1	652302	721934	+	multidrug resistance-associated protein 4-like [Diabrotica virgifera virgifera]	MVTNCRCYEVSPLRINRVMDFELKCCCLDGRYSNIKYNINLIFRFSRYTYDVFKKGLSKTLEVDDLYNPLKIDRSKILGDHLQSNWDKQLEKAKKTNSKPSLLKAILMTYWLEYLKLGIFDITTDLVLRLIQPLMLGKLLDHFKPEAQVSKNEALMYAGIIVAINVLNFLIGNQYMVEGFHSGMRIRAACCAVIYRKSLKLSKTALGETASGKLVNLLSNDVSRFDLVSLLIHQIWIAPVLSLIVMVLLYQRTGYAGIVGVVAVFVIVPIQTYTGKLSAKYRKQTAMKTDERVRLMDEIISGIQVIKMYAWEIPFRKVIRIARRNEIKIITKSAYVRASFMALNLFTTRLALFCTLLTVILSNEPITASMVFVVMSYFNVISMAMSTMFTRGVSEIAEC…
XP_028134943.1	1345	LOC114329883	XM_028279142.1	NW_021038981.1	652302	721934	+	multidrug resistance-associated protein 4-like [Diabrotica virgifera virgifera]	MVTNCRCYEVSPLRINRVMDFELKCCCLDGRYSNIKYNINLIFRFSRYTYDVFKKGLSKTLEVDDLYNPLKIDRSKILGDHLQSNWDKQLEKAKKTNSKPSLLKAILMTYWLEYLKLGIFDITTDLVLRLIQPLMLGKLLDHFKPEAQVSKNEALMYAGIIVAINVLNFLIGNQYMVEGFHSGMRIRAACCAVIYRKSLKLSKTALGETASGKLVNLLSNDVSRFDLVSLLIHQIWIAPVLSLIVMVLLYQRTGYAGIVGVVAVFVIVPIQTYTGKLSAKYRKQTAMKTDERVRLMDEIISGIQVIKMYAWEIPFRKVIRIARRNEIKIITKSAYVRASFMALNLFTTRLALFCTLLTVILSNEPITASMVFVVMSYFNVISMAMSTMFTRGVSEIAEC…
XP_028134944.1	1323	LOC114329884	XM_028279143.1	NW_021038981.1	168963	499670	+	multidrug resistance-associated protein 4-like [Diabrotica virgifera virgifera]	MDIAKENYNPNPRDGANVFSVLFFSYTIEMFRKGYRKVLDVDDLYNPIRSDRSTVLGDRLEKKWNSHLLKCNKTRKKPSLLKILVSTFWPEYLYLGCILALMDLLVRLSQPIMLGNMLSYFKPGTETTKEEALWYAGAVVVLNGISALLINQYIMNAFHYGMKVRAAVCSLIYRKALRLSHTALGDTASGKIVNLLSNDVSRFDIVSIFIHHMWVAPTSAIFILFFMYREAGYAAILGILTVFLVVPLQSYTGRLSAIYRKQTALRTDERVRLMDEVISGVQVIKMYAWEKPFKHLIKLARKAELKIVTKSSYVRALFMTFNLFTTRAALFATLLTMVLTDQQITATKVFVFMSYFNILSQTMSAMFVRGIAEIAELIVAIKRVQEFMLNEEFRPVVKY…
XP_028134945.1	1050	LOC114329887	XM_028279144.1	NW_021038981.1	561175	618158	+	probable multidrug resistance-associated protein lethal(2)03659 [Diabrotica virgifera virgifera]	MDEIISGIQVIKMYAWEIPFRKIIRIARRNEIKIITKSAYVRAAFMALNLFTTRLAMFCTLLTVVLMKGPITTSTVFVVMSYFNVLSIAMLLMFTRGVSEIAEGLVAIRRIKSFLLSEEYDPYKTNLRMNGNVKSVDDFSDIVSLKNLTVKWNASFSDNALENINLNISTGQLVGIIGPVGSGKSSLLQTLLGELDITQGEMRVQGQISYASQEPWVFAATVRQNILFGQEYDKERYNEVIKACSLETDFEQFPNGDLTLVGDRGSSLSGGQKARINLARAVYREADVYLLDDPLSAVDIHVSKHLYEKCINGYLASRTRVLVTHQVHYLKDADNIIILNNGRIEHEGTFNVLANSDNVYAKLLTAESENEDKKQDRSKYPRQLSQRSRQSSVSSGISE…
XP_028134952.1	1323	LOC114329889	XM_028279151.1	NW_021038981.1	763190	864221	+	multidrug resistance-associated protein 4-like [Diabrotica virgifera virgifera]	MEMTKEKYNPNPRETANIISALFFGYTYDVFKKGLSKTLEVDDLYNPLKSDRSKVLGDNLQRNWDKQLEKSKKSNSKPSLLKAIVMSFWLEYAKLGIYTITTDLVLRLIQPLILGNLLDYFKPESQVSENEALTYAGILVAINILNILMSNQYMLEVFHSGMRIRASCCAVIYRKSLKLSKTALGETASGKLVNLLSNDVSRFDIVSLFIHQLWMAPVLSLIVMGILYQRTGYAGVVGVVAVFVIVPFQTYTGKLSAIYRKQTAFKTDERVRLMDEIISGIQVIKMYAWEIPFRKIIRIARRNEIKIITKSAYVRATFMALNLFTTRLALFCTLLTVILSNEEITASKVFVVMGYFNVLSMAMSTMFSRGVSEMAEVMVAIRRIRDFLINEEYDPNRTN…
XP_028134951.1	1323	LOC114329889	XP_028134951.1	NW_021038981.1	763190	864221	+	multidrug resistance-associated protein 4-like [Diabrotica virgifera virgifera]	MEMTKEKYNPNPRETANIISALFFGYTYDVFKKGLSKTLEVDDLYNPLKSDRSKVLGDNLQRNWDKQLEKSKKSNSKPSLLKAIVMSFWLEYAKLGIYTITTDLVLRLIQPLILGNLLDYFKPESQVSENEALTYAGILVAINILNILMSNQYMLEVFHSGMRIRASCCAVIYRKSLKLSKTALGETASGKLVNLLSNDVSRFDIVSLFIHQLWMAPVLSLIVMGILYQRTGYAGVVGVVAVFVIVPFQTYTGKLSAIYRKQTAFKTDERVRLMDEIISGIQVIKMYAWEIPFRKIIRIARRNEIKIITKSAYVRATFMALNLFTTRLALFCTLLTVILSNEEITASKVFVVMGYFNVLSMAMSTMFSRGVSEMAEVMVAIRRIRDFLINEEYDPNRTN…
XP_028134950.1	1323	LOC114329889	XM_028279149.1	NW_021038981.1	763195	864221	+	multidrug resistance-associated protein 4-like [Diabrotica virgifera virgifera]	MEMTKEKYNPNPRETANIISALFFGYTYDVFKKGLSKTLEVDDLYNPLKSDRSKVLGDNLQRNWDKQLEKSKKSNSKPSLLKAIVMSFWLEYAKLGIYTITTDLVLRLIQPLILGNLLDYFKPESQVSENEALTYAGILVAINILNILMSNQYMLEVFHSGMRIRASCCAVIYRKSLKLSKTALGETASGKLVNLLSNDVSRFDIVSLFIHQLWMAPVLSLIVMGILYQRTGYAGVVGVVAVFVIVPFQTYTGKLSAIYRKQTAFKTDERVRLMDEIISGIQVIKMYAWEIPFRKIIRIARRNEIKIITKSAYVRATFMALNLFTTRLALFCTLLTVILSNEEITASKVFVVMGYFNVLSMAMSTMFSRGVSEMAEVMVAIRRIRDFLINEEYDPNRTN…
XP_028134948.1	1323	LOC114329889	XM_028279147.1	NW_021038981.1	763135	864221	+	multidrug resistance-associated protein 4-like [Diabrotica virgifera virgifera]	MEMTKEKYNPNPRETANIISALFFGYTYDVFKKGLSKTLEVDDLYNPLKSDRSKVLGDNLQRNWDKQLEKSKKSNSKPSLLKAIVMSFWLEYAKLGIYTITTDLVLRLIQPLILGNLLDYFKPESQVSENEALTYAGILVAINILNILMSNQYMLEVFHSGMRIRASCCAVIYRKSLKLSKTALGETASGKLVNLLSNDVSRFDIVSLFIHQLWMAPVLSLIVMGILYQRTGYAGVVGVVAVFVIVPFQTYTGKLSAIYRKQTAFKTDERVRLMDEIISGIQVIKMYAWEIPFRKIIRIARRNEIKIITKSAYVRATFMALNLFTTRLALFCTLLTVILSNEEITASKVFVVMGYFNVLSMAMSTMFSRGVSEMAEVMVAIRRIRDFLINEEYDPNRTN…
XP_028135087.1	1275	LOC114329993	XM_028279286.1	NW_021038992.1	373827	472927	-	multidrug resistance-associated protein 4-like [Diabrotica virgifera virgifera]	MNTGHHFKHENPRPKANPISKLFFGWMISFIRKGKEAEFQLKDLFKCQDKDRSQILGDKLQRVWDEEIVALKQNNKKPSLLKALIKAHYFEFMLYGILWFILYAVIMCSQPLVLGKLLFFFSVELTDEIRTNIYLYGFLLIALDAAVIFIYHHCYFGLMCVAMRVKISTSSLVYRKIMRLSQKAMTETGAGQIINLLSNDVNRFDYGLLPLHSLWVMPFQVIFLTFIIWQQVGLSSLVGIIAMGIISLLVQGYMGKLSGDYRAKIAKKTDRRVQLMSEIVSGIQVIKMYAWENPFENLVKSVRALEMKDITVSAYLRGLYGSLIFFLDKLSLYLTITTYVLLGYSITAEKVYSLTKAYNILQVAVATWYPAAIRLGAEALISINRLQEFLLLEEKKVQI…
XP_028135091.1	1344	LOC114329997	XM_028279290.1	NW_021038992.1	186349	298082	-	multidrug resistance-associated protein 4-like [Diabrotica virgifera virgifera]	MDIGYKLKAENPKQNANIFSKIFFGWMIPLIRRGTKQNLEINDLYKTLKKDQSKRLTDALEKNWQKQVDKAKKKGGKPSVLMAISRTFAFEFMMYGILWAIQNVVLMSLKPILIAQLIELFTDDTSTRFREMYFFSTSLILVSLLIVFFFHHTNFGLQAIGMRIRVATSSLIYRKITRLNQKSLGETATGQIVNLLSNDVQRFDMVVVPLHALWVMPLQVAILMFIIWNQVGISSLAGVISMAIIALPVQGYMAKLMGMLRQKVSGKTDTRVKLMNEVIGGIQVIKMYAWEKPFEKVIKQARSSEIGDITKASYLRGVFSSFIVFLDRVALFFTVMTYVLLGNVISADIVFSLAQTFNILQTAMAIWYPVAISVGAEALVSAKRIQNFLIMEEREEASI…
XP_028135095.1	633	LOC114330002	XM_028279294.1	NW_021038992.1	493690	536323	-	probable multidrug resistance-associated protein lethal(2)03659 [Diabrotica virgifera virgifera]	MLVLAQTICSGTDLWVAFWTNQEVIRHSTSRPLESDVSSDEPILYEATPFDSSLNLTHNYEYKVEEPVVTSDGIFDYVYINNHVYHLVKTGYAIGFYGFLIVGVIILTLFRSMMFVKVCMIASVNIHSKMFSTLLRAPMRFFDTNASGRILNRFSKDMGSIDEILPRVLLESVQIFLVLIGILVNVSISSPYAIIAMLLLGICFLKLRSCYLSIAMSLKHIEGKVKSPMFSHVNSSLHGMATIRASNTEDILIKEFDEHQNVHTSAWYLTIVCISAFGLWMDIVCIIFLTCVILTFIFLQNFFKVNSSLVGLAISQSMTLTGMLQYGMKQTAEVINQLTAVERVLQYTHINTEGPFESPIETRPVEPWPKFGRVDYNHVYLKYSEDDPPVLRNVQFTIL…
XP_028135088.1	480	LOC114330002	XM_028279287.1	NW_021038992.1	493690	536323		multidrug resistance-associated protein 4-like [Diabrotica virgifera virgifera]	MHVLWSIIAQEAEKGDSASWYVDSGASSHMVNYKGFYTQFDGSRNGVVSLEEKRQYSEVQGIVTGLIECVTGSGVENLKIDNVLWLVKLVKQGTKKQLEISDLYEPLDKDNSKTLGDCLERHWKNEILKSRIKKTSPSLLKAIVKAFYFEFLLYGIAWFVLNVLLRCSQPIILFHFIALFSGENREENQGDMYIYGGLLILVSVLSIFFMHHLQIGLASIGMRVRVACSSLVYRKITKLSHQSLGQTAVGQVVNLMSNDVHRFDLVLLPLHAFWAIPFQFVILSYFIWQQVQIASLAGLVSMVIISLPLQGNNITAEKVFSLAQAFNILQLSMAIWYPLAVSHGAEALISIKRLKAFLTLEEKEVSRIKGLSTPGVVMSNVSSSWCDAGETLQDISLNI…
XP_028135096.1	738	LOC114330003	XM_028279295.1	NW_021038993.1	82177	624924	+	ABC transporter G family member 20-like [Diabrotica virgifera virgifera]	MDTAATESSKKEPQKPKMFSWQSVTFSEGTTMGDRVEPQVPGPDLVGVNVERPPLVHQQSTVWNRRQNAVSVRHAYKHYGSKKKPNHVLSDLNMTVGKGTIYGLLGASGCGKTTLLSCIVGRRRLNTGEIWVLGGKPGTKGSGVPGKRVGYMPQEIALYGEFTIKETMMYFGWIFGMESKEIYERLQFLLNFLDLPSQNRMVKNLSGGQQRRVSFAVALMHDPELLILDEPTVGVDPLLRQSIWNHLVQITKDGNKTVIITTHYIEEARQAHTVTLQREFGHPTEVRVSLSTIRRRILDLGLRSLRPIRMGKPPSSATHGIKEACDDCSSCSDFTTTGKLRALLQKNFLRMWRNVGVMLFIFALPVMQVILFCLAIGGDPKGLKLAIVNHEKNFTNLTY…
XP_028135096.1	738	LOC114330003	XM_028279295.1	NW_021038993.1	82177	624924	+	ABC transporter G family member 20-like [Diabrotica virgifera virgifera]	MDTAATESSKKEPQKPKMFSWQSVTFSEGTTMGDRVEPQVPGPDLVGVNVERPPLVHQQSTVWNRRQNAVSVRHAYKHYGSKKKPNHVLSDLNMTVGKGTIYGLLGASGCGKTTLLSCIVGRRRLNTGEIWVLGGKPGTKGSGVPGKRVGYMPQEIALYGEFTIKETMMYFGWIFGMESKEIYERLQFLLNFLDLPSQNRMVKNLSGGQQRRVSFAVALMHDPELLILDEPTVGVDPLLRQSIWNHLVQITKDGNKTVIITTHYIEEARQAHTVTLQREFGHPTEVRVSLSTIRRRILDLGLRSLRPIRMGKPPSSATHGIKEACDDCSSCSDFTTTGKLRALLQKNFLRMWRNVGVMLFIFALPVMQVILFCLAIGGDPKGLKLAIVNHEKNFTNLTY…
XP_028135529.1	647	LOC114330390	XM_028279728.1	NW_021039037.1	484130	585339	+	ABC transporter G family member 23-like [Diabrotica virgifera virgifera]	MTMHDNYAVYVDRVVKKYGQKEILSGLSMKVERGVIYGLLGSSGCGKTTLLNSIVGRNKIDGGEVWVLGGKPGQPGSGVPGPRVGYMPQNIALVGEFTVQDAIYYFGRIFLMDDDVIATRYRELHKLLELPPNDRYLKNCSGGQQRRVSLAVALVHNPELVIMDEPTVGMDAVLRERIWNHLVQITREGTSVIVTTHYIEECRQANKIALMRDGILLTEESPTRLLTLFNSETLEQIFLQLSQQQEAAKLTGLPELIEEAGNDRRQQNCGSVSNTSINEIVRQSTEILTKKAVLKTKEALSRTRMKALLDKNWKQFYRNVTGVLFLLTFPILTVVIFMGVVGGDALDTPLGIVNNEAMTITCPNFSKNGTAFLAADRYCHFKNLSCRFLTYLEDPMIKK…
XP_028135530.1	596	LOC114330391	XM_028279729.1	NW_021039037.1	632287	771770	+	ABC transporter G family member 20-like [Diabrotica virgifera virgifera]	MEESEDNYAVQITDVDKFFGSNIVLSKLCMKVKRGRIYGLLGASGCGKTTLLKAVVGTCKIDSGEINVLGKLISEGNDEFPVSKLGYMPQDIALCGEFTVQDAIFYFGRLFGMKHKDILERYDKLYNLLELPPHDRYLRNCSGGEQRRVSLAATLVHKPDLLILDEPTVGLDPLIRERIWQHLLELTRTDNVTVIITTHYVDECRDVDTNRGIFFLLSFPLLEIGAFLTSVGRDVSNIPIGIVNNELMDCANFTPNGTTDPFAFFQCHFYNMSCRFLTHLEDPMINKIFYPNIDDAMLGVKQGDISGIIYMPKNFSENFELRFDTRDPDDIVVDFSQIKVWLDMSNYQIALSMKQKLIEKYKDFQESVFTECKFVLKLYDQPLRMDNFYVGSNKNEPFL…
XP_028135543.1	713	LOC114330397	XM_028279742.1	NW_021039037.1	280447	450414	+	ABC transporter G family member 23-like [Diabrotica virgifera virgifera]	MHDDYAVFVDRVVKKYGQKEVLTGICMKVERGSIYGLLGASGCGKTTLLSSIVGRKKIDGGEIWVLGGKPGEAGSGVPGPRVGYMPQDIALVGEFTVKDAIYYFGRIFSMEDSLIAKRYRNLHTLLELPPDDRYLKNCSGGQQRRVSLAASLVHKPELLIMDEPTVGVDPVLRDRIWKHLVDITKKDNTSVIITTHYIEECRQANKIGLMREGKLLAEESPTRLLTLFNSETLEDVFLLLSKRQEEGRLQELTSHRVVDDQNNSMLANDTTGSTTSVATSVSTFEIGHGSTDILAKKKILKARNALNKSRMKALFDKNLKQFYRNITGIIFLMTFPILQVGVFMGAVGGDIRSIPLGIVNDEAMSVTCPGFSFNGTATATDDRACQLRNISCRFLSYLD…
XP_028136152.1	1377	LOC114330913	XM_028280351.1	NW_021039098.1	27566	131110	+	probablemultidrug resistance-associated protein lethal(2)03659 [Diabrotica virgifera virgifera]	MEEATKNENTKEINPLDTSNVFSKVLFWWLIPLFKKGYNKELTEDDMYQHRESHDSGDLGDQFEKIWNKQLTKRKPSVIKAIAKRFIPEWIMLNCIIIISETIRISQPFMITQLIYVYESNQVNDDKSDVYIYALLIIITSFITNNMAHNFNLLNSQMALKMRVSVCSLIYRKALRLSKSALAETTIGQMVNLLSNDVDRFDNSIFYFQYTYVAPIEMLVVMYLLYHNIGTTALAGAVLLLSIIPLQFWLGKKTSKFRLQTANRTDERVRLMNEIITGIQVIKMYTWEYPFTKLVEFVRMKEMKYIRFTSIIRAILMSCALLLNRCAVGICILVYVLTGNTLTATYAYAITSYYRLLYTVTNYFPSAVSLSAELYVSIKRIQTFLLYDEVSAEIAPPTE…
XP_028136155.1	1319	LOC114330915	XM_028280354.1	NW_021039098.1	216467	449081	+	multidrug resistance-associated protein 4-like [Diabrotica virgifera virgifera]	MEEIHSKAKAKKKNPLDTANIFSSIFFFWLLPFFVKGYKKDLTEDDMYEHRNCHESGKLGDQLQVKWNKQLRKKKPSLIKACASSFVLDLLGINCLVVIAEVVRISQPFLIAELLKVYESKQLDEERSEIYLYASLIVLTSFVAANMGHNFNLRLMQLGMQMRVASCSLIYRKALKLSKSALAETTIGQMVNLLSNDVSRFDLAVYFFHNIYIGPIEILIVMYLLYVNVGGAALAGAIVLLLFIPFQSWLGKKTSQFRLQTANRTDERVRLMNEIIAGIQVIKMYTWEQPFAKLVEFSRKKEMKYIRYTSVIRSVLMSCIIMLHRSAIAASILVYVFTGNALTASYAYTVTSYYRLLYTVTNFLPTAISQAAELYVSSRRIQTFLLYDEVEDENYIALD…
XP_028136154.1	1319	LOC114330915	XM_028280353.1	NW_021039098.1	235008	449081	+	multidrug resistance-associated protein 4-like [Diabrotica virgifera virgifera]	MEEIHSKAKAKKKNPLDTANIFSSIFFFWLLPFFVKGYKKDLTEDDMYEHRNCHESGKLGDQLQVKWNKQLRKKKPSLIKACASSFVLDLLGINCLVVIAEVVRISQPFLIAELLKVYESKQLDEERSEIYLYASLIVLTSFVAANMGHNFNLRLMQLGMQMRVASCSLIYRKALKLSKSALAETTIGQMVNLLSNDVSRFDLAVYFFHNIYIGPIEILIVMYLLYVNVGGAALAGAIVLLLFIPFQSWLGKKTSQFRLQTANRTDERVRLMNEIIAGIQVIKMYTWEQPFAKLVEFSRKKEMKYIRYTSVIRSVLMSCIIMLHRSAIAASILVYVFTGNALTASYAYTVTSYYRLLYTVTNFLPTAISQAAELYVSSRRIQTFLLYDEVEDENYIALD…
XP_028136603.1	603	LOC114331282	XM_028280802.1	NW_021039135.1	355381	676011	-	ATP-binding cassette sub-family G member 1 isoform X1 [Diabrotica virgifera virgifera]	MELQQFASNNLRISDKILDVEFQDISFVTKEKNGYKKIIDGVSGKFHCGHLTAIMGPSGAGKTSLLNILTGYQVTGTTGTIKCNSSSRKQKGVLQYKKESCYILQDDSLPNLFTVEECMMIASKLKIANMAKKAREFLINEILTNLSLLKAKNTRCQSLSGGQKKRLSIALELVDNPPILFLDEPTTGLDSASTTQCVDLLKKLANGGRIVICTIHQPNTQTYEMFDQVYMLAKGRCVYQGPSTNTVPFLASVGLHCPQYHNPADYIMEVVSGEYGDHIDQLAVAAQDKKWQNIPTIKLSDTPAIDSKDNNIIYSDENVTLSKSPSEWKRFFILLQRSSVQLYRDWTISQLKLVLHLLVGLFLGITFQNCGRDATKVISNLGFLQVGIVYLAYTSMMPA…
XP_028136604.1	584	LOC114331282	XM_028280803.1	NW_021039135.1	612323	612481	-	ATP-binding cassette sub-family G member 1 isoform X2 [Diabrotica virgifera virgifera]	MEFDTLTFRVKDKGSYKKIIDGVSGKFHCGHLTAIMGPSGAGKTSLLNILTGYQVTGTTGTIKCNSSSRKQKGVLQYKKESCYILQDDSLPNLFTVEECMMIASKLKIANMAKKAREFLINEILTNLSLLKAKNTRCQSLSGGQKKRLSIALELVDNPPILFLDEPTTGLDSASTTQCVDLLKKLANGGRIVICTIHQPNTQTYEMFDQVYMLAKGRCVYQGPSTNTVPFLASVGLHCPQYHNPADYIMEVVSGEYGDHIDQLAVAAQDKKWQNIPTIKLSDTPAIDSKDNNIIYSDENVTLSKSPSEWKRFFILLQRSSVQLYRDWTISQLKLVLHLLVGLFLGITFQNCGRDATKVISNLGFLQVGIVYLAYTSMMPAVLKFPTELVILKKESFNNW…
XP_028136605.1	584	LOC114331282	XM_028280804.1	NW_021039135.1	356961	612270	-	ATP-binding cassette sub-family G member 1 isoform X3 [Diabrotica virgifera virgifera]	MMFDNVTFRVKEKGSYKKIIDGVSGKFHCGHLTAIMGPSGAGKTSLLNILTGYQVTGTTGTIKCNSSSRKQKGVLQYKKESCYILQDDSLPNLFTVEECMMIASKLKIANMAKKAREFLINEILTNLSLLKAKNTRCQSLSGGQKKRLSIALELVDNPPILFLDEPTTGLDSASTTQCVDLLKKLANGGRIVICTIHQPNTQTYEMFDQVYMLAKGRCVYQGPSTNTVPFLASVGLHCPQYHNPADYIMEVVSGEYGDHIDQLAVAAQDKKWQNIPTIKLSDTPAIDSKDNNIIYSDENVTLSKSPSEWKRFFILLQRSSVQLYRDWTISQLKLVLHLLVGLFLGITFQNCGRDATKVISNLGFLQVGIVYLAYTSMMPAVLKFPTELVILKKESFNNW…
XP_028136607.1	568	LOC114331282	XM_028280806.1	NW_021039135.1	356961	612243	-	ATP-binding cassette sub-family G member 1 isoform X4 [Diabrotica virgifera virgifera]	MESQENFIVDTLQPLWVPQELAKPRCLIFSQDTILFYRVTGTTGTIKCNSSSRKQKGVLQYKKESCYILQDDSLPNLFTVEECMMIASKLKIANMAKKAREFLINEILTNLSLLKAKNTRCQSLSGGQKKRLSIALELVDNPPILFLDEPTTGLDSASTTQCVDLLKKLANGGRIVICTIHQPNTQTYEMFDQVYMLAKGRCVYQGPSTNTVPFLASVGLHCPQYHNPADYIMEVVSGEYGDHIDQLAVAAQDKKWQNIPTIKLSDTPAIDSKDNNIIYSDENVTLSKSPSEWKRFFILLQRSSVQLYRDWTISQLKLVLHLLVGLFLGITFQNCGRDATKVISNLGFLQVGIVYLAYTSMMPAVLKFPTELVILKKESFNNWYKLTTYYAAFLVFDIP…
XP_028136606.1	568	LOC114331282	XM_028280805.1	NW_021039135.1	356961	612440	-	ATP-binding cassette sub-family G member 1 isoform X4 [Diabrotica virgifera virgifera]	MESQENFIVDTLQPLWVPQELAKPRCLIFSQDTILFYRVTGTTGTIKCNSSSRKQKGVLQYKKESCYILQDDSLPNLFTVEECMMIASKLKIANMAKKAREFLINEILTNLSLLKAKNTRCQSLSGGQKKRLSIALELVDNPPILFLDEPTTGLDSASTTQCVDLLKKLANGGRIVICTIHQPNTQTYEMFDQVYMLAKGRCVYQGPSTNTVPFLASVGLHCPQYHNPADYIMEVVSGEYGDHIDQLAVAAQDKKWQNIPTIKLSDTPAIDSKDNNIIYSDENVTLSKSPSEWKRFFILLQRSSVQLYRDWTISQLKLVLHLLVGLFLGITFQNCGRDATKVISNLGFLQVGIVYLAYTSMMPAVLKFPTELVILKKESFNNWYKLTTYYAAFLVFDIP…
XP_028136867.1	1317	LOC114331481	XM_028281066.1	NW_021039164.1	102769	194417	-	probable multidrug resistance-associated protein lethal(2)03659 [Diabrotica virgifera virgifera]	MEEVKVGGVPEKKLNPKDRSNFISRLFFCYLLPYFVKGYKRELTEDDMYRHRSEHDSSKLGQRLEERWIKHVAKNKNPAFWKVLMGTFFWEIFGQDILVILCEAVRMAQPFIISKLLIVYEKDPKENVNEVYLYSGLIVATSFISVVLVHRFCLGLFQIGMKMRIASCSLIYRKALRLSKSALAETTIGQMVNLLSNDVGRFDTAPIHLHHLYIAPIQALIVMVFLYIVVGWTGLLGTFFLLLSIPLQSWLGKKTSQFRLKTATRTDERVRLMNEIISGIQVIKMYTWEYPFAKLVEYVRGNEIKFIRKTSVIRGILISIAMTLNDIAVAICLVTYVLTGNPLTASYAFTVTSYYRLMGSLTYFLPMAVSQGSEMWISMKRIEKFLQYDELNIENLKNS…
XP_028136866.1	1317	LOC114331481	XM_028281065.1	NW_021039164.1	102769	185963	-	probable multidrug resistance-associated protein lethal(2)03659 [Diabrotica virgifera virgifera]	MEEVKVGGVPEKKLNPKDRSNFISRLFFCYLLPYFVKGYKRELTEDDMYRHRSEHDSSKLGQRLEERWIKHVAKNKNPAFWKVLMGTFFWEIFGQDILVILCEAVRMAQPFIISKLLIVYEKDPKENVNEVYLYSGLIVATSFISVVLVHRFCLGLFQIGMKMRIASCSLIYRKALRLSKSALAETTIGQMVNLLSNDVGRFDTAPIHLHHLYIAPIQALIVMVFLYIVVGWTGLLGTFFLLLSIPLQSWLGKKTSQFRLKTATRTDERVRLMNEIISGIQVIKMYTWEYPFAKLVEYVRGNEIKFIRKTSVIRGILISIAMTLNDIAVAICLVTYVLTGNPLTASYAFTVTSYYRLMGSLTYFLPMAVSQGSEMWISMKRIEKFLQYDELNIENLKNS…
XP_028137122.1	282	LOC114331701	XM_028281321.1	NW_021039194.1	401315	401484	+	probablemultidrug resistance-associated protein lethal(2)03659 [Diabrotica virgifera virgifera]	MPFLAYIGKVVGDYRYATGHKTDERLQQTQETLSTIRIIKMYTWEKFFEKKINKARKQESNKILIVYELRMIQIVVGILFSKFGFYCLVMAYIWFGYATDTELIFYLSTMFKDIEYYLGGLIPYGLGRAAELYSALRRINSVITAEELPPKIGSDEPTNEPILELAEADVFINDYHILKNINFKAKPGLTLVTGKVGSGKSSLLKALLQDYPLDKGCILSKGRISYASQDPWLFPSSIKQNIIFGEKFDEKRYLFLLFSHIIIHFFCIFMYLFQSDNESRQI
XP_028137173.1	667	LOC114331743	XM_028281372.1	NW_021039199.1	530456	698731	-	ATP-binding cassette sub-family G member 4 [Diabrotica virgifera virgifera]	MATEGLLKNKSDVKLQIVSNQPKKLVHLPERPKVDLAFSDLEYVVKQGSKEKKILKNVSGMLRSGELCAIMGPSGAGKSTLLNILTGYKTIGVKGHVLMNGSDRDLSQFRKLSAYIMQDNQLHANLRVDEAMAVAAALKIGAKSPKDREDIINEILDTLGLLDHKKTMTSGLSGGQKKRLSIALELVSNPPVMFFDEPTSGLDSSSCFQCISLLKTLAKGGRTIICTIHQPSARLFEMFDQLYTLADGQCVYQGSTTFLVPFLASLQLQCPSYHNPASYIIEVACGEYGDHTRTLVNAIENGKNDIRDASQIVGFKMSDGLNNAYQYAKDNLKTLISDELSKEGSTVNGNRKSNNVNEDTGIDSKDVEKANVDSALLNTSVVVKQPRYGNSEFQQFFII…
XP_028137193.1	1223	LOC114331755	XM_028281392.1	NW_021039202.1	349583	600642	+	probable multidrug resistance-associated protein lethal(2)03659 [Diabrotica virgifera virgifera]	MVNKIMEKPKEKFNPLSKVNIFSYLTFGYVLELIKKGWKHDLNESDLYGLPKKCKSKFNGERAVKQWNKNPSLFKLLLSKFGLAYLLFCLAHVTWVEIRSIVRPYGMSKLIAYFDKKQQTISETQAFYCASLVIFIKFFSVFYTANINVFELKYLLRLKTSLQSLLYEKLLKLSSNSILETSSGNLITVMTKDIYSIETNLWVFKEFVIFFVQTTTVFYLLYSRIGVTAFVAVGMFAVALPVQGFLCKLVTKLRLTVGKHSDERLQITQEALTAIRVIKMYTWERFFIGKISKERSKELSALLKMFFVHFLIVIIGIFLSGIVFLALILTYTALGYDTNTELIFYIDSLFGELTLAMGIMIPINMSRTAELIASLKRINKVFQCQEISKIEKIYKDALI…
XP_028137192.1	1223	LOC114331755	XM_028281391.1	NW_021039202.1	377678	600642	+	probable multidrug resistance-associated protein lethal(2)03659 [Diabrotica virgifera virgifera]	MVNKIMEKPKEKFNPLSKVNIFSYLTFGYVLELIKKGWKHDLNESDLYGLPKKCKSKFNGERAVKQWNKNPSLFKLLLSKFGLAYLLFCLAHVTWVEIRSIVRPYGMSKLIAYFDKKQQTISETQAFYCASLVIFIKFFSVFYTANINVFELKYLLRLKTSLQSLLYEKLLKLSSNSILETSSGNLITVMTKDIYSIETNLWVFKEFVIFFVQTTTVFYLLYSRIGVTAFVAVGMFAVALPVQGFLCKLVTKLRLTVGKHSDERLQITQEALTAIRVIKMYTWERFFIGKISKERSKELSALLKMFFVHFLIVIIGIFLSGIVFLALILTYTALGYDTNTELIFYIDSLFGELTLAMGIMIPINMSRTAELIASLKRINKVFQCQEISKIEKIYKDALI…
XP_028137191.1	1223	LOC114331755	XM_028281390.1	NW_021039202.1	349583	600642	+	probable multidrug resistance-associated protein lethal(2)03659 [Diabrotica virgifera virgifera]	MVNKIMEKPKEKFNPLSKVNIFSYLTFGYVLELIKKGWKHDLNESDLYGLPKKCKSKFNGERAVKQWNKNPSLFKLLLSKFGLAYLLFCLAHVTWVEIRSIVRPYGMSKLIAYFDKKQQTISETQAFYCASLVIFIKFFSVFYTANINVFELKYLLRLKTSLQSLLYEKLLKLSSNSILETSSGNLITVMTKDIYSIETNLWVFKEFVIFFVQTTTVFYLLYSRIGVTAFVAVGMFAVALPVQGFLCKLVTKLRLTVGKHSDERLQITQEALTAIRVIKMYTWERFFIGKISKERSKELSALLKMFFVHFLIVIIGIFLSGIVFLALILTYTALGYDTNTELIFYIDSLFGELTLAMGIMIPINMSRTAELIASLKRINKVFQCQEISKIEKIYKDALI…
XP_028137543.1	299	LOC114332035	XM_028281742.1	NW_021039239.1	334487	381174	-	ABC transporter C family member 6-like [Diabrotica virgifera virgifera]	MDFKNEELLAAIKNRSFLNISKLPSHTQAVERCIKIVTEASSKVCGHSARDGFIRVRLEARQNLPTFENKSQYVTAKKIYNITFKGGRRVQLDMQPPPRANDLKIGDKGANLSKGQKSRINLARALYRNADIYLIDDCLSSLDVNVQRHVFQKCIREFLSDKICIFVTQNLQYTNENDKIIVLNEGKTFVSQNLSEEDDQDIKTILKKEQQLKNLIEVNNNADEVNNDETTEESSLLKKLNIGRNNMYQENKKSGKVDFYTYRKYGNYGGGILVIAIVLVFFIGSQFSKSYTEKILSNW
XP_028138253.1	1415	LOC114332627	XM_028282452.1	NW_021039323.1	52392	314656	-	multidrug resistance-associated protein 4-like [Diabrotica virgifera virgifera]	MDSTKKHNNPSPQISANFLSKIFFCWIFPLFKTGFKKKLQPSDIYNTLNSDTCHATINTLQRHWENELMLHKAGKKDKPSLKLALFKTYAFPYSLQGVMVFLQVVLIKTLQPLVLAELLKYFDKTQKYDMFGEYSGWILGTATVFLAFIFALSYHHSTLGSQRIGMRARAACSALVYRKLLKLSQASLNKTPGGKLVNLLSNDLQRFDIASMYLNFIWVMPFQAAICFYIMYRSVGIAALAGTAFMLFEGIVMQGYLSRLQGTLRSKIAEKTDFRVKLMNELVAGIKVIKMYAWENYFAKVVETARTKELKNIATTSQIRGFHTALMVITERLSLFLTIVTRVLLGNNITASEVFTVAQLFNALQAYLCFFFPNGLMGYAEVLPTIKRLEEILLLEEKC…
XP_028139024.1	651	LOC114333360	XM_028283223.1	NW_021039436.1	420332	444020	+	ATP-binding cassette sub-family G member 1-like isoform X1 [Diabrotica virgifera virgifera]	MGENTVCDILGTVDPPQESNKIHDEDFRLHSLELPENQVNDPASLINVGFRHISYSVYDGILFSRTKRKLLDDITGNFPGGQLTAIMGPSGAGKTCLMNILSGYATTGILGEVLVNDEPRNNVAFRKQSCYIMQNDDLQPLLTVLESMRVAADLMLTASKTDKDKKIASILKSVTLWEIKHTRTDALSGGQKKRLSVALELLRDPQVMFFDEPTSGLDSLNSIRLVKLLKEMSESGKTIICTIHQPSATIFKLFDHLYVVSSGKCIYQGSPNNLLPYFEDFDLICPTQHNPADFLLEVASGDYGDFTHALSTKSNNGINESYAKLSASTMKLNSIKEPNIGEDFLAATKRTIVNEIEYTWDECGLNSYPTSTINQFVVLTKRSFLMLSRDRTLTYFRLG…
XP_028139025.1	599	LOC114333360	XM_028283224.1	NW_021039436.1	420332	444020	+	ATP-binding cassette sub-family G member 1-like isoform X2 [Diabrotica virgifera virgifera]	MGENTVCDILGTVDPPQESNKIHDEDFRLHSLELPENQVNDPASLINVGFRHISYSVYDGILFSRTKRKLLDDITGNFPGGQLTAIMGPSGAGKTCLMNILSGYATTGILGEVLVNDEPRNNVAFRKQSCYIMQNDDLQPLLTVLESMRVAADLMLTASKTDKDKKIASILKSVTLWEIKHTRTDALSGGQKKRLSVALELLRDPQVMFFDEPTSGLDSLNSIRLVKLLKEMSESGKTIICTIHQPSATIFKLFDHLYVVSSGKCIYQGSPNNLLPYFEDFDLICPTQHNPADFLLEVASGDYGDFTHALSTKSNNGINESYAKLSASTMKLNSIKEPNIGEDFLAATKRTIVNEIEYTWDECGLNSYPTSTINQFVVLTKRSFLMLSRDRTLTYFRLG…
XP_028139026.1	152	LOC114333360	XM_028283225.1	NW_021039436.1	476842	491903	+	ATP-binding cassette sub-family G member 1-like [Diabrotica virgifera virgifera]	MEWSRVSSFLFICILVSVISQSWALVVGSCLSVTNGVVIGPFFLLPFIMFSGYFVQLRDCPHQLKWMFDISFPRYALEGLVLTIFGYDRGKLPCESKDFCLYVYPEQFIKDKDMENASYTIGVMCLMGLIVGMRIAGGAALSIRLRHDRRRR
XP_028139565.1	1099	LOC114333771	XM_028283764.1	NW_021039502.1	296803	326758	-	multidrug resistance-associated protein 4-like isoform X1 [Diabrotica virgifera virgifera]	MGIQVRTALCSLLFRKVLKLSPAAMTKASLGNIVTLITKDVQQIRRSMFAFNDIWVFTVVISVTCYLLYARLGVLTFFAVGMHFCIIPIEFFLGKMVTKMRNETSEMTDERIQVSQEVLSATKIIKMYTWEDYFYQKINLARTREVAKMVIVFYLRMILMLLGAISTKIGFYLMIMGYIWMEQPPDASIIFFITAHYDNIVIFFGYLLPEAVGRFAELSVTIKRVNRVLIAEELDQDHQSKQNNVKPYVELKNITVCVGKEEVLSKISFKVDSGLTLVTGKVGSSKSTLLKAILQEYPLSSGEVVCSGTVSYASQHPWCFPSTIKQNILFGEKYNEKRYQEVLKVCALEYDLNLFEKGDETILTDNGQNLSKGQQARVNLSRAIYRQADIYLLDDCLSA…
XP_028139565.1	1099	LOC114333771	XM_028283764.1	NW_021039502.1	296803	326758	-	multidrug resistance-associated protein 4-like isoform X1 [Diabrotica virgifera virgifera]	MGIQVRTALCSLLFRKVLKLSPAAMTKASLGNIVTLITKDVQQIRRSMFAFNDIWVFTVVISVTCYLLYARLGVLTFFAVGMHFCIIPIEFFLGKMVTKMRNETSEMTDERIQVSQEVLSATKIIKMYTWEDYFYQKINLARTREVAKMVIVFYLRMILMLLGAISTKIGFYLMIMGYIWMEQPPDASIIFFITAHYDNIVIFFGYLLPEAVGRFAELSVTIKRVNRVLIAEELDQDHQSKQNNVKPYVELKNITVCVGKEEVLSKISFKVDSGLTLVTGKVGSSKSTLLKAILQEYPLSSGEVVCSGTVSYASQHPWCFPSTIKQNILFGEKYNEKRYQEVLKVCALEYDLNLFEKGDETILTDNGQNLSKGQQARVNLSRAIYRQADIYLLDDCLSA…
XP_028139566.1	1004	LOC114333771	XM_028283765.1	NW_021039502.1	296803	326622	-	multidrug resistance-associated protein 4-like isoform X2 [Diabrotica virgifera virgifera]	MVTKMRNETSEMTDERIQVSQEVLSATKIIKMYTWEDYFYQKINLARTREVAKMVIVFYLRMILMLLGAISTKIGFYLMIMGYIWMEQPPDASIIFFITAHYDNIVIFFGYLLPEAVGRFAELSVTIKRVNRVLIAEELDQDHQSKQNNVKPYVELKNITVCVGKEEVLSKISFKVDSGLTLVTGKVGSSKSTLLKAILQEYPLSSGEVVCSGTVSYASQHPWCFPSTIKQNILFGEKYNEKRYQEVLKVCALEYDLNLFEKGDETILTDNGQNLSKGQQARVNLSRAIYRQADIYLLDDCLSALDAHVHKFIFKKCIKEFLKEKICILVTQSKSTLTQADAVYVLDKGHIIGSYNPQENTEKEVNNFADTIYKTKEFLIKENGLMESMEVDRFLETEQ…
XP_028139566.1	1004	LOC114333771	XM_028283765.1	NW_021039502.1	296803	326622	-	multidrug resistance-associated protein 4-like isoform X2 [Diabrotica virgifera virgifera]	MVTKMRNETSEMTDERIQVSQEVLSATKIIKMYTWEDYFYQKINLARTREVAKMVIVFYLRMILMLLGAISTKIGFYLMIMGYIWMEQPPDASIIFFITAHYDNIVIFFGYLLPEAVGRFAELSVTIKRVNRVLIAEELDQDHQSKQNNVKPYVELKNITVCVGKEEVLSKISFKVDSGLTLVTGKVGSSKSTLLKAILQEYPLSSGEVVCSGTVSYASQHPWCFPSTIKQNILFGEKYNEKRYQEVLKVCALEYDLNLFEKGDETILTDNGQNLSKGQQARVNLSRAIYRQADIYLLDDCLSALDAHVHKFIFKKCIKEFLKEKICILVTQSKSTLTQADAVYVLDKGHIIGSYNPQENTEKEVNNFADTIYKTKEFLIKENGLMESMEVDRFLETEQ…
XP_028139568.1	1020	LOC114333772	XM_028283767.1	NW_021039502.1	201010	259237	-	multidrug resistance-associated protein 4-like [Diabrotica virgifera virgifera]	MYTWEDYFLGKVDTARKLEIKKMLSLLYMRIAVETSGLLVSKLGFYLLVMTYIWVNDEAEATTVFFIMSNYGTISYTLGILIPDGITTTYEFLSTTTRLNSVLQAKELPIPKIKDKTSRPTIHIKDASISLGKENILNNITLKVTPGLTLVTGQVGSGKSSLLKLMLQSYPLNTGDVSVEGRISYASQDPWLFPSSVKQNILFGEDLDPKRYAEVLRICALEFDLKLLEKGDETILIDKGSNLSKGQQARINLARAVYRISDIYLLDDCLTALDNEVQDYIFKECIQTFLKGKICVLVTQTERHMKQSDIVVIMKNGEIFKTTRPTNQSLKEIKDINTLQNDDVKEKEMVENDNRENKKLLEAEQTVEQRKKVYEETIQKGSVSYKNYKKYFGFGGFAL…
XP_028139569.1	1268	LOC114333773	XM_028283768.1	NW_021039502.1	364395	418611	-	probable multidrug resistance-associated protein lethal(2)03659 isoform X1 [Diabrotica virgifera virgifera]	MDHCEQKKRKRNPRETANIFSLLSFAYTVSLFKKAYKNNDLEEDDLYDVLKACSSAKCGDKLERQWIIENKAKKERNPSIYRLMWARFGKRYILIGCIHLCWKIFNSIVDPWALSKLVSFFKPGQTAITKNEAYYYAALVLILHLVYTIYIHNYVIWVQQLGVEVKTAFSSLLYRKALKLTPSSVSEITLGNIVTLITKDVYSFQQSVWIVNDLWIAIVQTCVICFLLYAKIGVISFVGIGVILSVLPLQILLGRYVSILRLSAEKKTDQRLQTIQETLSSIRIIKMYKWEEYFREKINQSRLAEINRMLLAFYLKIVIVILGVLFSKVGFYVLIISCIWMGYPIEAELVFYLLSIFKDLKHSLGVIIPYGIGRGAELYSAIIRINKVIKGEELPPKIG…
XP_028139570.1	1243	LOC114333773	XM_028283769.1	NW_021039502.1	364395	412709	-	probable multidrug resistance-associated protein lethal(2)03659 isoform X2 [Diabrotica virgifera virgifera]	MYTVSLFKKAYKNNDLEEDDLYDVLKACSSAKCGDKLERQWIIENKAKKERNPSIYRLMWARFGKRYILIGCIHLCWKIFNSIVDPWALSKLVSFFKPGQTAITKNEAYYYAALVLILHLVYTIYIHNYVIWVQQLGVEVKTAFSSLLYRKALKLTPSSVSEITLGNIVTLITKDVYSFQQSVWIVNDLWIAIVQTCVICFLLYAKIGVISFVGIGVILSVLPLQILLGRYVSILRLSAEKKTDQRLQTIQETLSSIRIIKMYKWEEYFREKINQSRLAEINRMLLAFYLKIVIVILGVLFSKVGFYVLIISCIWMGYPIEAELVFYLLSIFKDLKHSLGVIIPYGIGRGAELYSAIIRINKVIKGEELPPKIGSDAPTASPVIEVKDATVHIKDKCIL…
XP_028139571.1	1242	LOC114333773	XM_028283770.1	NW_021039502.1	364395	418612	-	probable multidrug resistance-associated protein lethal(2)03659 isoform X3 [Diabrotica virgifera virgifera]	MDHCEQKKRKRNPRETANIFSLLSFAYTVSLFKKAYKNNDLEEDDLYDVLKACSSAKCGDKLERQWIIENKAKKERNPSIYRLMWARFGKRYILIGCIHLCWKIFNSIVDPWALSKLVSFFKPGQTAITKNEAYYYAALVLILHLVYTIYIHNYVIWVQQLGVEVKTAFSSLLYRKALKLTPSSVSEITLGNIVTLITKDVYSFQQSVWIVNDLWIAIVQTCVICFLLYAKIGVISFVGIGVILSVLPLQILLGRYVSILRLSAEKKTDQRLQTIQETLSSIRIIKMYKWEEYFREKINQSRLAEINRMLLAFYLKIVIVILGVLFSKVGFYVLIISCIWMGYPIEAELVFYLLSIFKDLKHSLGVIIPYGIGRGAELYSAIIRINKVIKGEELPPKIG…
XP_028139572.1	1255	LOC114333774	XM_028283771.1	NW_021039502.1	466787	524883	-	probable multidrug resistance-associated protein lethal(2)03659 [Diabrotica virgifera virgifera]	MGQFKQKKVRQVHPIEQSSLLSKITFLYTLPIFWKTHKRGTFEEDELYEVLKKCKAEEAGNEVEKCIKDDVKNHGYLSLFRILCKCYGLKYFLLGMIQVIVRSIVIITIPLTLSKVIKYFQPGQDELSRSSAIYCAILLVLLNFLSVTYLHNYLLVLSELGIKVRTAFCSAIFRKSLRLTQKSLLEVSSGKIVTLMTKDVAAIENFIFYFNDVWVGIVQAIIVFYLIFNKMGVGSLIGIGFFLLVIPAQVLLGKLISKLRLESSKKTDERLQTTKEMLSGISTIKMNVWEFEFEHKINQTRKKEMKAILKIFLAKTTVLLIGSLTSKIAYYLLLTTFILLGNTISAELVYYITTLFLRIRHALNVAIPIGVTVTADMSAAMKRIQQMMTAEEVIVNDEI…
XP_028139720.1	974	LOC114333923	XM_028283919.1	NW_021039530.1	5366	41451	+	ATP-binding cassette sub-family A member 2-like [Diabrotica virgifera virgifera]	MAGEKTILITTHFMEEADALGDWIAIMSDGSLNCYGTPMFLKKKYDTGYHLNLMIEEDADIDAISRRVKHFMPDAHLTSNNGNNLVFVLPYQNTNMTGLLGDLEKNRSELHLSNISITITTLEDVFLKTRQEIEHSSDDTSSVATQDDIQPHASLTLITLLKKKVNFSLKKWSTYIVPVGVAVVLFSLTVFLSSGNDYYSERGPELPLKLSSYKQTSVYYSGDTSNEKINTLMKYYMSAVESQKSLPFKVDNVEKSILQRSLENIAYYKEHMIAGANFVYDRDFTLVALYNGIATHSTPISLNLITDSLAKTLLGPEYGISVSNWPLPQVQERLSSQEYSEAKVAVLWLILLPVGCLFIHGIFIIFPHTEISTRFLQIQYMAGVKPFFYWFVNWIADMT…
XP_028139807.1	664	LOC114334007	XM_028284006.1	NW_021039540.1	266745	309690	-	ATP-binding cassette sub-family B member 6, mitochondrial-like [Diabrotica virgifera virgifera]	MTDKKYAFTKLNMTATQVEDDQEKKQKNNVKFDNIAVNLKFKNKENTSTWSNFWKKLKILSPFLWPKKDFVLQLKVLVCFLLLGGGRVVNLFVPIYQKLIVDSMQGTVEKMVFRWDWVVVYVGLKFLQGGGTGGMGLLNNLRSFLWLKVQQYTTREVEVELFRHLHSLSLKWHLGRKTGEVLRVMDRGTDSINNLLNFLIFSILPTIVDITIAVIYFVSAFNVWFGLIVFTTMVLYIVLTIIITEWRTKYRRRMITAENETRTRSVDSLLNFETVKYYGTEKFEVQAFREAVLKFQVEEFKSNVTSNILSTVQNIIVCSGLLAGSLLCVYMIVEPHTLQPGDYVLFATYIVQLYIPLNMFGNYYSMIQRNFVNMENMFDLLRQEQEVVDPPDANDIVVS…
XP_028139809.1	833	LOC114334008	XM_028284008.1	NW_021039540.1	365312	474469	-	ATP-binding cassette sub-family B member 6, mitochondrial-like [Diabrotica virgifera virgifera]	MLNISYCPPNISVWDIWVDHGIPQCFMNTVTSSVLAIYILIAGSIQLHIYRRWGVESGTRFLPRGRLYYLQTFLILFIPVLEIVRFILTATVYDDKHIYGYMIVSLVLTTFAFPFSLWVLKVELYNILPSVQTRGHGIVLLLFWTLAFISENLAFINLTQENWWFKLKDLTDQLEMALFILRYIACLLIFFLGLKAPGIVNEVDYYMLGGHQRNVINPNNENASTWKNFWKKVKILAPFLWPKKNFTLQFKVLICFILLLGGRAVNLFVPIYQKLIVDSMEETVAKMLFRWDWVLIYVGLKFLQGGGTGGMGLLNNVRSFLWIRVQQYTTREVEVELFRHLHSLSLKWHLGRKTGEVLRVMDRGTDSINNLLNYIIFSIFPTIVDIIVAIVFFVSAFNI…
XP_028139808.1	833	LOC114334008	XM_028284007.1	NW_021039540.1	365312	474478	-	ATP-binding cassette sub-family B member 6, mitochondrial-like [Diabrotica virgifera virgifera]	MLNISYCPPNISVWDIWVDHGIPQCFMNTVTSSVLAIYILIAGSIQLHIYRRWGVESGTRFLPRGRLYYLQTFLILFIPVLEIVRFILTATVYDDKHIYGYMIVSLVLTTFAFPFSLWVLKVELYNILPSVQTRGHGIVLLLFWTLAFISENLAFINLTQENWWFKLKDLTDQLEMALFILRYIACLLIFFLGLKAPGIVNEVDYYMLGGHQRNVINPNNENASTWKNFWKKVKILAPFLWPKKNFTLQFKVLICFILLLGGRAVNLFVPIYQKLIVDSMEETVAKMLFRWDWVLIYVGLKFLQGGGTGGMGLLNNVRSFLWIRVQQYTTREVEVELFRHLHSLSLKWHLGRKTGEVLRVMDRGTDSINNLLNYIIFSIFPTIVDIIVAIVFFVSAFNI…
XP_028140467.1	681	LOC114334593	XM_028284666.1	NW_021039634.1	460383	474769	-	ATP-binding cassette sub-family B member 8, mitochondrial-like [Diabrotica virgifera virgifera]	MWRLIQQNLHNKLLFHNSAIFKKYFCQGHIKNYISRTVSQKPVPKSFIPSKVATFGVTLTGGLIIKLYISHNGVLCEAKKTRMAGYENKSDKNVKFDWARLWKYLKPHIWYFLAAIVGALAVALLNIQIPQVIGGVVNVLAKFSESRDSELFLNEMKRPVIKLISMYLAQSVCTFFYIFMLSNLGERMAYKMRTDLFESILKQDIAFFDQQRTGEIINRLTADVQDFKSSFKQIVSGGLRAATQIVGCSVSLIMLSPQMTFISLLCIPSVIAVGTVFGSLLRSVSRRAQAQVEKTTAVADEAVSNIRTVRAFAMEDQEKELFNTEADRAMVLNEDLGLGIGLFQAGTNMFINGMVLSTLYMGGYLLSTNQLSAGEVMAYLVASQTIQRSLAQISLLFGS…
XP_028140494.1	637	LOC114334616	XM_028284693.1	NW_021039639.1	114949	391269	-	ATP-binding cassette sub-family G member 4-like [Diabrotica virgifera virgifera]	MSEASGSAMEVLLPKFKPLTQLNTIAKKPPIDVEFCDLTYSISDSSYKGGWRQLLKSINGKFRSGELTAILGPSGAGKSTLLNILAGYMTAGVKGSVKINGKPRDMRIFTKLSSYIMQEDLVQPRLSVRESMMVAANLKLSASIGHTQKVAVVHEVIQLLGLEKCYDTKTEYLSGGQRKRLSVALELVNNPPVIFLDEPTTGLDNVSIKQCIDLLKKITRLERTVICTIHQPPASLFQIFDQVYIMANGYCVYNGSPNQLVPFMSSVNCVCPETSTPADFIIEVIQTNQDNIPILQNQIQNGKINMKDKKLKPLQSHKTLGIYEIYQETTQTGMHIHDIEYPTSFWTQFTVLLCRMALQMKRNKSMWIIQFFHHVISATLVGGIFYQIGNEASQVLPIF…
XP_028140794.1	1046	LOC114334875	XM_028284993.1	NW_021039697.1	1432	162897	-	multidrug resistance-associated protein 4-like [Diabrotica virgifera virgifera]	MKEILRGVRVIKMYGWEIPFEKIIEKSRIYELNAISKQIFVRCISISSLMFIQSTAVFLTIMTQVLLGNIITIDAIFAQILIFFNLQQYACYFFPESVERFVEAKASIRRIEDFLAMEEKGEQLKIINCTKAIKKPGSIIVTNASAKWGAQLVLQDINLRIKPTSLNCIFGLPGSAKTSFLQMLLKELTPYSGRVDVVGTISYASQKPWLFPSTVKSNILCGQPYNRHKYREVVRICALDVDFQKLPYGDRALFMDKRVCGNNVLKEKINLARTIYKDADIYIIDDCFGSIDPQTEKFIFKECFLKYLKNKTRVFVSSKLYYAKEANTIMVFENGTISRTLDREELNEEDFQYLNSKVSSEKNNLSSYNVKPFADEPDLSNYEFEQTPVTTIRQKRGYF…
XP_028142464.1	921	LOC114336319	XM_028286663.1	NW_021039992.1	252182	291604	-	ATP-binding cassette sub-family F member 1 [Diabrotica virgifera virgifera]	MSKKRGAKKGKNLDDDFEETSSIISEKEKINSKTPKNKTTKKGKKGKDDWSDDEEIEQGKEVNQSEPAESKPVAKKKGKKGKGNKNDDWSDKEEADIKLSDSETESMPVAVKKSAKKNKKKKDDWSDKEVDIQLSESDIEEAPKIVKKSAKKNKKKDDWSDKEDIEIETKLSDSEEELAPAIVKKSAKKNKKNKNQVRDESPDIEEMEAHDEGFKEDDVSEEEIVKPVKQDKKKSKGKESKKDESKVDVEVKEEIKESKEDSPIVEDKVIENGKPEKQNKELENKKDNDVEELTEKISTTQISDDKLDESKEKKLTHKEKKKMKKLQEYEKQMETMLKKGGQGHSELDSNFTVSQTQKTAGQLAAFENAVDIKVENFSISAKGNDLFVNANLLIAQGRH…
XP_028142637.1	710	LOC114336438	XM_028286836.1	NW_021038519.1	3454773	3480909	+	ATP-binding cassette sub-family F member 3 [Diabrotica virgifera virgifera]	MGTCSEYIKNVFPAIDEESKQYVEGVLLNGADDFEDSEEVYDAVGEVLKEISNDKSEEDIRNICNDLLCMLKPDKGEKATNGAMKVLNAPVHLGSMVDNTDTNIDDVKSIWLIQRDDSLKVDARKLEKAEAKLQEKLDKRTKEIKVIAPPKLQTATASQVTSKKDSKLEAKGTNRTQDIRIENFDVAYGDRVLLQGADLTLASGRRYGLVGRNGLGKSTLLRMISGSQLRIPSHISILHVEQEVVGDDTVALDSVLECDTVREELLKKEKEISAAINSGSVDPQLNSQLTEVYNQLQNIEADKAPARASIILNGLGFTSEMQQNATKTFSGGWRMRLALARALFSRPDLLLLDEPTNMLDIKAIIWLENYLQNWPTTLLVVSHDRNFLDTVPTDILHLH…
XP_028142710.1	1287	LOC114336536	XM_028286909.1	NW_021040037.1	176063	249910	+	probable multidrug resistance-associated protein lethal(2)03659 isoform X1 [Diabrotica virgifera virgifera]	MDHSEKVNRQTHPREKANILSILTFFYTGKIFARGFKRDLEDDDLYEVIKKCRSQQCTDKLENAYINEAVTTEPGKKVSVLRILWTIYGFKYFALGIIHMTWRLLTSTLEPVAISKLVAYFKPGQTKMTLEDAVYAAALMLGLEAFHNLYYQNYFIYITELAIQIRISMCSLIYRKALRLSPKALENTSLGNIVTIITKDIQQLEQSIWMFNDVWISIIQTIVICILIYLHTGSACLVGVFMLLALIPVQAWISRIVRNLRLKMARRTDERLQRMQESLSTIKTIKMYTWEQVFVDKIGEARYQELKTLLKATYSKMSLGITSSLVARFSLYSVLMIYIWIHNDMSAEDIYYIMKIFGALRVTVAKDFSIGFTKIGELSASLKRISNVLELEELPEVED…
XP_028142711.1	1078	LOC114336536	XM_028286910.1	NW_021040037.1	176491	249910	+	probable multidrug resistance-associated protein lethal(2)03659 isoform X2 [Diabrotica virgifera virgifera]	MFNDVWISIIQTIVICILIYLHTGSACLVGVFMLLALIPVQAWISRIVRNLRLKMARRTDERLQRMQESLSTIKTIKMYTWEQVFVDKIGEARYQELKTLLKATYSKMSLGITSSLVARFSLYSVLMIYIWIHNDMSAEDIYYIMKIFGALRVTVAKDFSIGFTKIGELSASLKRISNVLELEELPEVEDIPDSDPYVSLKCVSLKFQEKIVLKDISLELVKGLNIVTGQLGCGKSSLIKVILRDYPEDEGTVNTRGRMSYASQDPWLFPSSIKQNILFGEEYNAFKYKQVIFACALEYDFQILERGDETIVTDRGMNLSKGQQARINLARAVYKESHIYLIDDALTALDSRVQEHIFKYCIQELLKDKCVIFVTHNPKHIQSADKIVILKEGEIKFSG…
XP_028142713.1	1284	LOC114336537	XM_028286912.1	NW_021040037.1	292839	353079	+	probable multidrug resistance-associated protein lethal(2)03659 [Diabrotica virgifera virgifera]	MDHCEKVQRPPHPRENANIFSLLTFGYTGKLFTRGFKQDLEDDDLYDVIKKCRSKKCTDKLEHQYNSRSKTKDPNKKVSIFKIIWHMYGLRYILLGLFHMSGRLLTSTLEPDALSHLVGYFKPGQTKMTIHDAMYFAGIMIGVKAFHTIYFQNYHIYLTELALQIRISFSSLIYRKALKLSPKALEDTSLGNIVTVINKDVQQFEHSIWMFNDLWISVLQTFVMCYLIYQRTGVASVVAILMLVLVIPVQGYVAKIIKNLRLKMSRRTDERLQRTQESLSTIKTIKMYTWEQVFADKIGEARFKELKILLKSAYAKISLMIMSSLVGKFAFYAMLMIYLYIHEDMSAEDIFYIMRIFGTLRFTMAMAFSMGFTRIGELSASLKRINRILELEELPDVID…
XP_028142952.1	1353	LOC114336774	XM_028287151.1	NW_021040106.1	129830	218004	-	multidrug resistance-associated protein 4-like [Diabrotica virgifera virgifera]	MDPSEVKYNPNPRENANIFSILFFGYTIPTFRTGMTKVIDVDDVYNTLEGDKSDYLGNRLEKHWNTETELVNKRAKKKPSLLKAIVKTFWVEYAFLGLITACNDLVIRTFQPYMLGGILDYYAPGSTKSKFEAYIYGVGMVTFTFMGSLIMNQYVTNAAHIGMKMRAAACAVVYRKATRLSRTALGDTPGGKVVNLLSNDVARFEMASIMIHQMWIGPISGIIVMFMLYQRSGLSGVAGILVIVLMAPLQAYSGKLASKYRKMTALKTDERIRLMDEVVLGIQVIKMYAWEIPFQKVVGLARSAEIKIVKKNAYIRALFMTLGMVTTRLALFATLLTISLSGEQISAAKVFVLMSYFNLLSSTLSGIFVRGITELAELHTSIKRLQEFLENDEYKYQQQ…
XP_028143481.1	1320	LOC114337265	XM_028287680.1	NW_021040219.1	56637	193136	+	probable multidrug resistance-associated protein lethal(2)03659 [Diabrotica virgifera virgifera]	MEESKGQTAEQKLNPRDRSSCFSNLLFCWLLPYFVKGYKRELTEDDMYRHRSEHDSSKLGERLEERWIKHVAKNKNPAYYKVLIGTFIWEIFVLNVLVVIIEAIRMAQPFIISKLLTIYEKDPKENINDVYLYSGLIVATSLVNVILLHRFNLAMMQVGMKMRIASCSVIYRKALRLSKSALAETTIGQMVNLLSNDVGRFDQAVHHLHYFYIAPIQALIVMVFLYVVVGWTALLGTIFLLLSIPLQSWLGKKTSQFRLKTATRTDERVRLMNEIISGIQVIKMYTWEYPFAKLVELVRGNEVKFIRKTSVIRAILMSLAMTLNDVAVAICLVTFVLTGNPLTASYAFTVTSYYRLMGTLTYFFPQAVSQGSEMYISMKRIQKFLQYDELKTDANFIPE…
XP_028143577.1	615	LOC114337362	XM_028287776.1	NW_021040246.1	282904	328410	-	ATP-binding cassette sub-family G member 5 [Diabrotica virgifera virgifera]	MVGNIKTAVILKDVSMLVHSGEVLAVLGSKGSGKKALLDVISRRAQGPIRGQIYLNNHPVSMCLFQQKCAYVTHKCDFIPGLNVEQTLYYTPTKFTGYLKMSKVKQVIADLALSQVAKKCVEDLTKSEYRRLMIGVQLIKNPVVLLLDEPTWDLDPLNTYLIISILSNAAKKYGTAIILTMEKPRSDVFPFLDRVLYLCLGDVVYTGGTKQMLEYFNVIGFPCPQLENPLMYYLCLSTVDRRSRERFVESNYQIAALVEKFKNEGVIFQKSPSMISPNPNHEHGQHEKVPFMHGRPGRFSTGWTIYVRLLAATVSFKRAGLRQTFLRTFALPLYFFLMWLFYREMKDWQHTFISRNGLILNCLCCVYFVGIINTILIYPIYRTRYYQDTQEGLYGGTLF…
XP_028144763.1	940	LOC114338374	XM_028288962.1	NW_021040533.1	192789	267949	-	ATP-binding cassette sub-family G member 8 [Diabrotica virgifera virgifera]	MMRSRTPSQGGGSQGFEMERKYSVPSNPESRAFSGGTTSEDLHAWSIYRQNLNSDFTDSALGSTDKSPLPYGNFQLRDTTVQSILSHPRYGPKSALGSNMYTYLKFGLPRVFPPNHNGSNRSGTPQHFRRNSSTRPHNIRRSKAGSHGPRDGSSGYDSSDNETSHNYKQNRKYRSDPDFRMQNVYHAEQTSPGIPLAAMHQGDIRHSNSQWNRNKSISEANLLALGYNRSCHNSERHLIDPRRNSVADYGHHNHDVVDHSVMGHMGRPMSKTESHFSVPHSRRGPPSILRTDYLNQDDESGTTFMFPHLQAHGLGIFPSSQSCTKSRQHLLLNEISFEIRGGEIMAIMTTSEEEGTALLDIIAGFSSPALGTIFLNGHSVRAHTLKSRVAYVQNDLNLC…
XP_028145012.1	420	LOC114338609	XM_028289211.1	NW_021040608.1	163477	265841	+	ATP-binding cassette sub-family A member 5-like, partial [Diabrotica virgifera virgifera]	MITPFFDKASIAGSFSAFMLVAIGLLYCVQIFVSFKNHPEYLWALSLISPAGFGIAIDKVIMLDIKGEGVTMSNLWDDYDVGLAFGISLIILLVDIVLYGVLGYYLENVIPSKSCCLAGERPDTEEVNSFVFPCLQKFRKPNVVALDGINLSIYEGQITAILGHNGAGKTTLFNILTGLSSPSSGRAFIYGRDVRNTNDMNKIRKMTGICPQHDILFDNLTPREHLEFFAEIKGIPNIKAAVNRTIRQIDLVDKIDTKSKDLSGGQKRKLSVGIALIGDPKIIILDEPTSGVDPYSRRQLWNVLQEMRGNKLILLTTHFMDEADILADRKAVISKGKVRCVGSSLFLKNKFGVGYHLTLVLENNAREDSITRLVTQYVRTAKKDRRQGRELRYILPNNT…
XP_028145085.1	1304	LOC114338696	XM_028289284.1	NW_021040626.1	71680	157902	+	multidrug resistance-associated protein 4-like [Diabrotica virgifera virgifera]	MEEVKNGEFAEKKLNPLDRSNFITRLFFCWLLPYFVKGYNRELTEDDMYRHRSVHDSSKLGQNLEERWIKHVAKNKNPAYWKVLIGTFGWEMFVLNVFYIIFETVQMVQPFLISKLLMVYQTDPEENIKDIYLYAGLIVATSFLRVILAHRFSFATFQVGMKMRIASCSLIYRKALRLSKSALAETTIGQMVNLLSNDVGRFDQAIIMLQYLYFGPIQALIVMVILYMIVGWTGLLGSIFLLLSIPLQSWLGKKTSQFRQKTALRTDERIRLMNEIISGIQVIKMYTWEYPFAKLVEYVRGNEIKFIRKTSVIRAILMSMAMSLNDVAVAICLVTFVLTGNPLTASYAYTVTSYYRLMGSLTYFFPMGVSQGSEMVISMKRIQKFLQYDEIQSDMYDDT…
XP_028145087.1	1304	LOC114338696	XM_028289286.1	NW_021040626.1	50553	157902	+	multidrug resistance-associated protein 4-like [Diabrotica virgifera virgifera]	MEEVKNGEFAEKKLNPLDRSNFITRLFFCWLLPYFVKGYNRELTEDDMYRHRSVHDSSKLGQNLEERWIKHVAKNKNPAYWKVLIGTFGWEMFVLNVFYIIFETVQMVQPFLISKLLMVYQTDPEENIKDIYLYAGLIVATSFLRVILAHRFSFATFQVGMKMRIASCSLIYRKALRLSKSALAETTIGQMVNLLSNDVGRFDQAIIMLQYLYFGPIQALIVMVILYMIVGWTGLLGSIFLLLSIPLQSWLGKKTSQFRQKTALRTDERIRLMNEIISGIQVIKMYTWEYPFAKLVEYVRGNEIKFIRKTSVIRAILMSMAMSLNDVAVAICLVTFVLTGNPLTASYAYTVTSYYRLMGSLTYFFPMGVSQGSEMVISMKRIQKFLQYDEIQSDMYDDT…
XP_028145202.1	1640	LOC114338790	XM_028289401.1	NW_021040647.1	164095	250157	-	ATP-binding cassette sub-family A member 5-like [Diabrotica virgifera virgifera]	MQNGRRRQITFFLATESNAQKEFITKKEAKIKTIGEILFPIYFLALLVVIELVLPDPNLPEISTPRGEEYLFKSFDNGECHKIAYAPNTTTNIDFVNNVTETWKKMSNSKSSLEWVPYSTEDKVQEAYDQDHKFAPMAVIFKVPYVHTSLSYQIRTNPYYISTPSSSDIGWDKQSCRGGTNPNSNMEDGSTCPANTYYFSGFLALQTLLDYTRIRLDNPTQDNIPYISLEIFPKAATTVGDFADMIRIIIPIYMVLALSQFVTYLIILIVGEKEKKIKEGMKLMGLMDKVFWLSWLIIYACFVILLATICVLLLFAFKVFVHVNLLLIFILMVLYGISLIMFAFMLTPFFDKARTAGVLSSFILVLIIVLYFVEQIVSGKHPQYLWALSLLSPAGFASA…
XP_028145203.1	266	LOC114338792	XM_028289403.1	NW_021040647.1	255753	261407	+	ATP-binding cassette sub-family A member 9-like isoform X1 [Diabrotica virgifera virgifera]	MNFLILGSYGVKRSPIFFLMPSYWRSSHNQIPPNQLNTESSVDVEPVPREMQDKEAIRIINLNKSFTQCRKPTVTALDGINLSIYKGQITAILGHNGAGKTTLFNILTGLSSPTSGSALVFGYDVSNPNDMDKIRRMTGVCPQHDILFDDLTPREHLEFFAAIKGISNRQSAIEKIIREIDLLDKIDTASRSLSGGQKRKLSIGIALIGDPKIIILDEPTAGVDPYSRRHLWNVLQNVRRDKVILLTTHFMDEADILEITMTTTKN
XP_028145204.1	264	LOC114338792	XM_028289403.1	NW_021040647.1	255753	261407	+	ATP-binding cassette sub-family A member 9-like isoform X2 [Diabrotica virgifera virgifera]	MNFLILGSYGVKRSPIFFLMPSYWRSSHNQIPPNQLNTESSVDVEPVPREMQDKEAIRIINLNKSFTQCRKPTVTALDGINLSIYKGQITAILGHNGAGKTTLFNILTGLSSPTSGSALVFGYDVSNPNDMDKIRRMTGVCPQHDILFDDLTPREHLEFFAAIKGISNRQSAIEKIIREIDLLDKIDTASRSLSGGQKRKLSIGIALIGDPKIIILDEPTAGVDPYSRRHLWNVLQNVRRDKVILLTTHFMDEADILVYLTLST
XP_028145205.1	260	LOC114338792	XM_028289404.1	NW_021040647.1	255753	261384	+	ATP-binding cassette sub-family A member 9-like isoform X3 [Diabrotica virgifera virgifera]	MNFLILGSYGVKRSPIFFLMPSYWRSSHNQIPPNQLNTESSVDVEPVPREMQDKEAIRIINLNKSFTQCRKPTVTALDGINLSIYKGQITAILGHNGAGKTTLFNILTGLSSPTSGSALVFGYDVSNPNDMDKIRRMTGVCPQHDILFDDLTPREHLEFFAAIKGISNRQSAIEKIIREIDLLDKIDTASRSLSGGQKRKLSIGIALIGDPKIIILDEPTAGVDPYSRRHLWNVLQNVRRDKVILLTTHFMDEADILDML
XP_028145206.1	258	LOC114338792	XM_028289405.1	NW_021040647.1	255754	261540	+	ATP-binding cassette sub-family A member 9-like isoform X4 [Diabrotica virgifera virgifera]	MNFLILGSYGVKRSPIFFLMPSYWRSSHNQIPPNQLNTESSVDVEPVPREMQDKEAIRIINLNKSFTQCRKPTVTALDGINLSIYKGQITAILGHNGAGKTTLFNILTGLSSPTSGSALVFGYDVSNPNDMDKIRRMTGVCPQHDILFDDLTPREHLEFFAAIKGISNRQSAIEKIIREIDLLDKIDTASRSLSGGQKRKLSIGIALIGDPKIIILDEPTAGVDPYSRRHLWNVLQNVRRDKVILLTTHFMDEADILV
XP_028145528.1	1628	LOC114339093	XM_028289727.1	NW_021040742.1	52271	134253	+	multidrug resistance-associated protein 7-like [Diabrotica virgifera virgifera]	MTKTPNKENASFLVCAVQAISWCSHFLYTVGLRSRLGKSQRGPTAMGIVWCMVFAMTIVSLRSAYLENSQRPTENTKLELGITLYYTVLQIIYALSLIPGGSTTTLHFPERYTEITERQPLINANAYGRFSEEGDPNDLGIALEDTNWLSRLSFSWVKSLVNKGIEDKIVTSDDLYDLPDSISSDNNSNRLENYLRIEHAAICDSHFNFKMSVIGLKMRGAIINTIYRKTLSVRSTVLMSKLSVGEIMNYMSTDTDRIVNSCPSFHAVWSIPFQLFVSLYLLYNQVGLAFLAGVMFSIILIPINKCIANKIGDLSTKMMEQKDGRVKLTSEILRGIKAIKLYVWEQHFIRLITSKPVDVLRNIDDTLPVDLELEDSLQSEYTSSECTLENSLFVDNAQE…
XP_028145585.1	608	LOC114339153	XM_028289784.1	NW_021040760.1	131832	247018	-	protein white [Diabrotica virgifera virgifera]	MKFTWNDINVFAMTKTIKNKFCCFGFMSHGYDEHILKSVDGVACSGELLAILGSSGSGKTTLLNALTYLPMDGMVVSGMRCINGVPVDGQRLRNVSAFVQQDDCFITTLTVREHLVFQALVRMERGVSYNQRLIRVDEVLSELLLKKCENTIIGSTDKGGISGGERKRLTFASEMLTNPHIMFCDEPTSGLDSFMALQVVQALKAMAQNGRTVICTIHQPSSELYVLFDKIMLMTEGITCFLGTREDADGFFITMGAGCPRNYNPADYFVKLLSVIPDREESCRQAIALIADKFHNSNLGRRLAADSAYIRAQEEVDNAVWLSNNLRPYRNSCWAQFRAVLWRSWISMLKDPLIIKVRFLQTVITSLLIGMIYYGQELNEEGVMNINGVLFIFLTNMTF…
XP_028145606.1	1373	LOC114339177	XM_028289805.1	NW_021040767.1	48482	159428	-	probable multidrug resistance-associated protein lethal(2)03659 [Diabrotica virgifera virgifera]	MDSTEVQNNPNPRETAGILSIMFFGFTIPTFRTGMKKQIGVEDVYNTLRSDRSEYLGDRLEKNWNRELELVKQNKKEKPSLFKAVVRTFWLEYLLIGIIAAVSDIGIRSFQPSMLGGVLDYYTPGSKKSKLEAYFYGSGMVIMSLTSSILMNQYMTNAAHAGMKVRSSVCALIYRKATRLSRTALGDTPAGKVVNLLSNDVARFDFASMMIHQLWIGPVSTIPVIYFLYQRAQLPGIAGILVILIMSPLQATSAKLATKFRKMTALRTDERIRLMDEVILGIQVIKMYAWEIPFQKVIGLARKAEIKIIKKNSYIRALFMTLGMVTTKLALFATLVTITLTGGEITAAKVFVLISYFNMLSMTLTGILTRGIAEIAEMFTSIARLQKFLENDEYKYDQN…
XP_028145680.1	1342	LOC114339253	XM_028289879.1	NW_021040802.1	12990	215084	-	multidrug resistance-associated protein 4-like isoform X1 [Diabrotica virgifera virgifera]	MDVVFKLKTENPKRRANFLSKLLFAWLVPIIKKGNKQTLEVVDLYEALDADKSKRLGDALEKHWDRQVLLAKEKSKKPSLMWALWKTFRLELIMYGILWCIQNVVLTSLKPLLIAQLVALFINYSDDVVTDIYIYSAAFIGVNVLIVFIYHHTAFGLQALGMKIRVAISSLVYRKITKLNQKALGQTAAGQIANLLSNDVMRFDLVVVPLHALWVMPIQVAVLLFIMWQQVGISSVAGVVAMAVVSLPVQGYLARLQGKFRERISKKTDKRVKVMSEVVSGIQVIKMYAWEKPFEAVIKLARGTEVKDITAASYLRGVYSSCMVFLDRMALFFTIVCYILLGNLITADIVFSLAQTFNILQMAMAIYWPWAVSQGAEALVSVKRVQEFLVMEEKEESKI…
XP_028145681.1	1342	LOC114339253	XM_028289880.1	NW_021040802.1	12990	210747	-	multidrug resistance-associated protein 4-like isoform X2	MDVAFKLKTENPKRRANLLSKLLFAWLVPIIKKGNKQTLEVVDLYEALDADKSKRLGDALEKHWDRQVLLAKEKSKKPSLMWALWKTFRLELIMYGILWCIQNVVLTSLKPLLIAQLVALFINYSDDVVTDIYIYSAAFIGVNVLIVFIYHHTAFGLQALGMKIRVAISSLVYRKITKLNQKALGQTAAGQIANLLSNDVMRFDLVVVPLHALWVMPIQVAVLLFIMWQQVGISSVAGVVAMAVVSLPVQGYLARLQGKFRERISKKTDKRVKVMSEVVSGIQVIKMYAWEKPFEAVIKLARGTEVKDITAASYLRGVYSSCMVFLDRMALFFTIVCYILLGNLITADIVFSLAQTFNILQMAMAIYWPWAVSQGAEALVSVKRVQEFLVMEEKEESKI…
XP_028145768.1	666	LOC114339335	XM_028289967.1	NW_021040826.1	2769	5079	+	ATP-binding cassette sub-family B member 10, mitochondrial-like [Diabrotica virgifera virgifera]	MNVYSVIVSSHNLSKSLKLLKLVNSRRYFSNMSQKISQNKTYISVEIPETTKGASRGFFSRIFKRNKEVKEKQEPRLKKSELKRLFSLAKPEKWKLTTAIGFLVVSSTVTMSIPYSLGKILDIIYVGSGDSDAARARLNQVCGILLGVFVLGAICNYARVYLMSTAGYRMTNALRRQVFGAILRQEQGWFDKRPTGELVNRLSADTQIVGSALSQNISDGLRSLVMVFAGTGMMLYMSPQLALVGLAIVPPVAVVAVLYGRFVRKISRKVQDSLADSTKVAEERIANIRTVKSFAQEPREITSYNISIENVLKYCYKEAKARALFYGMTGFSGHIIIISVLYYGGVMVSSNTITVGNLSSFLLYAAYIGISVGGLSSFYSELNKSLGAATRIWEIIDRE…
XP_028145961.1	965	LOC114339497	XM_028290160.1	NW_021040878.1	1077	223090	+	multidrug resistance-associated protein 4-like, partial [Diabrotica virgifera virgifera]	LEIDSITKSSYIHGMLSAMSVFTERFALFIVVITFVLMEGRISGDIVFSMAQLVNTVQMIFAMFFPRALSTYAEAKVSIKRIEEFLLLEETTPKKKLGENDTLAGKPGEIELFNVTASWSENPITPTLVDLNLHLTPGTLCCVVGNVGSGKSSTLHLLLKELSPTNGKVNVYGNVAYASQEPWLFVSNVRENILFGRPYDKKRYQEVIRVCSLERDLKELPHGDKTLVGERGAALSGGQKARVNLARAVYSDADIYLFDDPLSAVDTKVGRHLFDECMVKYLKNKTRILVTHQLQYMKKADIIVILNNGRIEKAANFSALSQDELNVLQQEPEPEEDENEVKKERSKVERSQSTISEKTLRSEHYQSNTSLSVSEEPEDKSNERGEEEVEQGTVPFSIF…
XP_028145983.1	489	LOC114339522	XM_028290182.1	NW_021040888.1	172529	226444	-	ATP-binding cassette sub-family G member 4-like [Diabrotica virgifera virgifera]	MGLYKHGKTRIGALSGGEKKRLSIALELLKNPDVMFFDEPTSGLDSVSSKQCVLLLKQMAISGKTVICTIHQPAAPIFEIFDHLYVIADSKCLYQGSVKGLLPYLEEVDLRCPTYHNPADFLLEVASGEYGDYATILSEKSENGLNMEYRKQQRNSLQLESLEHIGRMMTSGKITPVHAPPIYFSKSPICCDKDIDISYLHSYKGSYPASFFTQLNVLIRRTFLVITRNKTLTVSRFLTHIVIGLFIGVLYFGIGIDASNMLNNFNYIFFSQMFLMMTAFNSVLTTFPSELPILTREHFNKWYSLKSYYLAISIADIPIQMAASTCYALLTYFMTQQPIEGFRVGQFLFICLLIAAVSQSFGLLISATMSINNGVIFGPFCFLPFTIFSGFFVQLTAAH…
XP_028145986.1	623	LOC114339529	XM_028290185.1	NW_021040891.1	138367	182247	+	ATP-binding cassette sub-family F member 2 [Diabrotica virgifera virgifera]	MPSDAKKREQQRKKDAAKARQAGKKNEKQKGEEQNDTLKTNGLSNGATNGSSELSAEEALCAKLEADARLNAEARACTGSLAVHPKSRDVKIDTFSITFHGCEMLQDALLELNCGRRYGLLGLNGSGKSTILAVLGNREVPIPDHIDIFHLTREMPASDKTALECVMEVDEERVRLEKLAEELVACEDDESQEQLMDIYERLDDMAADTAEARAANILHGLGFTREMQNKKTKDFSGGWRMRIALARALYVKPHLLLLDEPTNHLDLDACVWLEEELRNYKRILVLISHSQDFLNGVCTNIIHINKKRLKYYTGNYDAFVKTRMELLENQMKQYNWEQDQINHMKNYIARFGHGSAKLARQAQSKEKTLAKMVAQGLTEKVTSDKIVTFYFPSCGTIPP…
XP_028146911.1	1105	LOC114340372	XM_028291110.1	NW_021041204.1	82174	207153	+	phosphatidylcholine translocator ABCB4-like, partial [Diabrotica virgifera virgifera]	MKERKKYSIKDKQKNVLDGKFVSSEEPKEKLQNVSFRQMFRYSSGYDKFLITIGLISSTGAGILQPLNTLIFGSLTGDIIEYATSMQRNLSSDQKKIAEDKFFDAIRYFAIMNSVIGVGMFIFSYLATVSFNYSATRQIFKIRSAYLKSILNQDVSWYDVNQTGEFASRMSDDLHKFEDGIGEKVPIFWSFQVVFLTSIIIALVKGWELALICLTSLPATLIIVRTVGIVSTTKNVIIDGNNIKDYDLAWLRSQIGVVSQEPILFGTTILENIRYGKDGVTEEDIIQAAKKANAHNFIKSLPNEYNTLVGEKGAKLSGGQKQRIAIARALVRNPTLLLLDEATSALDNTSEAKVQAALDTVTIIQFKKNYYTFLAKKNNIRRSMLSALGFGLLWLMIYS…
XP_028146968.1	649	LOC114340433	XM_028291167.1	NW_021041224.1	128206	194888	+	ATP-binding cassette sub-family A member 3-like [Diabrotica virgifera virgifera]	MSLLQLEVVVWKNYIIRKRHWFLTIIESFLPVCLFLLIAYGRSQITGLNKIEVPNPTYGRIDGINYNIDVAGTYILYTPYNEYYTNITTKMLTKLGMPSDHIQRFGSENELLGYYYKNPNYTTVAIIFDDKNPKHFNYKIRYHKNYYQPEFLVTDRMYQRVYGYSPGSEYVYRDEDFLKIQLALDMSFLEENLRSSNIEDTYSIQIQEFPYPPHKVDSAITTLFLEFLPLITLFSFIFLCPAVLKRVVEEKHSGTKELMKMVGMKSWMLWFGWFIYAMIPMFFAVSVISIFMKVPMFGSDSPLVEFANGGILFVFLILYCMAAVAFCFAISSFFSRPTIALVAGILIWILSFFIPKYACGLDEANKLSWLSNVLLNLLPNMSLHYGYSIISVFEEREVG…
XP_028147036.1	1349	LOC114340489	XM_028291235.1	NW_021041247.1	25298	107472	+	multidrug resistance-associated protein 4-like [Diabrotica virgifera virgifera]	MDSTKKHVKVSPEESASPFSVLFYWWILPFLKYGYQNDIGMKDVYNTTQADQSGPLGDELQENWEREILSYIDKQKNKPSLKNAIFRTFWKSFILSGAAIFVQFIIIKTLQPVVLAKYINFFDTNNKPYLGWIWGCGVVLLALANVVLYHSTMLATQRIGMRIRTAVSSLTYRKLLKLNHKSLGETAAGQLVNLMSNDVQRFDVCAASIHFIWIMPIYAVLTFYILYIYVGIIAAVTGMAFISLESIPLQGTISRWQGVLRYKIALRTDKRIKLMSELTSGIQVIKMYAWEKPFEKIVEMSRKYEIDVIAKTSYLYGILSATSVFTERLILYVTLIPFVLLGHRLTGGIAFSLANLFNNIQLVMAINFPRALSSYNEANVSIARLEKFLLLEEVEEETV…
XP_028147460.1	1085	LOC114340882	XM_028291659.1	NW_021041427.1	8633	115360	+	multidrug resistance protein 1-like [Diabrotica virgifera virgifera]	MFKYASKGDKLLMFIGTLSAVITGCLPPINTILFGELAGNAVQYAETLYNATLSQNEQAEAQEKFFDGIKFFALANSMVGVAMLCFSYLSTITFNYSSTKQIFQIRSDYLKSILNQDISWYDQNQTGDFASRMSDDLSKFEDGIGEKVPMFIHFQVLFVAAVGTALAKGWELALISLVAIPASLVSFGVINLLTTKLAKNEMEAYAASGSIAEEVFSLIRTVTAFGGQQKEIDRYKEHLVSARKNNIKRTMIVGIGFGLVYLLLYSSYALSLWYGVKLVLKDRFNPNASYTPANMVTIFFAVLSASLNFGAASTYLEMFAISKAAAAKIFNVIESKPDINLSKSNGAKLDHLKGNIQFKNVKFHYPSRPDIPVLQGLDIEINPGETVALVGSSGCGKST…
XP_028147604.1	1323	LOC114341017	XM_028291803.1	NW_021041482.1	42234	174818	+	probablemultidrug resistance-associated protein lethal(2)03659 [Diabrotica virgifera virgifera]	MEKTHDSSNDTEQAINDRGLIHLTQGYDFERHGASYNPKGLYTRKLFTSGLKKDLEDNDLFEVINRCRSENCTDRLEHAYEAEFTKTKPSILRVLWNCYGHTYVFLGLIHLTWNLISSALEPDAISQLVAYFKPGQTKMTINDAFYYAGVLIGLKLLHTLYHPNYQIYLIQLAIQIRTSFSSLIYRKALKVSPKALENASLGNIVTLITKDVSLFEGAVGTFNEIWVGTIQTFYVCYLIYSRIGYTSAVGVLILSSAVPIQFYVATIIKKLRAKMNKRTDTRLQETQEALSTIKIIKMYTWQKIFADRIGETRRNEVKTLLKKALTRLCLMVCSDFMGKLGFYALVMLYIYLNTTLNPETIFYIMRSYATLRHSVSIMFTFGFTVVAELFASIERINNI…
XP_028147897.1	317	LOC114341301	XM_028292096.1	NW_021041633.1	152676	173655	+	probablemultidrug resistance-associated protein lethal(2)03659, partial [Diabrotica virgifera virgifera]	MQPPPRGESWVVHYELVKSSINDDIFSSINVQKKADCRLFKTTRLQIIEKVFVVFSYFNVLSFTMGRMFSRGVSEMAEVMVAIRRIRDFLLNEEYDPNRTNFAMNGNANSVDDFKEIVSLQNLTVKWNLSFSYNALENINLNISDGQLIGIIGPVGSGKSCLLQTILGELDITEGSMRVRGQISYSSQEPWVFAATVRQNIIFCEEYDKKRYQEVIQACSLEKDFEQFPKGDLTLVGDRGSSLSGGQKARINLARAVYRKAAVYLLDDPLSAVDIHVSKHLYEKCINGYLAKRTRVLVTHQVHYLKDADNIIILNNV
XP_028148006.1	1243	LOC114341405	XM_028292205.1	NW_021041665.1	53044	159307	-	ATP-binding cassette sub-family A member 3-like [Diabrotica virgifera virgifera]	MGEKLDKFLLLMWKNWLLQYRKPIQTIIEIVAPVLFSFLLVYIRSLSDPTYEHERIYKPFCAFEGNFNLSLPLFCNDPDAVQAGPSLFSNMQAGDSNFSLTILYTAPEDKYYDDVIGFFKLIPKVNTQRVISSGELERISLAGNSSYYGIEFGGDRDNVEVNIRFPGETVYQLDSIGRQNWRTNLVYPVFQSSGPRSPDNATGSAPNYFAEGFLAVQHFVTTALLLADKGITHDDPQGMFNFLMDASNPFPLIQMQRFPFASWFSDQLLTALTSMLGMIVMLSFVYTCINTVKSITTEKEKQLKESMKIMGLPNWLHWLAWFVKCFIFVIISVALMVVLLKVRWYSNTEFTVFTYADPFVLFVFLLLYCCSMITFCFALSVFFSKANTAATMAGLAWFI…
XP_028148146.1	956	LOC114341547	XM_028292345.1	NW_021041725.1	51245	160825		multidrug resistance-associated protein 1 isoform X1 [Diabrotica virgifera virgifera]	MALFSIIGMPLALLPMLLVYTVETWVSVKRINKFMNAEELDPDNVLHEPSEEPLTIENGTFSWGEGPILKDININIKKKTLTAIVGTVGSGKSSLISAFLGEMDKLSGRVNSYGKVAYVSQQAWIQNATLRDNILFGKPYDKTLYDAVVEACALNPDLEMLPAGDQTEIGEKGINLSGGQKQRVSVARAVYSNADIYFLDDPLSAVDSHVGKHIFEKVIGPHGLLKSKTKILVTHGITYLPQTEKIIVLKDGRISETGTYQELLDRKGAFAEFLLQHITEEAETEAGSKVKSNELDELKDQLADTPLSQEVARQLVRHRSRVSESQSETGSDHIGNGSIQRLNSVDKSNHKLSIDDGKKGPKKGEKLIETEKAETGNVSWAVYKHYLKSIGLVFMLATL…
XP_028148147.1	955	LOC114341547	XM_028292346.1	NW_021041725.1	51245	51399		multidrug resistance-associated protein 1 isoform X2 [Diabrotica virgifera virgifera]	MALFSIIGMPLALLPMLLVYTVETWVSVKRINKFMNAEELDPDNVLHEPSEEPLTIENGTFSWGEGPILKDININIKKKTLTAIVGTVGSGKSSLISAFLGEMDKLSGRVNSYGKVAYVSQQAWIQNATLRDNILFGKPYDKTLYDAVVEACALNPDLEMLPAGDQTEIGEKGINLSGGQKQRVSVARAVYSNADIYFLDDPLSAVDSHVGKHIFEKVIGPHGLLKSKTKILVTHGITYLPQTEKIIVLKDGRISETGTYQELLDRKGAFAEFLLQHITEEAETEAGSKVKSNELDELKDQLADTPLSQEVARQLVRHRSRVSESQSETGSDHIGNGSIQRLNSVDKSNHKLSIDDGKKGPKKGEKLIETEKAETGNVSWAVYKHYLKSIGLVFMLATL…
XP_028148148.1	955	LOC114341547	XM_028292347.1	NW_021041725.1	51245	160825		multidrug resistance-associated protein 1 isoform X3 [Diabrotica virgifera virgifera]	MALFSIIGMPLALLPMLLVYTVETWVSVKRINKFMNAEELDPDNVLHEPSEEPLTIENGTFSWGEGPILKDININIKKKTLTAIVGTVGSGKSSLISAFLGEMDKLSGRVNSYGKVAYVSQQAWIQNATLRDNILFGKPYDKTLYDAVVEACALNPDLEMLPAGDQTEIGEKGINLSGGQKQRVSVARAVYSNADIYFLDDPLSAVDSHVGKHIFEKVIGPHGLLKSKTKILVTHGITYLPQTEKIIVLKDGRISETGTYQELLDRKGAFAEFLLQHITEEAETEAGSKVKSNELDELKDQLADTPLSQEVARQLVRHRSRVSESQSETGSDHIGNGSIQRLNSVDKSNHKLSIDDGKKGPKKGEKLIETEKAETGNVSWAVYKHYLKSIGLVFMLATL…
XP_028148149.1	949	LOC114341547	XM_028292348.1	NW_021041725.1	51246	160825		multidrug resistance-associated protein 1 isoform X4 [Diabrotica virgifera virgifera]	MALFSIIGMPLALLPMLLVYTVETWVSVKRINKFMNAEELDPDNVLHEPSEEPLTIENGTFSWGEGPILKDININIKKKTLTAIVGTVGSGKSSLISAFLGEMDKLSGRVNSYGKVAYVSQQAWIQNATLRDNILFGKPYDKTLYDAVVEACALNPDLEMLPAGDQTEIGEKGINLSGGQKQRVSVARAVYSNADIYFLDDPLSAVDSHVGKHIFEKVIGPHGLLKSKTKILVTHGITYLPQTEKIIVLKDGRISETGTYQELLDRKGAFAEFLLQHITEEAETEAELDELKDQLADTPLSQEVARQLVRHRSRVSESQSETGSDHIGNGSIQRLNSVDKSNHKLSIDDGKKGPKKGEKLIETEKAETGNVSWAVYKHYLKSIGLVFMLATLIFNLVYQ…
XP_028148150.1	948	LOC114341547	XM_028292349.1	NW_021041725.1	51245	160825		multidrug resistance-associated protein 1 isoform X5 [Diabrotica virgifera virgifera]	MALFSIIGMPLALLPMLLVYTVETWVSVKRINKFMNAEELDPDNVLHEPSEEPLTIENGTFSWGEGPILKDININIKKKTLTAIVGTVGSGKSSLISAFLGEMDKLSGRVNSYGKVAYVSQQAWIQNATLRDNILFGKPYDKTLYDAVVEACALNPDLEMLPAGDQTEIGEKGINLSGGQKQRVSVARAVYSNADIYFLDDPLSAVDSHVGKHIFEKVIGPHGLLKSKTKILVTHGITYLPQTEKIIVLKDGRISETGTYQELLDRKGAFAEFLLQHITEEAETEAELDELKDQLADTPLSQEVARQLVRHRSRVSESQSETGSDHIGNGSIQRLNSVDKSNHKLSIDDGKKGPKKGEKLIETEKAETGNVSWAVYKHYLKSIGLVFMLATLIFNLVYQ…
XP_028148151.1	948	LOC114341547	XM_028292350.1	NW_021041725.1	51245	160825		multidrug resistance-associated protein 1 isoform X6 [Diabrotica virgifera virgifera]	MALFSIIGMPLALLPMLLVYTVETWVSVKRINKFMNAEELDPDNVLHEPSEEPLTIENGTFSWGEGPILKDININIKKKTLTAIVGTVGSGKSSLISAFLGEMDKLSGRVNSYGKVAYVSQQAWIQNATLRDNILFGKPYDKTLYDAVVEACALNPDLEMLPAGDQTEIGEKGINLSGGQKQRVSVARAVYSNADIYFLDDPLSAVDSHVGKHIFEKVIGPHGLLKSKTKILVTHGITYLPQTEKIIVLKDGRISETGTYQELLDRKGAFAEFLLQHITEEAETEAELDELKDQLADTPLSQEVARQLVRHRSRVSESQSETGSDHIGNGSIQRLNSVDKSNHKLSIDDGKKGPKKGEKLIETEKAETGNVSWAVYKHYLKSIGLVFMLATLIFNLVYQ…
XP_028148152.1	948	LOC114341547	XM_028292351.1	NW_021041725.1	51244	160825		multidrug resistance-associated protein 1 isoform X7 [Diabrotica virgifera virgifera]	MALFSIIGMPLALLPMLLVYTVETWVSVKRINKFMNAEELDPDNVLHEPSEEPLTIENGTFSWGEGPILKDININIKKKTLTAIVGTVGSGKSSLISAFLGEMDKLSGRVNSYGKVAYVSQQAWIQNATLRDNILFGKPYDKTLYDAVVEACALNPDLEMLPAGDQTEIGEKGINLSGGQKQRVSVARAVYSNADIYFLDDPLSAVDSHVGKHIFEKVIGPHGLLKSKTKILVTHGITYLPQTEKIIVLKDGRISETGTYQELLDRKGAFAEFLLQHITEEAETEAGSKVKSNELDELKDQLADTPLSQEVARQLVRHRSRVSESQSETGSDHIGNGSIQRLNSVDKSNHKLSIDDGKKGPKKGEKLIETEKAETGNVSWAVYKHYLKSIGLVFMLATL…
XP_028148153.1	944	LOC114341547	XM_028292352.1	NW_021041725.1	56978	160825	+	multidrug resistance-associated protein 1 isoform X8 [Diabrotica virgifera virgifera]	MLPMMLSNLVQTWVSVKRINKFMNAEELDPDNVLHEPSEEPLTIENGTFSWGEGPILKDININIKKKTLTAIVGTVGSGKSSLISAFLGEMDKLSGRVNSYGKVAYVSQQAWIQNATLRDNILFGKPYDKTLYDAVVEACALNPDLEMLPAGDQTEIGEKGINLSGGQKQRVSVARAVYSNADIYFLDDPLSAVDSHVGKHIFEKVIGPHGLLKSKTKILVTHGITYLPQTEKIIVLKDGRISETGTYQELLDRKGAFAEFLLQHITEEAETEAGSKVKSNELDELKDQLADTPLSQEVARQLVRHRSRVSESQSETGSDHIGNGSIQRLNSVDKSNHKLSIDDGKKGPKKGEKLIETEKAETGNVSWAVYKHYLKSIGLVFMLATLIFNLVYQGFSVG…
XP_028148155.1	403	LOC114341551	XM_028292354.1	NW_021041725.1	14735	48126		multidrug resistance-associated protein 1-like [Diabrotica virgifera virgifera]	MANLTELTTLPTTVTELPKLTSNSSQNATIEEEAYAALSSFCGSPFWDTNLTWNTNDPEFTPCFEKTVLVWIPCIFLWVFAGLEVFYIFNSKRRNIPWNWLNLSKLAITATLIVLTISDIVNSFKTAGNRGSEVNDVDIYSPLIKILTFIVSTYFSTSPTQVAHAKFKSDSASVDFVNNKKKKQASILPALFKCFGPIYFFGALLKLIQDLLTFVSPQILGFLISYTRFNQEMWKGYLYAVLLFITATIQTLFLAQYFNRMFVVGMRIRTVLVSTIYRKALKISNSARKESTVGEIVNLMAVDAQKFMDLIGYLNMIWSAPLQICLSLYFLWKELGPSVLAGLAVMIILIPVNGFIANKIKKLQVKQMKNKDERVKLMNEILNGIKVLKLYAWEHSFED…
XP_028148155.1	403	LOC114341551	XM_028292354.1	NW_021041725.1	14735	48126		multidrug resistance-associated protein 1-like [Diabrotica virgifera virgifera]	MANLTELTTLPTTVTELPKLTSNSSQNATIEEEAYAALSSFCGSPFWDTNLTWNTNDPEFTPCFEKTVLVWIPCIFLWVFAGLEVFYIFNSKRRNIPWNWLNLSKLAITATLIVLTISDIVNSFKTAGNRGSEVNDVDIYSPLIKILTFIVSTYFSTSPTQVAHAKFKSDSASVDFVNNKKKKQASILPALFKCFGPIYFFGALLKLIQDLLTFVSPQILGFLISYTRFNQEMWKGYLYAVLLFITATIQTLFLAQYFNRMFVVGMRIRTVLVSTIYRKALKISNSARKESTVGEIVNLMAVDAQKFMDLIGYLNMIWSAPLQICLSLYFLWKELGPSVLAGLAVMIILIPVNGFIANKIKKLQVKQMKNKDERVKLMNEILNGIKVLKLYAWEHSFED…
XP_028148585.1	1174	LOC114341981	XM_028292784.1	NW_021041947.1	42435	150875	-	ATP-binding cassette sub-family A member 5-like [Diabrotica virgifera virgifera]	MDLSGEGVNISNIWSGRGVPFGGSLIMMAVDIVVYGLLAYYLDSVIPSEYGIKRPPLFCFKLSFWFPKKTLQKIPLANGESSEHSLNNTDYTLDVEPVPREMRGREAIKIVDLYKTFQHCQKPEIKAVNGINLTIYEGHITAILGHNGAGKTTLFNILTGLTAPSAGTAYIFGHDVRDPNDMDAIRRMTGVCPQHDILFDNLSPREHLEFFAAVKGIHPSLIEFEVMKTLRDIDLTDKANSSSKHLSGGQKRKLSIGIAIIGDPKIVILDEPTAGVDPYSRRHMWSVLQNKRHGRVILLTTHFMDEADILADRKAVVSKGNIRCCGSSLFLKNKFGIGYHLTLVLEGHSKENAINKLVITHVPKAEKARRHGRELSFILPHNAVSNFASLFSAIEQEIN…
XP_028148586.1	390	LOC114341982	XM_028292785.1	NW_021041947.1	6551	25477	+	ATP-binding cassette sub-family A member 3-like, partial [Diabrotica virgifera virgifera]	FRDPNDMDAIRRMTGVCPQHDILFDNLSPREHLEFFAAVKGIHPSLIEFEVMKTLRDIDLTDKANSSSKHLSGGQKRKLSIGIAIIGDPKIVILDEPTAGVDPYSRRHMWSVLQNKRHGRVILLTTHFMDEADILADRKAVVSKGNIRCCGSSLFLKNKFGIGYHLTLVLEGHSKENAINKLVITHVPKAEKARRHGRELSFILPHNAVSNFASLFSAIEQEINNKSSKLGISSYGVSMTTLEEVFLHLERDEETEEDTVDNLSKKIVRNRALSRSLSLQNKSTSYQSLQNESNNALIQDAKAAGDFETCESPIKGIGLDSIECHPNWFQTLIALLRLRILRLRRDIKKLYVMIFLPLGLAVLGLFVNSMETGKLLLLTSINFMVFVYFV
XP_028148671.1	999	LOC114342077	XM_028292870.1	NW_021041996.1	8047	119247	-	probable multidrug resistance-associated protein lethal(2)03659, partial [Diabrotica virgifera virgifera]	MSSYIKGFLMSMSLSNSRCSIALAVITYVATGNTLTSTYAYTIASYYRILGMVTMFFPQSVSQVSELLASIRRIQAFLVLDEKKMGRVNKAFLNISDLDPKGLKKETMINTGFKLHQVSAKWDKSHSEMNLEKISMDVSSKSLVAVVGAVGSGKSSLFQVILQELEPSEGYIEVNGKISFASQEPWLFGGTIRQNILFGQPYDKQRYEEVLMVCALQRDLTLLPYGDKTRIGERGITLSGGQRSRINLARAIYKEADIYLLDDPLSAVDTHVGKHLFEECICRFLADKCVVLVTHQLQYLKTVANIILLENGMVRASGSYEDIIKSNSIFTKLLENLEKEEEDENKQKHVKNKLYIENQGEKEAPALIKEEKGVGKVTTYVYMNYIRAGGNLCKVVILL…
XP_028149615.1	198	LOC114343004	XM_028293814.1	NW_021042515.1	9487	95466		multidrug resistance-associated protein 4-like [Diabrotica virgifera virgifera]	MLQPIVLAEYINFFDKKHGIKPNEFGWLLASGVVIMAFLNVILLHNTFLNTQRVGMRVRIAVGSLLYRKLLKLNHTSLGKTAAGQLVNLLSNDLQRFDYAAVFLHYIWVMPINSAISFYIMYRTCNLVAALTGMGAIIVEALPLQSYLSRLQGQLRGKIAVRTDTRIKLMSEITTGIQVIKMYAWEKPFEKVVELARR
XP_028149614.1	198	LOC114343004	XM_028293813.1	NW_021042515.1	9487	100148		multidrug resistance-associated protein 4-like [Diabrotica virgifera virgifera]	MLQPIVLAEYINFFDKKHGIKPNEFGWLLASGVVIMAFLNVILLHNTFLNTQRVGMRVRIAVGSLLYRKLLKLNHTSLGKTAAGQLVNLLSNDLQRFDYAAVFLHYIWVMPINSAISFYIMYRTCNLVAALTGMGAIIVEALPLQSYLSRLQGQLRGKIAVRTDTRIKLMSEITTGIQVIKMYAWEKPFEKVVELARR
XP_028149997.1	529	LOC114343381	XM_028294196.1	NW_021042753.1	742	111935	+	ATP-binding cassette sub-family A member 5-like, partial [Diabrotica virgifera virgifera]	MAELKHSLYLSQLRAMLKRNLLLKKREKRKTTAEVLLPLYSLAILIVIKITMPNPNLPAIDTPRGEEELLHHFGKVESHTIAVVPNTSEVVYFLEQIDNLWSSISYMNLSKINWVLYASEKDLMSEYWHRPKYIPIAVLFDNQDPLDGPLKYEIRTNPSIIGTPPTSILYSSPLACRDTNNKWYSYARVIPAMEGGDSCPVNQYYFSGFLALQALIDYTRIRIDTNADLKVPQLLLEMFPKPAHTGNWMFLIRIIIPIYMVMALSQFIAYLLILIVGEKEKKIKEGMKIMGLKDSVFWLSWFIIYGVFVLFLSVVCVVLLYSLKVFIHTNFLLIFILIVLYCFSIIMFGFMITPFFDKSRTAGILSNFVVIIMSMFYFVQVFLKDSNPIALWFMSLISP…
XP_028150184.1	1622	LOC114343544	XM_028294383.1	NW_021042881.1	14272	108291	+	ATP-binding cassette sub-family A member 3-like, partial [Diabrotica virgifera virgifera]	ESMKIMGLPNWLHWTAWFVKCFMFLLISSVLMVIFLKVRWYTNTNFTVFTKADPFVLLLFLMFYNCATITFCFALSVLFNKANTAATIAGMVWFLSYSPYLFMANVYDTLTLTSKLVASIGSNTAMAFGFQVILMYEGTGEGIQWNNIFTPNTPDDSLTLGLILIMLTVDSIMYLLIALYIEALFPGEFGVPQPWYFPFTAQYWCGHPIYRGVEDFDNGAIQGEFFETEPENLKPGIQIRNLKKVFNQKVAVRNLSLNMYEDQITVLLGHNGAGKTTTMSMLTGMITPNGGTAKISGYDIRTDMEGVRKSLGLCPQHNIIFDELTVAEHIYFFSKLKGMRKGEIKSEIAKYVDLLELQEKYSPSFCVSSKFQRALLAAGSIPAVGSSSITTLELPQSVE…
XP_028150184.1	1622	LOC114343544	XM_028294383.1	NW_021042881.1	14272	108291	+	ATP-binding cassette sub-family A member 3-like, partial [Diabrotica virgifera virgifera]	ESMKIMGLPNWLHWTAWFVKCFMFLLISSVLMVIFLKVRWYTNTNFTVFTKADPFVLLLFLMFYNCATITFCFALSVLFNKANTAATIAGMVWFLSYSPYLFMANVYDTLTLTSKLVASIGSNTAMAFGFQVILMYEGTGEGIQWNNIFTPNTPDDSLTLGLILIMLTVDSIMYLLIALYIEALFPGEFGVPQPWYFPFTAQYWCGHPIYRGVEDFDNGAIQGEFFETEPENLKPGIQIRNLKKVFNQKVAVRNLSLNMYEDQITVLLGHNGAGKTTTMSMLTGMITPNGGTAKISGYDIRTDMEGVRKSLGLCPQHNIIFDELTVAEHIYFFSKLKGMRKGEIKSEIAKYVDLLELQEKYSPSFCVSSKFQRALLAAGSIPAVGSSSITTLELPQSVE…
XP_028150716.1	715	LOC114344064	XM_028294915.1	NW_021043303.1	28489	93534	-	ATP-binding cassette sub-family B member 7, mitochondrial-like [Diabrotica virgifera virgifera]	MATVLNLSNIPFKAINRHLKTVVYQKQCIFKVYGQNTKNVYLSQFYYTKEYSTKTEKKSNSSKGSGGILAGILSKIPSSAPKAQPIRGCFHPGASTLTRETISLQKQTPITGRQMVGAMLQYIWPENDKSIRDRVKLAVSLLIGAKVMNVCVPFIFKYSVDYLNVGNALNMETAPQTVATVATSLLLGYGIARAGAAGFNELRNAVFAKVAQHSIRKIAKNVFIHLHNLDLTFHLQRQTGALSKTIDRGSRGINFVLSAMVFNVVPTMFELALVSSILGIKCGAMFAGISLGCVGVYAMYTLSVTQWRTKFRVYMNKAENEAGNKAIDSLINYETVKYFNNEKYEAERYDSALQKYESASLKTASSLALLNFGQNAIFSAALSGIMILAANEIVKGNMT…
XP_028151008.1	1257	LOC114344372	XM_028295207.1	NW_021043569.1	454	88522	+	LOW QUALITY PROTEIN:multidrug resistance protein 1-like [Diabrotica virgifera virgifera]	MTEEKKHSTKDKEKIGIDAQFVNSEEPKEKIKNVSFPQMFRYASTYDKFLMVVGLISATGTGVLQPLNTILFGSLTGDIIAYATSIQINLPADQKKIAEDNFFDGIRYFALMNSLIGVGMFVFSYLATVTFNYSAMRQIFKIRSAYLKSILNQDVGWYDINQTGDFASRMSDDLFKFEDGIGEKVPVFWSFQVVFLTSLIIALVKGWELALICLTSLPATLITIGIVGLLTTKLAKNELEAYGAAGSIAEEALSLIRTITAFGGQKKEVDRYNKNLVEAKNNNIRRSMFSALGFGLLWFMIYASYALAFWYGVKLVLRDRTATNQIYTPSNMVTVFFSVMTGSMNFGIASPYIEAFGISKAAASKKIFSVIDHKPTINLSKGNGKTLNVLIGNIQFKDV…
XP_028151190.1	431	LOC114344557	XM_028295389.1	NW_021043738.1	1736	77713	+	multidrug resistance protein 1-like, partial [Diabrotica virgifera virgifera]	MESYGEAGTIAEEVFTAIKTVVAFDGQDKEIERYNKHLVDAKKNNLKRSFFTAVSNGCLWFFVYACYALSFWYGVTLILNDRHLPEHEQVYTPANMVSVFFSTLIATWNFGLGAPLLETFGTAKGAAQKIFFVLDSKPVIRKFANSGIVINDAALEVTFEDVHFSYPSRSDVKILRGINLTISKGETVALVGKSGCGKSTCIQLLQRFYDPDMGQIKINGIDIKQLNLDWLKQKISVVSQEPDLFSTTIAENIRYGKLNATQQEIENAAKKADIHTFIQTLPRGYQTVLGERGTQLSGGQKQKIAIARALVRTPEFLLLDEATSALDTTSEAEIQEALDSIRGTCTIIIVAHRLSTIRQASKIVVINEGKVLEMGTHTELMDMKGAYHNLVISQGLTET…
XP_028151224.1	148	LOC114344596	XM_028295423.1	NW_021043771.1	4922	6722	-	multidrug resistance protein homolog 65-like [Diabrotica virgifera virgifera]	MYCLYFLILGVVTGVAMFWQTTSFSVAGEHLTLKIRSKTFEAMLRQEIGWYDQKSNGVGALCARLAGDAVAVQGAAGPQIGTTINFISTFILTCTFSFYFEWRTSFVLFSLCPVIFFSVYFEQKVLQEDATKNQKMLEASAKVSKVYI
XP_028151226.1	153	LOC114344597	XM_028295425.1	NW_021043771.1	19362	54719	+	multidrug resistance protein homolog 49-like [Diabrotica virgifera virgifera]	MLEASAKLAVEAIGNIRTVVSLGCEKVFMEQYIKELLPYQKMARKKSHYRGIIVGLARSLMLFAYVAGIRYGINLIISGDCPYGTIFIVCEVMIVGTWSVGNALSLSPNFQKGLVAASRIITLLERQPVVQNMPDALNFLWINMLMDRTSIDV
XP_028151442.1	620	LOC114344808	XM_028295641.1	NW_021043943.1	1613	78347	-	ATP-binding cassette sub-family A member 3-like [Diabrotica virgifera virgifera]	MLFLGNAAFLLVEVLKTQSTNLKRIGETLDNVFLVFPHYSLATGINKCYAIYSYNTLCETVFDSCAQNNFTKDECISKFPSTVADICTNLNDNYFSWDNNGIAKNVTYSLISGVLWAILLFIIEYKFIARLMYYINQKFFPKQPILIQDEDDDVSKEKERIHMATDHDIRQTNILVVKDLTKYYNNFLAVNGLSIGIEKSECFGLLGINGAGKTTTFKMMSGDETVSYGDAWGSGAQQSYMYNVVMERRKLHLSIIGQLWDVTLFVSSMDPATKRYLWDSLCKIRDNGKCIVLTSHSMEECEALCTRIAIMVNGNFKCLGSTQHLKNKFAEGYTLTIKLKKLPESGGLVHADTESLEKYIKDKFPYAHLREKHQELLYYYITDTSMAWSTMFGILERAK…
XP_028151442.1	620	LOC114344808	XM_028295641.1	NW_021043943.1	1613	78347	-	ATP-binding cassette sub-family A member 3-like [Diabrotica virgifera virgifera]	MLFLGNAAFLLVEVLKTQSTNLKRIGETLDNVFLVFPHYSLATGINKCYAIYSYNTLCETVFDSCAQNNFTKDECISKFPSTVADICTNLNDNYFSWDNNGIAKNVTYSLISGVLWAILLFIIEYKFIARLMYYINQKFFPKQPILIQDEDDDVSKEKERIHMATDHDIRQTNILVVKDLTKYYNNFLAVNGLSIGIEKSECFGLLGINGAGKTTTFKMMSGDETVSYGDAWGSGAQQSYMYNVVMERRKLHLSIIGQLWDVTLFVSSMDPATKRYLWDSLCKIRDNGKCIVLTSHSMEECEALCTRIAIMVNGNFKCLGSTQHLKNKFAEGYTLTIKLKKLPESGGLVHADTESLEKYIKDKFPYAHLREKHQELLYYYITDTSMAWSTMFGILERAK…
XP_028151530.1	326	LOC114344904	XM_028295729.1	NW_021044030.1	31054	69605	+	multidrug resistance-associated protein 4-like [Diabrotica virgifera virgifera]	MSNVEENLLFWMQKGRSNCEKLSEMQETGKRITAPLTGRNKEADVPSTNVQPILDFILDHAQNDERPYLRVSVLGTEMLGLLDSGASRTIVGSTGWKLLRSLGLEIDSSKPTTCRVANGQSCKVQVIFNSRLYNYEGQIYIDGTEIKTLSLPFLRQHISIIPQDPIMFSGSIRSNIDPLEQFTDEDIWQTLHKVQLNNAVPHLQAQVGDLNFSTGQRQLICLARAIIKRNKIVVLDEATANMDPETERTAQKIIDENFSACTILIIAHRLDAILDCDKVMVLDRGQVIEFDEPNVLLNNESSLFAEMIRNAKVNDINNDVYDKKKL
XP_028151793.1	164	LOC114345172	XM_028295992.1	NW_021044274.1	54886	65626	-	uncharacterized protein LOC114345172 [Diabrotica virgifera virgifera]	MAYGGKSLFFSQLKAMLKRNLLLKKRQKLKTIGEILFPIYFLALLVVIELVLPDPNLPEISTPRGEEYLFKSFDNGESHKIAYAPNTTTNINFVNNVTETWKKMSNSKSSLEWVPYSAEDKVQEAYDQDHKFAPMAVIFKSDVPYVHTSLRYLFLEYSLALQFI
XP_028151794.1	242	LOC114345173	XM_028295993.1	NW_021044274.1	20974	32179	+	ATP-binding cassette sub-family A member 5-like, partial [Diabrotica virgifera virgifera]	LDNPTQDNIPYISLEIFPKAATTVGDFADMIRIIIPIYMVLALSQFVTYLIILIVGEKEKKIKEGMKLMGLMDKVFWLSWLIIYACFVILLATICVLLLFAFKVFVHVNLLLIFILMVLYGISLIMFAFMLTPFFDKARTAGVLSSFILVLIIVLYFVEQIVSGKHPQYLWALSLLSPAGFASALDKVAISDIQGKGLDFSNMWDNHGSGVPFGGSLVMIMVDIVLYAIIGWYLDNVIPSRY
XP_028151925.1	163	LOC114345303	XM_028296124.1	NW_021044411.1	1125	61089	+	uncharacterized protein LOC114345303, partial [Diabrotica virgifera virgifera]	MGEKLDKFLLLMWKNWLLQYRKPIQTIIEIVAPVLFSFLLVYIRSLSDPTYEHERIYKPFCAFEGNFNLSLPLFCNDPDAVQAGPSLFSSMQTGDSNFSLTILYTAPEDKYYDDVIGFFKLIPRVNTQRVISSGELERISLAGNSSYYGIEFGGDRDNVEVNI
XP_028152175.1	311	LOC114345569	XM_028296374.1	NW_021044704.1	30193	58837		ATP-binding cassette sub-family A member 3-like [Diabrotica virgifera virgifera]	MWKNWLLQYRKPVQTAVEILAPVIFSILLVVIRSLSDPVRHETVVYPPFCTIPIALRENKTGITICPSYDGVPYMDRNQSDGGNSSNNPFEKFALVYSPSNPPIDQVMNYFRLAFKNVVALESSQALEKYFITNSSNITFAGIQFDDSYKTLKSLDDVKHLQVSIRFPGETRLKLDPFNYNNWRTNLIFPIYQQPGPRLYNLITGAAPSYYREGFLGLQYYLTLSVLLAKSNVTYATDDYLDLISWVIENQFPLVNMRRFPNAPWYEDILLTALKSLIGIIIMLSFVYTCINTVKSITTEKEKQLKVGVSR
XP_028152556.1	1285	LOC114345942	XM_028296755.1	NW_021038577.1	614375	733866	+	multidrug resistance-associated protein 4-like [Diabrotica virgifera virgifera]	MENDYTETSHLSGSNFFSNLFFCWFPTFIAAGLKKEIGEDDMGVIKPHKSKYLSDKLEALWEKELKKTNPSLLRALFKLFKYELVAAGLLRISLDSIKISQPVLISTLVLYFAPKEQEVVRQNIYICATLLVISSLLQVLCIHHNMLLVLTIGMKIRIAVCALIYRKALKLTKNALGDTTIGQMVNLLSNDVGKFDLCCQFIHLLWLAPCEIMVTMILLYKFVGITGLVGCVFLLTFLPFQPIMANLVSKYRFRTAICTDERIRCINDIFTGIQVIKMYTWEEPFTKIVEDIRNKELDQIGKFSLVRSIMLSLTMVLGRLSIWLCILTYVFTGHALTAYYVFTVASFYAFLRNSVILLFPQAVVQIAEAKVSIKRLQKFLLLDEIVIEDPIVKTNLTKS…
XP_028152566.1	199	LOC114345962	XM_028296765.1	NW_021045234.1	1648	26914	+	multidrug resistance protein homolog 49-like [Diabrotica virgifera virgifera]	MELKQEYYRLVTAQVKSSEQFEVAEKKKVVRAISLAESSTGSDHNIEATKEDNEDDFNENKDVSVFEILKMNAPEWPYILFAGLGSIVVGCGMPVFAVLFGSILGTLANGDPDFVRSETNKYCLYFVLGGLITMVSVFTQMYLLGIAGEKMTERVRSRLFKAMIYQEIGFFDKKTNGVGALCAKLSSDASNIQGVSIAN
XP_028152605.1	644	LOC114346001	XM_028296804.1	NW_021045280.1	240	48810	-	multidrug resistance protein 1-like, partial [Diabrotica virgifera virgifera]	MRTKKNDIMEKNTNALDAKFVKKKENETKIKPISFFGMFKYASKGDKLLMFIGSLSAVITGCLPPINTILFGELAGNAVEYAESLYNATLSQKDQDEAQEKFFDGIKFFALANSMVGVAMLCFSYLSTITFNYSSTKQIFKIRSDYLKSILNQDISWYDQNQTGDFASRMSDDLSKFEDGIGEKVPMFIHFQVLFVVAVGTALLKGWELALISLVAIPASLISFGVINLLTTKLAKNEMEAYAASGSIAEEVFSLIRTVTAFGGQQKEIDRYKEHLVSAKKNNIKRTMIVGIGFGLVYLLLYSSYALSLWYGVKLVLKDRFNPNASYTPANMVTIFFAVLSASLNFGAASTYLEMFAISKAAAAKIFNVIESKPAINLSKSNGAKLDQFKGNIQFKNVK…
XP_028152624.1	305	LOC114346020	XM_028296823.1	NW_021045298.1	13412	32972	+	multidrug resistance-associated protein 4-like [Diabrotica virgifera virgifera]	MGALQFATQKSLDFVQYLMSIERMIEFSKIEPEEFSETKKNGVYNFQPGYSGAEVVFKNVSMFYNKGSLVLNGINVSIASGEKVGVVGRTGAGKSSLINVLLRLSEFSGSVQINGVDTKTMPLEILRKRVSIIPQDPVLFTNTVRYNLDPFGEFTDDNLWTVIKQVELKDCITSLDSVVTSGGNNFSTGEKQLICLARAILRKNELAILDEATANVDQRTDELIQRTLKMRFANFTLITIAHRLQTIMQTDKVLLMDNGYLVECDHPYRLILKRGKFYDLVQQTGDATAAHLEDMAYKHFTQHHS
XP_028153097.1	366	LOC114346557	XM_028297296.1	NW_021046136.1	6479	31934	+	probablemultidrug resistance-associated protein lethal(2)03659 [Diabrotica virgifera virgifera]	MEGLTTVRAYKAQPILKHEFDRHQDVYTSAKYTSVCVKNAFLFFMETTSVLFNVFIICRFLFWDTESAAGDVGLTLTAASTLTMVLQFGLLQWSEVENLMTSVERVMEYTKIDPEVTTGLETPNWPTAGKIVYKDVSLKYTKTNEKVLRNINFTVEPQEKIGIVGRTGAGKSSIISTLFRLYDHEGTITIDDVDTKTLSLNYLRQHISIIPQDPIMFSGTIRTNIDPLKEFADEEIWKVLHKVNLDSKVPNLDTQVEDTNFSSGERQLLSIARAIVRRNKIVVLDEATANMDHETEKMVQKAIDDNFGSCTVFIIAHRLDSILNCNKVMVLNKGEIIEYNDPKTLLSKKNSSFSKMLRYAKLAIES
XP_028153098.1	283	LOC114346558	XM_028297297.1	NW_021046136.1	33359	35385	+	probablemultidrug resistance-associated protein lethal(2)03659 [Diabrotica virgifera virgifera]	MVLQFGLLQWSEVENLMTSVERVMEYTKIDPEVTTGLETPNWPTAGKIVYKDVSLKYTKTNEKVLKNINFTVEPQEKIGIVGRTGAGKSSIISTLFRLYDHEGTITIDDVDTKTLSLNYLRQHISIIPQDPIMFSGTIRTNIDPLKEFADEEIWKVLHKVNLDSKVPNLDTQVEDTNFSSGERQLLSIARAIVRRNKIVVLDEATANMDHETEKMVQKAIDDNFGSCTVFIIAHRLDSILNCNKVMVLNKGEIIEYNDPKTLLSKKNSSFSKMLRYAKLAIES
XP_028153236.1	254	LOC114346687	XM_028297435.1	NW_021046435.1	11522	22892	+	multidrug resistance-associated protein 4-like [Diabrotica virgifera virgifera]	MYRHRSEHDSSKLGDRLEERWIKHIAKNKNPAYYKVLIGTFIWEIFVLNVLVVLIEAIRMTQPFIISKLLTIYEKDPKENINDVYLYSGLIIATSLVSVILLHKFNFAMMQVGMKMRIASCSLIYRKALRLSKSALAETTIGQMVNLLSNDVGRFDQAAHHLHYFYIAPIQALIVMVFLYLFAGWTALLGTIFLLLSIPLQSWLGKKTSQFRLKTATRTDERVRLMNEIISGIQVIKMYTWEYPFAKLVELVRG
XP_028153318.1	601	LOC114346765	XM_028297517.1	NW_021046625.1	7895	24073	+	probable multidrug resistance-associated protein lethal(2)03659 [Diabrotica virgifera virgifera]	MEEATVGKIINILADDLDRIVQYTTYLGYLILTPLQILTLYASMWYLLGTAAFSGALFFTILLPIMVLGSKISSVYRLKASKIADSRVNMMKEIISGIKAIKMYVWELSFTKIINDYRKEELRNITKYLLFQIGYYHFAVLKLASAISVLTMLYVNGILFPEIIFSCIQFLVILKKGVLAFMPQAMLLQFEITNVFVRISELLLMNEVDIDSKINADVSGIQLDQIKASWSTKSSFVISSNNINIPSGSLTVIIGPVGSGKSTLLQLLLGELKLSSGNIQMNGSVSYSGQEAWLFTSSLKNNILFGNDYDYNKYQQVVAACSLLPDFDQLRNGDLSCVGEQGVLLSGGQKARINLARAVYRDADIYLLDDPLSAVDSEVGKRIFDECVKSYLRDKTRLL…
XP_028153356.1	174	LOC114346818	XM_028297555.1	NW_021046735.1	23300	23906	-	ABC transporter B family member 4-like, partial [Diabrotica virgifera virgifera]	ILKGLSFNIKSGDTVALVGSSGCGKSTVMQLIQRLYDVESGEIIIDGNNIKDYDLAWLRSQIGVVSQEPILFGTTILENIRYGKDGVTEEDIIQAAKKANAHNFIKSLPNGYNTLVGEKGAQLSGGQKQKIAIARALVRNPTLLLLDEATSALDNTSEAKVQAALDTVTIIQFK
XP_028153387.1	400	LOC114346850	XM_028297586.1	NW_021046814.1	2241	25171	+	ATP-binding cassette sub-family A member 3-like [Diabrotica virgifera virgifera]	MLNVYMMLIVDIVIYTLFTFYMDGVNPGKYGVRKSILFPLQNFMKCCRKPSITTVPVDSETVPLEKVEAGHNLAKGIQINHLHKRYKQKQAVNNLNLDIYKNQITVLLGHNGAGKSTTMSIITGLIPATSGSVTINGLDINTDMDEIRKSLGLCPQHNLLFTDLTVKEHLLFFAKLKGKSTKEANIEAKSLLAKLNMPDKEHSMAHTLSGGMQRKLCLAMALIGDSKVLILDEPSSGMDPQSRRELWDLLLQWRGEKTILITTHFMEEADALGDWIAIMSDGSLNCYGTPMFLKKKYDTGYHLNLMIEEDADIDAISRRVKHFMPDAHLTSNNGNNLVFVLPYQNTNMTGLLGDLEKNRSELHLSNISITITTLEDVFLKTRQEIEHSSDDTSSVATQGN
XP_028153955.1	245	LOC114347452	XM_028298154.1	NW_021049723.1	1327	9129	-	multidrug resistance protein 1B-like, partial [Diabrotica virgifera virgifera]	AAGNINFSQIEFSYPTRPNVLILKGLNLDILNGKTVALVGESGCGKSTIIQLIERFYDPKSGEVKMDGVDLKDISLDSLRSHMGIVSQEPNLFNKSIAENIAYGDNSREVTMEEIIQAAKDANIHTFVTGLPQGYDTKLGEKAVQLSGGQKQRIAIARALVRNPKVLLLDEATSALDTESEKVVQEALDQAKKGRTCITIAHRLTTIQDADLICVVENGVIAEAGSHQELLQKEGLYYKLYTQKT
XP_028154071.1	179	LOC114347589	XM_028298270.1	NW_021050553.1	834	7616	+	multidrug resistance protein 1A-like, partial [Diabrotica virgifera virgifera]	MSIGAICAALSGIVQPYSMTLFGDVTGAIVTYASNYNESLSEPEKTLLADELINAVWLFGMKSVGVGIGVILTTYISTVLFIYSASRQIFKIRKAFLEKTLNQDIAWFDQNRTGDFASTFTQNISKLEEGIGEKIGTFLFFESTFVAGCVLGLVKGWKLALVCMVSLPLSTTIMTIISW
XP_028154207.1	119	LOC114347733	XM_028298406.1	NW_021051712.1	1302	4442	+	ATP-binding cassette sub-family A member 1-like [Diabrotica virgifera virgifera]	MAFISSFYVIFLIRENVSKSKHLQFVSGVKVYIFWFVNIICDMFVYLLVCSVLLITIYCFQQDGFKTSGDMGRLFFLLLLFGWSFMPIYYVASLIFTVPSTGYTRMTLVGIFIGKLSFS
XP_028154217.1	119	LOC114347742	XM_028298416.1	NW_021051823.1	576	3512	-	ATP-binding cassette sub-family A member 1-like [Diabrotica virgifera virgifera]	MAFISSFYVIFLIRENVSKSKHLQFVSGVKVYIFWFVNIICDMFVYLLVCSVLLITIYCFQQDGFKTSGDMGRLFFLLLLFGWSFMPIYYVASLIFTVPSTGYTRMTLVGIFIGKLSFS
XP_028154355.1	158	LOC114347900	XM_028298554.1	NW_021054049.1	102	1421	+	ABC transporter A family member 1-like, partial [Diabrotica virgifera virgifera]	VQIAGQNIVSSVNAVYQFLGYCPQHDAQWNNLTVKEHLELYSHIRGVPNDVVEDTVNFYLTGLQIEEHKDKHTKDCSGGTKRKLSYAMAMIGNPKIVLLDEPSTGMDPQSKRFLWDTILTNFRGSRGAILTTHSMEEADALCSRIGIMVKGELRLVSL
XP_028155465.1	593	LOC114349326	XM_028299664.1	NW_021038589.1	319	40935	+	probable multidrug resistance-associated protein lethal(2)03659 [Diabrotica virgifera virgifera]	MASVVSNLSIADSLLSNNIDFKKEEAEKEQEFQVKDLQEKSSKDAVNGSLLFKYMLAGSNTFAVLICVMLYIGTQLAVIGVDYWLSFWVNVEEFRNSTESLNTTPPTFIIPSIELTTYNCLYIYGVLLGALFVLAMTRAFFFYKLAMCSSKKLHASMFDNIITARMRFFDTNPGGRILNRFSKDMGCVDELLPLAILDSSQIILFMFGSLLLIIIVNPDFLILIGALSIVFGFMRQIYLKSSKNIKRLEGIMRSPVFTHLRATIEGLTTIRAFGAQSTLMDEFDHHQDYQSGAWYMFLVSGAAFGFYLECFYSVFFAAMTFSLLLFGEGGCQPSCVFDTGRDGMGQRIVIGKCEKIAHELLKLEVGVVGRTGAGKSSLIQALFRLAPIEGSIKIDDIDT…
XP_028155465.1	593	LOC114349326	XM_028299664.1	NW_021038589.1	319	40935	+	probable multidrug resistance-associated protein lethal(2)03659 [Diabrotica virgifera virgifera]	MASVVSNLSIADSLLSNNIDFKKEEAEKEQEFQVKDLQEKSSKDAVNGSLLFKYMLAGSNTFAVLICVMLYIGTQLAVIGVDYWLSFWVNVEEFRNSTESLNTTPPTFIIPSIELTTYNCLYIYGVLLGALFVLAMTRAFFFYKLAMCSSKKLHASMFDNIITARMRFFDTNPGGRILNRFSKDMGCVDELLPLAILDSSQIILFMFGSLLLIIIVNPDFLILIGALSIVFGFMRQIYLKSSKNIKRLEGIMRSPVFTHLRATIEGLTTIRAFGAQSTLMDEFDHHQDYQSGAWYMFLVSGAAFGFYLECFYSVFFAAMTFSLLLFGEGGCQPSCVFDTGRDGMGQRIVIGKCEKIAHELLKLEVGVVGRTGAGKSSLIQALFRLAPIEGSIKIDDIDT…
XP_028155691.1	732	LOC114349497	XM_028299890.1	NW_021038594.1	2025523	2130647	-	ABC transporter G family member 20-like isoform X1 [Diabrotica virgifera virgifera]	MYRKQLLIRPIKKDQTKLMNPVALSSKENRNTMNNHLALYVKDVEKSFGSNKVLDKLCLNVQKGTIYGLLGSSGCGKTTLLRCIIGRSNVNKGDIYVLGEKQDGSVVLADRVGYMPQDISLVGELSARDSIYFFGRIYNLKDDIIKSRCDELIELLDLPTDNRCVRDCSGGEQRRVSFAVTLVHKPELLILDEPTVGTDSILRNRIWKYLTKITEEDKTTVIITTHYIEETRQADKIALMRKGKLLTEEHPETLLERYGCDLLEEVFVILSSKQEETEQTSGVDNLAFQSSQTGINESTERTNAALDVISEAPQQTRTERKKQSIFEMIRFKSLLFKNYKKLKSNLISTIFLVVFPALQVLFFLTAVGRETKGNPFGIVNNERSQEFCKTFPRNESAVP…
XP_028155692.1	703	LOC114349497	XM_028299891.1	NW_021038594.1	2025523	2161119	-	ABC transporter G family member 20-like isoform X2 [Diabrotica virgifera virgifera]	MNTMNNHLALYVKDVEKSFGSNKVLDKLCLNVQKGTIYGLLGSSGCGKTTLLRCIIGRSNVNKGDIYVLGEKQDGSVVLADRVGYMPQDISLVGELSARDSIYFFGRIYNLKDDIIKSRCDELIELLDLPTDNRCVRDCSGGEQRRVSFAVTLVHKPELLILDEPTVGTDSILRNRIWKYLTKITEEDKTTVIITTHYIEETRQADKIALMRKGKLLTEEHPETLLERYGCDLLEEVFVILSSKQEETEQTSGVDNLAFQSSQTGINESTERTNAALDVISEAPQQTRTERKKQSIFEMIRFKSLLFKNYKKLKSNLISTIFLVVFPALQVLFFLTAVGRETKGNPFGIVNNERSQEFCKTFPRNESAVPYDKFSCHINSASCLFEDYLDVPLFYMIRF…
XP_028155693.1	700	LOC114349497	XM_028299892.1	NW_021038594.1	2025523	2134642	-	ABC transporter G family member 20-like isoform X3 [Diabrotica virgifera virgifera]	MNNHLALYVKDVEKSFGSNKVLDKLCLNVQKGTIYGLLGSSGCGKTTLLRCIIGRSNVNKGDIYVLGEKQDGSVVLADRVGYMPQDISLVGELSARDSIYFFGRIYNLKDDIIKSRCDELIELLDLPTDNRCVRDCSGGEQRRVSFAVTLVHKPELLILDEPTVGTDSILRNRIWKYLTKITEEDKTTVIITTHYIEETRQADKIALMRKGKLLTEEHPETLLERYGCDLLEEVFVILSSKQEETEQTSGVDNLAFQSSQTGINESTERTNAALDVISEAPQQTRTERKKQSIFEMIRFKSLLFKNYKKLKSNLISTIFLVVFPALQVLFFLTAVGRETKGNPFGIVNNERSQEFCKTFPRNESAVPYDKFSCHINSASCLFEDYLDVPLFYMIRFDSK…
XP_028155694.1	379	LOC114349498	XM_028299893.1	NW_021038594.1	2199182	2234516	-	ABC transporter G family member 20-like [Diabrotica virgifera virgifera]	MPIVQMLMVVYSLGLEMRNIGLGVVNNENMNSTCFNYSFNDTVEVENNDCHFTTLSCRFLEMLDNHPMINKIYYNTIEEANYAAHHGETYGYMFFPKNFSFSLEARLREMTHAENSTLDFGQIKVRLDMSNQHIGTTLKSKLIDLYLDFQKSVFVDCKYEAKAAEIPIQTEYIYGYKNDPFQVFVIPGVIITMMFFFGALMTSQILVLEKQEGIWDRSIVAGVTSVEMTFSHLFFQAIIAVIQTMEMIIVIYIIYEYKYIGSMWLMYLIAYFQGICGMSYGLFISSVSTNQMMSTNAVMGFYLPLIVVSGILWPVEGMPSVLQIASRLLPCTMAIEAFANVVHKGLKISDIKTIQGLSISFIWGFIFVLITLFFLKRQR
XP_028155727.1	754	LOC114349521	XM_028299926.1	NW_021038595.1	2128237	2177774	-	ATP-binding cassette sub-family D member 2 [Diabrotica virgifera virgifera]	MPTVISKFLEQGESTFKQNKSVFSGAFIAAVLCTYAYKVGYPFVDSLIHKPKDNLNNNHIVQKDLQRKNGLVKNKKLKGRLKNSIPNFNLAFILQFIKLVRIMIPSFICTETVLLSGHTTFLFLRTFLSIYVANLEGAIVKYIVMKDPQNFVKQLGKWFAVAIPATFINSMIRYLESRIALSFRTRLVDHSYKLYFKNQSYYRVTVLDGRLDNCAQRLTDDIETVANTVSHLYGQITKPCFDILLMVIALANLVKSRHSNLVIGPVIICGVVMFSALLLRFVSPRFGHLVAQEAEKKGYLRHVHGRIVSNAEEIAFYGGHQVEESQLRQAFRVLSKHLEHMFGVKLWFIMLEQFLMKYVWSGAGIIVVSLPILLAAGNRRKISNKSLLSIPDFSSKSES…
XP_028155746.1	1264	LOC114349537	XM_028299945.1	NW_021038596.1	1424227	1495667	+	probablemultidrug resistance-associated protein lethal(2)03659 [Diabrotica virgifera virgifera]	MDTGDKIRRQRNPRETANIFSLLSFAYTGSLFRQALKNDLEESNVYDVLKNLKSKTSGDLLEEQWAEESKRARPSMARLMWKRWGWKYVFIGCIDLTWKTFRSIMEPSAVSNLISYFKPGQTKVTKNDAYYYAALVLFLHVTNCIFLHNYIMWVQELAIEIKAAFSSLIYRKALKLSPAALADISLGNIVTLITKDVYTFRLSIWIINEIWTGVIQVIVVCYLLYSKIGLVSFAGIGILVLAIPIQVYLGKIVTDLKLKTGEKTDERLQITQEALNSIRIIKMYTWEEYFNKKINVTRCKELSKLLLVFYFKMLIILTGLIFSKAGFYVLLTAYIWLGYSSDATLIFYILSNFKDLKQTLGNVIPNRMGKAGEFISSFKRISKVMASEEIHIKPQKTEP…
XP_028155747.1	1266	LOC114349539	XM_028299946.1	NW_021038596.1	1513618	1603081	+	probable multidrug resistance-associated protein lethal(2)03659 [Diabrotica virgifera virgifera]	MDHCQRERRKPNPRETANIFSFLTFAYVGGLFRKAGKADLTEEDIFEVITNCKSKTCGDYLEQEWINEKKLEKHPSLVRVLWNCYGLKYLLLGFIDFVVSTARSIMTPYFISHLVGYFSPGQTTYTREDGYFYGYSYLIYICLDTVYNHQYLLWVQTLGMEMRTAFASLLYRKALRLSPVAVAETSLGNIVTLITRDVQSFVAVIFTINDLWIAITQTVIICYMLYSKIGVASFVGIGVLLSSIPLQILITTFIAKCRLAGCKKTDERLQLTQEILTTIKIIKMYTWENFFSRKVSQARKVEMKKLTLAFYLKRVLILNGIIFTNLGFFMVILATIWTGVSTDTTVIFFVLSNFRYLRGWLGGAVPFGLGLGSEFVASFKRISKALNAEELNKDQHSEQ…
XP_028155747.1	1266	LOC114349539	XM_028299946.1	NW_021038596.1	1513618	1603081	+	probable multidrug resistance-associated protein lethal(2)03659 [Diabrotica virgifera virgifera]	MDHCQRERRKPNPRETANIFSFLTFAYVGGLFRKAGKADLTEEDIFEVITNCKSKTCGDYLEQEWINEKKLEKHPSLVRVLWNCYGLKYLLLGFIDFVVSTARSIMTPYFISHLVGYFSPGQTTYTREDGYFYGYSYLIYICLDTVYNHQYLLWVQTLGMEMRTAFASLLYRKALRLSPVAVAETSLGNIVTLITRDVQSFVAVIFTINDLWIAITQTVIICYMLYSKIGVASFVGIGVLLSSIPLQILITTFIAKCRLAGCKKTDERLQLTQEILTTIKIIKMYTWENFFSRKVSQARKVEMKKLTLAFYLKRVLILNGIIFTNLGFFMVILATIWTGVSTDTTVIFFVLSNFRYLRGWLGGAVPFGLGLGSEFVASFKRISKALNAEELNKDQHSEQ…
XP_028155748.1	1267	LOC114349541	XM_028299947.1	NW_021038596.1	1616576	1680862	+	probable multidrug resistance-associated protein lethal(2)03659 [Diabrotica virgifera virgifera]	MDHCRKEQKKTNPRETANIFSLLTFAYVGSLFKKAFKLDLHEDDIYEVLNQHRAKKCGDLLEREWLSEKNRSKKPSVSRVMWRCYGKRYLFRGFIDFVFNTINSIIRPYVIAHFVAYFAPGQTVLTRNDAYFYGCGILVIHFVALFYNHNYMIWIQMFAIEMRTAFSSLLYRKALKLSSAGTTDTNLGNIVTLITRDVQAFVTVIFSVNDAWVSITQVLVICYLLFNKVGVVSFVGIGILISVFPFQVYISTWVTKFRLQTCQKSDERLQLSQEILSTIRIIKMYTWELFFTQKVTKARKEEMRKLVLGFYCRRVIIITGVMFLNFGFYMLIMACIWAGVSTDTTIIFYILSNFRDLRHFLAIVMPMGMGNVSEFVSSYKRLVKALKSEELVEEITQED…
	1	LOC114324821	LOC114324821	NW_021038630.1
	2	LOC114325184	LOC114325184	NW_021038641.1
	3	LOC114325185	LOC114325185	NW_021038523.1
	4	LOC114325274	LOC114325274	NW_021038663.1
	5	LOC114325612	LOC114325612	NW_021038675.1
	6	LOC114325813	LOC114325813	NW_021038679.1
	7	LOC114325878	LOC114325878	NW_021038730.1
	8	LOC114326681	LOC114326681	NW_021038750.1
	9	LOC114326992	LOC114326992	NW_021038760.1
	10	LOC114327195	LOC114327195	NW_021038761.1
	11	LOC114327196	LOC114327196	NW_021038762.1
	12	LOC114327199	LOC114327199	NW_021038850.1
	13	LOC114327204	LOC114327204	NW_021038863.1
	14	LOC114327220	LOC114327220	NW_021038867.1
	15	LOC114327235	LOC114327235	NW_021038960.1
	16	LOC114327238	LOC114327238	NW_021038981.1
	17	LOC114328404	LOC114328404	NW_021038992.1
	18	LOC114328578	LOC114328578	NW_021038993.1
	19	LOC114328599	LOC114328599	NW_021039037.1
	20	LOC114328603	LOC114328603	NW_021039098.1
	21	LOC114329657	LOC114329657	NW_021039135.1
	22	LOC114329883	LOC114329883	NW_021039164.1
	23	LOC114329884	LOC114329884	NW_021039194.1
	24	LOC114329887	LOC114329887	NW_021039199.1
	25	LOC114329889	LOC114329889	NW_021039202.1
	26	LOC114329993	LOC114329993	NW_021039239.1
	27	LOC114329997	LOC114329997	NW_021039323.1
	28	LOC114330002	LOC114330002	NW_021039436.1
	29	LOC114330003	LOC114330003	NW_021039502.1
	30	LOC114330390	LOC114330390	NW_021039530.1
	31	LOC114330391	LOC114330391	NW_021039540.1
	32	LOC114330397	LOC114330397	NW_021039634.1
	33	LOC114330913	LOC114330913	NW_021039639.1
	34	LOC114330915	LOC114330915	NW_021039697.1
	35	LOC114331282	LOC114331282	NW_021039992.1
	36	LOC114331481	LOC114331481	NW_021038519.1
	37	LOC114331701	LOC114331701	NW_021040037.1
	38	LOC114331743	LOC114331743	NW_021040106.1
	39	LOC114331755	LOC114331755	NW_021040219.1
	40	LOC114332035	LOC114332035	NW_021040246.1
	41	LOC114332627	LOC114332627	NW_021040533.1
	42	LOC114333360	LOC114333360	NW_021040608.1
	43	LOC114333771	LOC114333771	NW_021040626.1
	44	LOC114333772	LOC114333772	NW_021040647.1
	45	LOC114333773	LOC114333773	NW_021040742.1
	46	LOC114333774	LOC114333774	NW_021040760.1
	47	LOC114333923	LOC114333923	NW_021040767.1
	48	LOC114334007	LOC114334007	NW_021040802.1
	49	LOC114334008	LOC114334008	NW_021040826.1
	50	LOC114334593	LOC114334593	NW_021040878.1
	51	LOC114334616	LOC114334616	NW_021040888.1
	52	LOC114334875	LOC114334875	NW_021040891.1
	53	LOC114336319	LOC114336319	NW_021041204.1
	54	LOC114336438	LOC114336438	NW_021041224.1
	55	LOC114336536	LOC114336536	NW_021041247.1
	56	LOC114336537	LOC114336537	NW_021041427.1
	57	LOC114336774	LOC114336774	NW_021041482.1
	58	LOC114337265	LOC114337265	NW_021041633.1
	59	LOC114337362	LOC114337362	NW_021041665.1
	60	LOC114338374	LOC114338374	NW_021041725.1
	61	LOC114338609	LOC114338609	NW_021041947.1
	62	LOC114338696	LOC114338696	NW_021041996.1
	63	LOC114338790	LOC114338790	NW_021042515.1
	64	LOC114338792	LOC114338792	NW_021042753.1
	65	LOC114339093	LOC114339093	NW_021042881.1
	66	LOC114339153	LOC114339153	NW_021043303.1
	67	LOC114339177	LOC114339177	NW_021043569.1
	68	LOC114339253	LOC114339253	NW_021043738.1
	69	LOC114339335	LOC114339335	NW_021043771.1
	70	LOC114339497	LOC114339497	NW_021043943.1
	71	LOC114339522	LOC114339522	NW_021044030.1
	72	LOC114339529	LOC114339529	NW_021044274.1
	73	LOC114340372	LOC114340372	NW_021044411.1
	74	LOC114340433	LOC114340433	NW_021044704.1
	75	LOC114340489	LOC114340489	NW_021038577.1
	76	LOC114340882	LOC114340882	NW_021045234.1
	77	LOC114341017	LOC114341017	NW_021045280.1
	78	LOC114341301	LOC114341301	NW_021045298.1
	79	LOC114341405	LOC114341405	NW_021046136.1
	80	LOC114341547	LOC114341547	NW_021046435.1
	81	LOC114341551	LOC114341551	NW_021046625.1
	82	LOC114341981	LOC114341981	NW_021046735.1
	83	LOC114341982	LOC114341982	NW_021046814.1
	84	LOC114342077	LOC114342077	NW_021049723.1
	85	LOC114343004	LOC114343004	NW_021050553.1
	86	LOC114343381	LOC114343381	NW_021051712.1
	87	LOC114343544	LOC114343544	NW_021051823.1
	88	LOC114344064	LOC114344064	NW_021054049.1
	89	LOC114344372	LOC114344372	NW_021038589.1
	90	LOC114344557	LOC114344557	NW_021038594.1
	91	LOC114344596	LOC114344596	NW_021038595.1
	92	LOC114344597	LOC114344597	NW_021038596.1
	93	LOC114344808	LOC114344808
	94	LOC114344904	LOC114344904
	95	LOC114345172	LOC114345172
	96	LOC114345173	LOC114345173
	97	LOC114345303	LOC114345303
	98	LOC114345569	LOC114345569
	99	LOC114345942	LOC114345942
	100	LOC114345962	LOC114345962
	101	LOC114346001	LOC114346001
	102	LOC114346020	LOC114346020
	103	LOC114346557	LOC114346557
	104	LOC114346558	LOC114346558
	105	LOC114346687	LOC114346687
	106	LOC114346765	LOC114346765
	107	LOC114346818	LOC114346818
	108	LOC114346850	LOC114346850
	109	LOC114347452	LOC114347452
	110	LOC114347589	LOC114347589
	111	LOC114347733	LOC114347733
	112	LOC114347742	LOC114347742
	113	LOC114347900	LOC114347900
	114	LOC114349326	LOC114349326
	115	LOC114349497	LOC114349497
	116	LOC114349498	LOC114349498
	117	LOC114349521	LOC114349521
	118	LOC114349537	LOC114349537
	119	LOC114349539	LOC114349539
	120	LOC114349541	LOC114349541

## Sheet: Table S9b
Supplementary Table S7b: BLASTp results from use of 66 ATP binding cassette (ABC) transporter-like proteins annotated from a Diabrotica virgifera virgifera reference transcriptome assembly (Adedepe et al. 2019) to query the protein models translated from Dvir_v2.0 RefSeq GCF_003013835.1 v100 gene models.
Query				ReqSeq GCF_003013835.1 v100 match (hit)											Standard BLASTp output
query_protein_cdna_translation	query_seq	query_length		prot+E4:N4ein_model_id	protein_model_len	gene	transcript_model_id	scaffold	start	stop	strand	protein_model_seq	RefSeq_protein_model_name		%id	aligned_length	mismatch		query_start	query_stop	subject_start	subject_end	e-value	score	query_cov	subject_cov
Dvv_ABCC_D18709	MEMTKEKYNPNPREKANILSTLFFGYTYDVFKKGLSKTLEVDDLYNPLKIDRSKILGDHLQSNWDKQLEKAKKTNSKPSLLKAILMTYWLEYLKLGIFDITTDLVLRLIQPLMLGKLLDHFKPEAQVSKNEALMYAGIIVAINVLNFLIGNQYMVEGFHSGMRIRAACCAVIYRKSLKLSKTALGETASGKLVNLLSNDVSRFDLVSLLIHQIWIAPVLSLIVMVLLYQRTGYAGIVGVVAVFVIVPIQTYTGKLSAKYRKQTAMKTDERVRLMDEIISGIQVIKMYAWEIPFRKVIRIARRNEIKIITKSAYVRASFMALNLFTTRLALFCTLLTVILSNEPITASMVFVVMSYFNVISMAMSTMFTRGVSEIAECLVAVRRIRDFLLNEEYDPNRST…	1259		XP_028155465.1	593	LOC114349326	XM_028299664.1	NW_021038589.1	319	40935	+	MASVVSNLSIADSLLSNNIDFKKEEAEKEQEFQVKDLQEKSSKDAVNGSLLFKYMLAGSNTFAVLICVMLYIGTQLAVIGVDYWLSFWVNVEEFRNSTESLNTTPPTFIIPSIELTTYNCLYIYGVLLGALFVLAMTRAFFFYKLAMCSSKKLHASMFDNIITARMRFFDTNPGGRILNRFSKDMGCVDELLPLAILDSSQIILFMFGSLLLIIIVNPDFLILIGALSIVFGFMRQIYLKSSKNIKRLEGIMRSPVFTHLRATIEGLTTIRAFGAQSTLMDEFDHHQDYQSGAWYMFLVSGAAFGFYLECFYSVFFAAMTFSLLLFGEGGCQPSCVFDTGRDGMGQRIVIGKCEKIAHELLKLEVGVVGRTGAGKSSLIQALFRLAPIEGSIKIDDIDT…	probable multidrug resistance-associated protein lethal(2)03659 [Diabrotica virgifera virgifera]		91.07	168	15	0	1092	1259	362	529	6e-83	306	0.133439	0.283305
Dvv_ABCG_T38769_c0_seq1	MGENTVCDILGTVDPPQESNKIHDEDFRLHSLELPENQVNDPASLINVGFRHISYSVYDGILFSRTKRKLLDDITGNFPGGQLTAIMGPSGAGKTCLMNILSGYATTGILGEVLVNDEPRNNVAFRKQSCYIMQNDDLQPLLTVLESMRVAADLMLTASKTDKDKKIASILKSVTLWEIKHTRTDALSGGQKKRLSVALELLRDPQVMFFDEPTSGLDSLNSIRLVKLLKEMSESGKTIICTIHQPSATIFKLFDHLYVVSSGKCIYQGSPNNLLPYFEDFDLICPTQHNPADFLLEVASGDYGDFTHALSTKSNNGINESYAKLSASTMKLNSIKEPNIGEDFLAATKRTIVNEIEYTWDECGLNSYPTSTINQFVVLTKRSFLMLSRDRTLTYFRLG…	621		XP_028139025.1	599	LOC114333360	XM_028283224.1	NW_021039436.1	420332	444020	+	MGENTVCDILGTVDPPQESNKIHDEDFRLHSLELPENQVNDPASLINVGFRHISYSVYDGILFSRTKRKLLDDITGNFPGGQLTAIMGPSGAGKTCLMNILSGYATTGILGEVLVNDEPRNNVAFRKQSCYIMQNDDLQPLLTVLESMRVAADLMLTASKTDKDKKIASILKSVTLWEIKHTRTDALSGGQKKRLSVALELLRDPQVMFFDEPTSGLDSLNSIRLVKLLKEMSESGKTIICTIHQPSATIFKLFDHLYVVSSGKCIYQGSPNNLLPYFEDFDLICPTQHNPADFLLEVASGDYGDFTHALSTKSNNGINESYAKLSASTMKLNSIKEPNIGEDFLAATKRTIVNEIEYTWDECGLNSYPTSTINQFVVLTKRSFLMLSRDRTLTYFRLG…	ATP-binding cassette sub-family G member 1-like isoform X2 [Diabrotica virgifera virgifera]		91.63	621	0	1	1	621	1	569	0	1123	0.916264	1.03506
Dvv_ABCA_D18330	MSAESNSNRKRNHSYTVLQDGSDIGFQEPRGAMAENLDKFILLMWKNWLLQYRKPVQTAVEILAPVIFSILLVVIRSLSDPVRHETVVYPPFCTIPIALRENKTGITICPSYDGVPYMDRNQSDGGNSSNNPFEKFALVYSPSNPPIDQVMNYFRLAFKNVVALESSQALEKYFITNSSNITFAGIQFDDSYKTLKSLDDVKHLQVSIRFPGETRLKLDPFNYNNWRTNLIFPIYQQPGPRLYNLITGAAPSYYREGFLGLQYYLTLSVLLAKSNVTYATDDYLDLISWVIENQFPLVNMRRFPNAPWYEDILLTALKSLIGIIIMLSFVYTCINTVKSITTEKEKQLKESMKIMGLPNWLHWTAWFVKCFMFLLISSVLMVIFLKVRWYTNTNFTVFT…	1756		XP_028150184.1	1622	LOC114343544	XM_028294383.1	NW_021042881.1	14272	108291	+	ESMKIMGLPNWLHWTAWFVKCFMFLLISSVLMVIFLKVRWYTNTNFTVFTKADPFVLLLFLMFYNCATITFCFALSVLFNKANTAATIAGMVWFLSYSPYLFMANVYDTLTLTSKLVASIGSNTAMAFGFQVILMYEGTGEGIQWNNIFTPNTPDDSLTLGLILIMLTVDSIMYLLIALYIEALFPGEFGVPQPWYFPFTAQYWCGHPIYRGVEDFDNGAIQGEFFETEPENLKPGIQIRNLKKVFNQKVAVRNLSLNMYEDQITVLLGHNGAGKTTTMSMLTGMITPNGGTAKISGYDIRTDMEGVRKSLGLCPQHNIIFDELTVAEHIYFFSKLKGMRKGEIKSEIAKYVDLLELQEKYSPSFCVSSKFQRALLAAGSIPAVGSSSITTLELPQSVE…	ATP-binding cassette sub-family A member 3-like, partial [Diabrotica virgifera virgifera]		91.75	400	32	1	350	748	1	400	0	739	0.22779	0.245993
Dvv_ABCC_T41801_c0_seq1	MDVATETKEISPEYEACLLSRIFFLWTIPFFRKILNGTLKLSYFAVNAEDDAKILLKQLEEKWAAEVKRSKENKEKPNLKKVVMGIFRKQLAIIYTFTGVNFVILRVITCVLLTILNRTFTEEYRFRERIMLGGMVVVLVVINYYSDYIFHYQLRKIAIRMKAGLSSLIYNKLLVLHLQSMEEATVGKIINILADDLDRIVQYTTYLGYLILTPLQILTLYASMWYLLGTAAFSGALFFTILLPIMVLGSKISSVYRLKASKIADSRVNMMKEIISGIKAIKMYVWELSFTKIINDYRKEELRNITKYLLFQIGYYHFAVLKLASAISVLTMLYVNGILFPEIIFSCIQFLVILKKGVLAFMPQAMLLQFEITNVFVRISELLLMNEVDIDSKINADVS…	1267		XP_028153318.1	601	LOC114346765	XM_028297517.1	NW_021046625.1	7895	24073	+	MEEATVGKIINILADDLDRIVQYTTYLGYLILTPLQILTLYASMWYLLGTAAFSGALFFTILLPIMVLGSKISSVYRLKASKIADSRVNMMKEIISGIKAIKMYVWELSFTKIINDYRKEELRNITKYLLFQIGYYHFAVLKLASAISVLTMLYVNGILFPEIIFSCIQFLVILKKGVLAFMPQAMLLQFEITNVFVRISELLLMNEVDIDSKINADVSGIQLDQIKASWSTKSSFVISSNNINIPSGSLTVIIGPVGSGKSTLLQLLLGELKLSSGNIQMNGSVSYSGQEAWLFTSSLKNNILFGNDYDYNKYQQVVAACSLLPDFDQLRNGDLSCVGEQGVLLSGGQKARINLARAVYRDADIYLLDDPLSAVDSEVGKRIFDECVKSYLRDKTRLL…	probable multidrug resistance-associated protein lethal(2)03659 [Diabrotica virgifera virgifera]		91.88	640	11	1	181	820	1	599	0	1128	0.47277	1.06489
Dvv_ABCC_T51687_c0_seq1	MANLTELTTLPTTVTELPKLTSNSSQQNATIEEDAYAALSSFCGSPFWDTNLTWNTNDPEFTPCFEKTVLVWIPCIFLWVFAGLEVFYIFNSKRRNIPWNWLNLSKLAITATLIVLTISDIVNSFKTAGNRGSEVNDVDIYSPLIKILTFALTGVFIFYNRKHGLQTSGLLFLFWFFVVLCAIPQFRTEIRRSQRNEILPDYYYFYTSYLIYFPLVVLMFLLNCFADKAPLERKYPQSQNPSPEESASFLSRLLFAWFDPLAWKGFRKPLETKDLWDINVEDSSRELVPVFEKYWSQTLKKAESTSPTQVAHAKFKSDSASVDFVNNKKKKQASILPALFKCFGPIYFFGALLKLIQDLLTFVSPQILGFLISYTRFNQEMWKGYLYAVLLFITATIQT…	1555		XP_028148147.1	955	LOC114341547	XM_028292346.1	NW_021041725.1	51245	51399		MALFSIIGMPLALLPMLLVYTVETWVSVKRINKFMNAEELDPDNVLHEPSEEPLTIENGTFSWGEGPILKDININIKKKTLTAIVGTVGSGKSSLISAFLGEMDKLSGRVNSYGKVAYVSQQAWIQNATLRDNILFGKPYDKTLYDAVVEACALNPDLEMLPAGDQTEIGEKGINLSGGQKQRVSVARAVYSNADIYFLDDPLSAVDSHVGKHIFEKVIGPHGLLKSKTKILVTHGITYLPQTEKIIVLKDGRISETGTYQELLDRKGAFAEFLLQHITEEAETEAGSKVKSNELDELKDQLADTPLSQEVARQLVRHRSRVSESQSETGSDHIGNGSIQRLNSVDKSNHKLSIDDGKKGPKKGEKLIETEKAETGNVSWAVYKHYLKSIGLVFMLATL…	multidrug resistance-associated protein 1 isoform X2 [Diabrotica virgifera virgifera]		92.99	956	59	2	607	1555	1	955	0	1739	0.614148	0.993717
Dvv_ABCC_T51687_c0_seq1	MANLTELTTLPTTVTELPKLTSNSSQQNATIEEDAYAALSSFCGSPFWDTNLTWNTNDPEFTPCFEKTVLVWIPCIFLWVFAGLEVFYIFNSKRRNIPWNWLNLSKLAITATLIVLTISDIVNSFKTAGNRGSEVNDVDIYSPLIKILTFALTGVFIFYNRKHGLQTSGLLFLFWFFVVLCAIPQFRTEIRRSQRNEILPDYYYFYTSYLIYFPLVVLMFLLNCFADKAPLERKYPQSQNPSPEESASFLSRLLFAWFDPLAWKGFRKPLETKDLWDINVEDSSRELVPVFEKYWSQTLKKAESTSPTQVAHAKFKSDSASVDFVNNKKKKQASILPALFKCFGPIYFFGALLKLIQDLLTFVSPQILGFLISYTRFNQEMWKGYLYAVLLFITATIQT…	1555		XP_028148148.1	955	LOC114341547	XM_028292347.1	NW_021041725.1	51245	160825		MALFSIIGMPLALLPMLLVYTVETWVSVKRINKFMNAEELDPDNVLHEPSEEPLTIENGTFSWGEGPILKDININIKKKTLTAIVGTVGSGKSSLISAFLGEMDKLSGRVNSYGKVAYVSQQAWIQNATLRDNILFGKPYDKTLYDAVVEACALNPDLEMLPAGDQTEIGEKGINLSGGQKQRVSVARAVYSNADIYFLDDPLSAVDSHVGKHIFEKVIGPHGLLKSKTKILVTHGITYLPQTEKIIVLKDGRISETGTYQELLDRKGAFAEFLLQHITEEAETEAGSKVKSNELDELKDQLADTPLSQEVARQLVRHRSRVSESQSETGSDHIGNGSIQRLNSVDKSNHKLSIDDGKKGPKKGEKLIETEKAETGNVSWAVYKHYLKSIGLVFMLATL…	multidrug resistance-associated protein 1 isoform X3 [Diabrotica virgifera virgifera]		92.99	956	59	2	607	1555	1	955	0	1742	0.614148	0.993717
Dvv_ABCB_D17742	MTEEKKHSXKDKEKIGIDAQFVNSEEPKEKIKNVSFPQMFRYASTYDKFLMVVGLISATGTGVLQPLNTILFGSLTGDIIAYATSIQINLPADQKKIAEDNFFDGIRYFALMNSLIGIGMFVFSYLATVTFNYSAMRQIFKIRSAYLKSILNQDVGWYDINQTGDFASRMSDDLFKFEDGIGEKVPVFWSFQVVFLTSLIIALVKGWELALICLTSLPATLITIGIVGLLTTKLAKNELEAYGAAGXIAEEALSLIRTITAFGGQKKEVDRYNKNLVEAKNNNIKRSMFSALGFGLLWFMIYASYALAFWYGVKLVLRDRTATNQIYTPSNMVTVFFSVMTGSMNFGIASPYIEAFGISKAAASKIFSVIDHKPTINLSKGNGKTLNVLIGNIQFKDVA…	1256		XP_028153955.1	245	LOC114347452	XM_028298154.1	NW_021049723.1	1327	9129	-	AAGNINFSQIEFSYPTRPNVLILKGLNLDILNGKTVALVGESGCGKSTIIQLIERFYDPKSGEVKMDGVDLKDISLDSLRSHMGIVSQEPNLFNKSIAENIAYGDNSREVTMEEIIQAAKDANIHTFVTGLPQGYDTKLGEKAVQLSGGQKQRIAIARALVRNPKVLLLDEATSALDTESEKVVQEALDQAKKGRTCITIAHRLTTIQDADLICVVENGVIAEAGSHQELLQKEGLYYKLYTQKT	multidrug resistance protein 1B-like, partial [Diabrotica virgifera virgifera]		93.06	245	17	0	1012	1256	1	245	3e-127	453	0.195064	1
Dvv_ABCC_T51687_c0_seq1	MANLTELTTLPTTVTELPKLTSNSSQQNATIEEDAYAALSSFCGSPFWDTNLTWNTNDPEFTPCFEKTVLVWIPCIFLWVFAGLEVFYIFNSKRRNIPWNWLNLSKLAITATLIVLTISDIVNSFKTAGNRGSEVNDVDIYSPLIKILTFALTGVFIFYNRKHGLQTSGLLFLFWFFVVLCAIPQFRTEIRRSQRNEILPDYYYFYTSYLIYFPLVVLMFLLNCFADKAPLERKYPQSQNPSPEESASFLSRLLFAWFDPLAWKGFRKPLETKDLWDINVEDSSRELVPVFEKYWSQTLKKAESTSPTQVAHAKFKSDSASVDFVNNKKKKQASILPALFKCFGPIYFFGALLKLIQDLLTFVSPQILGFLISYTRFNQEMWKGYLYAVLLFITATIQT…	1555		XP_028148152.1	948	LOC114341547	XM_028292351.1	NW_021041725.1	51244	160825		MALFSIIGMPLALLPMLLVYTVETWVSVKRINKFMNAEELDPDNVLHEPSEEPLTIENGTFSWGEGPILKDININIKKKTLTAIVGTVGSGKSSLISAFLGEMDKLSGRVNSYGKVAYVSQQAWIQNATLRDNILFGKPYDKTLYDAVVEACALNPDLEMLPAGDQTEIGEKGINLSGGQKQRVSVARAVYSNADIYFLDDPLSAVDSHVGKHIFEKVIGPHGLLKSKTKILVTHGITYLPQTEKIIVLKDGRISETGTYQELLDRKGAFAEFLLQHITEEAETEAGSKVKSNELDELKDQLADTPLSQEVARQLVRHRSRVSESQSETGSDHIGNGSIQRLNSVDKSNHKLSIDDGKKGPKKGEKLIETEKAETGNVSWAVYKHYLKSIGLVFMLATL…	multidrug resistance-associated protein 1 isoform X7 [Diabrotica virgifera virgifera]		93.1	956	51	3	607	1555	1	948	0	1724	0.609646	1
Dvv_ABCA_D18330	MSAESNSNRKRNHSYTVLQDGSDIGFQEPRGAMAENLDKFILLMWKNWLLQYRKPVQTAVEILAPVIFSILLVVIRSLSDPVRHETVVYPPFCTIPIALRENKTGITICPSYDGVPYMDRNQSDGGNSSNNPFEKFALVYSPSNPPIDQVMNYFRLAFKNVVALESSQALEKYFITNSSNITFAGIQFDDSYKTLKSLDDVKHLQVSIRFPGETRLKLDPFNYNNWRTNLIFPIYQQPGPRLYNLITGAAPSYYREGFLGLQYYLTLSVLLAKSNVTYATDDYLDLISWVIENQFPLVNMRRFPNAPWYEDILLTALKSLIGIIIMLSFVYTCINTVKSITTEKEKQLKESMKIMGLPNWLHWTAWFVKCFMFLLISSVLMVIFLKVRWYTNTNFTVFT…	1756		XP_028150184.1	1622	LOC114343544	XM_028294383.1	NW_021042881.1	14272	108291	+	ESMKIMGLPNWLHWTAWFVKCFMFLLISSVLMVIFLKVRWYTNTNFTVFTKADPFVLLLFLMFYNCATITFCFALSVLFNKANTAATIAGMVWFLSYSPYLFMANVYDTLTLTSKLVASIGSNTAMAFGFQVILMYEGTGEGIQWNNIFTPNTPDDSLTLGLILIMLTVDSIMYLLIALYIEALFPGEFGVPQPWYFPFTAQYWCGHPIYRGVEDFDNGAIQGEFFETEPENLKPGIQIRNLKKVFNQKVAVRNLSLNMYEDQITVLLGHNGAGKTTTMSMLTGMITPNGGTAKISGYDIRTDMEGVRKSLGLCPQHNIIFDELTVAEHIYFFSKLKGMRKGEIKSEIAKYVDLLELQEKYSPSFCVSSKFQRALLAAGSIPAVGSSSITTLELPQSVE…	ATP-binding cassette sub-family A member 3-like, partial [Diabrotica virgifera virgifera]		93.66	1230	42	6	560	1756	396	1622	0	2276	0.698747	0.737978
Dvv_ABCC_T51687_c0_seq1	MANLTELTTLPTTVTELPKLTSNSSQQNATIEEDAYAALSSFCGSPFWDTNLTWNTNDPEFTPCFEKTVLVWIPCIFLWVFAGLEVFYIFNSKRRNIPWNWLNLSKLAITATLIVLTISDIVNSFKTAGNRGSEVNDVDIYSPLIKILTFALTGVFIFYNRKHGLQTSGLLFLFWFFVVLCAIPQFRTEIRRSQRNEILPDYYYFYTSYLIYFPLVVLMFLLNCFADKAPLERKYPQSQNPSPEESASFLSRLLFAWFDPLAWKGFRKPLETKDLWDINVEDSSRELVPVFEKYWSQTLKKAESTSPTQVAHAKFKSDSASVDFVNNKKKKQASILPALFKCFGPIYFFGALLKLIQDLLTFVSPQILGFLISYTRFNQEMWKGYLYAVLLFITATIQT…	1555		XP_028148150.1	948	LOC114341547	XM_028292349.1	NW_021041725.1	51245	160825		MALFSIIGMPLALLPMLLVYTVETWVSVKRINKFMNAEELDPDNVLHEPSEEPLTIENGTFSWGEGPILKDININIKKKTLTAIVGTVGSGKSSLISAFLGEMDKLSGRVNSYGKVAYVSQQAWIQNATLRDNILFGKPYDKTLYDAVVEACALNPDLEMLPAGDQTEIGEKGINLSGGQKQRVSVARAVYSNADIYFLDDPLSAVDSHVGKHIFEKVIGPHGLLKSKTKILVTHGITYLPQTEKIIVLKDGRISETGTYQELLDRKGAFAEFLLQHITEEAETEAELDELKDQLADTPLSQEVARQLVRHRSRVSESQSETGSDHIGNGSIQRLNSVDKSNHKLSIDDGKKGPKKGEKLIETEKAETGNVSWAVYKHYLKSIGLVFMLATLIFNLVYQ…	multidrug resistance-associated protein 1 isoform X5 [Diabrotica virgifera virgifera]		93.68	949	59	1	607	1555	1	948	0	1746	0.609646	1
Dvv_ABCC_T51687_c0_seq1	MANLTELTTLPTTVTELPKLTSNSSQQNATIEEDAYAALSSFCGSPFWDTNLTWNTNDPEFTPCFEKTVLVWIPCIFLWVFAGLEVFYIFNSKRRNIPWNWLNLSKLAITATLIVLTISDIVNSFKTAGNRGSEVNDVDIYSPLIKILTFALTGVFIFYNRKHGLQTSGLLFLFWFFVVLCAIPQFRTEIRRSQRNEILPDYYYFYTSYLIYFPLVVLMFLLNCFADKAPLERKYPQSQNPSPEESASFLSRLLFAWFDPLAWKGFRKPLETKDLWDINVEDSSRELVPVFEKYWSQTLKKAESTSPTQVAHAKFKSDSASVDFVNNKKKKQASILPALFKCFGPIYFFGALLKLIQDLLTFVSPQILGFLISYTRFNQEMWKGYLYAVLLFITATIQT…	1555		XP_028148151.1	948	LOC114341547	XM_028292350.1	NW_021041725.1	51245	160825		MALFSIIGMPLALLPMLLVYTVETWVSVKRINKFMNAEELDPDNVLHEPSEEPLTIENGTFSWGEGPILKDININIKKKTLTAIVGTVGSGKSSLISAFLGEMDKLSGRVNSYGKVAYVSQQAWIQNATLRDNILFGKPYDKTLYDAVVEACALNPDLEMLPAGDQTEIGEKGINLSGGQKQRVSVARAVYSNADIYFLDDPLSAVDSHVGKHIFEKVIGPHGLLKSKTKILVTHGITYLPQTEKIIVLKDGRISETGTYQELLDRKGAFAEFLLQHITEEAETEAELDELKDQLADTPLSQEVARQLVRHRSRVSESQSETGSDHIGNGSIQRLNSVDKSNHKLSIDDGKKGPKKGEKLIETEKAETGNVSWAVYKHYLKSIGLVFMLATLIFNLVYQ…	multidrug resistance-associated protein 1 isoform X6 [Diabrotica virgifera virgifera]		93.68	949	59	1	607	1555	1	948	0	1749	0.609646	1
Dvv_ABCC_T51687_c0_seq1	MANLTELTTLPTTVTELPKLTSNSSQQNATIEEDAYAALSSFCGSPFWDTNLTWNTNDPEFTPCFEKTVLVWIPCIFLWVFAGLEVFYIFNSKRRNIPWNWLNLSKLAITATLIVLTISDIVNSFKTAGNRGSEVNDVDIYSPLIKILTFALTGVFIFYNRKHGLQTSGLLFLFWFFVVLCAIPQFRTEIRRSQRNEILPDYYYFYTSYLIYFPLVVLMFLLNCFADKAPLERKYPQSQNPSPEESASFLSRLLFAWFDPLAWKGFRKPLETKDLWDINVEDSSRELVPVFEKYWSQTLKKAESTSPTQVAHAKFKSDSASVDFVNNKKKKQASILPALFKCFGPIYFFGALLKLIQDLLTFVSPQILGFLISYTRFNQEMWKGYLYAVLLFITATIQT…	1555		XP_028148155.1	403	LOC114341551	XM_028292354.1	NW_021041725.1	14735	48126		MANLTELTTLPTTVTELPKLTSNSSQNATIEEEAYAALSSFCGSPFWDTNLTWNTNDPEFTPCFEKTVLVWIPCIFLWVFAGLEVFYIFNSKRRNIPWNWLNLSKLAITATLIVLTISDIVNSFKTAGNRGSEVNDVDIYSPLIKILTFIVSTYFSTSPTQVAHAKFKSDSASVDFVNNKKKKQASILPALFKCFGPIYFFGALLKLIQDLLTFVSPQILGFLISYTRFNQEMWKGYLYAVLLFITATIQTLFLAQYFNRMFVVGMRIRTVLVSTIYRKALKISNSARKESTVGEIVNLMAVDAQKFMDLIGYLNMIWSAPLQICLSLYFLWKELGPSVLAGLAVMIILIPVNGFIANKIKKLQVKQMKNKDERVKLMNEILNGIKVLKLYAWEHSFED…	multidrug resistance-associated protein 1-like [Diabrotica virgifera virgifera]		95.51	156	6	1	1	156	1	155	5e-82	303	0.0996785	0.387097
Dvv_ABCC_T45163_c0_seq1	MTSDVIGRNWNWTSLCGPEGFQIWSQQRHDFGQCFQQLCFQIPVLSLFAVLSSYYFGRQTGFVSRGKLQRYCIITRNVVSLLLMFYPIMHAYNTIMTKTPNRENASFLVCAVQAISWCSHFLYTVGLRSRLGKSQRGPTAMGIVWCMVFAMTIVSLRSAYLENSQRPTENTKMELGITLYYTVLQIIYALSLIPGGSTTTLNFPERYTEITERQPLINANAYGRFSEEGDPNDLGVAMEDTNWLSRLSFSWVKSLVNKGVEDKIVTSDDLYDLPDSISSDNNSNRLENYLRIEHDTDSSREVIVIQPRKSSSLLAALHRCYAWQFYSVGILRLVADCSNFAGPILLNKLVDFIEKRSIDIKWGYLYAVLLVVSTSMSALCDSHFNFKMSVIGLKMRGAI…	1535		XP_028145528.1	1628	LOC114339093	XM_028289727.1	NW_021040742.1	52271	134253	+	MTKTPNKENASFLVCAVQAISWCSHFLYTVGLRSRLGKSQRGPTAMGIVWCMVFAMTIVSLRSAYLENSQRPTENTKLELGITLYYTVLQIIYALSLIPGGSTTTLHFPERYTEITERQPLINANAYGRFSEEGDPNDLGIALEDTNWLSRLSFSWVKSLVNKGIEDKIVTSDDLYDLPDSISSDNNSNRLENYLRIEHAAICDSHFNFKMSVIGLKMRGAIINTIYRKTLSVRSTVLMSKLSVGEIMNYMSTDTDRIVNSCPSFHAVWSIPFQLFVSLYLLYNQVGLAFLAGVMFSIILIPINKCIANKIGDLSTKMMEQKDGRVKLTSEILRGIKAIKLYVWEQHFIRLITSKPVDVLRNIDDTLPVDLELEDSLQSEYTSSECTLENSLFVDNAQE…	multidrug resistance-associated protein 7-like [Diabrotica virgifera virgifera]		95.73	328	14	0	45	372	589	916	7e-180	629	0.213681	0.201474
Dvv_ABCA_T50718_c0_seq1	MGEKLDKFLLLMWKNWLLQYRKPIQTIIEIVAPVLFSFLLVYIRSLSDPTYEHERIYKPFCAFEGNFNLSLPLFCNDPDAVQAGPSLFSSMQTGDSNFSLTILYTAPEDKYYDDVIGFFKLIPKVNTQRVISSGELERISLAGNSSYYGIEFGGDRDNVEVNIRFPGETVYQLDSIGRQNWRTNLVYPVFQSSGPRSPDNATGSAPNYFAEGFLAVQHFVTTALLLADKGITHEDPQEIFNFLMDKSNPFPLIKMQRFPFASWFSDQLLTALTSMLGMIVMLSFVYTCINTVKSITTEKEKQLKESMKIMGLPNWLHWLAWFVKCFIFVIISVALMVVLLKVRWYSNTEFTVFTYADPFVLFVFLLLYCCSMITFCFALSVFFSKANTAATMAGLAWFI…	1707		XP_028151442.1	620	LOC114344808	XM_028295641.1	NW_021043943.1	1613	78347	-	MLFLGNAAFLLVEVLKTQSTNLKRIGETLDNVFLVFPHYSLATGINKCYAIYSYNTLCETVFDSCAQNNFTKDECISKFPSTVADICTNLNDNYFSWDNNGIAKNVTYSLISGVLWAILLFIIEYKFIARLMYYINQKFFPKQPILIQDEDDDVSKEKERIHMATDHDIRQTNILVVKDLTKYYNNFLAVNGLSIGIEKSECFGLLGINGAGKTTTFKMMSGDETVSYGDAWGSGAQQSYMYNVVMERRKLHLSIIGQLWDVTLFVSSMDPATKRYLWDSLCKIRDNGKCIVLTSHSMEECEALCTRIAIMVNGNFKCLGSTQHLKNKFAEGYTLTIKLKKLPESGGLVHADTESLEKYIKDKFPYAHLREKHQELLYYYITDTSMAWSTMFGILERAK…	ATP-binding cassette sub-family A member 3-like [Diabrotica virgifera virgifera]		97.44	234	6	0	1205	1438	2	235	8e-132	469	0.137083	0.377419
Dvv_ABCA_T50718_c0_seq1	MGEKLDKFLLLMWKNWLLQYRKPIQTIIEIVAPVLFSFLLVYIRSLSDPTYEHERIYKPFCAFEGNFNLSLPLFCNDPDAVQAGPSLFSSMQTGDSNFSLTILYTAPEDKYYDDVIGFFKLIPKVNTQRVISSGELERISLAGNSSYYGIEFGGDRDNVEVNIRFPGETVYQLDSIGRQNWRTNLVYPVFQSSGPRSPDNATGSAPNYFAEGFLAVQHFVTTALLLADKGITHEDPQEIFNFLMDKSNPFPLIKMQRFPFASWFSDQLLTALTSMLGMIVMLSFVYTCINTVKSITTEKEKQLKESMKIMGLPNWLHWLAWFVKCFIFVIISVALMVVLLKVRWYSNTEFTVFTYADPFVLFVFLLLYCCSMITFCFALSVFFSKANTAATMAGLAWFI…	1707		XP_028154217.1	119	LOC114347742	XM_028298416.1	NW_021051823.1	576	3512	-	MAFISSFYVIFLIRENVSKSKHLQFVSGVKVYIFWFVNIICDMFVYLLVCSVLLITIYCFQQDGFKTSGDMGRLFFLLLLFGWSFMPIYYVASLIFTVPSTGYTRMTLVGIFIGKLSFS	ATP-binding cassette sub-family A member 1-like [Diabrotica virgifera virgifera]		97.46	118	3	0	1095	1212	1	118	2e-61	235	0.0691271	0.991597
Dvv_ABCA_T50718_c0_seq1	MGEKLDKFLLLMWKNWLLQYRKPIQTIIEIVAPVLFSFLLVYIRSLSDPTYEHERIYKPFCAFEGNFNLSLPLFCNDPDAVQAGPSLFSSMQTGDSNFSLTILYTAPEDKYYDDVIGFFKLIPKVNTQRVISSGELERISLAGNSSYYGIEFGGDRDNVEVNIRFPGETVYQLDSIGRQNWRTNLVYPVFQSSGPRSPDNATGSAPNYFAEGFLAVQHFVTTALLLADKGITHEDPQEIFNFLMDKSNPFPLIKMQRFPFASWFSDQLLTALTSMLGMIVMLSFVYTCINTVKSITTEKEKQLKESMKIMGLPNWLHWLAWFVKCFIFVIISVALMVVLLKVRWYSNTEFTVFTYADPFVLFVFLLLYCCSMITFCFALSVFFSKANTAATMAGLAWFI…	1707		XP_028154207.1	119	LOC114347733	XM_028298406.1	NW_021051712.1	1302	4442	+	MAFISSFYVIFLIRENVSKSKHLQFVSGVKVYIFWFVNIICDMFVYLLVCSVLLITIYCFQQDGFKTSGDMGRLFFLLLLFGWSFMPIYYVASLIFTVPSTGYTRMTLVGIFIGKLSFS	ATP-binding cassette sub-family A member 1-like [Diabrotica virgifera virgifera]		97.46	118	3	0	1095	1212	1	118	2e-61	235	0.0691271	0.991597
Dvv_ABCA_T49125_c1_seq2	MSLLQLEVVVWKNYIIRKRHWFLTIIESFLPVCLFLLIAYGRSQITGLNKIEVPNPTYGRIDGINYNIDVAGTYILYTPYNEYYTNITTKMLTKLGMPSDHIQRFGSENELLGYYYKNPNYTTVAIIFDDKNPKHFNYKIRYHKNYYQPEFLVTDRMYQRVYGYSPGSEYVYRDEDFLKIQLALDMSFLEENLRSSNIEDTYSIQIQEFPYPPHKVDSAITTLFLEFLPLITLFSFIFLCPAVLKRVVEEKHSGTKELMKMVGMKSWMLWFGWFIYAMIPMFFAVSVISIFMKVPMFGSDSPLVEFANGGILFVFLILYCMAAVAFCFAISSFFSRPTIALVAGILVWILSFFIPKYACGLDEANKLSWLSNVLLNLLPNMSLHYGYSIISVFEEREVG…	1643		XP_028139720.1	974	LOC114333923	XM_028283919.1	NW_021039530.1	5366	41451	+	MAGEKTILITTHFMEEADALGDWIAIMSDGSLNCYGTPMFLKKKYDTGYHLNLMIEEDADIDAISRRVKHFMPDAHLTSNNGNNLVFVLPYQNTNMTGLLGDLEKNRSELHLSNISITITTLEDVFLKTRQEIEHSSDDTSSVATQDDIQPHASLTLITLLKKKVNFSLKKWSTYIVPVGVAVVLFSLTVFLSSGNDYYSERGPELPLKLSSYKQTSVYYSGDTSNEKINTLMKYYMSAVESQKSLPFKVDNVEKSILQRSLENIAYYKEHMIAGANFVYDRDFTLVALYNGIATHSTPISLNLITDSLAKTLLGPEYGISVSNWPLPQVQERLSSQEYSEAKVAVLWLILLPVGCLFIHGIFIIFPHTEISTRFLQIQYMAGVKPFFYWFVNWIADMT…	ATP-binding cassette sub-family A member 2-like [Diabrotica virgifera virgifera]		97.5	972	2	0	672	1643	3	974	0	1945	0.591601	0.997947
Dvv_ABCC_C217405_3.0+D12550+S19317Locus_19671_1	MEESKGQTAEQKLNPIDRSSYFSNLLFCWLLPYFVKGYKRELTEDDMYRHRSEHDSSKLGDRLEERWIKHIAKNKNPAYYKVLIGTFIWEIFVLNVLVVLIEAIRMTQPFIISKLLTIYEKDPKENINDVYLYSGLIIATSLVSVILLHKFNFAMMQVGMKMRIASCSLIYRKALRLSKSALAETTIGQMVNLLSNDVGRFDQAAHHLHYFYIAPIQALIVMVFLYLFAGWTALLGTIFLLLSIPLQSWLGKKTSQFRLKTATRTDERVRLMNEIISGIQVIKMYTWEYPFAKLVELVRGNEVKFIRKTSVIRAILMSLAMTLNDVAVAICLVTFVLTGNPLTASYAFTVTSYYRLMGTLTYFFPQAVSQGSEMYISMKRIQKFLQYDELKTDAYFIPE…	1164		XP_028131539.1	1166	LOC114327204	XM_028275738.1	NW_021038760.1	1269022	1341470	-	MMQVGMKMRIASCSVIYRKALRLSKSALAETTIGQMVNLLSNDVGRFDQAVHHLHYFYIAPIQALIVMVFLYVVVGWTALLGTIFLLLSIPLQSWLGKKTSQFRLKTATRTDERVRLMNEIISGIQVIKMYTWEYPFAKLVELVRGNEVKFIRKTSVIRAILMSLARTVNDVAVAICLVTFVLTGNPLTASYAFTVTSYYRLMGTLTYFFPTAVSQGSEMYISMKRIQKFLQYDELKTDAHFIPENSLNGNKNGKLAMKELPSSDKGSIHIRNASAKWLKSQPENNLEDIDMDVTPGNLAAVVGSVGSGKTTLLHIIMKELELQRGSVTVSGKISYASQEPWLFGGSVRQNILFGEKYDQVKYNEVVRVCALQRDFTLFPHGDRTLAGERGVTLSGGQR…	probable multidrug resistance-associated protein lethal(2)03659 [Diabrotica virgifera virgifera]		97.72	1010	23	0	155	1164	1	1010	0	1958	0.867698	0.866209
Dvv_ABCC_T51687_c0_seq1	MANLTELTTLPTTVTELPKLTSNSSQQNATIEEDAYAALSSFCGSPFWDTNLTWNTNDPEFTPCFEKTVLVWIPCIFLWVFAGLEVFYIFNSKRRNIPWNWLNLSKLAITATLIVLTISDIVNSFKTAGNRGSEVNDVDIYSPLIKILTFALTGVFIFYNRKHGLQTSGLLFLFWFFVVLCAIPQFRTEIRRSQRNEILPDYYYFYTSYLIYFPLVVLMFLLNCFADKAPLERKYPQSQNPSPEESASFLSRLLFAWFDPLAWKGFRKPLETKDLWDINVEDSSRELVPVFEKYWSQTLKKAESTSPTQVAHAKFKSDSASVDFVNNKKKKQASILPALFKCFGPIYFFGALLKLIQDLLTFVSPQILGFLISYTRFNQEMWKGYLYAVLLFITATIQT…	1555		XP_028148146.1	956	LOC114341547	XM_028292345.1	NW_021041725.1	51245	160825		MALFSIIGMPLALLPMLLVYTVETWVSVKRINKFMNAEELDPDNVLHEPSEEPLTIENGTFSWGEGPILKDININIKKKTLTAIVGTVGSGKSSLISAFLGEMDKLSGRVNSYGKVAYVSQQAWIQNATLRDNILFGKPYDKTLYDAVVEACALNPDLEMLPAGDQTEIGEKGINLSGGQKQRVSVARAVYSNADIYFLDDPLSAVDSHVGKHIFEKVIGPHGLLKSKTKILVTHGITYLPQTEKIIVLKDGRISETGTYQELLDRKGAFAEFLLQHITEEAETEAGSKVKSNELDELKDQLADTPLSQEVARQLVRHRSRVSESQSETGSDHIGNGSIQRLNSVDKSNHKLSIDDGKKGPKKGEKLIETEKAETGNVSWAVYKHYLKSIGLVFMLATL…	multidrug resistance-associated protein 1 isoform X1 [Diabrotica virgifera virgifera]		98.01	956	12	1	607	1555	1	956	0	1837	0.614791	0.992678
Dvv_ABCC_C217405_3.0+D12550+S19317Locus_19671_1	MEESKGQTAEQKLNPIDRSSYFSNLLFCWLLPYFVKGYKRELTEDDMYRHRSEHDSSKLGDRLEERWIKHIAKNKNPAYYKVLIGTFIWEIFVLNVLVVLIEAIRMTQPFIISKLLTIYEKDPKENINDVYLYSGLIIATSLVSVILLHKFNFAMMQVGMKMRIASCSLIYRKALRLSKSALAETTIGQMVNLLSNDVGRFDQAAHHLHYFYIAPIQALIVMVFLYLFAGWTALLGTIFLLLSIPLQSWLGKKTSQFRLKTATRTDERVRLMNEIISGIQVIKMYTWEYPFAKLVELVRGNEVKFIRKTSVIRAILMSLAMTLNDVAVAICLVTFVLTGNPLTASYAFTVTSYYRLMGTLTYFFPQAVSQGSEMYISMKRIQKFLQYDELKTDAYFIPE…	1164		XP_028143481.1	1320	LOC114337265	XM_028287680.1	NW_021040219.1	56637	193136	+	MEESKGQTAEQKLNPRDRSSCFSNLLFCWLLPYFVKGYKRELTEDDMYRHRSEHDSSKLGERLEERWIKHVAKNKNPAYYKVLIGTFIWEIFVLNVLVVIIEAIRMAQPFIISKLLTIYEKDPKENINDVYLYSGLIVATSLVNVILLHRFNLAMMQVGMKMRIASCSVIYRKALRLSKSALAETTIGQMVNLLSNDVGRFDQAVHHLHYFYIAPIQALIVMVFLYVVVGWTALLGTIFLLLSIPLQSWLGKKTSQFRLKTATRTDERVRLMNEIISGIQVIKMYTWEYPFAKLVELVRGNEVKFIRKTSVIRAILMSLAMTLNDVAVAICLVTFVLTGNPLTASYAFTVTSYYRLMGTLTYFFPQAVSQGSEMYISMKRIQKFLQYDELKTDANFIPE…	probable multidrug resistance-associated protein lethal(2)03659 [Diabrotica virgifera virgifera]		98.02	1164	23	0	1	1164	1	1164	0	2264	1	0.881818
Dvv_ABCA_C266167_7.0	MAYGGKSLFFSQLKAMLKRNLLLKKRQKLKTIGEILFPIYFLALLVVIELVLPDPNLPEISTPRGEEYLFKSFDNGESHKIAYAPNTTTNINFVNNVTETWKKMSNSKSSLEWVPYSAEDKVQEAYDQDHKFAPMAVIFKSDVPYVHTSLSYQIRTNPYYISTPSSNDIGWDKQSCRGGTNPNSNMEDGSTCPANTYYFSGFLALQTLLDYTRIQLDNPTQDNIPYISLEIFPKAATTVGDFANMIRIIIPIYMVLALSQFVTYLIILIVGEKEKKIKEGMKLMGLMDKVFWLSWLIIYACFVILLATICVLLLFAFKVFVHVNLLLIFILMVLYGISLIMFAFMLTPFFDKARTAGVLSSFILVLIIVLYFVEQIVSGKHPQYLWALSLLSPAGFASA…	1640		XP_028145202.1	1640	LOC114338790	XM_028289401.1	NW_021040647.1	164095	250157	-	MQNGRRRQITFFLATESNAQKEFITKKEAKIKTIGEILFPIYFLALLVVIELVLPDPNLPEISTPRGEEYLFKSFDNGECHKIAYAPNTTTNIDFVNNVTETWKKMSNSKSSLEWVPYSTEDKVQEAYDQDHKFAPMAVIFKVPYVHTSLSYQIRTNPYYISTPSSSDIGWDKQSCRGGTNPNSNMEDGSTCPANTYYFSGFLALQTLLDYTRIRLDNPTQDNIPYISLEIFPKAATTVGDFADMIRIIIPIYMVLALSQFVTYLIILIVGEKEKKIKEGMKLMGLMDKVFWLSWLIIYACFVILLATICVLLLFAFKVFVHVNLLLIFILMVLYGISLIMFAFMLTPFFDKARTAGVLSSFILVLIIVLYFVEQIVSGKHPQYLWALSLLSPAGFASA…	ATP-binding cassette sub-family A member 5-like [Diabrotica virgifera virgifera]		98.28	1632	26	1	9	1640	11	1640	0	3177	0.993902	0.995122
Dvv_ABCG_D23081	MELQQFASNNLRISDKILDVEFQDISFVTKEKNGYKKIIDGVSGKFHCGHLTAIMGPSGAGKTSLLNILTGYQVTGTTGTIKCNSSSRKQKGVLQYKKESCYILQDDSLPNLFTVEECMMIASKLKIANMAKKAREFLINEILTNLSLLKAKNTRCQSLSGGQKKRLSIALELVDNPPILFLDEPTTGLDSASTTQCVDLLKKLANGGRIVICTIHQPNTQTYEMFDQVYMLAKGRCVYQGPSTNTVPFLASVGLHCPQYHNPADYIMEVVSGEYGDHIDQLAVAAQDKKWQNIPTIKLSDTPAIDSKDNNIIYSDENVTLSKSPSEWKRFFILLQRSSVQLYRDWTISQLKLVLHLLVGLFLGITFQNCGRDATKVISNLGFLQVGIVYLAYTSMMPA…	603		XP_028136604.1	584	LOC114331282	XM_028280803.1	NW_021039135.1	612323	612481	-	MEFDTLTFRVKDKGSYKKIIDGVSGKFHCGHLTAIMGPSGAGKTSLLNILTGYQVTGTTGTIKCNSSSRKQKGVLQYKKESCYILQDDSLPNLFTVEECMMIASKLKIANMAKKAREFLINEILTNLSLLKAKNTRCQSLSGGQKKRLSIALELVDNPPILFLDEPTTGLDSASTTQCVDLLKKLANGGRIVICTIHQPNTQTYEMFDQVYMLAKGRCVYQGPSTNTVPFLASVGLHCPQYHNPADYIMEVVSGEYGDHIDQLAVAAQDKKWQNIPTIKLSDTPAIDSKDNNIIYSDENVTLSKSPSEWKRFFILLQRSSVQLYRDWTISQLKLVLHLLVGLFLGITFQNCGRDATKVISNLGFLQVGIVYLAYTSMMPAVLKFPTELVILKKESFNNW…	ATP-binding cassette sub-family G member 1 isoform X2 [Diabrotica virgifera virgifera]		98.29	584	10	0	20	603	1	584	0	1156	0.968491	1
Dvv_ABCA_C266167_7.0	MAYGGKSLFFSQLKAMLKRNLLLKKRQKLKTIGEILFPIYFLALLVVIELVLPDPNLPEISTPRGEEYLFKSFDNGESHKIAYAPNTTTNINFVNNVTETWKKMSNSKSSLEWVPYSAEDKVQEAYDQDHKFAPMAVIFKSDVPYVHTSLSYQIRTNPYYISTPSSNDIGWDKQSCRGGTNPNSNMEDGSTCPANTYYFSGFLALQTLLDYTRIQLDNPTQDNIPYISLEIFPKAATTVGDFANMIRIIIPIYMVLALSQFVTYLIILIVGEKEKKIKEGMKLMGLMDKVFWLSWLIIYACFVILLATICVLLLFAFKVFVHVNLLLIFILMVLYGISLIMFAFMLTPFFDKARTAGVLSSFILVLIIVLYFVEQIVSGKHPQYLWALSLLSPAGFASA…	1640		XP_028145205.1	260	LOC114338792	XM_028289404.1	NW_021040647.1	255753	261384	+	MNFLILGSYGVKRSPIFFLMPSYWRSSHNQIPPNQLNTESSVDVEPVPREMQDKEAIRIINLNKSFTQCRKPTVTALDGINLSIYKGQITAILGHNGAGKTTLFNILTGLSSPTSGSALVFGYDVSNPNDMDKIRRMTGVCPQHDILFDDLTPREHLEFFAAIKGISNRQSAIEKIIREIDLLDKIDTASRSLSGGQKRKLSIGIALIGDPKIIILDEPTAGVDPYSRRHLWNVLQNVRRDKVILLTTHFMDEADILDML	ATP-binding cassette sub-family A member 9-like isoform X3 [Diabrotica virgifera virgifera]		98.43	254	4	0	452	705	4	257	9e-141	499	0.154878	0.976923
Dvv_ABCA_C266167_7.0	MAYGGKSLFFSQLKAMLKRNLLLKKRQKLKTIGEILFPIYFLALLVVIELVLPDPNLPEISTPRGEEYLFKSFDNGESHKIAYAPNTTTNINFVNNVTETWKKMSNSKSSLEWVPYSAEDKVQEAYDQDHKFAPMAVIFKSDVPYVHTSLSYQIRTNPYYISTPSSNDIGWDKQSCRGGTNPNSNMEDGSTCPANTYYFSGFLALQTLLDYTRIQLDNPTQDNIPYISLEIFPKAATTVGDFANMIRIIIPIYMVLALSQFVTYLIILIVGEKEKKIKEGMKLMGLMDKVFWLSWLIIYACFVILLATICVLLLFAFKVFVHVNLLLIFILMVLYGISLIMFAFMLTPFFDKARTAGVLSSFILVLIIVLYFVEQIVSGKHPQYLWALSLLSPAGFASA…	1640		XP_028145204.1	264	LOC114338792	XM_028289403.1	NW_021040647.1	255753	261407	+	MNFLILGSYGVKRSPIFFLMPSYWRSSHNQIPPNQLNTESSVDVEPVPREMQDKEAIRIINLNKSFTQCRKPTVTALDGINLSIYKGQITAILGHNGAGKTTLFNILTGLSSPTSGSALVFGYDVSNPNDMDKIRRMTGVCPQHDILFDDLTPREHLEFFAAIKGISNRQSAIEKIIREIDLLDKIDTASRSLSGGQKRKLSIGIALIGDPKIIILDEPTAGVDPYSRRHLWNVLQNVRRDKVILLTTHFMDEADILVYLTLST	ATP-binding cassette sub-family A member 9-like isoform X2 [Diabrotica virgifera virgifera]		98.43	254	4	0	452	705	4	257	9e-141	499	0.154878	0.962121
Dvv_ABCA_C266167_7.0	MAYGGKSLFFSQLKAMLKRNLLLKKRQKLKTIGEILFPIYFLALLVVIELVLPDPNLPEISTPRGEEYLFKSFDNGESHKIAYAPNTTTNINFVNNVTETWKKMSNSKSSLEWVPYSAEDKVQEAYDQDHKFAPMAVIFKSDVPYVHTSLSYQIRTNPYYISTPSSNDIGWDKQSCRGGTNPNSNMEDGSTCPANTYYFSGFLALQTLLDYTRIQLDNPTQDNIPYISLEIFPKAATTVGDFANMIRIIIPIYMVLALSQFVTYLIILIVGEKEKKIKEGMKLMGLMDKVFWLSWLIIYACFVILLATICVLLLFAFKVFVHVNLLLIFILMVLYGISLIMFAFMLTPFFDKARTAGVLSSFILVLIIVLYFVEQIVSGKHPQYLWALSLLSPAGFASA…	1640		XP_028145203.1	266	LOC114338792	XM_028289403.1	NW_021040647.1	255753	261407	+	MNFLILGSYGVKRSPIFFLMPSYWRSSHNQIPPNQLNTESSVDVEPVPREMQDKEAIRIINLNKSFTQCRKPTVTALDGINLSIYKGQITAILGHNGAGKTTLFNILTGLSSPTSGSALVFGYDVSNPNDMDKIRRMTGVCPQHDILFDDLTPREHLEFFAAIKGISNRQSAIEKIIREIDLLDKIDTASRSLSGGQKRKLSIGIALIGDPKIIILDEPTAGVDPYSRRHLWNVLQNVRRDKVILLTTHFMDEADILEITMTTTKN	ATP-binding cassette sub-family A member 9-like isoform X1 [Diabrotica virgifera virgifera]		98.43	254	4	0	452	705	4	257	9e-141	499	0.154878	0.954887
Dvv_ABCA_C266167_7.0	MAYGGKSLFFSQLKAMLKRNLLLKKRQKLKTIGEILFPIYFLALLVVIELVLPDPNLPEISTPRGEEYLFKSFDNGESHKIAYAPNTTTNINFVNNVTETWKKMSNSKSSLEWVPYSAEDKVQEAYDQDHKFAPMAVIFKSDVPYVHTSLSYQIRTNPYYISTPSSNDIGWDKQSCRGGTNPNSNMEDGSTCPANTYYFSGFLALQTLLDYTRIQLDNPTQDNIPYISLEIFPKAATTVGDFANMIRIIIPIYMVLALSQFVTYLIILIVGEKEKKIKEGMKLMGLMDKVFWLSWLIIYACFVILLATICVLLLFAFKVFVHVNLLLIFILMVLYGISLIMFAFMLTPFFDKARTAGVLSSFILVLIIVLYFVEQIVSGKHPQYLWALSLLSPAGFASA…	1640		XP_028145206.1	258	LOC114338792	XM_028289405.1	NW_021040647.1	255754	261540	+	MNFLILGSYGVKRSPIFFLMPSYWRSSHNQIPPNQLNTESSVDVEPVPREMQDKEAIRIINLNKSFTQCRKPTVTALDGINLSIYKGQITAILGHNGAGKTTLFNILTGLSSPTSGSALVFGYDVSNPNDMDKIRRMTGVCPQHDILFDDLTPREHLEFFAAIKGISNRQSAIEKIIREIDLLDKIDTASRSLSGGQKRKLSIGIALIGDPKIIILDEPTAGVDPYSRRHLWNVLQNVRRDKVILLTTHFMDEADILV	ATP-binding cassette sub-family A member 9-like isoform X4 [Diabrotica virgifera virgifera]		98.43	254	4	0	452	705	4	257	9e-141	499	0.154878	0.984496
Dvv_ABCC_D5345	MNKNKLSDNRQEHPIQNSNFLSRIIFLYTLPIFWKTHKRGTFEEDELYEVLKKCKAEEAGNEVEKCIKDDVKNHGYLSLFRILCKCYGLKYFLLGMIQVIVRSIVIITIPLTLSKVIKYFQPGQDELSRSSAIYCAILLVLLNFLSVTYLHNYLLVLSELGIKVRTAFCSAIFRKSLRLTQKSLLEVSSGKIVTLMTKDVAAIENFIFYFNDVWVGIVQAIIVFYLIFNKMGVGSLIGIGFFLLVIPAQVLLGKLISKLRLESSKKTDERLQTTKEMLSGISTIKMNVWEFEFEHKINQTRKKEMKAILKIFLAKTTVLLIGSLTSKIAYYLLLTTFILLGNTISAELVYYITTLFLRIRHALNVAIPIGVTVTADMSAAMKRIQQMMTAEEVIVNDEI…	1257		XP_028139572.1	1255	LOC114333774	XM_028283771.1	NW_021039502.1	466787	524883	-	MGQFKQKKVRQVHPIEQSSLLSKITFLYTLPIFWKTHKRGTFEEDELYEVLKKCKAEEAGNEVEKCIKDDVKNHGYLSLFRILCKCYGLKYFLLGMIQVIVRSIVIITIPLTLSKVIKYFQPGQDELSRSSAIYCAILLVLLNFLSVTYLHNYLLVLSELGIKVRTAFCSAIFRKSLRLTQKSLLEVSSGKIVTLMTKDVAAIENFIFYFNDVWVGIVQAIIVFYLIFNKMGVGSLIGIGFFLLVIPAQVLLGKLISKLRLESSKKTDERLQTTKEMLSGISTIKMNVWEFEFEHKINQTRKKEMKAILKIFLAKTTVLLIGSLTSKIAYYLLLTTFILLGNTISAELVYYITTLFLRIRHALNVAIPIGVTVTADMSAAMKRIQQMMTAEEVIVNDEI…	probable multidrug resistance-associated protein lethal(2)03659 [Diabrotica virgifera virgifera]		98.49	1255	19	0	1	1255	1	1255	0	2410	0.998409	1
Dvv_ABCA_T50718_c0_seq1	MGEKLDKFLLLMWKNWLLQYRKPIQTIIEIVAPVLFSFLLVYIRSLSDPTYEHERIYKPFCAFEGNFNLSLPLFCNDPDAVQAGPSLFSSMQTGDSNFSLTILYTAPEDKYYDDVIGFFKLIPKVNTQRVISSGELERISLAGNSSYYGIEFGGDRDNVEVNIRFPGETVYQLDSIGRQNWRTNLVYPVFQSSGPRSPDNATGSAPNYFAEGFLAVQHFVTTALLLADKGITHEDPQEIFNFLMDKSNPFPLIKMQRFPFASWFSDQLLTALTSMLGMIVMLSFVYTCINTVKSITTEKEKQLKESMKIMGLPNWLHWLAWFVKCFIFVIISVALMVVLLKVRWYSNTEFTVFTYADPFVLFVFLLLYCCSMITFCFALSVFFSKANTAATMAGLAWFI…	1707		XP_028151442.1	620	LOC114344808	XM_028295641.1	NW_021043943.1	1613	78347	-	MLFLGNAAFLLVEVLKTQSTNLKRIGETLDNVFLVFPHYSLATGINKCYAIYSYNTLCETVFDSCAQNNFTKDECISKFPSTVADICTNLNDNYFSWDNNGIAKNVTYSLISGVLWAILLFIIEYKFIARLMYYINQKFFPKQPILIQDEDDDVSKEKERIHMATDHDIRQTNILVVKDLTKYYNNFLAVNGLSIGIEKSECFGLLGINGAGKTTTFKMMSGDETVSYGDAWGSGAQQSYMYNVVMERRKLHLSIIGQLWDVTLFVSSMDPATKRYLWDSLCKIRDNGKCIVLTSHSMEECEALCTRIAIMVNGNFKCLGSTQHLKNKFAEGYTLTIKLKKLPESGGLVHADTESLEKYIKDKFPYAHLREKHQELLYYYITDTSMAWSTMFGILERAK…	ATP-binding cassette sub-family A member 3-like [Diabrotica virgifera virgifera]		98.54	206	3	0	1502	1707	415	620	3e-116	417	0.12068	0.332258
Dvv_ABCB_D21313+T40801_c0_seq1	MGNKKNENDLKCEKNKTNEISYLRLFQYCTTLDIIFMSIGAICAALSGIVQPYSMTLFGDVTGAIVTYASNYNESLSEPEKTLLADELINAVWLFGMKSVGVGIGVILTTYISTVLFIYSASRQIFKIRKAFLEKTLNQDIAWFDQNRTGDFASTFTQNISKLEEGIGEKIGTFLFFESTFVAGCVLGLVKGWKLALVCMVSLPLSTTIMTIISWISTKFSAQEMESYGEAGTIAEEVFTAIKTVVAFDGQDKEIERYNKHLVDAKKNNLKRSFFTAVSNGCLWFFVYACYALSFWYGVTLILNDRHLPEHEQVYTPANMVSVFFSTLIATWNFGLGAPLLETFGTAKGAAQKIFFVLDSKPVIRKFANSGIVINDAALEVTFEDVHFSYPSRSDVKIL…	1246		XP_028151224.1	148	LOC114344596	XM_028295423.1	NW_021043771.1	4922	6722	-	MYCLYFLILGVVTGVAMFWQTTSFSVAGEHLTLKIRSKTFEAMLRQEIGWYDQKSNGVGALCARLAGDAVAVQGAAGPQIGTTINFISTFILTCTFSFYFEWRTSFVLFSLCPVIFFSVYFEQKVLQEDATKNQKMLEASAKVSKVYI	multidrug resistance protein homolog 65-like [Diabrotica virgifera virgifera]		98.61	144	2	0	721	864	1	144	1e-77	288	0.11557	0.972973
Dvv_ABCC_T41602_c0_seq1	MEEIRNDQPPKKSNPIERTNAISRLFFCWLIPYFAKGYKRDLTEDDMYKHRSEHDSGSLGARLERRWSKHIKNNKNPAYWKVLIGTFFCEIFLLNILAFTTEGIRMAQPFLISKLLKVYEEIPTEESMNDIYLYAGLIIVTSFLNVIMVHRFNLAVMQIGMKMRIASCSLIYRKSLKLSKSALAETTIGQMVNLLSNDVGRFDQATHHLHHFYLAPIQTTVVMVLLYLVVGWTALLGTVFLLLSIPLQSWLGKKTSQFRLKTATRTDERVRLMNEIISGIQVIKMYTWEYSFAKLVEYVRKMEMKYIRKTSLIRGLLMSMTTVLNKGAVAISIITYVISGNTLTASYAYTVASYYRLLGSITMWFPQAVSQGSEMFISMKRIQSFLLFDELEADKYFEP…	1307		XP_028130890.1	1289	LOC114326681	XM_028275089.1	NW_021038730.1	194321	279956	-	MEEIRNDQPPKKSNPIERTNAISRLFFCWLIPYFAKGYKRDLTEDDMYKHRSEHDSGSLGARLERRWSKHIKNNKNPAYWKVLIGTFFCEIFLLNILAFTTEGIRMAQPFLISKLLKVYEEIPTEESMNDIYLFNLAVMQIGMKMRIASCSLIYRKSLKLSKSALAETTIGQMVNLLSNDVGRFDQATHHLHHFYLAPIQTTVVMVLLYLVVGWTALLGTVFLLLSIPLQSWLGKKTSQFRLKTATRTDERVRLMNEIISGIQVIKMYTWEYSFAKLVEYVRKMEMKYIRKTSLIRGLLMSMTTVLNKGAVAISIITYVISGNTLTASYAYTVASYYRLLGSITMWFPQAVSQGSEMFISMKRIQSFLLFDELEADKYFEPGQELKEVKKQHKYITDKV…	probable multidrug resistance-associated protein lethal(2)03659 isoform X2 [Diabrotica virgifera virgifera]		98.62	1307	0	1	1	1307	1	1289	0	2538	0.986228	1.01319
Dvv_ABCG_D23081	MELQQFASNNLRISDKILDVEFQDISFVTKEKNGYKKIIDGVSGKFHCGHLTAIMGPSGAGKTSLLNILTGYQVTGTTGTIKCNSSSRKQKGVLQYKKESCYILQDDSLPNLFTVEECMMIASKLKIANMAKKAREFLINEILTNLSLLKAKNTRCQSLSGGQKKRLSIALELVDNPPILFLDEPTTGLDSASTTQCVDLLKKLANGGRIVICTIHQPNTQTYEMFDQVYMLAKGRCVYQGPSTNTVPFLASVGLHCPQYHNPADYIMEVVSGEYGDHIDQLAVAAQDKKWQNIPTIKLSDTPAIDSKDNNIIYSDENVTLSKSPSEWKRFFILLQRSSVQLYRDWTISQLKLVLHLLVGLFLGITFQNCGRDATKVISNLGFLQVGIVYLAYTSMMPA…	603		XP_028136605.1	584	LOC114331282	XM_028280804.1	NW_021039135.1	356961	612270	-	MMFDNVTFRVKEKGSYKKIIDGVSGKFHCGHLTAIMGPSGAGKTSLLNILTGYQVTGTTGTIKCNSSSRKQKGVLQYKKESCYILQDDSLPNLFTVEECMMIASKLKIANMAKKAREFLINEILTNLSLLKAKNTRCQSLSGGQKKRLSIALELVDNPPILFLDEPTTGLDSASTTQCVDLLKKLANGGRIVICTIHQPNTQTYEMFDQVYMLAKGRCVYQGPSTNTVPFLASVGLHCPQYHNPADYIMEVVSGEYGDHIDQLAVAAQDKKWQNIPTIKLSDTPAIDSKDNNIIYSDENVTLSKSPSEWKRFFILLQRSSVQLYRDWTISQLKLVLHLLVGLFLGITFQNCGRDATKVISNLGFLQVGIVYLAYTSMMPAVLKFPTELVILKKESFNNW…	ATP-binding cassette sub-family G member 1 isoform X3 [Diabrotica virgifera virgifera]		98.63	582	8	0	22	603	3	584	0	1156	0.965174	0.996575
Dvv_ABCC_T51687_c0_seq1	MANLTELTTLPTTVTELPKLTSNSSQQNATIEEDAYAALSSFCGSPFWDTNLTWNTNDPEFTPCFEKTVLVWIPCIFLWVFAGLEVFYIFNSKRRNIPWNWLNLSKLAITATLIVLTISDIVNSFKTAGNRGSEVNDVDIYSPLIKILTFALTGVFIFYNRKHGLQTSGLLFLFWFFVVLCAIPQFRTEIRRSQRNEILPDYYYFYTSYLIYFPLVVLMFLLNCFADKAPLERKYPQSQNPSPEESASFLSRLLFAWFDPLAWKGFRKPLETKDLWDINVEDSSRELVPVFEKYWSQTLKKAESTSPTQVAHAKFKSDSASVDFVNNKKKKQASILPALFKCFGPIYFFGALLKLIQDLLTFVSPQILGFLISYTRFNQEMWKGYLYAVLLFITATIQT…	1555		XP_028148149.1	949	LOC114341547	XM_028292348.1	NW_021041725.1	51246	160825		MALFSIIGMPLALLPMLLVYTVETWVSVKRINKFMNAEELDPDNVLHEPSEEPLTIENGTFSWGEGPILKDININIKKKTLTAIVGTVGSGKSSLISAFLGEMDKLSGRVNSYGKVAYVSQQAWIQNATLRDNILFGKPYDKTLYDAVVEACALNPDLEMLPAGDQTEIGEKGINLSGGQKQRVSVARAVYSNADIYFLDDPLSAVDSHVGKHIFEKVIGPHGLLKSKTKILVTHGITYLPQTEKIIVLKDGRISETGTYQELLDRKGAFAEFLLQHITEEAETEAELDELKDQLADTPLSQEVARQLVRHRSRVSESQSETGSDHIGNGSIQRLNSVDKSNHKLSIDDGKKGPKKGEKLIETEKAETGNVSWAVYKHYLKSIGLVFMLATLIFNLVYQ…	multidrug resistance-associated protein 1 isoform X4 [Diabrotica virgifera virgifera]		98.74	949	12	0	607	1555	1	949	0	1843	0.610289	1
Dvv_ABCH_D5118	MFSWNNLVNVLGRLLGIYRRALSIEGTTMGDRVEPQVPGPDLVGVNVERPPLVHQQSTVWNRRQNAVSVRHAYKHYGSKKKPNHVLSDLNMTVGKGTIYGLLGASGCGKTTLLSCIVGRRRLNTGEIWVLGGKPGTKGSGVPGKRVGYMPQEIALYGEFTIKETMMYFGWIFGMESKEIYERLQFLLNFLDLPSQNRMVKNLSGGQQRRVSFAVALMHDPELLILDEPTVGVDPLLRQSIWNHLVQITKDGNKTVIITTHYIEEARQAHTIGLMRSGKLLAEESPQVLLQMYQCTSLEDVFLKLSRKQVQVGAAANDQNMANNISLATLNWSKKESVSVTEESGVVGLNFHQSKEVLVPDSNGHLDMGKPPSSATHGIKEACDDCSSCSDFTTTGKLRA…	795		XP_028135096.1	738	LOC114330003	XM_028279295.1	NW_021038993.1	82177	624924	+	MDTAATESSKKEPQKPKMFSWQSVTFSEGTTMGDRVEPQVPGPDLVGVNVERPPLVHQQSTVWNRRQNAVSVRHAYKHYGSKKKPNHVLSDLNMTVGKGTIYGLLGASGCGKTTLLSCIVGRRRLNTGEIWVLGGKPGTKGSGVPGKRVGYMPQEIALYGEFTIKETMMYFGWIFGMESKEIYERLQFLLNFLDLPSQNRMVKNLSGGQQRRVSFAVALMHDPELLILDEPTVGVDPLLRQSIWNHLVQITKDGNKTVIITTHYIEEARQAHTVTLQREFGHPTEVRVSLSTIRRRILDLGLRSLRPIRMGKPPSSATHGIKEACDDCSSCSDFTTTGKLRALLQKNFLRMWRNVGVMLFIFALPVMQVILFCLAIGGDPKGLKLAIVNHEKNFTNLTY…	ABC transporter G family member 20-like [Diabrotica virgifera virgifera]		98.8	251	3	0	25	275	28	278	3e-144	509	0.315723	0.340108
Dvv_ABCC_D18709	MEMTKEKYNPNPREKANILSTLFFGYTYDVFKKGLSKTLEVDDLYNPLKIDRSKILGDHLQSNWDKQLEKAKKTNSKPSLLKAILMTYWLEYLKLGIFDITTDLVLRLIQPLMLGKLLDHFKPEAQVSKNEALMYAGIIVAINVLNFLIGNQYMVEGFHSGMRIRAACCAVIYRKSLKLSKTALGETASGKLVNLLSNDVSRFDLVSLLIHQIWIAPVLSLIVMVLLYQRTGYAGIVGVVAVFVIVPIQTYTGKLSAKYRKQTAMKTDERVRLMDEIISGIQVIKMYAWEIPFRKVIRIARRNEIKIITKSAYVRASFMALNLFTTRLALFCTLLTVILSNEPITASMVFVVMSYFNVISMAMSTMFTRGVSEIAECLVAVRRIRDFLLNEEYDPNRST…	1259		XP_028134943.1	1345	LOC114329883	XM_028279142.1	NW_021038981.1	652302	721934	+	MVTNCRCYEVSPLRINRVMDFELKCCCLDGRYSNIKYNINLIFRFSRYTYDVFKKGLSKTLEVDDLYNPLKIDRSKILGDHLQSNWDKQLEKAKKTNSKPSLLKAILMTYWLEYLKLGIFDITTDLVLRLIQPLMLGKLLDHFKPEAQVSKNEALMYAGIIVAINVLNFLIGNQYMVEGFHSGMRIRAACCAVIYRKSLKLSKTALGETASGKLVNLLSNDVSRFDLVSLLIHQIWIAPVLSLIVMVLLYQRTGYAGIVGVVAVFVIVPIQTYTGKLSAKYRKQTAMKTDERVRLMDEIISGIQVIKMYAWEIPFRKVIRIARRNEIKIITKSAYVRASFMALNLFTTRLALFCTLLTVILSNEPITASMVFVVMSYFNVISMAMSTMFTRGVSEIAEC…	multidrug resistance-associated protein 4-like [Diabrotica virgifera virgifera]		98.96	1253	6	1	7	1259	36	1281	0	2413	0.989674	0.931599
Dvv_ABCB_D17742	MTEEKKHSXKDKEKIGIDAQFVNSEEPKEKIKNVSFPQMFRYASTYDKFLMVVGLISATGTGVLQPLNTILFGSLTGDIIAYATSIQINLPADQKKIAEDNFFDGIRYFALMNSLIGIGMFVFSYLATVTFNYSAMRQIFKIRSAYLKSILNQDVGWYDINQTGDFASRMSDDLFKFEDGIGEKVPVFWSFQVVFLTSLIIALVKGWELALICLTSLPATLITIGIVGLLTTKLAKNELEAYGAAGXIAEEALSLIRTITAFGGQKKEVDRYNKNLVEAKNNNIKRSMFSALGFGLLWFMIYASYALAFWYGVKLVLRDRTATNQIYTPSNMVTVFFSVMTGSMNFGIASPYIEAFGISKAAASKIFSVIDHKPTINLSKGNGKTLNVLIGNIQFKDVA…	1256		XP_028152566.1	199	LOC114345962	XM_028296765.1	NW_021045234.1	1648	26914	+	MELKQEYYRLVTAQVKSSEQFEVAEKKKVVRAISLAESSTGSDHNIEATKEDNEDDFNENKDVSVFEILKMNAPEWPYILFAGLGSIVVGCGMPVFAVLFGSILGTLANGDPDFVRSETNKYCLYFVLGGLITMVSVFTQMYLLGIAGEKMTERVRSRLFKAMIYQEIGFFDKKTNGVGALCAKLSSDASNIQGVSIAN	multidrug resistance protein homolog 49-like [Diabrotica virgifera virgifera]		98.98	196	2	0	617	812	1	196	2e-106	384	0.156051	0.984925
Dvv_ABCA_T49125_c1_seq2	MSLLQLEVVVWKNYIIRKRHWFLTIIESFLPVCLFLLIAYGRSQITGLNKIEVPNPTYGRIDGINYNIDVAGTYILYTPYNEYYTNITTKMLTKLGMPSDHIQRFGSENELLGYYYKNPNYTTVAIIFDDKNPKHFNYKIRYHKNYYQPEFLVTDRMYQRVYGYSPGSEYVYRDEDFLKIQLALDMSFLEENLRSSNIEDTYSIQIQEFPYPPHKVDSAITTLFLEFLPLITLFSFIFLCPAVLKRVVEEKHSGTKELMKMVGMKSWMLWFGWFIYAMIPMFFAVSVISIFMKVPMFGSDSPLVEFANGGILFVFLILYCMAAVAFCFAISSFFSRPTIALVAGILVWILSFFIPKYACGLDEANKLSWLSNVLLNLLPNMSLHYGYSIISVFEEREVG…	1643		XP_028153387.1	400	LOC114346850	XM_028297586.1	NW_021046814.1	2241	25171	+	MLNVYMMLIVDIVIYTLFTFYMDGVNPGKYGVRKSILFPLQNFMKCCRKPSITTVPVDSETVPLEKVEAGHNLAKGIQINHLHKRYKQKQAVNNLNLDIYKNQITVLLGHNGAGKSTTMSIITGLIPATSGSVTINGLDINTDMDEIRKSLGLCPQHNLLFTDLTVKEHLLFFAKLKGKSTKEANIEAKSLLAKLNMPDKEHSMAHTLSGGMQRKLCLAMALIGDSKVLILDEPSSGMDPQSRRELWDLLLQWRGEKTILITTHFMEEADALGDWIAIMSDGSLNCYGTPMFLKKKYDTGYHLNLMIEEDADIDAISRRVKHFMPDAHLTSNNGNNLVFVLPYQNTNMTGLLGDLEKNRSELHLSNISITITTLEDVFLKTRQEIEHSSDDTSSVATQGN	ATP-binding cassette sub-family A member 3-like [Diabrotica virgifera virgifera]		98.99	398	4	0	418	815	1	398	0	788	0.24224	0.995
Dvv_ABCC_D5345	MNKNKLSDNRQEHPIQNSNFLSRIIFLYTLPIFWKTHKRGTFEEDELYEVLKKCKAEEAGNEVEKCIKDDVKNHGYLSLFRILCKCYGLKYFLLGMIQVIVRSIVIITIPLTLSKVIKYFQPGQDELSRSSAIYCAILLVLLNFLSVTYLHNYLLVLSELGIKVRTAFCSAIFRKSLRLTQKSLLEVSSGKIVTLMTKDVAAIENFIFYFNDVWVGIVQAIIVFYLIFNKMGVGSLIGIGFFLLVIPAQVLLGKLISKLRLESSKKTDERLQTTKEMLSGISTIKMNVWEFEFEHKINQTRKKEMKAILKIFLAKTTVLLIGSLTSKIAYYLLLTTFILLGNTISAELVYYITTLFLRIRHALNVAIPIGVTVTADMSAAMKRIQQMMTAEEVIVNDEI…	1257		XP_028137543.1	299	LOC114332035	XM_028281742.1	NW_021039239.1	334487	381174	-	MDFKNEELLAAIKNRSFLNISKLPSHTQAVERCIKIVTEASSKVCGHSARDGFIRVRLEARQNLPTFENKSQYVTAKKIYNITFKGGRRVQLDMQPPPRANDLKIGDKGANLSKGQKSRINLARALYRNADIYLIDDCLSSLDVNVQRHVFQKCIREFLSDKICIFVTQNLQYTNENDKIIVLNEGKTFVSQNLSEEDDQDIKTILKKEQQLKNLIEVNNNADEVNNDETTEESSLLKKLNIGRNNMYQENKKSGKVDFYTYRKYGNYGGGILVIAIVLVFFIGSQFSKSYTEKILSNW	ABC transporter C family member 6-like [Diabrotica virgifera virgifera]		99	200	2	0	517	716	100	299	3e-109	394	0.159109	0.668896
Dvv_ABCA_C266167_7.0	MAYGGKSLFFSQLKAMLKRNLLLKKRQKLKTIGEILFPIYFLALLVVIELVLPDPNLPEISTPRGEEYLFKSFDNGESHKIAYAPNTTTNINFVNNVTETWKKMSNSKSSLEWVPYSAEDKVQEAYDQDHKFAPMAVIFKSDVPYVHTSLSYQIRTNPYYISTPSSNDIGWDKQSCRGGTNPNSNMEDGSTCPANTYYFSGFLALQTLLDYTRIQLDNPTQDNIPYISLEIFPKAATTVGDFANMIRIIIPIYMVLALSQFVTYLIILIVGEKEKKIKEGMKLMGLMDKVFWLSWLIIYACFVILLATICVLLLFAFKVFVHVNLLLIFILMVLYGISLIMFAFMLTPFFDKARTAGVLSSFILVLIIVLYFVEQIVSGKHPQYLWALSLLSPAGFASA…	1640		XP_028151794.1	242	LOC114345173	XM_028295993.1	NW_021044274.1	20974	32179	+	LDNPTQDNIPYISLEIFPKAATTVGDFADMIRIIIPIYMVLALSQFVTYLIILIVGEKEKKIKEGMKLMGLMDKVFWLSWLIIYACFVILLATICVLLLFAFKVFVHVNLLLIFILMVLYGISLIMFAFMLTPFFDKARTAGVLSSFILVLIIVLYFVEQIVSGKHPQYLWALSLLSPAGFASALDKVAISDIQGKGLDFSNMWDNHGSGVPFGGSLVMIMVDIVLYAIIGWYLDNVIPSRY	ATP-binding cassette sub-family A member 5-like, partial [Diabrotica virgifera virgifera]		99.17	242	2	0	216	457	1	242	7e-133	473	0.147561	1
Dvv_ABCC_T5168+F162+B162:B162:V171	MANLTELTTLPTTVTELPKLTSNSSQQNATIEEDAYAALSSFCGSPFWDTNLTWNTNDPEFTPCFEKTVLVWIPCIFLWVFAGLEVFYIFNSKRRNIPWNWLNLSKLAITATLIVLTISDIVNSFKTAGNRGSEVNDVDIYSPLIKILTFALTGVFIFYNRKHGLQTSGLLFLFWFFVVLCAIPQFRTEIRRSQRNEILPDYYYFYTSYLIYFPLVVLMFLLNCFADKAPLERKYPQSQNPSPEESASFLSRLLFAWFDPLAWKGFRKPLETKDLWDINVEDSSRELVPVFEKYWSQTLKKAESTSPTQVAHAKFKSDSASVDFVNNKKKKQASILPALFKCFGPIYFFGALLKLIQDLLTFVSPQILGFLISYTRFNQEMWKGYLYAVLLFITATIQT…	1555		XP_028148153.1	944	LOC114341547	XM_028292352.1	NW_021041725.1	56978	160825	+	MLPMMLSNLVQTWVSVKRINKFMNAEELDPDNVLHEPSEEPLTIENGTFSWGEGPILKDININIKKKTLTAIVGTVGSGKSSLISAFLGEMDKLSGRVNSYGKVAYVSQQAWIQNATLRDNILFGKPYDKTLYDAVVEACALNPDLEMLPAGDQTEIGEKGINLSGGQKQRVSVARAVYSNADIYFLDDPLSAVDSHVGKHIFEKVIGPHGLLKSKTKILVTHGITYLPQTEKIIVLKDGRISETGTYQELLDRKGAFAEFLLQHITEEAETEAGSKVKSNELDELKDQLADTPLSQEVARQLVRHRSRVSESQSETGSDHIGNGSIQRLNSVDKSNHKLSIDDGKKGPKKGEKLIETEKAETGNVSWAVYKHYLKSIGLVFMLATLIFNLVYQGFSVG…	multidrug resistance-associated protein 1 isoform X8 [Diabrotica virgifera virgifera]		99.26	944	0	1	619	1555	1	944	0	1835	0.607074	0.992585
Dvv_ABCB_D21313+T40801_c0_seq1	MGNKKNENDLKCEKNKTNEISYLRLFQYCTTLDIIFMSIGAICAALSGIVQPYSMTLFGDVTGAIVTYASNYNESLSEPEKTLLADELINAVWLFGMKSVGVGIGVILTTYISTVLFIYSASRQIFKIRKAFLEKTLNQDIAWFDQNRTGDFASTFTQNISKLEEGIGEKIGTFLFFESTFVAGCVLGLVKGWKLALVCMVSLPLSTTIMTIISWISTKFSAQEMESYGEAGTIAEEVFTAIKTVVAFDGQDKEIERYNKHLVDAKKNNLKRSFFTAVSNGCLWFFVYACYALSFWYGVTLILNDRHLPEHEQVYTPANMVSVFFSTLIATWNFGLGAPLLETFGTAKGAAQKIFFVLDSKPVIRKFANSGIVINDAALEVTFEDVHFSYPSRSDVKIL…	1246		XP_028151226.1	153	LOC114344597	XM_028295425.1	NW_021043771.1	19362	54719	+	MLEASAKLAVEAIGNIRTVVSLGCEKVFMEQYIKELLPYQKMARKKSHYRGIIVGLARSLMLFAYVAGIRYGINLIISGDCPYGTIFIVCEVMIVGTWSVGNALSLSPNFQKGLVAASRIITLLERQPVVQNMPDALNFLWINMLMDRTSIDV	multidrug resistance protein homolog 49-like [Diabrotica virgifera virgifera]		99.29	141	1	0	856	996	1	141	3e-74	277	0.113162	0.921569
Dvv_ABCA_C266167_7.0	MAYGGKSLFFSQLKAMLKRNLLLKKRQKLKTIGEILFPIYFLALLVVIELVLPDPNLPEISTPRGEEYLFKSFDNGESHKIAYAPNTTTNINFVNNVTETWKKMSNSKSSLEWVPYSAEDKVQEAYDQDHKFAPMAVIFKSDVPYVHTSLSYQIRTNPYYISTPSSNDIGWDKQSCRGGTNPNSNMEDGSTCPANTYYFSGFLALQTLLDYTRIQLDNPTQDNIPYISLEIFPKAATTVGDFANMIRIIIPIYMVLALSQFVTYLIILIVGEKEKKIKEGMKLMGLMDKVFWLSWLIIYACFVILLATICVLLLFAFKVFVHVNLLLIFILMVLYGISLIMFAFMLTPFFDKARTAGVLSSFILVLIIVLYFVEQIVSGKHPQYLWALSLLSPAGFASA…	1640		XP_028151793.1	164	LOC114345172	XM_028295992.1	NW_021044274.1	54886	65626	-	MAYGGKSLFFSQLKAMLKRNLLLKKRQKLKTIGEILFPIYFLALLVVIELVLPDPNLPEISTPRGEEYLFKSFDNGESHKIAYAPNTTTNINFVNNVTETWKKMSNSKSSLEWVPYSAEDKVQEAYDQDHKFAPMAVIFKSDVPYVHTSLRYLFLEYSLALQFI	uncharacterized protein LOC114345172 [Diabrotica virgifera virgifera]		99.34	152	1	0	1	152	1	152	1e-82	305	0.0926829	0.926829
Dvv_ABCA_T50718_c0_seq1	MGEKLDKFLLLMWKNWLLQYRKPIQTIIEIVAPVLFSFLLVYIRSLSDPTYEHERIYKPFCAFEGNFNLSLPLFCNDPDAVQAGPSLFSSMQTGDSNFSLTILYTAPEDKYYDDVIGFFKLIPKVNTQRVISSGELERISLAGNSSYYGIEFGGDRDNVEVNIRFPGETVYQLDSIGRQNWRTNLVYPVFQSSGPRSPDNATGSAPNYFAEGFLAVQHFVTTALLLADKGITHEDPQEIFNFLMDKSNPFPLIKMQRFPFASWFSDQLLTALTSMLGMIVMLSFVYTCINTVKSITTEKEKQLKESMKIMGLPNWLHWLAWFVKCFIFVIISVALMVVLLKVRWYSNTEFTVFTYADPFVLFVFLLLYCCSMITFCFALSVFFSKANTAATMAGLAWFI…	1707		XP_028148006.1	1243	LOC114341405	XM_028292205.1	NW_021041665.1	53044	159307	-	MGEKLDKFLLLMWKNWLLQYRKPIQTIIEIVAPVLFSFLLVYIRSLSDPTYEHERIYKPFCAFEGNFNLSLPLFCNDPDAVQAGPSLFSNMQAGDSNFSLTILYTAPEDKYYDDVIGFFKLIPKVNTQRVISSGELERISLAGNSSYYGIEFGGDRDNVEVNIRFPGETVYQLDSIGRQNWRTNLVYPVFQSSGPRSPDNATGSAPNYFAEGFLAVQHFVTTALLLADKGITHDDPQGMFNFLMDASNPFPLIQMQRFPFASWFSDQLLTALTSMLGMIVMLSFVYTCINTVKSITTEKEKQLKESMKIMGLPNWLHWLAWFVKCFIFVIISVALMVVLLKVRWYSNTEFTVFTYADPFVLFVFLLLYCCSMITFCFALSVFFSKANTAATMAGLAWFI…	ATP-binding cassette sub-family A member 3-like [Diabrotica virgifera virgifera]		99.35	1238	8	0	1	1238	1	1238	0	2477	0.725249	0.995977
Dvv_ABCC_T48300_c0_seq1+D21892	MDHCQRERRKPNPRETANIFSFLTFAYVGGLFRKAGKADLTEEDIFEVITNCKSKTCGDYLEQEWMNEKKLEKHPSLVRVLWNCYGLKYLLLGFIDFVVSTARSIMTPYFISHLVGYFSPGQTTYTREDGYFYGYSYLIYICLDTVYNHQYLLWVQTLGMEMRTAFASLLYRKALRLSPVAVAETSLGNIVTLITRDVQSFVAVIFTINDLWIAITQTVIICYMLYSKIGVASFVGIGVLLSSIPLQILITTFIAKCRLAGCKKTDERLQLTQEILTTIKIIKMYTWENFFSRKVSQARKVEMKKLTLAFYLKRVLILNGIiFTNLGFFMVILATIWTGVSTDTTVIFFVLSNFRYLRGWLGGAVPFGLGLGSEFVASFKRISKALNAEELNKDQHSEQ…	1257		XP_028155747.1	1266	LOC114349539	XM_028299946.1	NW_021038596.1	1513618	1603081	+	MDHCQRERRKPNPRETANIFSFLTFAYVGGLFRKAGKADLTEEDIFEVITNCKSKTCGDYLEQEWINEKKLEKHPSLVRVLWNCYGLKYLLLGFIDFVVSTARSIMTPYFISHLVGYFSPGQTTYTREDGYFYGYSYLIYICLDTVYNHQYLLWVQTLGMEMRTAFASLLYRKALRLSPVAVAETSLGNIVTLITRDVQSFVAVIFTINDLWIAITQTVIICYMLYSKIGVASFVGIGVLLSSIPLQILITTFIAKCRLAGCKKTDERLQLTQEILTTIKIIKMYTWENFFSRKVSQARKVEMKKLTLAFYLKRVLILNGIIFTNLGFFMVILATIWTGVSTDTTVIFFVLSNFRYLRGWLGGAVPFGLGLGSEFVASFKRISKALNAEELNKDQHSEQ…	probable multidrug resistance-associated protein lethal(2)03659 [Diabrotica virgifera virgifera]		99.36	1257	8	0	1	1257	1	1257	0	2471	1	0.992891
Dvv_ABCA_T49125_c1_seq2	MSLLQLEVVVWKNYIIRKRHWFLTIIESFLPVCLFLLIAYGRSQITGLNKIEVPNPTYGRIDGINYNIDVAGTYILYTPYNEYYTNITTKMLTKLGMPSDHIQRFGSENELLGYYYKNPNYTTVAIIFDDKNPKHFNYKIRYHKNYYQPEFLVTDRMYQRVYGYSPGSEYVYRDEDFLKIQLALDMSFLEENLRSSNIEDTYSIQIQEFPYPPHKVDSAITTLFLEFLPLITLFSFIFLCPAVLKRVVEEKHSGTKELMKMVGMKSWMLWFGWFIYAMIPMFFAVSVISIFMKVPMFGSDSPLVEFANGGILFVFLILYCMAAVAFCFAISSFFSRPTIALVAGILVWILSFFIPKYACGLDEANKLSWLSNVLLNLLPNMSLHYGYSIISVFEEREVG…	1643		XP_028146968.1	649	LOC114340433	XM_028291167.1	NW_021041224.1	128206	194888	+	MSLLQLEVVVWKNYIIRKRHWFLTIIESFLPVCLFLLIAYGRSQITGLNKIEVPNPTYGRIDGINYNIDVAGTYILYTPYNEYYTNITTKMLTKLGMPSDHIQRFGSENELLGYYYKNPNYTTVAIIFDDKNPKHFNYKIRYHKNYYQPEFLVTDRMYQRVYGYSPGSEYVYRDEDFLKIQLALDMSFLEENLRSSNIEDTYSIQIQEFPYPPHKVDSAITTLFLEFLPLITLFSFIFLCPAVLKRVVEEKHSGTKELMKMVGMKSWMLWFGWFIYAMIPMFFAVSVISIFMKVPMFGSDSPLVEFANGGILFVFLILYCMAAVAFCFAISSFFSRPTIALVAGILIWILSFFIPKYACGLDEANKLSWLSNVLLNLLPNMSLHYGYSIISVFEEREVG…	ATP-binding cassette sub-family A member 3-like [Diabrotica virgifera virgifera]		99.38	648	4	0	1	648	1	648	0	1303	0.3944	0.998459
Dvv_ABCA_T50718_c0_seq1	MGEKLDKFLLLMWKNWLLQYRKPIQTIIEIVAPVLFSFLLVYIRSLSDPTYEHERIYKPFCAFEGNFNLSLPLFCNDPDAVQAGPSLFSSMQTGDSNFSLTILYTAPEDKYYDDVIGFFKLIPKVNTQRVISSGELERISLAGNSSYYGIEFGGDRDNVEVNIRFPGETVYQLDSIGRQNWRTNLVYPVFQSSGPRSPDNATGSAPNYFAEGFLAVQHFVTTALLLADKGITHEDPQEIFNFLMDKSNPFPLIKMQRFPFASWFSDQLLTALTSMLGMIVMLSFVYTCINTVKSITTEKEKQLKESMKIMGLPNWLHWLAWFVKCFIFVIISVALMVVLLKVRWYSNTEFTVFTYADPFVLFVFLLLYCCSMITFCFALSVFFSKANTAATMAGLAWFI…	1707		XP_028151925.1	163	LOC114345303	XM_028296124.1	NW_021044411.1	1125	61089	+	MGEKLDKFLLLMWKNWLLQYRKPIQTIIEIVAPVLFSFLLVYIRSLSDPTYEHERIYKPFCAFEGNFNLSLPLFCNDPDAVQAGPSLFSSMQTGDSNFSLTILYTAPEDKYYDDVIGFFKLIPRVNTQRVISSGELERISLAGNSSYYGIEFGGDRDNVEVNI	uncharacterized protein LOC114345303, partial [Diabrotica virgifera virgifera]		99.39	163	1	0	1	163	1	163	1e-90	332	0.0954892	1
Dvv_ABCE_D2830	MSKRKGMEESDKLTRIAIVNADKCKPKRCRQECKKSCPVVRLGKLCIEVVPNSKIATISEELCIGCGICVKKCPFEAIAIINLPSNLQKETTHRYGKNSFKLHRLPIPRPGEVLGLVGTNGIGKSTALKILAGKQKPNLGRYMDPPDWTEILSHFRGSELQNYFTKILEDDLKALIKPQYVDQIPKAVKGTVGQLLDRKNELDNMNQICGMLDLLHIKEREIAALSGGELQRFACAMVCIQNGDIFMFDEPSSYLDVKQRLNAARTIRSLIDPSKFIIVVEHDLSVLDYLSDFICCLYGVPGAYGVVTMPFSVREGINIFLDGFVPTENLRFRDESLVFKVAESATEEEIKRMNHYEYPTMTKTMGSFELKVAQGQFSDSEILVLLGENGTGKTTFIRM…	608		XP_028129515.1	517	LOC114325612	XM_028273714.1	NW_021038663.1	557081	612202	+	MSKRKGMEESDKLTRIAIVNADKCKPKRCRQECKKSCPVVRLGKLCIEVVPNSKIATISEELCIGCGICVKKCPFEAIAIINLPSNLQKETTHRYGKNSFKLHRLPIPRPGEVLGLVGTNGIGKSTALKILAGKQKPNLGRYMDPPDWTEILSHFRGSELQNYFTKILEDDLKALIKPQYVDQIPKAVKGTVGQLLDRKNELDNMNQICGMLDLLHIKEREIAALSGGELQRFACAMVCIQNGDIFMFDEPSSYLDVKQRLNAARTIRSLIDPSNSRFIIVVEHDLSVLDYLSDFICCLYGVPGAYGVVTMPFSVREGINIFLDGFVPTENLRFRDESLVFKVAESATEEEIKRMNHYEYPTMTKTMGSFELKVAQGQFSDSEILVLLGENGTGKTTFI…	ATP-binding cassette sub-family E member 1 isoform X1 [Diabrotica virgifera virgifera]		99.42	517	1	1	1	515	1	517	0	1024	0.850329	0.996132
Dvv_ABCG_DvvSt	MLDVEETPLNLFQSHGSSGSYNEFDIYASASLAKKRQRTYSRWSPIEEGVTLVWENLSVYSSTTKNGQMQHKQIINGVTGAVKAGSLVAIMGSSGAGKSTLMTALGYRTEGSILTEGNILINGRQIGDYMKYLSGFMHQEDMLLSYLTVREHMNIMANLKLDRRLSGNDKKQLIYDILRQLGLMKCIDLKIGGIDQAKSLSGGEKKRLAFATELLTDPPLLFCDEPTTGLDSYSAQKLVVIMNQMAITGKTILCTIHQPSSDIFAMFSQLILVADGRIAYMGSTNNALDFFERMGYVCPTSYNPADFYIKTLSTTPGYEDNCRQTVKRICDQFAVSDEAKEVEIVVQYELHMGRVATQRKFELRQNFKEIRWLSKLFWLTYRWILEIYRNPSLEAMKIA…	650		XP_028131580.1	574	LOC114327235	XM_028275779.1	NW_021038762.1	891751	985398	-	MLDVEETPLNLFQSHGSSGSYNEFDIYASASLAKKRQRTYSRWSPIEEGVTLVWENLSVYSSTTKNGQMQHKQIINGVTGAVKAGSLVAIMGSSGAGKSTLMTALGYRTEGSILTEGNILINGRQIGDYMKYLSGFMHQEDMLLSYLTVREHMNIMANLKLDRRLSGNDKKQLIYDILRQLGLMKCIDLKIGGIDQAKSLSGGEKKRLAFATELLTDPPLLFCDEPTTGLDSYSAQKLVVIMNQMAITGKTILCTIHQPSSDIFAMFSQLILVADGRIAYMGSTNNALDFFERMGYVCPTSYNPADFYIKTLSTTPGYEDNCRQTVKRICDQFAVSDEAKEVEIVVQYELHMGRVATQRKFELRQNFKEIRWLSKLFWLTYRWILEIYRNPSLEAMKIA…	protein scarlet isoform X2 [Diabrotica virgifera virgifera]		99.42	173	1	0	478	650	402	574	2e-98	357	0.266154	0.301394
Dvv_ABCG_DvvSt	MLDVEETPLNLFQSHGSSGSYNEFDIYASASLAKKRQRTYSRWSPIEEGVTLVWENLSVYSSTTKNGQMQHKQIINGVTGAVKAGSLVAIMGSSGAGKSTLMTALGYRTEGSILTEGNILINGRQIGDYMKYLSGFMHQEDMLLSYLTVREHMNIMANLKLDRRLSGNDKKQLIYDILRQLGLMKCIDLKIGGIDQAKSLSGGEKKRLAFATELLTDPPLLFCDEPTTGLDSYSAQKLVVIMNQMAITGKTILCTIHQPSSDIFAMFSQLILVADGRIAYMGSTNNALDFFERMGYVCPTSYNPADFYIKTLSTTPGYEDNCRQTVKRICDQFAVSDEAKEVEIVVQYELHMGRVATQRKFELRQNFKEIRWLSKLFWLTYRWILEIYRNPSLEAMKIA…	650		XP_028131580.1	574	LOC114327235	XM_028275779.1	NW_021038762.1	891751	985398	-	MLDVEETPLNLFQSHGSSGSYNEFDIYASASLAKKRQRTYSRWSPIEEGVTLVWENLSVYSSTTKNGQMQHKQIINGVTGAVKAGSLVAIMGSSGAGKSTLMTALGYRTEGSILTEGNILINGRQIGDYMKYLSGFMHQEDMLLSYLTVREHMNIMANLKLDRRLSGNDKKQLIYDILRQLGLMKCIDLKIGGIDQAKSLSGGEKKRLAFATELLTDPPLLFCDEPTTGLDSYSAQKLVVIMNQMAITGKTILCTIHQPSSDIFAMFSQLILVADGRIAYMGSTNNALDFFERMGYVCPTSYNPADFYIKTLSTTPGYEDNCRQTVKRICDQFAVSDEAKEVEIVVQYELHMGRVATQRKFELRQNFKEIRWLSKLFWLTYRWILEIYRNPSLEAMKIA…	protein scarlet isoform X2 [Diabrotica virgifera virgifera]		99.51	408	2	0	1	408	1	408	0	809	0.627692	0.710801
Dvv_ABCG_D10897	MEAVLHESTFVGQSKDAAAVVKSNGVNGDSVNFSVKVNLNQEKTLICDDGTNGKMCQNTVDLEFQNISFRATQGNIFTKRTTKEILHQVGGRFQPGQLIAIMGPSGAGKSTLLDVLSGYRIRGVTGSVYVNGQPRSLKEFRKTSCYITQDDRLQPLLTVDENMWVAADLKLPSSVSNSNKRSIINNILKTLNLENTKKVRAAGLSGGQKKRLSIALELVNNPMVMFLDEPTTGLDSSSCSTCITLLKKLTMQGKTIICTIHQPSATLFAMFDQVYVVGNGYCLYQGSTNKLVPFLQDCGFPCPQYHNPADYVIELACIEHGPEKPEYMRERIQNGQSYQYFNEPEKMKSTICNYPGPKPIKRVvSSDaSSFPTSQFHQLGVLMRRGFIKAYRDKMLTYL…	651		XP_028133293.1	705	LOC114328603	XM_028277492.1	NW_021038867.1	634953	819633	-	MNFNRGPNFKRCIKCPSADKQYSVHTQIRIDRQSQSSRVLTGSVADSPRISIRTMEAVLHESTFVGQSKDAAAVVKSNGVNGDSVNFSVKVNLNQEKTLICDDGTNGKMCQNTVDLEFQNISFRATQGNIFTKRTTKEILHQVGGRFQPGQLIAIMGPSGAGKSTLLDVLSGYRIRGVTGSVYVNGQPRSLKEFRKTSCYITQDDRLQPLLTVDENMWVAADLKLPSSVSNSNKRSIINNILKTLNLENTKKVRAAGLSGGQKKRLSIALELVNNPMVMFLDEPTTGLDSSSCSTCITLLKKLTMQGKTIICTIHQPSATLFAMFDQVYVVGNGYCLYQGSTNKLVPFLQDCGFPCPQYHNPADYVIELACIEHGPEKPEYMRDIIQNGQSYQYFNEPE…	ATP-binding cassette sub-family G member 4-like [Diabrotica virgifera virgifera]		99.54	651	3	0	1	651	55	705	0	1301	1	0.923404
Dvv_ABCC_D12562+D20321	MEEIHSKAKAKKKNPLDTANIFSSIFFFWLLPFFVKGYKKDLTEDDMYEHRNCHESGKLGDQLQVKWNKQLRKKKPSLIKACASSFVLDLLGINCLVVIAEVVRISQPFLIAELLKVYESKQLDEERSEIYLYASLIVLTSFVAANMGHNFNLRLMQLGMQMRVASCSLIYRKALKLSKSALAETTIGQMVNLLSNDVSRFDLAVYFFHNIYIGPIEILIVMYLLYVNVGGAALAGAIVLLLFIPFQSWLGKKTSQFRLQTANRTDERVRLMNEIIAGIQVIKMYTWEQPFAKLVEFSRKKEMKYIRYTSVIRSVLMSCIIMLHRSAIAASILVYVFTGNALTASYAYTVTSYYRLLYTVTNFLPTAISQAAELYVSSRRIQTFLLYDEVEDENYIALD…	1319		XP_028136155.1	1319	LOC114330915	XM_028280354.1	NW_021039098.1	216467	449081	+	MEEIHSKAKAKKKNPLDTANIFSSIFFFWLLPFFVKGYKKDLTEDDMYEHRNCHESGKLGDQLQVKWNKQLRKKKPSLIKACASSFVLDLLGINCLVVIAEVVRISQPFLIAELLKVYESKQLDEERSEIYLYASLIVLTSFVAANMGHNFNLRLMQLGMQMRVASCSLIYRKALKLSKSALAETTIGQMVNLLSNDVSRFDLAVYFFHNIYIGPIEILIVMYLLYVNVGGAALAGAIVLLLFIPFQSWLGKKTSQFRLQTANRTDERVRLMNEIIAGIQVIKMYTWEQPFAKLVEFSRKKEMKYIRYTSVIRSVLMSCIIMLHRSAIAASILVYVFTGNALTASYAYTVTSYYRLLYTVTNFLPTAISQAAELYVSSRRIQTFLLYDEVEDENYIALD…	multidrug resistance-associated protein 4-like [Diabrotica virgifera virgifera]		99.55	1319	6	0	1	1319	1	1319	0	2575	1	1
Dvv_ABCC_D12562+D20321	MEEIHSKAKAKKKNPLDTANIFSSIFFFWLLPFFVKGYKKDLTEDDMYEHRNCHESGKLGDQLQVKWNKQLRKKKPSLIKACASSFVLDLLGINCLVVIAEVVRISQPFLIAELLKVYESKQLDEERSEIYLYASLIVLTSFVAANMGHNFNLRLMQLGMQMRVASCSLIYRKALKLSKSALAETTIGQMVNLLSNDVSRFDLAVYFFHNIYIGPIEILIVMYLLYVNVGGAALAGAIVLLLFIPFQSWLGKKTSQFRLQTANRTDERVRLMNEIIAGIQVIKMYTWEQPFAKLVEFSRKKEMKYIRYTSVIRSVLMSCIIMLHRSAIAASILVYVFTGNALTASYAYTVTSYYRLLYTVTNFLPTAISQAAELYVSSRRIQTFLLYDEVEDENYIALD…	1319		XP_028136154.1	1319	LOC114330915	XM_028280353.1	NW_021039098.1	235008	449081	+	MEEIHSKAKAKKKNPLDTANIFSSIFFFWLLPFFVKGYKKDLTEDDMYEHRNCHESGKLGDQLQVKWNKQLRKKKPSLIKACASSFVLDLLGINCLVVIAEVVRISQPFLIAELLKVYESKQLDEERSEIYLYASLIVLTSFVAANMGHNFNLRLMQLGMQMRVASCSLIYRKALKLSKSALAETTIGQMVNLLSNDVSRFDLAVYFFHNIYIGPIEILIVMYLLYVNVGGAALAGAIVLLLFIPFQSWLGKKTSQFRLQTANRTDERVRLMNEIIAGIQVIKMYTWEQPFAKLVEFSRKKEMKYIRYTSVIRSVLMSCIIMLHRSAIAASILVYVFTGNALTASYAYTVTSYYRLLYTVTNFLPTAISQAAELYVSSRRIQTFLLYDEVEDENYIALD…	multidrug resistance-associated protein 4-like [Diabrotica virgifera virgifera]		99.55	1319	6	0	1	1319	1	1319	0	2575	1	1
Dvv_ABCB_D17742	MTEEKKHSXKDKEKIGIDAQFVNSEEPKEKIKNVSFPQMFRYASTYDKFLMVVGLISATGTGVLQPLNTILFGSLTGDIIAYATSIQINLPADQKKIAEDNFFDGIRYFALMNSLIGIGMFVFSYLATVTFNYSAMRQIFKIRSAYLKSILNQDVGWYDINQTGDFASRMSDDLFKFEDGIGEKVPVFWSFQVVFLTSLIIALVKGWELALICLTSLPATLITIGIVGLLTTKLAKNELEAYGAAGXIAEEALSLIRTITAFGGQKKEVDRYNKNLVEAKNNNIKRSMFSALGFGLLWFMIYASYALAFWYGVKLVLRDRTATNQIYTPSNMVTVFFSVMTGSMNFGIASPYIEAFGISKAAASKIFSVIDHKPTINLSKGNGKTLNVLIGNIQFKDVA…	1256		XP_028151008.1	1257	LOC114344372	XM_028295207.1	NW_021043569.1	454	88522	+	MTEEKKHSTKDKEKIGIDAQFVNSEEPKEKIKNVSFPQMFRYASTYDKFLMVVGLISATGTGVLQPLNTILFGSLTGDIIAYATSIQINLPADQKKIAEDNFFDGIRYFALMNSLIGVGMFVFSYLATVTFNYSAMRQIFKIRSAYLKSILNQDVGWYDINQTGDFASRMSDDLFKFEDGIGEKVPVFWSFQVVFLTSLIIALVKGWELALICLTSLPATLITIGIVGLLTTKLAKNELEAYGAAGSIAEEALSLIRTITAFGGQKKEVDRYNKNLVEAKNNNIRRSMFSALGFGLLWFMIYASYALAFWYGVKLVLRDRTATNQIYTPSNMVTVFFSVMTGSMNFGIASPYIEAFGISKAAASKKIFSVIDHKPTINLSKGNGKTLNVLIGNIQFKDV…	LOW QUALITY PROTEIN: multidrug resistance protein 1-like [Diabrotica virgifera virgifera]		99.6	1257	4	1	1	1256	1	1257	0	2425	1	0.999204
Dvv_ABCC_T48952_c0_seq2+T48952_c0_seq1	MDSSKRNAKETNPRTKASIFRLLTFFYNYPLFKKARKKGLDDSDIYEIPKWLASEQLGNNLEDAWMRQRKKKGEDASLVRCLISCFGMQYLILGLIQLVVKTVLVFIQPRALSKVVAYYAPNQTDVTTKDLYIYASLVVGLNVFSVIYNHNYQQFTTEVGIRVRTSVAALVYRKAVKLGPNAWNHVTVGKIVTLITKDVFAFEMALIFVNDMWIGVIQTIIITGVIFNRIQWSVFGGIGFYMLTIPLQLFVGKVVSSKRVQSAKRTDERLQLTTETIRNIKTIKMYTWENFFTTKLNELRKLELQNLSPVFYLKSLVLIVGSTATSLSFFFMIMTYIWSGHFTDAETVYFIQTCYQSLKSFITVSIPIGIAQCSDLRASLKRLSHFLKLEEVVDRRSQT…	1251		XP_028131534.1	1255	LOC114327199	XM_028275733.1	NW_021038760.1	457110	563891	-	MDSSKRNAKETNPRTKASIFRLLTFFYNYPLFKKARKKGLDDSDIYEIPKWLASEQLGNNLEDAWMRQRKKKGEDASLVRCLISCFGMQYLILGLIQLVVKTVLVFIQPRALSKVVAYYAPNQTDVTTKDLYIYASLVVGLNVFSVIYNHNYQQFTTEVGIRVRTSVAALVYRKAVKLGPNAWNHVTVGKIVTLITKDVFAFEMALIFVNDMWIGVIQTIIITGVIFNRIQWSVFGGIGFYMLTIPLQLFVGKVVSSKRVQSAKRTDERLQLTTETIRNIKTIKMYTWENFFTTKLNELRKLELQNLSPVFYLKSLVLIVGSTATSLSFFFMIMTYIWSGHFTDAETVYFIQTCYQSLKSFITVSIPIGIAQCSDLRASLKRLSHFLKLEEVVDRRSQT…	multidrug resistance-associated protein 4-like [Diabrotica virgifera virgifera]		99.6	1251	5	0	1	1251	1	1251	0	2449	1	0.996813
Dvv_ABCC_T48952_c0_seq2+T48952_c0_seq1	MDSSKRNAKETNPRTKASIFRLLTFFYNYPLFKKARKKGLDDSDIYEIPKWLASEQLGNNLEDAWMRQRKKKGEDASLVRCLISCFGMQYLILGLIQLVVKTVLVFIQPRALSKVVAYYAPNQTDVTTKDLYIYASLVVGLNVFSVIYNHNYQQFTTEVGIRVRTSVAALVYRKAVKLGPNAWNHVTVGKIVTLITKDVFAFEMALIFVNDMWIGVIQTIIITGVIFNRIQWSVFGGIGFYMLTIPLQLFVGKVVSSKRVQSAKRTDERLQLTTETIRNIKTIKMYTWENFFTTKLNELRKLELQNLSPVFYLKSLVLIVGSTATSLSFFFMIMTYIWSGHFTDAETVYFIQTCYQSLKSFITVSIPIGIAQCSDLRASLKRLSHFLKLEEVVDRRSQT…	1251		XP_028131534.1	1255	LOC114327199	XM_028275733.1	NW_021038760.1	457110	563891	-	MDSSKRNAKETNPRTKASIFRLLTFFYNYPLFKKARKKGLDDSDIYEIPKWLASEQLGNNLEDAWMRQRKKKGEDASLVRCLISCFGMQYLILGLIQLVVKTVLVFIQPRALSKVVAYYAPNQTDVTTKDLYIYASLVVGLNVFSVIYNHNYQQFTTEVGIRVRTSVAALVYRKAVKLGPNAWNHVTVGKIVTLITKDVFAFEMALIFVNDMWIGVIQTIIITGVIFNRIQWSVFGGIGFYMLTIPLQLFVGKVVSSKRVQSAKRTDERLQLTTETIRNIKTIKMYTWENFFTTKLNELRKLELQNLSPVFYLKSLVLIVGSTATSLSFFFMIMTYIWSGHFTDAETVYFIQTCYQSLKSFITVSIPIGIAQCSDLRASLKRLSHFLKLEEVVDRRSQT…	multidrug resistance-associated protein 4-like [Diabrotica virgifera virgifera]		99.6	1251	5	0	1	1251	1	1251	0	2449	1	0.996813
Dvv_ABCC_T43960_c1_seq1+D21270+T49513_c0_seq3	MEEVKVGGVPEKKLNPKDRSNFISRLFFCYLLPYFVKGYKRELTEDDMYRHRSEHDSSKLGQRLEERWIKHVAKNKNPAFWKVLMGTFFWEIFGQDILVILCEAVRMAQPFIISKLLIVYEKDPKENINEVYLYSGLIVATSFISVVLVHRFCLGLFQIGMKMRIASCSLIYRKALRLSKSALAETTIGQMVNLLSNDVGRFDTAPIHLHHLYIAPIQALIVMVFLYIVVGWTGLLGTFFLLLSIPLQSWLGKKTSQFRLKTATRTDERVRLMNEIISGIQVIKMYTWEYPFAKLVEYVRGNEIKFIRKTSVIRGILISIAMTLNDIAVAICLVTYVLTGNPLTASYAFTVTSYYRLMGSLTYFLPMAVSQGSEMWISMKRIEKFLQYDELNIENLKNS…	1081		XP_028136867.1	1317	LOC114331481	XM_028281066.1	NW_021039164.1	102769	194417	-	MEEVKVGGVPEKKLNPKDRSNFISRLFFCYLLPYFVKGYKRELTEDDMYRHRSEHDSSKLGQRLEERWIKHVAKNKNPAFWKVLMGTFFWEIFGQDILVILCEAVRMAQPFIISKLLIVYEKDPKENVNEVYLYSGLIVATSFISVVLVHRFCLGLFQIGMKMRIASCSLIYRKALRLSKSALAETTIGQMVNLLSNDVGRFDTAPIHLHHLYIAPIQALIVMVFLYIVVGWTGLLGTFFLLLSIPLQSWLGKKTSQFRLKTATRTDERVRLMNEIISGIQVIKMYTWEYPFAKLVEYVRGNEIKFIRKTSVIRGILISIAMTLNDIAVAICLVTYVLTGNPLTASYAFTVTSYYRLMGSLTYFLPMAVSQGSEMWISMKRIEKFLQYDELNIENLKNS…	probable multidrug resistance-associated protein lethal(2)03659 [Diabrotica virgifera virgifera]		99.63	1081	4	0	1	1081	1	1081	0	2141	1	0.820805
Dvv_ABCC_T43960_c1_seq1+D21270+T49513_c0_seq3	MEEVKVGGVPEKKLNPKDRSNFISRLFFCYLLPYFVKGYKRELTEDDMYRHRSEHDSSKLGQRLEERWIKHVAKNKNPAFWKVLMGTFFWEIFGQDILVILCEAVRMAQPFIISKLLIVYEKDPKENINEVYLYSGLIVATSFISVVLVHRFCLGLFQIGMKMRIASCSLIYRKALRLSKSALAETTIGQMVNLLSNDVGRFDTAPIHLHHLYIAPIQALIVMVFLYIVVGWTGLLGTFFLLLSIPLQSWLGKKTSQFRLKTATRTDERVRLMNEIISGIQVIKMYTWEYPFAKLVEYVRGNEIKFIRKTSVIRGILISIAMTLNDIAVAICLVTYVLTGNPLTASYAFTVTSYYRLMGSLTYFLPMAVSQGSEMWISMKRIEKFLQYDELNIENLKNS…	1081		XP_028136866.1	1317	LOC114331481	XM_028281065.1	NW_021039164.1	102769	185963	-	MEEVKVGGVPEKKLNPKDRSNFISRLFFCYLLPYFVKGYKRELTEDDMYRHRSEHDSSKLGQRLEERWIKHVAKNKNPAFWKVLMGTFFWEIFGQDILVILCEAVRMAQPFIISKLLIVYEKDPKENVNEVYLYSGLIVATSFISVVLVHRFCLGLFQIGMKMRIASCSLIYRKALRLSKSALAETTIGQMVNLLSNDVGRFDTAPIHLHHLYIAPIQALIVMVFLYIVVGWTGLLGTFFLLLSIPLQSWLGKKTSQFRLKTATRTDERVRLMNEIISGIQVIKMYTWEYPFAKLVEYVRGNEIKFIRKTSVIRGILISIAMTLNDIAVAICLVTYVLTGNPLTASYAFTVTSYYRLMGSLTYFLPMAVSQGSEMWISMKRIEKFLQYDELNIENLKNS…	probable multidrug resistance-associated protein lethal(2)03659 [Diabrotica virgifera virgifera]		99.63	1081	4	0	1	1081	1	1081	0	2141	1	0.820805
Dvv_ABCG_T49457_c0_seq1	MMRSRTPSQGGGSQGFEMERKYSVPSNPESRAFSGGTTSEDLHAWSIYRQNLNSDFTDSALGSTDKSPLPYGNFQLRDTTVQSILSHPRYGPKSALGSNMYTYLKFGLPRVFPPNHNGSNRSGTPQHFRRNSSTRPHNIRRSKAGSHGPRDGSSGYDSSDNETSHNYKQNRKYRSDPDFRMQNVYHAEQTSPGIPLAAMHQGDIRHSNSQWNRNKSISEANLLALGYNRSCHNSERHLIDPRRNSVADYGHHNHDVVDHSDMGHMGRPMSKTESHFSVPHSRRGPPSILRTDYLNQDDESGTTFMFPHLQAHGLGIFPSSQSCTKSRQHLLLNEISFEIRGGEIMAIMTTSEEEGTALLDIIAGFSSPALGTIFLNGHSVRAHTLKSRVAYVQNDLNLC…	940		XP_028144763.1	940	LOC114338374	XM_028288962.1	NW_021040533.1	192789	267949	-	MMRSRTPSQGGGSQGFEMERKYSVPSNPESRAFSGGTTSEDLHAWSIYRQNLNSDFTDSALGSTDKSPLPYGNFQLRDTTVQSILSHPRYGPKSALGSNMYTYLKFGLPRVFPPNHNGSNRSGTPQHFRRNSSTRPHNIRRSKAGSHGPRDGSSGYDSSDNETSHNYKQNRKYRSDPDFRMQNVYHAEQTSPGIPLAAMHQGDIRHSNSQWNRNKSISEANLLALGYNRSCHNSERHLIDPRRNSVADYGHHNHDVVDHSVMGHMGRPMSKTESHFSVPHSRRGPPSILRTDYLNQDDESGTTFMFPHLQAHGLGIFPSSQSCTKSRQHLLLNEISFEIRGGEIMAIMTTSEEEGTALLDIIAGFSSPALGTIFLNGHSVRAHTLKSRVAYVQNDLNLC…	ATP-binding cassette sub-family G member 8 [Diabrotica virgifera virgifera]		99.68	940	3	0	1	940	1	940	0	1905	1	1
Dvv_ABCC_T44708_c0_seq1	MDSSKIKKRRLNPRDSANIWSLVTFSYITDLLKRGVQKDLEEEDLYEVSKNCASKHCAEQIEKKWKKGKKDGKYPSLFLTLCKVFGWKYFLWGITQLFCELFRSIFEPNAITNLVSYFQPGQTKLSKSDAYFNAAILLFSNFLQKIYFFNYDLFLFIMGIQVRTALCSLLFRKVLKLSPAAMTKASLGNIVTLITKDVQQIRRSMFAFNDIWVFTVVISVTCYLLYARLGVLTFFAVGMHFCIIPIEFFLGKMVTKMRNETSEMTDERIQVSQEVLSATKIIKMYTWEDYFYQKINLARTREVAKMVIVFYLRMILMLLGAISTKIGFYLMIMGYIWMEQPPDASIIFFITAHYDNIVIFFGYLLPEAVGRFAELSVTIKRVNRVLIAEELDQDHQSKQ…	1256		XP_028139566.1	1004	LOC114333771	XM_028283765.1	NW_021039502.1	296803	326622	-	MVTKMRNETSEMTDERIQVSQEVLSATKIIKMYTWEDYFYQKINLARTREVAKMVIVFYLRMILMLLGAISTKIGFYLMIMGYIWMEQPPDASIIFFITAHYDNIVIFFGYLLPEAVGRFAELSVTIKRVNRVLIAEELDQDHQSKQNNVKPYVELKNITVCVGKEEVLSKISFKVDSGLTLVTGKVGSSKSTLLKAILQEYPLSSGEVVCSGTVSYASQHPWCFPSTIKQNILFGEKYNEKRYQEVLKVCALEYDLNLFEKGDETILTDNGQNLSKGQQARVNLSRAIYRQADIYLLDDCLSALDAHVHKFIFKKCIKEFLKEKICILVTQSKSTLTQADAVYVLDKGHIIGSYNPQENTEKEVNNFADTIYKTKEFLIKENGLMESMEVDRFLETEQ…	multidrug resistance-associated protein 4-like isoform X2 [Diabrotica virgifera virgifera]		99.7	1004	3	0	253	1256	1	1004	0	1956	0.799363	1
Dvv_ABCC_T44708_c0_seq1	MDSSKIKKRRLNPRDSANIWSLVTFSYITDLLKRGVQKDLEEEDLYEVSKNCASKHCAEQIEKKWKKGKKDGKYPSLFLTLCKVFGWKYFLWGITQLFCELFRSIFEPNAITNLVSYFQPGQTKLSKSDAYFNAAILLFSNFLQKIYFFNYDLFLFIMGIQVRTALCSLLFRKVLKLSPAAMTKASLGNIVTLITKDVQQIRRSMFAFNDIWVFTVVISVTCYLLYARLGVLTFFAVGMHFCIIPIEFFLGKMVTKMRNETSEMTDERIQVSQEVLSATKIIKMYTWEDYFYQKINLARTREVAKMVIVFYLRMILMLLGAISTKIGFYLMIMGYIWMEQPPDASIIFFITAHYDNIVIFFGYLLPEAVGRFAELSVTIKRVNRVLIAEELDQDHQSKQ…	1256		XP_028139565.1	1099	LOC114333771	XM_028283764.1	NW_021039502.1	296803	326758	-	MGIQVRTALCSLLFRKVLKLSPAAMTKASLGNIVTLITKDVQQIRRSMFAFNDIWVFTVVISVTCYLLYARLGVLTFFAVGMHFCIIPIEFFLGKMVTKMRNETSEMTDERIQVSQEVLSATKIIKMYTWEDYFYQKINLARTREVAKMVIVFYLRMILMLLGAISTKIGFYLMIMGYIWMEQPPDASIIFFITAHYDNIVIFFGYLLPEAVGRFAELSVTIKRVNRVLIAEELDQDHQSKQNNVKPYVELKNITVCVGKEEVLSKISFKVDSGLTLVTGKVGSSKSTLLKAILQEYPLSSGEVVCSGTVSYASQHPWCFPSTIKQNILFGEKYNEKRYQEVLKVCALEYDLNLFEKGDETILTDNGQNLSKGQQARVNLSRAIYRQADIYLLDDCLSA…	multidrug resistance-associated protein 4-like isoform X1 [Diabrotica virgifera virgifera]		99.73	1099	3	0	158	1256	1	1099	0	2140	0.875	1
Dvv_ABCD_D11014	MPTVISKFLEQGESTFKQNKSVFSGAFIAAVLCTYAYKVGYPFVDSLIHKPKDNLNNNHIVQKDLQRKNGLVKNKKLKGRLKNSIPNFNLAFILQFIKLVRIMIPSFICTETVLLSGHTTFLFLRTFLSIYVANLEGAIVKYIVMKDPQNFVKQLGKWFAVAIPATFINSMIRYLESRIALSFRTRLVDHSYKLYFKNQSYYRVTVLDGRLDNCAQRLTDDIETVANTVSHLYGQITKPCFDILLMVIALANLVKSRHSNLVIGPVIICGVVMFSALLLRFVSPRFGHLVAQEAEKKGYLRHVHGRIVSNAEEIAFYGGHQVEESQLRQAFRVLSKHLEHMFGVKLWFIMLEQFLMKYVWSGAGIIVVSLPILLAAGNRRKISNKSLLSIPDFSSKSES…	754		XP_028155727.1	754	LOC114349521	XM_028299926.1	NW_021038595.1	2128237	2177774	-	MPTVISKFLEQGESTFKQNKSVFSGAFIAAVLCTYAYKVGYPFVDSLIHKPKDNLNNNHIVQKDLQRKNGLVKNKKLKGRLKNSIPNFNLAFILQFIKLVRIMIPSFICTETVLLSGHTTFLFLRTFLSIYVANLEGAIVKYIVMKDPQNFVKQLGKWFAVAIPATFINSMIRYLESRIALSFRTRLVDHSYKLYFKNQSYYRVTVLDGRLDNCAQRLTDDIETVANTVSHLYGQITKPCFDILLMVIALANLVKSRHSNLVIGPVIICGVVMFSALLLRFVSPRFGHLVAQEAEKKGYLRHVHGRIVSNAEEIAFYGGHQVEESQLRQAFRVLSKHLEHMFGVKLWFIMLEQFLMKYVWSGAGIIVVSLPILLAAGNRRKISNKSLLSIPDFSSKSES…	ATP-binding cassette sub-family D member 2 [Diabrotica virgifera virgifera]		99.73	754	2	0	1	754	1	754	0	1494	1	1
Dvv_ABCC_T48940_c0_seq1+D21306	MVNKIMEKPKEKFNPLSKVNIFSYLTFGYVLELIKKGWKHDLNESDLYGLPKKCKSKFNGERAVKQWNKNPSLFKLLLSKFGLAYLLFCLAHVTWVEIRSIVRPYGMSKLIAYFDKKQQTISETQAFYCASLVIFIKFFSVFYTANINVFELKYLLRLKTSLQSLLYEKLLKLSSNSILETSSGNLITVMTKDIYSIETNLWVFKEFVIFFVQTTTVFYLLYSRIGVTAFVAVGMFAVALPVQGFLCKLVTKLRLTVGKHSDERLQITQEALTAIRVIKMYTWERFFIGKISKERSKELSALLKMFFVHFLIVIIGIFLSGIVFLALILTYTALGYDTNTELIFYIDSLFGELTLAMGIMIPINMSRTAELIASLKRINKVFQCQEISKIEKIYKDALI…	1223		XP_028137193.1	1223	LOC114331755	XM_028281392.1	NW_021039202.1	349583	600642	+	MVNKIMEKPKEKFNPLSKVNIFSYLTFGYVLELIKKGWKHDLNESDLYGLPKKCKSKFNGERAVKQWNKNPSLFKLLLSKFGLAYLLFCLAHVTWVEIRSIVRPYGMSKLIAYFDKKQQTISETQAFYCASLVIFIKFFSVFYTANINVFELKYLLRLKTSLQSLLYEKLLKLSSNSILETSSGNLITVMTKDIYSIETNLWVFKEFVIFFVQTTTVFYLLYSRIGVTAFVAVGMFAVALPVQGFLCKLVTKLRLTVGKHSDERLQITQEALTAIRVIKMYTWERFFIGKISKERSKELSALLKMFFVHFLIVIIGIFLSGIVFLALILTYTALGYDTNTELIFYIDSLFGELTLAMGIMIPINMSRTAELIASLKRINKVFQCQEISKIEKIYKDALI…	probable multidrug resistance-associated protein lethal(2)03659 [Diabrotica virgifera virgifera]		99.75	1223	3	0	1	1223	1	1223	0	2404	1	1
Dvv_ABCC_T48940_c0_seq1+D21306	MVNKIMEKPKEKFNPLSKVNIFSYLTFGYVLELIKKGWKHDLNESDLYGLPKKCKSKFNGERAVKQWNKNPSLFKLLLSKFGLAYLLFCLAHVTWVEIRSIVRPYGMSKLIAYFDKKQQTISETQAFYCASLVIFIKFFSVFYTANINVFELKYLLRLKTSLQSLLYEKLLKLSSNSILETSSGNLITVMTKDIYSIETNLWVFKEFVIFFVQTTTVFYLLYSRIGVTAFVAVGMFAVALPVQGFLCKLVTKLRLTVGKHSDERLQITQEALTAIRVIKMYTWERFFIGKISKERSKELSALLKMFFVHFLIVIIGIFLSGIVFLALILTYTALGYDTNTELIFYIDSLFGELTLAMGIMIPINMSRTAELIASLKRINKVFQCQEISKIEKIYKDALI…	1223		XP_028137192.1	1223	LOC114331755	XM_028281391.1	NW_021039202.1	377678	600642	+	MVNKIMEKPKEKFNPLSKVNIFSYLTFGYVLELIKKGWKHDLNESDLYGLPKKCKSKFNGERAVKQWNKNPSLFKLLLSKFGLAYLLFCLAHVTWVEIRSIVRPYGMSKLIAYFDKKQQTISETQAFYCASLVIFIKFFSVFYTANINVFELKYLLRLKTSLQSLLYEKLLKLSSNSILETSSGNLITVMTKDIYSIETNLWVFKEFVIFFVQTTTVFYLLYSRIGVTAFVAVGMFAVALPVQGFLCKLVTKLRLTVGKHSDERLQITQEALTAIRVIKMYTWERFFIGKISKERSKELSALLKMFFVHFLIVIIGIFLSGIVFLALILTYTALGYDTNTELIFYIDSLFGELTLAMGIMIPINMSRTAELIASLKRINKVFQCQEISKIEKIYKDALI…	probable multidrug resistance-associated protein lethal(2)03659 [Diabrotica virgifera virgifera]		99.75	1223	3	0	1	1223	1	1223	0	2404	1	1
Dvv_ABCC_T48940_c0_seq1+D21306	MVNKIMEKPKEKFNPLSKVNIFSYLTFGYVLELIKKGWKHDLNESDLYGLPKKCKSKFNGERAVKQWNKNPSLFKLLLSKFGLAYLLFCLAHVTWVEIRSIVRPYGMSKLIAYFDKKQQTISETQAFYCASLVIFIKFFSVFYTANINVFELKYLLRLKTSLQSLLYEKLLKLSSNSILETSSGNLITVMTKDIYSIETNLWVFKEFVIFFVQTTTVFYLLYSRIGVTAFVAVGMFAVALPVQGFLCKLVTKLRLTVGKHSDERLQITQEALTAIRVIKMYTWERFFIGKISKERSKELSALLKMFFVHFLIVIIGIFLSGIVFLALILTYTALGYDTNTELIFYIDSLFGELTLAMGIMIPINMSRTAELIASLKRINKVFQCQEISKIEKIYKDALI…	1223		XP_028137191.1	1223	LOC114331755	XM_028281390.1	NW_021039202.1	349583	600642	+	MVNKIMEKPKEKFNPLSKVNIFSYLTFGYVLELIKKGWKHDLNESDLYGLPKKCKSKFNGERAVKQWNKNPSLFKLLLSKFGLAYLLFCLAHVTWVEIRSIVRPYGMSKLIAYFDKKQQTISETQAFYCASLVIFIKFFSVFYTANINVFELKYLLRLKTSLQSLLYEKLLKLSSNSILETSSGNLITVMTKDIYSIETNLWVFKEFVIFFVQTTTVFYLLYSRIGVTAFVAVGMFAVALPVQGFLCKLVTKLRLTVGKHSDERLQITQEALTAIRVIKMYTWERFFIGKISKERSKELSALLKMFFVHFLIVIIGIFLSGIVFLALILTYTALGYDTNTELIFYIDSLFGELTLAMGIMIPINMSRTAELIASLKRINKVFQCQEISKIEKIYKDALI…	probable multidrug resistance-associated protein lethal(2)03659 [Diabrotica virgifera virgifera]		99.75	1223	3	0	1	1223	1	1223	0	2404	1	1
Dvv_ABCC_D12703	MDDGNCDELKNKGKNPQQSSNFLSNLFFCWGLKVFYKGWNKVLNEDDLYKPLEEHESHYLGDQLEAFWKLEKLEHSHPCLIRPIWKLFKKDILIHACCTFVLEFCIKLSQPLLLKKLIEYYEPNQTSVTLTEAYIYSLFIVLCSLFYVIFCHSFHLSLQHLGMKIRIACCSLIYRKSLKLSKKALVNTTIGQMINLLSNDVNRFDNLFRYWHFLWVGPLESIVVMYLIFEVAGYAGLAGFlIMLLFIPFQMVMGKLTTQFRQKTAGKTDERVLLMSEVICGIQVIKMYTWEKSFSKLIEHIRNSEIKQIRLTSYIRALHMSFSKFITRAAVFLCIITYTFTGKRLNAGYVYVISPFYNILKSAVSNDFPQAIIQTAEALVSIARIEEFLQFDEVYYEPI…	1317		XP_028129811.1	1317	LOC114325878	XM_028274010.1	NW_021038679.1	757390	908492	-	MDDGNCDELKNKGKNPQQSSNFLSNLFFCWGLKVFYKGWNKVLNEDDLYKPLEEHESHYLGDQLEAFWKLEKLEHSHPCLIRPIWKLFKKDILIHACCTFVLEFCIKLSQPLLLKKLIEYYEPNQTSVTLTEAYIYSLFIVLCSLFYVIFCHSFHLSLQHLGMKIRIACCSLIYRKSLKLSKKALVNTTIGQMINLLSNDVNRFDNLFRYWHFLWVGPLESIVVMYLIFEVAGYAGLAGFLIMLLFIPFQMVMGKLTTQFRQKTAGKTDERVLLMSEVICGIQVIKMYTWEKSFSKLIEHIRNSEIKQIRLTSYIRALHMSFSKFITRAAVFLCIITYTFTGKRLNAGYVYVISPFYNILKSAVSNDFPQAIIQTAEALVSIARIEEFLQFDEVYYEPI…	probable multidrug resistance-associated protein lethal(2)03659 [Diabrotica virgifera virgifera]		99.77	1317	3	0	1	1317	1	1317	0	2632	1	1
Dvv_ABCC_T10132_c0_seq1+D20603+T57212_c0_seq1	ISMDVSSKSLVAVVGAVGSGKSSLFQVILQELEPSEGYIEVNGKISFASQEPWLFGGTIRQNILFGQPYDKQRYEEVLMVCALQRDLTLLPYGDKTRIGERGITLSGGQRSRINLARAIYKEADIYLLDDPLSAVDTHVGKHLFEECICRFLADKCVVLVTHQLQYLKTVANIILLENGMVRASGSYEDIIKSNSIFTKLLENLEKEEEDEKNQKHVKNKLYIENQGEKEAPALIKEEKGVGKVTTYVYMNYIRAGGNLCKVVILLLAFILSQVLDTSSEYFVTIWVNIEQWVIQTYNSTTVLDKSNQSSTVIANPYDLTQDHWLTSFFTGNITVYVYATFVLLLLIVTYTRSIFFYRWGLSSSIVMHNKMFDNIIYSPMHFFNNNPSGRILNRFSKDI…	870		XP_028148671.1	999	LOC114342077	XM_028292870.1	NW_021041996.1	8047	119247	-	MSSYIKGFLMSMSLSNSRCSIALAVITYVATGNTLTSTYAYTIASYYRILGMVTMFFPQSVSQVSELLASIRRIQAFLVLDEKKMGRVNKAFLNISDLDPKGLKKETMINTGFKLHQVSAKWDKSHSEMNLEKISMDVSSKSLVAVVGAVGSGKSSLFQVILQELEPSEGYIEVNGKISFASQEPWLFGGTIRQNILFGQPYDKQRYEEVLMVCALQRDLTLLPYGDKTRIGERGITLSGGQRSRINLARAIYKEADIYLLDDPLSAVDTHVGKHLFEECICRFLADKCVVLVTHQLQYLKTVANIILLENGMVRASGSYEDIIKSNSIFTKLLENLEKEEEDENKQKHVKNKLYIENQGEKEAPALIKEEKGVGKVTTYVYMNYIRAGGNLCKVVILL…	probable multidrug resistance-associated protein lethal(2)03659, partial [Diabrotica virgifera virgifera]		99.77	866	2	0	1	866	134	999	0	1697	0.995402	0.866867
Dvv_ABCG_D23081	MELQQFASNNLRISDKILDVEFQDISFVTKEKNGYKKIIDGVSGKFHCGHLTAIMGPSGAGKTSLLNILTGYQVTGTTGTIKCNSSSRKQKGVLQYKKESCYILQDDSLPNLFTVEECMMIASKLKIANMAKKAREFLINEILTNLSLLKAKNTRCQSLSGGQKKRLSIALELVDNPPILFLDEPTTGLDSASTTQCVDLLKKLANGGRIVICTIHQPNTQTYEMFDQVYMLAKGRCVYQGPSTNTVPFLASVGLHCPQYHNPADYIMEVVSGEYGDHIDQLAVAAQDKKWQNIPTIKLSDTPAIDSKDNNIIYSDENVTLSKSPSEWKRFFILLQRSSVQLYRDWTISQLKLVLHLLVGLFLGITFQNCGRDATKVISNLGFLQVGIVYLAYTSMMPA…	603		XP_028136607.1	568	LOC114331282	XM_028280806.1	NW_021039135.1	356961	612243	-	MESQENFIVDTLQPLWVPQELAKPRCLIFSQDTILFYRVTGTTGTIKCNSSSRKQKGVLQYKKESCYILQDDSLPNLFTVEECMMIASKLKIANMAKKAREFLINEILTNLSLLKAKNTRCQSLSGGQKKRLSIALELVDNPPILFLDEPTTGLDSASTTQCVDLLKKLANGGRIVICTIHQPNTQTYEMFDQVYMLAKGRCVYQGPSTNTVPFLASVGLHCPQYHNPADYIMEVVSGEYGDHIDQLAVAAQDKKWQNIPTIKLSDTPAIDSKDNNIIYSDENVTLSKSPSEWKRFFILLQRSSVQLYRDWTISQLKLVLHLLVGLFLGITFQNCGRDATKVISNLGFLQVGIVYLAYTSMMPAVLKFPTELVILKKESFNNWYKLTTYYAAFLVFDIP…	ATP-binding cassette sub-family G member 1 isoform X4 [Diabrotica virgifera virgifera]		99.81	532	1	0	72	603	37	568	0	1068	0.882255	0.93662
Dvv_ABCG_D23081	MELQQFASNNLRISDKILDVEFQDISFVTKEKNGYKKIIDGVSGKFHCGHLTAIMGPSGAGKTSLLNILTGYQVTGTTGTIKCNSSSRKQKGVLQYKKESCYILQDDSLPNLFTVEECMMIASKLKIANMAKKAREFLINEILTNLSLLKAKNTRCQSLSGGQKKRLSIALELVDNPPILFLDEPTTGLDSASTTQCVDLLKKLANGGRIVICTIHQPNTQTYEMFDQVYMLAKGRCVYQGPSTNTVPFLASVGLHCPQYHNPADYIMEVVSGEYGDHIDQLAVAAQDKKWQNIPTIKLSDTPAIDSKDNNIIYSDENVTLSKSPSEWKRFFILLQRSSVQLYRDWTISQLKLVLHLLVGLFLGITFQNCGRDATKVISNLGFLQVGIVYLAYTSMMPA…	603		XP_028136606.1	568	LOC114331282	XM_028280805.1	NW_021039135.1	356961	612440	-	MESQENFIVDTLQPLWVPQELAKPRCLIFSQDTILFYRVTGTTGTIKCNSSSRKQKGVLQYKKESCYILQDDSLPNLFTVEECMMIASKLKIANMAKKAREFLINEILTNLSLLKAKNTRCQSLSGGQKKRLSIALELVDNPPILFLDEPTTGLDSASTTQCVDLLKKLANGGRIVICTIHQPNTQTYEMFDQVYMLAKGRCVYQGPSTNTVPFLASVGLHCPQYHNPADYIMEVVSGEYGDHIDQLAVAAQDKKWQNIPTIKLSDTPAIDSKDNNIIYSDENVTLSKSPSEWKRFFILLQRSSVQLYRDWTISQLKLVLHLLVGLFLGITFQNCGRDATKVISNLGFLQVGIVYLAYTSMMPAVLKFPTELVILKKESFNNWYKLTTYYAAFLVFDIP…	ATP-binding cassette sub-family G member 1 isoform X4 [Diabrotica virgifera virgifera]		99.81	532	1	0	72	603	37	568	0	1068	0.882255	0.93662
Dvv_ABCB_D13664+T8676_c0_seq1	AFTKLNMTATQVEDDQEKKQKNNVKFDNIAVNLKFKNKENTSTWSNFWKKLKILSPFLWPKKDFVLQLKVLVCFLLLGGGRVVNLFVPIYQKLIVDSMQGTVEKMVFRWDWVVVYVGLKFLQGGGTGGMGLLNNLRSFLWLKVQQYTTREVEVELFRHLHSLSLKWHLGRKTGEVLRVMDRGTDSINNLLNFLIFSILPTIVDITIAVIYFVSAFNVWFGLIVFTTMVLYIVLTIIITEWRTKYRRRMITAENETRTRSVDSLLNFETVKYYGTEKFEVQAFREAVLKFQVEEFKSNVTSNILSTVQNIIVCSGLLAGSLLCVYMIVEPHTLQPGDYVLFATYIVQLYIPLNMFGNYYSMIQRNFVNMENMFDLLRQEQEVVDPPDANDIVVSRGGVEF…	657		XP_028139807.1	664	LOC114334007	XM_028284006.1	NW_021039540.1	266745	309690	-	MTDKKYAFTKLNMTATQVEDDQEKKQKNNVKFDNIAVNLKFKNKENTSTWSNFWKKLKILSPFLWPKKDFVLQLKVLVCFLLLGGGRVVNLFVPIYQKLIVDSMQGTVEKMVFRWDWVVVYVGLKFLQGGGTGGMGLLNNLRSFLWLKVQQYTTREVEVELFRHLHSLSLKWHLGRKTGEVLRVMDRGTDSINNLLNFLIFSILPTIVDITIAVIYFVSAFNVWFGLIVFTTMVLYIVLTIIITEWRTKYRRRMITAENETRTRSVDSLLNFETVKYYGTEKFEVQAFREAVLKFQVEEFKSNVTSNILSTVQNIIVCSGLLAGSLLCVYMIVEPHTLQPGDYVLFATYIVQLYIPLNMFGNYYSMIQRNFVNMENMFDLLRQEQEVVDPPDANDIVVS…	ATP-binding cassette sub-family B member 6, mitochondrial-like [Diabrotica virgifera virgifera]		99.85	657	1	0	1	657	7	663	0	1297	1	0.989458
Dvv_ABCB_D19147	MNVYSVIVSSHNLSKSLKLLKLVNSRRYFSNMSQKISQNKTYISVEIPETTKGASRGFFSRIFKRNKEVKEKQEPRLKKSELKRLFSLAKPEKWKLTTAIGFLVVSSTVTMSIPYSLGKILDIIYVGSGDSDAARARLNQVCGILLGVFVLGAICNYARVYLMSTAGYRMTNALRRQVFGAILRQEQGWFDKRPTGELVNRLSADTQIVGSALSQNISDGLRSLVMVFAGTGMMLYMSPQLALVGLAIVPPVAVVAVLYGRFVRKISRKVQDSLADSTKVAEERIANIRTVKSFAQEPREITSYNISIENVLKYCYKEAKARALFYGMTGFSGHIIIISVLYYGGVMVSSNTITVGNLSSFLLYAAYIGISVGGLSSFYSELNKSLGAATRIWEIIDRE…	666		XP_028145768.1	666	LOC114339335	XM_028289967.1	NW_021040826.1	2769	5079	+	MNVYSVIVSSHNLSKSLKLLKLVNSRRYFSNMSQKISQNKTYISVEIPETTKGASRGFFSRIFKRNKEVKEKQEPRLKKSELKRLFSLAKPEKWKLTTAIGFLVVSSTVTMSIPYSLGKILDIIYVGSGDSDAARARLNQVCGILLGVFVLGAICNYARVYLMSTAGYRMTNALRRQVFGAILRQEQGWFDKRPTGELVNRLSADTQIVGSALSQNISDGLRSLVMVFAGTGMMLYMSPQLALVGLAIVPPVAVVAVLYGRFVRKISRKVQDSLADSTKVAEERIANIRTVKSFAQEPREITSYNISIENVLKYCYKEAKARALFYGMTGFSGHIIIISVLYYGGVMVSSNTITVGNLSSFLLYAAYIGISVGGLSSFYSELNKSLGAATRIWEIIDRE…	ATP-binding cassette sub-family B member 10, mitochondrial-like [Diabrotica virgifera virgifera]		99.85	666	1	0	1	666	1	666	0	1289	1	1
Dvv_ABCC_D14070	MDVVFKLKTENPKRRANFLSKLLFAWLVPIIKKGNKQTLEVVDLYEALDADKSKRLGDALEKHWDRQVLLAKEKSKKPSLMWALWKTFRLELIMYGILWCIQNVVLTSLKPLLIAQLVALFINYSDDVVTDIYIYSAAFIGVNVLIVFIYHHTAFGLQALGMKIRVAISSLVYRKITKLNQKALGQTAAGQIANLLSNDVMRFDLVVVPLHALWVMPIQVAVLLFIMWQQVGISSVAGVVAMAVVSLPVQGYLARLQGKFRERISKKTDKRVKVMSEVVSGIQVIKMYAWEKPFEAVIKLARGTEVKDITAASYLRGVYSSCMVFLDRMALFFTIVCYILLGNLITADIVFSLAQTFNILQMAMAIYWPWAVSQGAEALVSVKRVQEFLVMEEKEESKI…	1342		XP_028145681.1	1128	LOC114325184	XM_028273180.1	NW_021038641.1	1330984	1431648	-	MERRSKIIKKRNPVEKANPLSRLFFLYMFPIFKKTYQYEFTDEDLFRPLKEHTSSILGAHLEKIWKEEFVKHKRTALHRALFRMFGFRFILYGVIKLVDQLMLIVMIPLCIGKLVSFFETSPARLSKQDAYFYAGILVFCMFTDALLIHSAYMGLQHIAMKIRVACSSLIYRKILKMSHAALSNTTVGQLVNLLSNDVSKFDEVFDIVHFAWIGPIQVAVGTGLLYRQIGMGAFCGVSFLLLFVPLQIWLAHKISVLRLRTALRTDERVRLMHELVSGIRVIKMYCWEKHFSKLINLARRNEVKAIMFHSYLIGIIFSFEIFISRTSIFISILGYVMFGNYVTAERVFALTAIYNCMRPIITMLFSLSVSALAVINVSILRLHHVLKFDEIDSKNNELV…	multidrug resistance-associated protein 4-like isoform X2 [Diabrotica virgifera virgifera]		99.85	1342	2	0	1	1342	1	1342	0	2621	1	1.18972
Dvv_ABCC_D22413+T49258_c0_seq1	MDSTKETYNPNPRDSSNIFSILFFGFTYPIFKKGMKKDFDVEDLYNPLKNDRSTLLGDKLERNWDKQKLKPKGKPSLLRAVAITYWYEYLRLGFLTLIGDVFIRVSQPYVLGLLLTYYNPHSKTTKEQALGYAGMIVTFNTLTSFIKNQYMMNSMHAGMRVRTSVCALIYRKAIKLSTTALGKSSVGKIVNLLSNDVSRFDSASMLLHQMWVGPVSAIIIMYIIFQDIGWSGATGVVTIVTIMPMQAYIGKLSAKYRRIIAGKTDERIRLMNEVIGGIQVIKMYAWEIPFTKLISLARKAEINVIRRSAYIRGVFMAFNLFNNRFALFATLATMVFTNKAITAARVYVFMSYYQILANTLAGVFVNGLTQIAELLVSINRIEEFLENEEHKELPALKRS…	1330		XP_028129740.1	1330	LOC114325813	XM_028273939.1	NW_021038675.1	659476	707598	-	MDSTKETYNPNPRDSSNIFSILFFGFTYPIFKKGMKKDFDVEDLYNPLKNDRSTLLGDKLERNWDKQKLKPKGKPSLLRAVAITYWYEYLRLGFLTLIGDVFIRVSQPYVLGLLLTYYNPDSKTTKEQALGYAGMIVTFNTLTSFIKNQYMMNSMHAGMRVRTSVCALIYRKAIKLSTTALGKSSVGKIVNLLSNDVSRFDSASMLLHQMWVGPVSAIIIMYIIFQDIGWSGATGVVTIVTIMPMQAYIGKLSAKYRRIIAGKTDERIRLMNEVIGGIQVIKMYAWEIPFTKLISLARKAEINVIRRSAYIRGVFMAFNLFNNRFALFATLATMVFTNKAITAARVYVFMSYYQILANTLAGVFVNGLTQIAELLVSINRIEEFLENEEHKELPALKRS…	multidrug resistance-associated protein 4-like isoform X1 [Diabrotica virgifera virgifera]		99.85	1330	2	0	1	1330	1	1330	0	2586	1	1
Dvv_ABCC_D22413+T49258_c0_seq1	MDSTKETYNPNPRDSSNIFSILFFGFTYPIFKKGMKKDFDVEDLYNPLKNDRSTLLGDKLERNWDKQKLKPKGKPSLLRAVAITYWYEYLRLGFLTLIGDVFIRVSQPYVLGLLLTYYNPHSKTTKEQALGYAGMIVTFNTLTSFIKNQYMMNSMHAGMRVRTSVCALIYRKAIKLSTTALGKSSVGKIVNLLSNDVSRFDSASMLLHQMWVGPVSAIIIMYIIFQDIGWSGATGVVTIVTIMPMQAYIGKLSAKYRRIIAGKTDERIRLMNEVIGGIQVIKMYAWEIPFTKLISLARKAEINVIRRSAYIRGVFMAFNLFNNRFALFATLATMVFTNKAITAARVYVFMSYYQILANTLAGVFVNGLTQIAELLVSINRIEEFLENEEHKELPALKRS…	1330		XP_028129739.1	1330	LOC114325813	XM_028273938.1	NW_021038675.1	659476	743941	-	MDSTKETYNPNPRDSSNIFSILFFGFTYPIFKKGMKKDFDVEDLYNPLKNDRSTLLGDKLERNWDKQKLKPKGKPSLLRAVAITYWYEYLRLGFLTLIGDVFIRVSQPYVLGLLLTYYNPDSKTTKEQALGYAGMIVTFNTLTSFIKNQYMMNSMHAGMRVRTSVCALIYRKAIKLSTTALGKSSVGKIVNLLSNDVSRFDSASMLLHQMWVGPVSAIIIMYIIFQDIGWSGATGVVTIVTIMPMQAYIGKLSAKYRRIIAGKTDERIRLMNEVIGGIQVIKMYAWEIPFTKLISLARKAEINVIRRSAYIRGVFMAFNLFNNRFALFATLATMVFTNKAITAARVYVFMSYYQILANTLAGVFVNGLTQIAELLVSINRIEEFLENEEHKELPALKRS…	multidrug resistance-associated protein 4-like isoform X1 [Diabrotica virgifera virgifera]		99.85	1330	2	0	1	1330	1	1330	0	2586	1	1
Dvv_ABCC_D22413+T49258_c0_seq1	MDSTKETYNPNPRDSSNIFSILFFGFTYPIFKKGMKKDFDVEDLYNPLKNDRSTLLGDKLERNWDKQKLKPKGKPSLLRAVAITYWYEYLRLGFLTLIGDVFIRVSQPYVLGLLLTYYNPHSKTTKEQALGYAGMIVTFNTLTSFIKNQYMMNSMHAGMRVRTSVCALIYRKAIKLSTTALGKSSVGKIVNLLSNDVSRFDSASMLLHQMWVGPVSAIIIMYIIFQDIGWSGATGVVTIVTIMPMQAYIGKLSAKYRRIIAGKTDERIRLMNEVIGGIQVIKMYAWEIPFTKLISLARKAEINVIRRSAYIRGVFMAFNLFNNRFALFATLATMVFTNKAITAARVYVFMSYYQILANTLAGVFVNGLTQIAELLVSINRIEEFLENEEHKELPALKRS…	1330		XP_028129738.1	1330	LOC114325813	XM_028273937.1	NW_021038675.1	659476	727547	-	MDSTKETYNPNPRDSSNIFSILFFGFTYPIFKKGMKKDFDVEDLYNPLKNDRSTLLGDKLERNWDKQKLKPKGKPSLLRAVAITYWYEYLRLGFLTLIGDVFIRVSQPYVLGLLLTYYNPDSKTTKEQALGYAGMIVTFNTLTSFIKNQYMMNSMHAGMRVRTSVCALIYRKAIKLSTTALGKSSVGKIVNLLSNDVSRFDSASMLLHQMWVGPVSAIIIMYIIFQDIGWSGATGVVTIVTIMPMQAYIGKLSAKYRRIIAGKTDERIRLMNEVIGGIQVIKMYAWEIPFTKLISLARKAEINVIRRSAYIRGVFMAFNLFNNRFALFATLATMVFTNKAITAARVYVFMSYYQILANTLAGVFVNGLTQIAELLVSINRIEEFLENEEHKELPALKRS…	multidrug resistance-associated protein 4-like isoform X1 [Diabrotica virgifera virgifera]		99.85	1330	2	0	1	1330	1	1330	0	2586	1	1
Dvv_ABCC_D22413+T49258_c0_seq1	MDSTKETYNPNPRDSSNIFSILFFGFTYPIFKKGMKKDFDVEDLYNPLKNDRSTLLGDKLERNWDKQKLKPKGKPSLLRAVAITYWYEYLRLGFLTLIGDVFIRVSQPYVLGLLLTYYNPHSKTTKEQALGYAGMIVTFNTLTSFIKNQYMMNSMHAGMRVRTSVCALIYRKAIKLSTTALGKSSVGKIVNLLSNDVSRFDSASMLLHQMWVGPVSAIIIMYIIFQDIGWSGATGVVTIVTIMPMQAYIGKLSAKYRRIIAGKTDERIRLMNEVIGGIQVIKMYAWEIPFTKLISLARKAEINVIRRSAYIRGVFMAFNLFNNRFALFATLATMVFTNKAITAARVYVFMSYYQILANTLAGVFVNGLTQIAELLVSINRIEEFLENEEHKELPALKRS…	1330		XP_028129741.1	1296	LOC114325813	XM_028273940.1	NW_021038675.1	659476	703413	-	MKKDFDVEDLYNPLKNDRSTLLGDKLERNWDKQKLKPKGKPSLLRAVAITYWYEYLRLGFLTLIGDVFIRVSQPYVLGLLLTYYNPDSKTTKEQALGYAGMIVTFNTLTSFIKNQYMMNSMHAGMRVRTSVCALIYRKAIKLSTTALGKSSVGKIVNLLSNDVSRFDSASMLLHQMWVGPVSAIIIMYIIFQDIGWSGATGVVTIVTIMPMQAYIGKLSAKYRRIIAGKTDERIRLMNEVIGGIQVIKMYAWEIPFTKLISLARKAEINVIRRSAYIRGVFMAFNLFNNRFALFATLATMVFTNKAITAARVYVFMSYYQILANTLAGVFVNGLTQIAELLVSINRIEEFLENEEHKELPALKRSVISNVNEEMVACKNMVASWNENSLDPVLKNLNFK…	multidrug resistance-associated protein 4-like isoform X2 [Diabrotica virgifera virgifera]		99.85	1296	2	0	35	1330	1	1296	0	2516	0.974436	1
Dvv_ABCC_D7536	MDSTKKYVKVSPEQKANLISKLFYWWFLPFFKFGYKHDITIKDVYNTTQGDLSAALGDALQKNWEDEIRNHEDKKQKKPSLKNAILKTFWKSYSRSGIALGFQFVVIRMLQPIVLAEFINYFDSNQEAYIGWWLATGVIGMAFLNVIITHSCTLDTQRVGMRVRIAVCSLIYRKLLKLSHNSLGQTASGQLVNLLSNDVQRFDLAAQFIHYAWIMPLTAGISFYILYRYVGIIAAVTGMVFITLESLPLQGSFSKWQGKLRYKIALKTDKRVKLMSEITSGIQVIKMYAWEKPFEKVVELSRKYEIDIITTTSYCYGVLSAMGIFTERMILYITVITFVLVGQRLTGDVVFSLAQLFNTVQLIMAIFFPRALSFYSEAKVSITRLEDFLLLDENEKIPE…	1363		XP_028128494.1	1363	LOC114324821	XM_028272693.1	NW_021038630.1		1825636	+	MDSTKKYVKVSPEQKANLISKLFYWWFLPFFKFGYKHDITIKDVYNTTQGDLSAALGDALQKNWEDEIRNHEDKKQKKPSLKNAILKTFWKSYSRSGIALGFQFVVIRMLQPIVLAEFINYFDSNQEAYIGWWLATGVIGMAFLNVIITHSCTLDTQRVGMRVRIAVCSLIYRKLLKLSHNSLGQTASGQLVNLLSNDVQRFDLAAQFIHYAWIMPLTAGISFYILYRYVGIIAAVTGMVFITLESLPLQGSFSKWQGKLRYKIALKTDKRVKLMSEITSGIQVIKMYAWEKPFEKVVELSRKYEIDIITTTSYCYGVLSAMGIFTERMILYITVITFVLVGQRLTGDVVFSLAQLFNTVQLIMAIFFPRALSFYSEAKVSITRLEDFLLLDENEKIPE…	multidrug resistance-associated protein 4-like [Diabrotica virgifera virgifera]		99.85	1363	2	0	1	1363	1	1363	0	2683	1	1
Dvv_ABCG_D14042	MADDSKCIKINVPLDPEDTNQAVAYTKTVHAPPLLKETESLNNASVLSGSQTNIYNGSSPITISGAGALRKVPNSSPSNHKRPMIALTHLPKRPPVDITFTDLSYSVSEGRKRGYKTILKCISGKCKSGELTAIMGPSGAGKSTIMNILAGYKTSNLSGQVMINGKERNLRRFRKMSCYIMQDDCLSPHLTVKEAMMVSANLKLGKTVTLSEKKVVINEIIENLGLQTCIDINSSNLSGGQRKRLSIGLELVNNPPVMFFDEPTSGLDSSSCFQCLCLLKSLARGGRTIICTIHQPSARLFEMFDHLYMMAEGQCIYRGPVLGLVPFLSSMGLNCPSYHNPADYVMEVACGEHGDYVQKLVVAVNAGRCTKFATPDHRSSKIVSNDIAKEANGKNSSGD…	719		XP_028133048.1	678	LOC114328404	XM_028277247.1	NW_021038850.1	309738	347626	-	MLVLSVSGSQTNIYNGSSPITISGAGALRKVPNSSPSNHKRPMIALTHLPKRPPVDITFTDLSYSVSEGRKRGYKTILKCISGKCKSGELTAIMGPSGAGKSTIMNILAGYKTSNLSGQVMINGKERNLRRFRKMSCYIMQDDCLSPHLTVKEAMMVSANLKLGKTVTLSEKKVVINEIIENLGLQTCIDINSSNLSGGQRKRLSIGLELVNNPPVMFFDEPTSGLDSSSCFQCLCLLKSLARGGRTIICTIHQPSARLFEMFDHLYMMAEGQCIYRGPVLGLVPFLSSMGLNCPSYHNPADYVMEVACGEHGDYVQKLVVAVNAGRCTKFATPDHRSSKIVSNDIAKEANGKNSSGDVISVPNGSVKPTTPTTPVTCTTSLLDSSENLSPTEKNGFST…	ATP-binding cassette sub-family G member 4 isoform X1 [Diabrotica virgifera virgifera]		99.85	673	1	0	47	719	6	678	0	1352	0.936022	0.992625
Dvv_ABCG_D9811	MIGTEEITRYIDDDKIKINPSHNYTAPSSIPLTENVNMTDTKSLAINYNNNYRFKSTQENMSSVFPKKTAVDLNFEDITFYSTSWSITKFKKETKKILHGVSGQFKSGELSVIMGPSGAGKSTLLNVLAGYITKGSTGTVKLNDVVRDQSPRYRKLSAYIPQDEELRMALTAKEAMTFAAHLKLGYRVSNDYKFKQIAGILKMLGLEECQHTLTAQLSGGQRKRLAVALELLSNPPILFLDEPTTGLDSLSCTQCVSLFKNLASEGRTVIATVHQPSALIFEMFDKLYALSEGKCIYDGRVSDVVPYFEKLNLKCPPYHNPADYLIEVSIGDHNANINKLADSVKSYQYKSMESGENDDLKGRDLFEEKKVGLYSDETKAVPAAIIMQFLLLYKRNLLI…	659		XP_028133290.1	659	LOC114328599	XM_028277489.1	NW_021038867.1	292929	572013	+	MIGTEEITRYIDDDKIKINPSHNYTAPSSIPLTENVDMTDTKSLAINYNNNYRFKSTQENMSSVFPKKTAVDLNFEDITFYSTSWSITKFKKETKKILHGVSGQFKSGELSVIMGPSGAGKSTLLNVLAGYITKGSTGTVKLNDVVRDQSPRYRKLSAYIPQDEELRMALTAKEAMTFAAHLKLGYRVSNDYKFKQIAGILKMLGLEECQHTLTAQLSGGQRKRLAVALELLSNPPILFLDEPTTGLDSLSCTQCVSLFKNLASEGRTVIATVHQPSALIFEMFDKLYALSEGKCIYDGRVSDVVPYFEKLNLKCPPYHNPADYLIEVSIGDHNANINKLADSVKSYQYKSMESGENDDLKGRDLFEEKKVGLYSDETKAVPAAIIMQFLLLYKRNLLI…	ATP-binding cassette sub-family G member 1 [Diabrotica virgifera virgifera]		99.85	659	1	0	1	659	1	659	0	1320	1	1
Dvv_ABCB_T39715_c0_seq2	MATVLNLSNIPFKAINRHLKTVVYQKQCIFKVYGQNTKNVYLSQFYYTKEYSTKTEKKSNSSKGSGGILAGILSKIPSSAPKAQPIRGCFHPGASTLTRETISLQKQTPITGRQMVGAMLQYIWPENDKSIRDRVKLAVSLLIGAKVMNVCVPFIFKYSVDYLNVGNALNMETAPQTVATVATSLLLGYGIARAGAAGFNELRNAVFAKVAQHSIRKIAKNVFIHLHNLDLTFHLQRQTGALSKTIDRGSRGINFVLSAMVFNVVPTMFELALVSSILGIKCGAMFAGISLGCVGVYAMYTLSVTQWRTKFRVYMNKAENEAGNKAIDSLINYETVKYFNNEKYEAERYDSALQKYESASLKTASSLALLNFGQNAIFSAALSGIMILAANEIVKGNMT…	715		XP_028150716.1	715	LOC114344064	XM_028294915.1	NW_021043303.1	28489	93534	-	MATVLNLSNIPFKAINRHLKTVVYQKQCIFKVYGQNTKNVYLSQFYYTKEYSTKTEKKSNSSKGSGGILAGILSKIPSSAPKAQPIRGCFHPGASTLTRETISLQKQTPITGRQMVGAMLQYIWPENDKSIRDRVKLAVSLLIGAKVMNVCVPFIFKYSVDYLNVGNALNMETAPQTVATVATSLLLGYGIARAGAAGFNELRNAVFAKVAQHSIRKIAKNVFIHLHNLDLTFHLQRQTGALSKTIDRGSRGINFVLSAMVFNVVPTMFELALVSSILGIKCGAMFAGISLGCVGVYAMYTLSVTQWRTKFRVYMNKAENEAGNKAIDSLINYETVKYFNNEKYEAERYDSALQKYESASLKTASSLALLNFGQNAIFSAALSGIMILAANEIVKGNMT…	ATP-binding cassette sub-family B member 7, mitochondrial-like [Diabrotica virgifera virgifera]		99.86	715	1	0	1	715	1	715	0	1397	1	1
Dvv_ABCF_D9935	MGTCSEYIKNVFPAIDEESKQYVEGVLLNGADDFEDSEEVYDAVGEVLKEISNDKSEDDIRNICNDLLCMLKPDKGEKATNGAMKVLNAPVHLGSMVDNTDTNIDDVKSIWLIQRDDSLKVDARKLEKAEAKLQEKLDKRTKEIKVIAPPKLQTATASQVTSKKDSKLEAKGTNRTQDIRIENFDVAYGDRVLLQGADLTLASGRRYGLVGRNGLGKSTLLRMISGSQLRIPSHISILHVEQEVVGDDTVALDSVLECDTVREELLKKEKEISAAINSGSVDPQLNSQLTEVYNQLQNIEADKAPARASIILNGLGFTSEMQQNATKTFSGGWRMRLALARALFSRPDLLLLDEPTNMLDIKAIIWLENYLQNWPTTLLVVSHDRNFLDTVPTDILHLH…	710		XP_028142637.1	710	LOC114336438	XM_028286836.1	NW_021038519.1	3454773	3480909	+	MGTCSEYIKNVFPAIDEESKQYVEGVLLNGADDFEDSEEVYDAVGEVLKEISNDKSEEDIRNICNDLLCMLKPDKGEKATNGAMKVLNAPVHLGSMVDNTDTNIDDVKSIWLIQRDDSLKVDARKLEKAEAKLQEKLDKRTKEIKVIAPPKLQTATASQVTSKKDSKLEAKGTNRTQDIRIENFDVAYGDRVLLQGADLTLASGRRYGLVGRNGLGKSTLLRMISGSQLRIPSHISILHVEQEVVGDDTVALDSVLECDTVREELLKKEKEISAAINSGSVDPQLNSQLTEVYNQLQNIEADKAPARASIILNGLGFTSEMQQNATKTFSGGWRMRLALARALFSRPDLLLLDEPTNMLDIKAIIWLENYLQNWPTTLLVVSHDRNFLDTVPTDILHLH…	ATP-binding cassette sub-family F member 3 [Diabrotica virgifera virgifera]		99.86	710	1	0	1	710	1	710	0	1392	1	1
Dvv_ABCH_D18290	MNTMNNHLALYVKDVEKSFGSNKVLDKLCLNVQKGTIYGLLGSSGCGKTTLLRCIIGRSNVNKGDIYVLGEKQDGSVVLADRVGYMPQDISLVGELSARDSIYFFGRIYNLKDDIIKSRCDELIELLDLPTDNRCVRDCSGGEQRRVSFAVTLVHKPELLILDEPTVGTDSILRNRIWKYLTKITEEDKTTVIITTHYIEETRQADKIALMRKGKLLTEEHPETLLERYGCDLLEEVFVILSSKQEETEQTSGVDNLAFQSSQTGINESTERTNAALDVISEAPQQTRTERKKQSIFEMIRFKSLLFKNYKKLKSNLISTIFLVVFPALQVLFFLTAVGRETKGNPFGIVNNERSQEFCKTFPRNESAVPYDKFSCHINSASCLFEDYLDVPLFYMIRF…	703		XP_028155692.1	703	LOC114349497	XM_028299891.1	NW_021038594.1	2025523	2161119	-	MNTMNNHLALYVKDVEKSFGSNKVLDKLCLNVQKGTIYGLLGSSGCGKTTLLRCIIGRSNVNKGDIYVLGEKQDGSVVLADRVGYMPQDISLVGELSARDSIYFFGRIYNLKDDIIKSRCDELIELLDLPTDNRCVRDCSGGEQRRVSFAVTLVHKPELLILDEPTVGTDSILRNRIWKYLTKITEEDKTTVIITTHYIEETRQADKIALMRKGKLLTEEHPETLLERYGCDLLEEVFVILSSKQEETEQTSGVDNLAFQSSQTGINESTERTNAALDVISEAPQQTRTERKKQSIFEMIRFKSLLFKNYKKLKSNLISTIFLVVFPALQVLFFLTAVGRETKGNPFGIVNNERSQEFCKTFPRNESAVPYDKFSCHINSASCLFEDYLDVPLFYMIRF…	ABC transporter G family member 20-like isoform X2 [Diabrotica virgifera virgifera]		99.86	703	1	0	1	703	1	703	0	1391	1	1
Dvv_ABCH_D18290	MNTMNNHLALYVKDVEKSFGSNKVLDKLCLNVQKGTIYGLLGSSGCGKTTLLRCIIGRSNVNKGDIYVLGEKQDGSVVLADRVGYMPQDISLVGELSARDSIYFFGRIYNLKDDIIKSRCDELIELLDLPTDNRCVRDCSGGEQRRVSFAVTLVHKPELLILDEPTVGTDSILRNRIWKYLTKITEEDKTTVIITTHYIEETRQADKIALMRKGKLLTEEHPETLLERYGCDLLEEVFVILSSKQEETEQTSGVDNLAFQSSQTGINESTERTNAALDVISEAPQQTRTERKKQSIFEMIRFKSLLFKNYKKLKSNLISTIFLVVFPALQVLFFLTAVGRETKGNPFGIVNNERSQEFCKTFPRNESAVPYDKFSCHINSASCLFEDYLDVPLFYMIRF…	703		XP_028155693.1	700	LOC114349497	XM_028299892.1	NW_021038594.1	2025523	2134642	-	MNNHLALYVKDVEKSFGSNKVLDKLCLNVQKGTIYGLLGSSGCGKTTLLRCIIGRSNVNKGDIYVLGEKQDGSVVLADRVGYMPQDISLVGELSARDSIYFFGRIYNLKDDIIKSRCDELIELLDLPTDNRCVRDCSGGEQRRVSFAVTLVHKPELLILDEPTVGTDSILRNRIWKYLTKITEEDKTTVIITTHYIEETRQADKIALMRKGKLLTEEHPETLLERYGCDLLEEVFVILSSKQEETEQTSGVDNLAFQSSQTGINESTERTNAALDVISEAPQQTRTERKKQSIFEMIRFKSLLFKNYKKLKSNLISTIFLVVFPALQVLFFLTAVGRETKGNPFGIVNNERSQEFCKTFPRNESAVPYDKFSCHINSASCLFEDYLDVPLFYMIRFDSK…	ABC transporter G family member 20-like isoform X3 [Diabrotica virgifera virgifera]		99.86	700	1	0	4	703	1	700	0	1385	0.995733	1
Dvv_ABCH_D18290	MNTMNNHLALYVKDVEKSFGSNKVLDKLCLNVQKGTIYGLLGSSGCGKTTLLRCIIGRSNVNKGDIYVLGEKQDGSVVLADRVGYMPQDISLVGELSARDSIYFFGRIYNLKDDIIKSRCDELIELLDLPTDNRCVRDCSGGEQRRVSFAVTLVHKPELLILDEPTVGTDSILRNRIWKYLTKITEEDKTTVIITTHYIEETRQADKIALMRKGKLLTEEHPETLLERYGCDLLEEVFVILSSKQEETEQTSGVDNLAFQSSQTGINESTERTNAALDVISEAPQQTRTERKKQSIFEMIRFKSLLFKNYKKLKSNLISTIFLVVFPALQVLFFLTAVGRETKGNPFGIVNNERSQEFCKTFPRNESAVPYDKFSCHINSASCLFEDYLDVPLFYMIRF…	703		XP_028155691.1	732	LOC114349497	XM_028299890.1	NW_021038594.1	2025523	2130647	-	MYRKQLLIRPIKKDQTKLMNPVALSSKENRNTMNNHLALYVKDVEKSFGSNKVLDKLCLNVQKGTIYGLLGSSGCGKTTLLRCIIGRSNVNKGDIYVLGEKQDGSVVLADRVGYMPQDISLVGELSARDSIYFFGRIYNLKDDIIKSRCDELIELLDLPTDNRCVRDCSGGEQRRVSFAVTLVHKPELLILDEPTVGTDSILRNRIWKYLTKITEEDKTTVIITTHYIEETRQADKIALMRKGKLLTEEHPETLLERYGCDLLEEVFVILSSKQEETEQTSGVDNLAFQSSQTGINESTERTNAALDVISEAPQQTRTERKKQSIFEMIRFKSLLFKNYKKLKSNLISTIFLVVFPALQVLFFLTAVGRETKGNPFGIVNNERSQEFCKTFPRNESAVP…	ABC transporter G family member 20-like isoform X1 [Diabrotica virgifera virgifera]		99.86	702	1	0	2	703	31	732	0	1389	0.998578	0.959016
Dvv_ABCB_D9796	MLNISYCPPNISVWDVWVDHGIPQCFMNTVTSSVLAIYILIAGSIQLHIYRRWGVESGTRFLPRGRLYYLQTFLILFIPVLEIVRFILTATVYDDKHIYGYMIVSLVLTTFAFPFSLWVLKVELYNILPSVQTRGHGIVLLLFWTLAFISENLAFINLTQENWWFKLKDLTDQLEMALFILRYIACLLIFFLGLKAPGIVNEVDYYMLGGHQRNVINPNNENASTWKNFWKKVKILAPFLWPKKNFTLQFKVLICFILLLGGRAVNLFVPIYQKLIVDSMEETVAKMLFRWDWVLIYVGLKFLQGGGTGGMGLLNNVRSFLWIRVQQYTTREVEVELFRHLHSLSLKWHLGRKTGEVLRVMDRGTDSINNLLNYIIFSIFPTIVDIIVAIVFFVSAFNI…	833		XP_028139809.1	833	LOC114334008	XM_028284008.1	NW_021039540.1	365312	474469	-	MLNISYCPPNISVWDIWVDHGIPQCFMNTVTSSVLAIYILIAGSIQLHIYRRWGVESGTRFLPRGRLYYLQTFLILFIPVLEIVRFILTATVYDDKHIYGYMIVSLVLTTFAFPFSLWVLKVELYNILPSVQTRGHGIVLLLFWTLAFISENLAFINLTQENWWFKLKDLTDQLEMALFILRYIACLLIFFLGLKAPGIVNEVDYYMLGGHQRNVINPNNENASTWKNFWKKVKILAPFLWPKKNFTLQFKVLICFILLLGGRAVNLFVPIYQKLIVDSMEETVAKMLFRWDWVLIYVGLKFLQGGGTGGMGLLNNVRSFLWIRVQQYTTREVEVELFRHLHSLSLKWHLGRKTGEVLRVMDRGTDSINNLLNYIIFSIFPTIVDIIVAIVFFVSAFNI…	ATP-binding cassette sub-family B member 6, mitochondrial-like [Diabrotica virgifera virgifera]		99.88	833	1	0	1	833	1	833	0	1659	1	1
Dvv_ABCB_D9796	MLNISYCPPNISVWDVWVDHGIPQCFMNTVTSSVLAIYILIAGSIQLHIYRRWGVESGTRFLPRGRLYYLQTFLILFIPVLEIVRFILTATVYDDKHIYGYMIVSLVLTTFAFPFSLWVLKVELYNILPSVQTRGHGIVLLLFWTLAFISENLAFINLTQENWWFKLKDLTDQLEMALFILRYIACLLIFFLGLKAPGIVNEVDYYMLGGHQRNVINPNNENASTWKNFWKKVKILAPFLWPKKNFTLQFKVLICFILLLGGRAVNLFVPIYQKLIVDSMEETVAKMLFRWDWVLIYVGLKFLQGGGTGGMGLLNNVRSFLWIRVQQYTTREVEVELFRHLHSLSLKWHLGRKTGEVLRVMDRGTDSINNLLNYIIFSIFPTIVDIIVAIVFFVSAFNI…	833		XP_028139808.1	833	LOC114334008	XM_028284007.1	NW_021039540.1	365312	474478	-	MLNISYCPPNISVWDIWVDHGIPQCFMNTVTSSVLAIYILIAGSIQLHIYRRWGVESGTRFLPRGRLYYLQTFLILFIPVLEIVRFILTATVYDDKHIYGYMIVSLVLTTFAFPFSLWVLKVELYNILPSVQTRGHGIVLLLFWTLAFISENLAFINLTQENWWFKLKDLTDQLEMALFILRYIACLLIFFLGLKAPGIVNEVDYYMLGGHQRNVINPNNENASTWKNFWKKVKILAPFLWPKKNFTLQFKVLICFILLLGGRAVNLFVPIYQKLIVDSMEETVAKMLFRWDWVLIYVGLKFLQGGGTGGMGLLNNVRSFLWIRVQQYTTREVEVELFRHLHSLSLKWHLGRKTGEVLRVMDRGTDSINNLLNYIIFSIFPTIVDIIVAIVFFVSAFNI…	ATP-binding cassette sub-family B member 6, mitochondrial-like [Diabrotica virgifera virgifera]		99.88	833	1	0	1	833	1	833	0	1659	1	1
Dvv_ABCC_S21020Locus_43217_0+T47823_c0_seq1	MEEVSFLEQKKRKRHPIETTNCVSKLFFCWLPVYLFRGLKNEVTEDDMYVTVEKQKSLYLGTKLEQAWKKQLKKKRPSLLLAIGSVFKWELAIYAVFNAWFELLRIAQPFLISKLVSYFQDGAKSDNIVVCAITLIIVTFAQVVSIHHYQLKVMVLGMKIRVAACALIYRKALKLSKTALSQTTVGQMVNLLSNDVGRFDYSGQHIHYLWLSPCVGIACAILLYKETGITGLSGSMFLLCFVPAQVYMAKLTSQFRLKTALKTDERIRLMNEIISGIQVIKMYTWEKPFAKLIEFIRKKEIDQIRHTSIIKALTITFNIALSRAAILVCILTYILSGNVLTASYAFTVTSYYTYMRAIITLQFPQAMTQFAETLVSISRIQKFLLFEELDVKYTPMHKQ…	1296		XP_028131533.1	1156	LOC114327196	XM_028275732.1	NW_021038760.1	205535	251718	-	MKIRVAACALIYRKALKLSKTALSQTTVGQMVNLLSNDVGRFDYSGQHIHYLWLSPCVGIACAILLYKETGITGLSGSMFLLCFVPAQVYMAKLTSQFRLKTALKTDERIRLMNEIISGIQVIKMYTWEKPFAKLIEFIRKKEIDQIRHTSIIKALTITFNIALSRAAILVCILTYILSGNVLTASYAFTVTSYYTYMRAIITLQFPQAMTQFAETLVSISRIQKFLLFEELDVKYTPMHKQINNNEILQNNKPDVIEVRPVGIKIKNAAVKWIKKHPENTIEQINFEARSNQLVALVGPVGAGKSTLLQVILKELKPLEGTVKVTGTVSFASQEPWVFASSVRQNILFGETYNENKYYEVLRVCALEKDLKLFPHGDRTLIGERGTSLSGGQRARINL…	multidrug resistance-associated protein 4-like isoform X3 [Diabrotica virgifera virgifera]		99.91	1139	1	0	158	1296	1	1139	0	2229	0.878858	0.985294
Dvv_ABCC_C222633_3.0+T22098_c0_seq1	MDHCRKEQKKTNPRETANIFSLLTFAYVGSLFKKAFKLDLHEDDIYEVLNQHRAKKCGDLLEREWLSEKNRSKKPSVSRVMWRCYGKRYLFRGFIDFVFNTINSIIRPYVIAHFVAYFAPGQTVLTRNDAYFYGCGILVIHFVALFYNHNYMIWIQMFAIEMRTAFSSLLYRKALKLSSAGTTDTNLGNIVTLITRDVQAFVTVIFSVNDAWVSITQVLVICYLLFNKVGVVSFVGIGILISVFPFQVYISTWVTKFRLQTCQKSDERLQLSQEILSTIRIIKMYTWELFFTQKVTKARKEEMRKLVLGFYCRRVIIITGVMFLNFGFYMLIMACIWAGVSTDTTIIFYILSNFRDLRHFLAIVMPMGMGNVSEFVSSYKRLVKALKSEELVEEITQED…	1233		XP_028155748.1	1267	LOC114349541	XM_028299947.1	NW_021038596.1	1616576	1680862	+	MDHCRKEQKKTNPRETANIFSLLTFAYVGSLFKKAFKLDLHEDDIYEVLNQHRAKKCGDLLEREWLSEKNRSKKPSVSRVMWRCYGKRYLFRGFIDFVFNTINSIIRPYVIAHFVAYFAPGQTVLTRNDAYFYGCGILVIHFVALFYNHNYMIWIQMFAIEMRTAFSSLLYRKALKLSSAGTTDTNLGNIVTLITRDVQAFVTVIFSVNDAWVSITQVLVICYLLFNKVGVVSFVGIGILISVFPFQVYISTWVTKFRLQTCQKSDERLQLSQEILSTIRIIKMYTWELFFTQKVTKARKEEMRKLVLGFYCRRVIIITGVMFLNFGFYMLIMACIWAGVSTDTTIIFYILSNFRDLRHFLAIVMPMGMGNVSEFVSSYKRLVKALKSEELVEEITQED…	probable multidrug resistance-associated protein lethal(2)03659 [Diabrotica virgifera virgifera]		99.92	1233	1	0	1	1233	1	1233	0	2434	1	0.973165
Dvv_ABCC_D10642	MDTGNKTTKPRNPAENTNPISFLFFFYMFPIFKKTYKYKLTEEELFSPLKEHTSSRLGSKLEKAWKEEYRIHKKTALHRALFRIFGLRYTVLGLIRLFDELLLIVVMPYCIRTLVAYLEAGQTKITKDEALIYAAALVITLLLDAVMQQPNYMGLQHIAMKIRVACSSLIYRKTLRFSREALGNTTVGQLVNLLSNDVSKFDQLFGLTHYAWIGPIQVALGTWLLYREIGVSAFFGMAFLVAFVPLQIWLAKKMSVMRLKTALRTDERVKLMNEIISGIQVIKMYCWEKPFAHVIDLARRSEMRAIRSHSCLLGILYSFEVFVSRTAIFVSIVGYVLLGNYVSADKVFAITAIYNQMRTIITIIFSLSITALAEMHVTIDRIHKLMIFDEREQDSEDGY…	1306		XP_028128982.1	1306	LOC114325185	XM_028273181.1	NW_021038641.1	1454749	1756112	-	MDTGNKTTKPRNPAENTNPISFLFFFYMFPIFKKTYKYKLTEEELFSPLKEHTSSRLGSKLEKAWKEEYRIHKKTALHRALFRIFGLRYTVLGLIRLFDELLLIVVMPYCIRTLVAYLEAGQTKITKDEALIYAAALVITLLLDAVMQQPNYMGLQHIAMKIRVACSSLIYRKTLRFSREALGNTTVGQLVNLLSNDVSKFDQLFGLTHYAWIGPIQVALGTWLLYREIGVSAFFGMAFLVAFVPLQIWLAKKMSVMRLKTALRTDERVKLMNEIISGIQVIKMYCWEKPFAHVIDLARRSEMRAIRSHSCLLGILYSFEVFVSRTAIFVSIVGYVLLGNYVSADKVFAITAIYNQMRTIITIIFSLSITALAEMHVTIDRIHKLMIFDEREQDSEDGY…	probable multidrug resistance-associated protein lethal(2)03659 [Diabrotica virgifera virgifera]		99.92	1306	1	0	1	1306	1	1306	0	2570	1	1
Dvv_ABCC_S21020Locus_43217_0+T47823_c0_seq1	MEEVSFLEQKKRKRHPIETTNCVSKLFFCWLPVYLFRGLKNEVTEDDMYVTVEKQKSLYLGTKLEQAWKKQLKKKRPSLLLAIGSVFKWELAIYAVFNAWFELLRIAQPFLISKLVSYFQDGAKSDNIVVCAITLIIVTFAQVVSIHHYQLKVMVLGMKIRVAACALIYRKALKLSKTALSQTTVGQMVNLLSNDVGRFDYSGQHIHYLWLSPCVGIACAILLYKETGITGLSGSMFLLCFVPAQVYMAKLTSQFRLKTALKTDERIRLMNEIISGIQVIKMYTWEKPFAKLIEFIRKKEIDQIRHTSIIKALTITFNIALSRAAILVCILTYILSGNVLTASYAFTVTSYYTYMRAIITLQFPQAMTQFAETLVSISRIQKFLLFEELDVKYTPMHKQ…	1296		XP_028131531.1	1313	LOC114327196	XM_028275730.1	NW_021038760.1	205535	365311	-	MEEVSFLEQKKRKRHPIETTNCVSKLFFCWLPVYLFRGLKNEVTEDDMYVTVEKQKSLYLGTKLEQAWKKQLKKKRPSLLLAIGSVFKWELAIYAVFNAWFELLRIAQPFLISKLVSYFQDGAKSDNIVVCAITLIIVTFAQVVSIHHYQLKVMVLGMKIRVAACALIYRKALKLSKTALSQTTVGQMVNLLSNDVGRFDYSGQHIHYLWLSPCVGIACAILLYKETGITGLSGSMFLLCFVPAQVYMAKLTSQFRLKTALKTDERIRLMNEIISGIQVIKMYTWEKPFAKLIEFIRKKEIDQIRHTSIIKALTITFNIALSRAAILVCILTYILSGNVLTASYAFTVTSYYTYMRAIITLQFPQAMTQFAETLVSISRIQKFLLFEELDVKYTPMHKQ…	multidrug resistance-associated protein 4-like isoform X1 [Diabrotica virgifera virgifera]		99.92	1296	1	0	1	1296	1	1296	0	2541	1	0.987053
Dvv_ABCC_S21020Locus_43217_0+T47823_c0_seq1	MEEVSFLEQKKRKRHPIETTNCVSKLFFCWLPVYLFRGLKNEVTEDDMYVTVEKQKSLYLGTKLEQAWKKQLKKKRPSLLLAIGSVFKWELAIYAVFNAWFELLRIAQPFLISKLVSYFQDGAKSDNIVVCAITLIIVTFAQVVSIHHYQLKVMVLGMKIRVAACALIYRKALKLSKTALSQTTVGQMVNLLSNDVGRFDYSGQHIHYLWLSPCVGIACAILLYKETGITGLSGSMFLLCFVPAQVYMAKLTSQFRLKTALKTDERIRLMNEIISGIQVIKMYTWEKPFAKLIEFIRKKEIDQIRHTSIIKALTITFNIALSRAAILVCILTYILSGNVLTASYAFTVTSYYTYMRAIITLQFPQAMTQFAETLVSISRIQKFLLFEELDVKYTPMHKQ…	1296		XP_028131530.1	1313	LOC114327196	XM_028275729.1	NW_021038760.1	205535	321234	-	MEEVSFLEQKKRKRHPIETTNCVSKLFFCWLPVYLFRGLKNEVTEDDMYVTVEKQKSLYLGTKLEQAWKKQLKKKRPSLLLAIGSVFKWELAIYAVFNAWFELLRIAQPFLISKLVSYFQDGAKSDNIVVCAITLIIVTFAQVVSIHHYQLKVMVLGMKIRVAACALIYRKALKLSKTALSQTTVGQMVNLLSNDVGRFDYSGQHIHYLWLSPCVGIACAILLYKETGITGLSGSMFLLCFVPAQVYMAKLTSQFRLKTALKTDERIRLMNEIISGIQVIKMYTWEKPFAKLIEFIRKKEIDQIRHTSIIKALTITFNIALSRAAILVCILTYILSGNVLTASYAFTVTSYYTYMRAIITLQFPQAMTQFAETLVSISRIQKFLLFEELDVKYTPMHKQ…	multidrug resistance-associated protein 4-like isoform X1 [Diabrotica virgifera virgifera]		99.92	1296	1	0	1	1296	1	1296	0	2541	1	0.987053
Dvv_ABCC_S21020Locus_43217_0+T47823_c0_seq1	MEEVSFLEQKKRKRHPIETTNCVSKLFFCWLPVYLFRGLKNEVTEDDMYVTVEKQKSLYLGTKLEQAWKKQLKKKRPSLLLAIGSVFKWELAIYAVFNAWFELLRIAQPFLISKLVSYFQDGAKSDNIVVCAITLIIVTFAQVVSIHHYQLKVMVLGMKIRVAACALIYRKALKLSKTALSQTTVGQMVNLLSNDVGRFDYSGQHIHYLWLSPCVGIACAILLYKETGITGLSGSMFLLCFVPAQVYMAKLTSQFRLKTALKTDERIRLMNEIISGIQVIKMYTWEKPFAKLIEFIRKKEIDQIRHTSIIKALTITFNIALSRAAILVCILTYILSGNVLTASYAFTVTSYYTYMRAIITLQFPQAMTQFAETLVSISRIQKFLLFEELDVKYTPMHKQ…	1296		XP_028131529.1	1313	LOC114327196	XM_028275728.1	NW_021038760.1	205535	327259	-	MEEVSFLEQKKRKRHPIETTNCVSKLFFCWLPVYLFRGLKNEVTEDDMYVTVEKQKSLYLGTKLEQAWKKQLKKKRPSLLLAIGSVFKWELAIYAVFNAWFELLRIAQPFLISKLVSYFQDGAKSDNIVVCAITLIIVTFAQVVSIHHYQLKVMVLGMKIRVAACALIYRKALKLSKTALSQTTVGQMVNLLSNDVGRFDYSGQHIHYLWLSPCVGIACAILLYKETGITGLSGSMFLLCFVPAQVYMAKLTSQFRLKTALKTDERIRLMNEIISGIQVIKMYTWEKPFAKLIEFIRKKEIDQIRHTSIIKALTITFNIALSRAAILVCILTYILSGNVLTASYAFTVTSYYTYMRAIITLQFPQAMTQFAETLVSISRIQKFLLFEELDVKYTPMHKQ…	multidrug resistance-associated protein 4-like isoform X1 [Diabrotica virgifera virgifera]		99.92	1296	1	0	1	1296	1	1296	0	2541	1	0.987053
Dvv_ABCC_S21020Locus_43217_0+T47823_c0_seq1	MEEVSFLEQKKRKRHPIETTNCVSKLFFCWLPVYLFRGLKNEVTEDDMYVTVEKQKSLYLGTKLEQAWKKQLKKKRPSLLLAIGSVFKWELAIYAVFNAWFELLRIAQPFLISKLVSYFQDGAKSDNIVVCAITLIIVTFAQVVSIHHYQLKVMVLGMKIRVAACALIYRKALKLSKTALSQTTVGQMVNLLSNDVGRFDYSGQHIHYLWLSPCVGIACAILLYKETGITGLSGSMFLLCFVPAQVYMAKLTSQFRLKTALKTDERIRLMNEIISGIQVIKMYTWEKPFAKLIEFIRKKEIDQIRHTSIIKALTITFNIALSRAAILVCILTYILSGNVLTASYAFTVTSYYTYMRAIITLQFPQAMTQFAETLVSISRIQKFLLFEELDVKYTPMHKQ…	1296		XP_028131528.1	1313	LOC114327196	XM_028275727.1	NW_021038760.1	205535	387848	-	MEEVSFLEQKKRKRHPIETTNCVSKLFFCWLPVYLFRGLKNEVTEDDMYVTVEKQKSLYLGTKLEQAWKKQLKKKRPSLLLAIGSVFKWELAIYAVFNAWFELLRIAQPFLISKLVSYFQDGAKSDNIVVCAITLIIVTFAQVVSIHHYQLKVMVLGMKIRVAACALIYRKALKLSKTALSQTTVGQMVNLLSNDVGRFDYSGQHIHYLWLSPCVGIACAILLYKETGITGLSGSMFLLCFVPAQVYMAKLTSQFRLKTALKTDERIRLMNEIISGIQVIKMYTWEKPFAKLIEFIRKKEIDQIRHTSIIKALTITFNIALSRAAILVCILTYILSGNVLTASYAFTVTSYYTYMRAIITLQFPQAMTQFAETLVSISRIQKFLLFEELDVKYTPMHKQ…	multidrug resistance-associated protein 4-like isoform X1 [Diabrotica virgifera virgifera]		99.92	1296	1	0	1	1296	1	1296	0	2541	1	0.987053
Dvv_ABCC_S21020Locus_43217_0+T47823_c0_seq1	MEEVSFLEQKKRKRHPIETTNCVSKLFFCWLPVYLFRGLKNEVTEDDMYVTVEKQKSLYLGTKLEQAWKKQLKKKRPSLLLAIGSVFKWELAIYAVFNAWFELLRIAQPFLISKLVSYFQDGAKSDNIVVCAITLIIVTFAQVVSIHHYQLKVMVLGMKIRVAACALIYRKALKLSKTALSQTTVGQMVNLLSNDVGRFDYSGQHIHYLWLSPCVGIACAILLYKETGITGLSGSMFLLCFVPAQVYMAKLTSQFRLKTALKTDERIRLMNEIISGIQVIKMYTWEKPFAKLIEFIRKKEIDQIRHTSIIKALTITFNIALSRAAILVCILTYILSGNVLTASYAFTVTSYYTYMRAIITLQFPQAMTQFAETLVSISRIQKFLLFEELDVKYTPMHKQ…	1296		XP_028131532.1	1266	LOC114327196	XM_028275731.1	NW_021038760.1	205535	283978	-	MYVTVEKQKSLYLGTKLEQAWKKQLKKKRPSLLLAIGSVFKWELAIYAVFNAWFELLRIAQPFLISKLVSYFQDGAKSDNIVVCAITLIIVTFAQVVSIHHYQLKVMVLGMKIRVAACALIYRKALKLSKTALSQTTVGQMVNLLSNDVGRFDYSGQHIHYLWLSPCVGIACAILLYKETGITGLSGSMFLLCFVPAQVYMAKLTSQFRLKTALKTDERIRLMNEIISGIQVIKMYTWEKPFAKLIEFIRKKEIDQIRHTSIIKALTITFNIALSRAAILVCILTYILSGNVLTASYAFTVTSYYTYMRAIITLQFPQAMTQFAETLVSISRIQKFLLFEELDVKYTPMHKQINNNEILQNNKPDVIEVRPVGIKIKNAAVKWIKKHPENTIEQINFEA…	multidrug resistance-associated protein 4-like isoform X2 [Diabrotica virgifera virgifera]		99.92	1249	1	0	48	1296	1	1249	0	2442	0.963735	0.986572
Dvv_ABCC_D22628	MDSTKKHVKVSPEESASPFSVLFYWWILPFLKYGYQNDIGMKDVYNTTQADQSGPLGDELQENWEREILSYIDKQKNKPSLKNAIFRTFWKSFILSGAAIFVQFIIIKTLQPVVLAKYINFFDTNNKPYLGWIWGCGVVLLALANVVLYHSTMLATQRIGMRIRTAVSSLTYRKLLKLNHKSLGETAAGQLVNLMSNDVQRFDVCAASIHFIWIMPIYAVLTFYILYIYVGIIAAVTGMAFISLESIPLQGTISRWQGVLRYKIALRTDKRIKLMSELTSGIQVIKMYAWEKPFEKIVEMSRKYEIDVIAKTSYLYGILSATSVFTERLILYVTLIPFVLLGHRLTGGIAFSLANLFNNIQLVMAINFPRALSSYNEANVSIARLEKFLLLEEVEEETV…	1349		XP_028147036.1	1349	LOC114340489	XM_028291235.1	NW_021041247.1	25298	107472	+	MDSTKKHVKVSPEESASPFSVLFYWWILPFLKYGYQNDIGMKDVYNTTQADQSGPLGDELQENWEREILSYIDKQKNKPSLKNAIFRTFWKSFILSGAAIFVQFIIIKTLQPVVLAKYINFFDTNNKPYLGWIWGCGVVLLALANVVLYHSTMLATQRIGMRIRTAVSSLTYRKLLKLNHKSLGETAAGQLVNLMSNDVQRFDVCAASIHFIWIMPIYAVLTFYILYIYVGIIAAVTGMAFISLESIPLQGTISRWQGVLRYKIALRTDKRIKLMSELTSGIQVIKMYAWEKPFEKIVEMSRKYEIDVIAKTSYLYGILSATSVFTERLILYVTLIPFVLLGHRLTGGIAFSLANLFNNIQLVMAINFPRALSSYNEANVSIARLEKFLLLEEVEEETV…	multidrug resistance-associated protein 4-like [Diabrotica virgifera virgifera]		99.93	1349	1	0	1	1349	1	1349	0	2658	1	1
Dvv_ABCB_T17837_c0_seq2	MWRLIQQNLHNKLLFHNSAIFKKYFCQGHIKNYISRTVSQKPVPKSFIPSKVATFGVTLTGGLIIKLYISHNGVLCEAKKTRMAGYENKSDKNVKFDWARLWKYLKPHIWYFLAAIVGALAVALLNIQIPQVIGGVVNVLAKFSESRDSELFLNEMKRPVIKLISMYLAQSVCTFFYIFMLSNLGERMAYKMRTDLFESILKQDIAFFDQQRTGEIINRLTADVQDFKSSFKQIVSGGLRAATQIVGCSVSLIMLSPQMTFISLLCIPSVIAVGTVFGSLLRSVSRRAQAQVEKTTAVADEAVSNIRTVRAFAMEDQEKELFNTEADRAMVLNEDLGLGIGLFQAGTNMFINGMVLSTLYMGGYLLSTNQLSAGEVMAYLVASQTIQRSLAQISLLFGS…	681		XP_028140467.1	681	LOC114334593	XM_028284666.1	NW_021039634.1	460383	474769	-	MWRLIQQNLHNKLLFHNSAIFKKYFCQGHIKNYISRTVSQKPVPKSFIPSKVATFGVTLTGGLIIKLYISHNGVLCEAKKTRMAGYENKSDKNVKFDWARLWKYLKPHIWYFLAAIVGALAVALLNIQIPQVIGGVVNVLAKFSESRDSELFLNEMKRPVIKLISMYLAQSVCTFFYIFMLSNLGERMAYKMRTDLFESILKQDIAFFDQQRTGEIINRLTADVQDFKSSFKQIVSGGLRAATQIVGCSVSLIMLSPQMTFISLLCIPSVIAVGTVFGSLLRSVSRRAQAQVEKTTAVADEAVSNIRTVRAFAMEDQEKELFNTEADRAMVLNEDLGLGIGLFQAGTNMFINGMVLSTLYMGGYLLSTNQLSAGEVMAYLVASQTIQRSLAQISLLFGS…	ATP-binding cassette sub-family B member 8, mitochondrial-like [Diabrotica virgifera virgifera]		100	681	0	0	1	681	1	681	0	1321	1	1
Dvv_ABCC_D14070	MDVVFKLKTENPKRRANFLSKLLFAWLVPIIKKGNKQTLEVVDLYEALDADKSKRLGDALEKHWDRQVLLAKEKSKKPSLMWALWKTFRLELIMYGILWCIQNVVLTSLKPLLIAQLVALFINYSDDVVTDIYIYSAAFIGVNVLIVFIYHHTAFGLQALGMKIRVAISSLVYRKITKLNQKALGQTAAGQIANLLSNDVMRFDLVVVPLHALWVMPIQVAVLLFIMWQQVGISSVAGVVAMAVVSLPVQGYLARLQGKFRERISKKTDKRVKVMSEVVSGIQVIKMYAWEKPFEAVIKLARGTEVKDITAASYLRGVYSSCMVFLDRMALFFTIVCYILLGNLITADIVFSLAQTFNILQMAMAIYWPWAVSQGAEALVSVKRVQEFLVMEEKEESKI…	1342		XP_028145680.1	1342	LOC114339253	XM_028289879.1	NW_021040802.1	12990	215084	-	MDVVFKLKTENPKRRANFLSKLLFAWLVPIIKKGNKQTLEVVDLYEALDADKSKRLGDALEKHWDRQVLLAKEKSKKPSLMWALWKTFRLELIMYGILWCIQNVVLTSLKPLLIAQLVALFINYSDDVVTDIYIYSAAFIGVNVLIVFIYHHTAFGLQALGMKIRVAISSLVYRKITKLNQKALGQTAAGQIANLLSNDVMRFDLVVVPLHALWVMPIQVAVLLFIMWQQVGISSVAGVVAMAVVSLPVQGYLARLQGKFRERISKKTDKRVKVMSEVVSGIQVIKMYAWEKPFEAVIKLARGTEVKDITAASYLRGVYSSCMVFLDRMALFFTIVCYILLGNLITADIVFSLAQTFNILQMAMAIYWPWAVSQGAEALVSVKRVQEFLVMEEKEESKI…	multidrug resistance-associated protein 4-like isoform X1 [Diabrotica virgifera virgifera]		100	1342	0	0	1	1342	1	1342	0	2625	1	1
Dvv_ABCC_D14968	MEEVKKNRIQKKPHPLKRTNLFSHIFFCWLPGFLSKGLRKDLDENDMYQTRHSQQSRYLADQLVVAWKNELKKSKPSFLWALFVVFRLELFYYAFFNMFSDFIKIAQPMLISRLVSYFQPGATTNQTEIYINAFLIIVASLIQVTSVHNYQMLVMSLGMKVRVASCALIYRKALKLSKTSLAETTIGQMVNLLSNDVGRFDFSGQHIHNVWLAPCETVVVMILLYFYVGPTGLIGCVFLLSFIPFQMYMAKLTSQYRLKTAIRTDERVRLMNEIINGIQVIKMYTWEKPFAKLVEMVRKREITEIGHTSTIRAIMMSFNLTMSRSAVFLCVMTYVLTGNTLTASYAFTVTSFYAFLRVSVTQQFPQAITQFAETKVSISRIQKFLMYDELDRRTDSEKN…	1309		XP_028131526.1	1309	LOC114327195	XM_028275725.1	NW_021038760.1	47145	193653	+	MEEVKKNRIQKKPHPLKRTNLFSHIFFCWLPGFLSKGLRKDLDENDMYQTRHSQQSRYLADQLVVAWKNELKKSKPSFLWALFVVFRLELFYYAFFNMFSDFIKIAQPMLISRLVSYFQPGATTNQTEIYINAFLIIVASLIQVTSVHNYQMLVMSLGMKVRVASCALIYRKALKLSKTSLAETTIGQMVNLLSNDVGRFDFSGQHIHNVWLAPCETVVVMILLYFYVGPTGLIGCVFLLSFIPFQMYMAKLTSQYRLKTAIRTDERVRLMNEIINGIQVIKMYTWEKPFAKLVEMVRKREITEIGHTSTIRAIMMSFNLTMSRSAVFLCVMTYVLTGNTLTASYAFTVTSFYAFLRVSVTQQFPQAITQFAETKVSISRIQKFLMYDELDRRTDSEKN…	multidrug resistance-associated protein 4-like isoform X1 [Diabrotica virgifera virgifera]		100	1309	0	0	1	1309	1	1309	0	2582	1	1
Dvv_ABCC_D14968	MEEVKKNRIQKKPHPLKRTNLFSHIFFCWLPGFLSKGLRKDLDENDMYQTRHSQQSRYLADQLVVAWKNELKKSKPSFLWALFVVFRLELFYYAFFNMFSDFIKIAQPMLISRLVSYFQPGATTNQTEIYINAFLIIVASLIQVTSVHNYQMLVMSLGMKVRVASCALIYRKALKLSKTSLAETTIGQMVNLLSNDVGRFDFSGQHIHNVWLAPCETVVVMILLYFYVGPTGLIGCVFLLSFIPFQMYMAKLTSQYRLKTAIRTDERVRLMNEIINGIQVIKMYTWEKPFAKLVEMVRKREITEIGHTSTIRAIMMSFNLTMSRSAVFLCVMTYVLTGNTLTASYAFTVTSFYAFLRVSVTQQFPQAITQFAETKVSISRIQKFLMYDELDRRTDSEKN…	1309		XP_028131527.1	1263	LOC114327195	XM_028275726.1	NW_021038760.1	97531	193653	+	MYQTRHSQQSRYLADQLVVAWKNELKKSKPSFLWALFVVFRLELFYYAFFNMFSDFIKIAQPMLISRLVSYFQPGATTNQTEIYINAFLIIVASLIQVTSVHNYQMLVMSLGMKVRVASCALIYRKALKLSKTSLAETTIGQMVNLLSNDVGRFDFSGQHIHNVWLAPCETVVVMILLYFYVGPTGLIGCVFLLSFIPFQMYMAKLTSQYRLKTAIRTDERVRLMNEIINGIQVIKMYTWEKPFAKLVEMVRKREITEIGHTSTIRAIMMSFNLTMSRSAVFLCVMTYVLTGNTLTASYAFTVTSFYAFLRVSVTQQFPQAITQFAETKVSISRIQKFLMYDELDRRTDSEKNGLNGVTEKISNKTDAKEVGVKIKNASVKWIKSLPENTLEEITFEAK…	multidrug resistance-associated protein 4-like isoform X2 [Diabrotica virgifera virgifera]		100	1263	0	0	47	1309	1	1263	0	2484	0.964859	1
Dvv_ABCC_T47673_c0_seq1	MDIAKENYNPNPRDGANVFSVLFFSYTIEMFRKGYRKVLDVDDLYNPIRSDRSTVLGDRLEKKWNSHLLKCNKTRKKPSLLKILVSTFWPEYLYLGCILALMDLLVRLSQPIMLGNMLSYFKPGTETTKEEALWYAGAVVVLNGISALLINQYIMNAFHYGMKVRAAVCSLIYRKALRLSHTALGDTASGKIVNLLSNDVSRFDIVSIFIHHMWVAPTSAIFILFFMYREAGYAAILGILTVFLVVPLQSYTGRLSAIYRKQTALRTDERVRLMDEVISGVQVIKMYAWEKPFKHLIKLARKAELKIVTKSSYVRALFMTFNLFTTRAALFATLLTMVLTDQQITATKVFVFMSYFNILSQTMSAMFVRGIAEIAELIVAIKRVQEFMLNEEFRPVVKY…	1323		XP_028134944.1	1323	LOC114329884	XM_028279143.1	NW_021038981.1	168963	499670	+	MDIAKENYNPNPRDGANVFSVLFFSYTIEMFRKGYRKVLDVDDLYNPIRSDRSTVLGDRLEKKWNSHLLKCNKTRKKPSLLKILVSTFWPEYLYLGCILALMDLLVRLSQPIMLGNMLSYFKPGTETTKEEALWYAGAVVVLNGISALLINQYIMNAFHYGMKVRAAVCSLIYRKALRLSHTALGDTASGKIVNLLSNDVSRFDIVSIFIHHMWVAPTSAIFILFFMYREAGYAAILGILTVFLVVPLQSYTGRLSAIYRKQTALRTDERVRLMDEVISGVQVIKMYAWEKPFKHLIKLARKAELKIVTKSSYVRALFMTFNLFTTRAALFATLLTMVLTDQQITATKVFVFMSYFNILSQTMSAMFVRGIAEIAELIVAIKRVQEFMLNEEFRPVVKY…	multidrug resistance-associated protein 4-like [Diabrotica virgifera virgifera]		100	1323	0	0	1	1323	1	1323	0	2580	1	1
Dvv_ABCC_D15305	MEMTKEKYNPNPRETANIISALFFGYTYDVFKKGLSKTLEVDDLYNPLKSDRSKVLGDNLQRNWDKQLEKSKKSNSKPSLLKAIVMSFWLEYAKLGIYTITTDLVLRLIQPLILGNLLDYFKPESQVSENEALTYAGILVAINILNILMSNQYMLEVFHSGMRIRASCCAVIYRKSLKLSKTALGETASGKLVNLLSNDVSRFDIVSLFIHQLWMAPVLSLIVMGILYQRTGYAGVVGVVAVFVIVPFQTYTGKLSAIYRKQTAFKTDERVRLMDEIISGIQVIKMYAWEIPFRKIIRIARRNEIKIITKSAYVRATFMALNLFTTRLALFCTLLTVILSNEEITASKVFVVMGYFNVLSMAMSTMFSRGVSEMAEVMVAIRRIRDFLINEEYDPNRTN…	1323		XP_028134952.1	1323	LOC114329889	XM_028279151.1	NW_021038981.1	763190	864221	+	MEMTKEKYNPNPRETANIISALFFGYTYDVFKKGLSKTLEVDDLYNPLKSDRSKVLGDNLQRNWDKQLEKSKKSNSKPSLLKAIVMSFWLEYAKLGIYTITTDLVLRLIQPLILGNLLDYFKPESQVSENEALTYAGILVAINILNILMSNQYMLEVFHSGMRIRASCCAVIYRKSLKLSKTALGETASGKLVNLLSNDVSRFDIVSLFIHQLWMAPVLSLIVMGILYQRTGYAGVVGVVAVFVIVPFQTYTGKLSAIYRKQTAFKTDERVRLMDEIISGIQVIKMYAWEIPFRKIIRIARRNEIKIITKSAYVRATFMALNLFTTRLALFCTLLTVILSNEEITASKVFVVMGYFNVLSMAMSTMFSRGVSEMAEVMVAIRRIRDFLINEEYDPNRTN…	multidrug resistance-associated protein 4-like [Diabrotica virgifera virgifera]		100	1323	0	0	1	1323	1	1323	0	2585	1	1
Dvv_ABCC_D15305	MEMTKEKYNPNPRETANIISALFFGYTYDVFKKGLSKTLEVDDLYNPLKSDRSKVLGDNLQRNWDKQLEKSKKSNSKPSLLKAIVMSFWLEYAKLGIYTITTDLVLRLIQPLILGNLLDYFKPESQVSENEALTYAGILVAINILNILMSNQYMLEVFHSGMRIRASCCAVIYRKSLKLSKTALGETASGKLVNLLSNDVSRFDIVSLFIHQLWMAPVLSLIVMGILYQRTGYAGVVGVVAVFVIVPFQTYTGKLSAIYRKQTAFKTDERVRLMDEIISGIQVIKMYAWEIPFRKIIRIARRNEIKIITKSAYVRATFMALNLFTTRLALFCTLLTVILSNEEITASKVFVVMGYFNVLSMAMSTMFSRGVSEMAEVMVAIRRIRDFLINEEYDPNRTN…	1323		XP_028134951.1	1323	LOC114329889	XP_028134951.1	NW_021038981.1	763190	864221	+	MEMTKEKYNPNPRETANIISALFFGYTYDVFKKGLSKTLEVDDLYNPLKSDRSKVLGDNLQRNWDKQLEKSKKSNSKPSLLKAIVMSFWLEYAKLGIYTITTDLVLRLIQPLILGNLLDYFKPESQVSENEALTYAGILVAINILNILMSNQYMLEVFHSGMRIRASCCAVIYRKSLKLSKTALGETASGKLVNLLSNDVSRFDIVSLFIHQLWMAPVLSLIVMGILYQRTGYAGVVGVVAVFVIVPFQTYTGKLSAIYRKQTAFKTDERVRLMDEIISGIQVIKMYAWEIPFRKIIRIARRNEIKIITKSAYVRATFMALNLFTTRLALFCTLLTVILSNEEITASKVFVVMGYFNVLSMAMSTMFSRGVSEMAEVMVAIRRIRDFLINEEYDPNRTN…	multidrug resistance-associated protein 4-like [Diabrotica virgifera virgifera]		100	1323	0	0	1	1323	1	1323	0	2585	1	1
Dvv_ABCC_D15305	MEMTKEKYNPNPRETANIISALFFGYTYDVFKKGLSKTLEVDDLYNPLKSDRSKVLGDNLQRNWDKQLEKSKKSNSKPSLLKAIVMSFWLEYAKLGIYTITTDLVLRLIQPLILGNLLDYFKPESQVSENEALTYAGILVAINILNILMSNQYMLEVFHSGMRIRASCCAVIYRKSLKLSKTALGETASGKLVNLLSNDVSRFDIVSLFIHQLWMAPVLSLIVMGILYQRTGYAGVVGVVAVFVIVPFQTYTGKLSAIYRKQTAFKTDERVRLMDEIISGIQVIKMYAWEIPFRKIIRIARRNEIKIITKSAYVRATFMALNLFTTRLALFCTLLTVILSNEEITASKVFVVMGYFNVLSMAMSTMFSRGVSEMAEVMVAIRRIRDFLINEEYDPNRTN…	1323		XP_028134950.1	1323	LOC114329889	XM_028279149.1	NW_021038981.1	763195	864221	+	MEMTKEKYNPNPRETANIISALFFGYTYDVFKKGLSKTLEVDDLYNPLKSDRSKVLGDNLQRNWDKQLEKSKKSNSKPSLLKAIVMSFWLEYAKLGIYTITTDLVLRLIQPLILGNLLDYFKPESQVSENEALTYAGILVAINILNILMSNQYMLEVFHSGMRIRASCCAVIYRKSLKLSKTALGETASGKLVNLLSNDVSRFDIVSLFIHQLWMAPVLSLIVMGILYQRTGYAGVVGVVAVFVIVPFQTYTGKLSAIYRKQTAFKTDERVRLMDEIISGIQVIKMYAWEIPFRKIIRIARRNEIKIITKSAYVRATFMALNLFTTRLALFCTLLTVILSNEEITASKVFVVMGYFNVLSMAMSTMFSRGVSEMAEVMVAIRRIRDFLINEEYDPNRTN…	multidrug resistance-associated protein 4-like [Diabrotica virgifera virgifera]		100	1323	0	0	1	1323	1	1323	0	2585	1	1
Dvv_ABCC_D15305	MEMTKEKYNPNPRETANIISALFFGYTYDVFKKGLSKTLEVDDLYNPLKSDRSKVLGDNLQRNWDKQLEKSKKSNSKPSLLKAIVMSFWLEYAKLGIYTITTDLVLRLIQPLILGNLLDYFKPESQVSENEALTYAGILVAINILNILMSNQYMLEVFHSGMRIRASCCAVIYRKSLKLSKTALGETASGKLVNLLSNDVSRFDIVSLFIHQLWMAPVLSLIVMGILYQRTGYAGVVGVVAVFVIVPFQTYTGKLSAIYRKQTAFKTDERVRLMDEIISGIQVIKMYAWEIPFRKIIRIARRNEIKIITKSAYVRATFMALNLFTTRLALFCTLLTVILSNEEITASKVFVVMGYFNVLSMAMSTMFSRGVSEMAEVMVAIRRIRDFLINEEYDPNRTN…	1323		XP_028134948.1	1323	LOC114329889	XM_028279147.1	NW_021038981.1	763135	864221	+	MEMTKEKYNPNPRETANIISALFFGYTYDVFKKGLSKTLEVDDLYNPLKSDRSKVLGDNLQRNWDKQLEKSKKSNSKPSLLKAIVMSFWLEYAKLGIYTITTDLVLRLIQPLILGNLLDYFKPESQVSENEALTYAGILVAINILNILMSNQYMLEVFHSGMRIRASCCAVIYRKSLKLSKTALGETASGKLVNLLSNDVSRFDIVSLFIHQLWMAPVLSLIVMGILYQRTGYAGVVGVVAVFVIVPFQTYTGKLSAIYRKQTAFKTDERVRLMDEIISGIQVIKMYAWEIPFRKIIRIARRNEIKIITKSAYVRATFMALNLFTTRLALFCTLLTVILSNEEITASKVFVVMGYFNVLSMAMSTMFSRGVSEMAEVMVAIRRIRDFLINEEYDPNRTN…	multidrug resistance-associated protein 4-like [Diabrotica virgifera virgifera]		100	1323	0	0	1	1323	1	1323	0	2585	1	1
Dvv_ABCC_D18126+D19164	MDIGFKLKHENPKKQAGLVKKLFFGWLVKLVKQGTKKQLEISDLYEPLDKDNSKTLGDCLERHWKNEILKSQIKKTSPSLLKAIVKAFYFEFLLYGIAWFVLNVLLRCSQPIILFHFIALFSGENREENQGDMYIYGGLLILVSVLSIFFMHHLQIGLASIGMRVRVACSSLVYRKITKLSHQTLGQTAVGQVVNLMSNDVHRFDLVLLPLHAFWAIPFQFVILSYFIWQQVQIASLAGLVSMVIISLPLQGYLGKLMGTLRANIAKKTDNRVKLMSEIISGIQVIKMYAWEKPFEKVIEIARKNEIRCVTLTSYLRGIFASCMVFLERMSLCFTLICYVLLGNNITAEKVFSLAQAFNILQLSMAIWYPLAVSHGAEALISIKRLKAFLTLEEKEVSR…	1342		XP_028135095.1	633	LOC114330002	XM_028279294.1	NW_021038992.1	493690	536323	-	MLVLAQTICSGTDLWVAFWTNQEVIRHSTSRPLESDVSSDEPILYEATPFDSSLNLTHNYEYKVEEPVVTSDGIFDYVYINNHVYHLVKTGYAIGFYGFLIVGVIILTLFRSMMFVKVCMIASVNIHSKMFSTLLRAPMRFFDTNASGRILNRFSKDMGSIDEILPRVLLESVQIFLVLIGILVNVSISSPYAIIAMLLLGICFLKLRSCYLSIAMSLKHIEGKVKSPMFSHVNSSLHGMATIRASNTEDILIKEFDEHQNVHTSAWYLTIVCISAFGLWMDIVCIIFLTCVILTFIFLQNFFKVNSSLVGLAISQSMTLTGMLQYGMKQTAEVINQLTAVERVLQYTHINTEGPFESPIETRPVEPWPKFGRVDYNHVYLKYSEDDPPVLRNVQFTIL…	probable multidrug resistance-associated protein lethal(2)03659 [Diabrotica virgifera virgifera]		100	633	0	0	710	1342	1	633	0	1252	0.471684	1
Dvv_ABCC_D20002	MDIGYKLKAENPKQNANIFSKIFFGWMIPLIRRGTKQNLEINDLYKTLKKDQSKRLTDALEKNWQKQVDKAKKKGGKPSVLMAISRTFAFEFMMYGILWAIQNVVLMSLKPILIAQLIELFTDDTSTRFREMYFFSTSLILVSLLIVFFFHHTNFGLQAIGMRIRVATSSLIYRKITRLNQKSLGETATGQIVNLLSNDVQRFDMVVVPLHALWVMPLQVAILMFIIWNQVGISSLAGVISMAIIALPVQGYMAKLMGMLRQKVSGKTDTRVKLMNEVIGGIQVIKMYAWEKPFEKVIKQARSSEIGDITKASYLRGVFSSFIVFLDRVALFFTVMTYVLLGNVISADIVFSLAQTFNILQTAMAIWYPVAISVGAEALVSAKRIQNFLIMEEREEASI…	1344		XP_028135091.1	1344	LOC114329997	XM_028279290.1	NW_021038992.1	186349	298082	-	MDIGYKLKAENPKQNANIFSKIFFGWMIPLIRRGTKQNLEINDLYKTLKKDQSKRLTDALEKNWQKQVDKAKKKGGKPSVLMAISRTFAFEFMMYGILWAIQNVVLMSLKPILIAQLIELFTDDTSTRFREMYFFSTSLILVSLLIVFFFHHTNFGLQAIGMRIRVATSSLIYRKITRLNQKSLGETATGQIVNLLSNDVQRFDMVVVPLHALWVMPLQVAILMFIIWNQVGISSLAGVISMAIIALPVQGYMAKLMGMLRQKVSGKTDTRVKLMNEVIGGIQVIKMYAWEKPFEKVIKQARSSEIGDITKASYLRGVFSSFIVFLDRVALFFTVMTYVLLGNVISADIVFSLAQTFNILQTAMAIWYPVAISVGAEALVSAKRIQNFLIMEEREEASI…	multidrug resistance-associated protein 4-like [Diabrotica virgifera virgifera]		100	1344	0	0	1	1344	1	1344	0	2644	1	1
Dvv_ABCC_T17573_c0_seq1	MDHCEKVQRPPHPRENANIFSLLTFGYTGKLFTRGFKQDLEDDDLYDVIKKCRSKKCTDKLEHQYNSRSKTKDPNKKVSIFKIIWHMYGLRYILLGLFHMSGRLLTSTLEPDALSHLVGYFKPGQTKMTIHDAMYFAGIMIGVKAFHTIYFQNYHIYLTELALQIRISFSSLIYRKALKLSPKALEDTSLGNIVTVINKDVQQFEHSIWMFNDLWISVLQTFVMCYLIYQRTGVASVVAILMLVLVIPVQGYVAKIIKNLRLKMSRRTDERLQRTQESLSTIKTIKMYTWEQVFADKIGEARFKELKILLKSAYAKISLMIMSSLVGKFAFYAMLMIYLYIHEDMSAEDIFYIMRIFGTLRFTMAMAFSMGFTRIGELSASLKRINRILELEELPDVID…	1284		XP_028142713.1	1284	LOC114336537	XM_028286912.1	NW_021040037.1	292839	353079	+	MDHCEKVQRPPHPRENANIFSLLTFGYTGKLFTRGFKQDLEDDDLYDVIKKCRSKKCTDKLEHQYNSRSKTKDPNKKVSIFKIIWHMYGLRYILLGLFHMSGRLLTSTLEPDALSHLVGYFKPGQTKMTIHDAMYFAGIMIGVKAFHTIYFQNYHIYLTELALQIRISFSSLIYRKALKLSPKALEDTSLGNIVTVINKDVQQFEHSIWMFNDLWISVLQTFVMCYLIYQRTGVASVVAILMLVLVIPVQGYVAKIIKNLRLKMSRRTDERLQRTQESLSTIKTIKMYTWEQVFADKIGEARFKELKILLKSAYAKISLMIMSSLVGKFAFYAMLMIYLYIHEDMSAEDIFYIMRIFGTLRFTMAMAFSMGFTRIGELSASLKRINRILELEELPDVID…	probable multidrug resistance-associated protein lethal(2)03659 [Diabrotica virgifera virgifera]		100	1284	0	0	1	1284	1	1284	0	2513	1	1
Dvv_ABCC_T41602_c0_seq1	MEEIRNDQPPKKSNPIERTNAISRLFFCWLIPYFAKGYKRDLTEDDMYKHRSEHDSGSLGARLERRWSKHIKNNKNPAYWKVLIGTFFCEIFLLNILAFTTEGIRMAQPFLISKLLKVYEEIPTEESMNDIYLYAGLIIVTSFLNVIMVHRFNLAVMQIGMKMRIASCSLIYRKSLKLSKSALAETTIGQMVNLLSNDVGRFDQATHHLHHFYLAPIQTTVVMVLLYLVVGWTALLGTVFLLLSIPLQSWLGKKTSQFRLKTATRTDERVRLMNEIISGIQVIKMYTWEYSFAKLVEYVRKMEMKYIRKTSLIRGLLMSMTTVLNKGAVAISIITYVISGNTLTASYAYTVASYYRLLGSITMWFPQAVSQGSEMFISMKRIQSFLLFDELEADKYFEP…	1307		XP_028130889.1	1307	LOC114326681	XM_028275088.1	NW_021038730.1	194321	279817	-	MEEIRNDQPPKKSNPIERTNAISRLFFCWLIPYFAKGYKRDLTEDDMYKHRSEHDSGSLGARLERRWSKHIKNNKNPAYWKVLIGTFFCEIFLLNILAFTTEGIRMAQPFLISKLLKVYEEIPTEESMNDIYLYAGLIIVTSFLNVIMVHRFNLAVMQIGMKMRIASCSLIYRKSLKLSKSALAETTIGQMVNLLSNDVGRFDQATHHLHHFYLAPIQTTVVMVLLYLVVGWTALLGTVFLLLSIPLQSWLGKKTSQFRLKTATRTDERVRLMNEIISGIQVIKMYTWEYSFAKLVEYVRKMEMKYIRKTSLIRGLLMSMTTVLNKGAVAISIITYVISGNTLTASYAYTVASYYRLLGSITMWFPQAVSQGSEMFISMKRIQSFLLFDELEADKYFEP…	multidrug resistance-associated protein 4-like isoform X1 [Diabrotica virgifera virgifera]		100	1307	0	0	1	1307	1	1307	0	2583	1	1
Dvv_ABCC_T41602_c0_seq1	MEEIRNDQPPKKSNPIERTNAISRLFFCWLIPYFAKGYKRDLTEDDMYKHRSEHDSGSLGARLERRWSKHIKNNKNPAYWKVLIGTFFCEIFLLNILAFTTEGIRMAQPFLISKLLKVYEEIPTEESMNDIYLYAGLIIVTSFLNVIMVHRFNLAVMQIGMKMRIASCSLIYRKSLKLSKSALAETTIGQMVNLLSNDVGRFDQATHHLHHFYLAPIQTTVVMVLLYLVVGWTALLGTVFLLLSIPLQSWLGKKTSQFRLKTATRTDERVRLMNEIISGIQVIKMYTWEYSFAKLVEYVRKMEMKYIRKTSLIRGLLMSMTTVLNKGAVAISIITYVISGNTLTASYAYTVASYYRLLGSITMWFPQAVSQGSEMFISMKRIQSFLLFDELEADKYFEP…	1307		XP_028130888.1	1307	LOC114326681	XM_028275087.1	NW_021038730.1	194321	279956	-	MEEIRNDQPPKKSNPIERTNAISRLFFCWLIPYFAKGYKRDLTEDDMYKHRSEHDSGSLGARLERRWSKHIKNNKNPAYWKVLIGTFFCEIFLLNILAFTTEGIRMAQPFLISKLLKVYEEIPTEESMNDIYLYAGLIIVTSFLNVIMVHRFNLAVMQIGMKMRIASCSLIYRKSLKLSKSALAETTIGQMVNLLSNDVGRFDQATHHLHHFYLAPIQTTVVMVLLYLVVGWTALLGTVFLLLSIPLQSWLGKKTSQFRLKTATRTDERVRLMNEIISGIQVIKMYTWEYSFAKLVEYVRKMEMKYIRKTSLIRGLLMSMTTVLNKGAVAISIITYVISGNTLTASYAYTVASYYRLLGSITMWFPQAVSQGSEMFISMKRIQSFLLFDELEADKYFEP…	multidrug resistance-associated protein 4-like isoform X1 [Diabrotica virgifera virgifera]		100	1307	0	0	1	1307	1	1307	0	2583	1	1
Dvv_ABCC_T47333_c0_seq11	MESSNSVPGAQTETEEPILRRSTRVRKPVTRLNLWFLPFFKYGYKNDVELKDIYNATKPDMSESLGNQLQKNWEEQIKKCDQSQNKKKPSLKSAIVKTYLKMYTASGVMIFLQFIVIRMLQPIVLAEYINFFDKKHGIKPNEFGWLLASGVVIMAFLNVILLHNTFLNTQRVGMRVRIAVGSLLYRKLLKLNHTSLGKTAAGQLVNLLSNDLQRFDYAAVFLHYIWVMPINSAISFYIMYRTCNLVAALTGMGAIIVEALPLQSYLSRLQGQLRGKIAVRTDTRIKLMSEITTGIQVIKMYAWEKPFEKVVELARRLEIDSITKSSYIHGMLSAMSVFTERFALFIVVITFVLMEGRISGDIVFSMAQLVNTVQMIFAMFFPRALSTYAEAKVSIKRIE…	1376		XP_028145961.1	965	LOC114339497	XM_028290160.1	NW_021040878.1	1077	223090	+	LEIDSITKSSYIHGMLSAMSVFTERFALFIVVITFVLMEGRISGDIVFSMAQLVNTVQMIFAMFFPRALSTYAEAKVSIKRIEEFLLLEETTPKKKLGENDTLAGKPGEIELFNVTASWSENPITPTLVDLNLHLTPGTLCCVVGNVGSGKSSTLHLLLKELSPTNGKVNVYGNVAYASQEPWLFVSNVRENILFGRPYDKKRYQEVIRVCSLERDLKELPHGDKTLVGERGAALSGGQKARVNLARAVYSDADIYLFDDPLSAVDTKVGRHLFDECMVKYLKNKTRILVTHQLQYMKKADIIVILNNGRIEKAANFSALSQDELNVLQQEPEPEEDENEVKKERSKVERSQSTISEKTLRSEHYQSNTSLSVSEEPEDKSNERGEEEVEQGTVPFSIF…	multidrug resistance-associated protein 4-like, partial [Diabrotica virgifera virgifera]		100	965	0	0	317	1281	1	965	0	1879	0.701308	1
Dvv_ABCC_T49513_c0_seq6	MDSTEVQNNPNPRETAGILSIMFFGFTIPTFRTGMKKQIGVEDVYNTLRSDRSEYLGDRLEKNWNRELELVKQNKKEKPSLFKAVVRTFWLEYLLIGIIAAVSDIGIRSFQPSMLGGVLDYYTPGSKKSKLEAYFYGSGMVIMSLTSSILMNQYMTNAAHAGMKVRSSVCALIYRKATRLSRTALGDTPAGKVVNLLSNDVARFDFASMMIHQLWIGPVSTIPVIYFLYQRAQLPGIAGILVILIMSPLQATSAKLATKFRKMTALRTDERIRLMDEVILGIQVIKMYAWEIPFQKVIGLARKAEIKIIKKNSYIRALFMTLGMVTTKLALFATLVTITLTGGEITAAKVFVLISYFNMLSMTLTGILTRGIAEIAEMFTSIARLQKFLENDEYKYDQN…	1373		XP_028145606.1	1373	LOC114339177	XM_028289805.1	NW_021040767.1	48482	159428	-	MDSTEVQNNPNPRETAGILSIMFFGFTIPTFRTGMKKQIGVEDVYNTLRSDRSEYLGDRLEKNWNRELELVKQNKKEKPSLFKAVVRTFWLEYLLIGIIAAVSDIGIRSFQPSMLGGVLDYYTPGSKKSKLEAYFYGSGMVIMSLTSSILMNQYMTNAAHAGMKVRSSVCALIYRKATRLSRTALGDTPAGKVVNLLSNDVARFDFASMMIHQLWIGPVSTIPVIYFLYQRAQLPGIAGILVILIMSPLQATSAKLATKFRKMTALRTDERIRLMDEVILGIQVIKMYAWEIPFQKVIGLARKAEIKIIKKNSYIRALFMTLGMVTTKLALFATLVTITLTGGEITAAKVFVLISYFNMLSMTLTGILTRGIAEIAEMFTSIARLQKFLENDEYKYDQN…	probable multidrug resistance-associated protein lethal(2)03659 [Diabrotica virgifera virgifera]		100	1373	0	0	1	1373	1	1373	0	2661	1	1
Dvv_ABCC_T49618_c0_seq2	INLARAVYKQADVYLLDDPLSAVDTHVGKEIFEQCITGYLKNKTVILVTHQIQYLQELDNILYLEDGIPKTGSFRELQASGLDFTKSLGESTEEEETTKESEVMRQLSIKSVASVEVEEPKEVQEQKGTGTIGGYVYRAYFRAGGNCCVIFIFFFLFLLSQMFASASDYYLSYWVNLEQQDSAANSTQSTGLSSNETITNNFWHFSRETSIYIYSGLIVLLVIITLVRSFTFFAVCMRASTRLHDNMFVSITRATMRFFNTNASGRILNRFSKDMGSIDELLPTALIDCLQIGLALLGIIVVVAVVTPFLMIPTVAIGIIFFFFRIFYLRTSRNIKRIEGTTRSPVFSHLNASLLGLTTIRAFQAEEILKKEFDNHQDLHSSAWYAFISTSRAFGYWLD…	752		XP_028131287.1	1218	LOC114326992	XM_028275486.1	NW_021038750.1	674959	737418	-	MLTKRKYSVILQPLLLKRLLTYYSPQGEPVSIEEAYYYATGIVLCSLLSVLLVHPYMLGVIHIGMKMRIACCSLIYRKALRLSKTALGETTAGQIVNLLSNDVNRFDLAVIFAHQLWLAPLETVICTYFMYLEIGVSAIIGVAILAASVPLQIYLGKKISFYRLRTALRTDERVRLMNEILSGIQVIKMYAWETPFAQLVATARRHEIKSLRATAFMRGIFLSFIMYSTRISLFVSILAYVLSGYDISAEKVFVITSFYSVLRQSLTVFFPQGIAQVAEVRISIQRLNKFMQFEEIDMVREKFGRCSMSSSKSLDLSKSGNGVEKSEKKGELGVFLNNATAKWSEMSVDNTLTGITIKVYPSQLLGVIGPVGSGKSSLLHVILQELKLVYGSVTVNGTV…	probable multidrug resistance-associated protein lethal(2)03659 isoform X3 [Diabrotica virgifera virgifera]		100	752	0	0	1	752	467	1218	0	1479	1	0.617406
Dvv_ABCC_T49618_c0_seq2	INLARAVYKQADVYLLDDPLSAVDTHVGKEIFEQCITGYLKNKTVILVTHQIQYLQELDNILYLEDGIPKTGSFRELQASGLDFTKSLGESTEEEETTKESEVMRQLSIKSVASVEVEEPKEVQEQKGTGTIGGYVYRAYFRAGGNCCVIFIFFFLFLLSQMFASASDYYLSYWVNLEQQDSAANSTQSTGLSSNETITNNFWHFSRETSIYIYSGLIVLLVIITLVRSFTFFAVCMRASTRLHDNMFVSITRATMRFFNTNASGRILNRFSKDMGSIDELLPTALIDCLQIGLALLGIIVVVAVVTPFLMIPTVAIGIIFFFFRIFYLRTSRNIKRIEGTTRSPVFSHLNASLLGLTTIRAFQAEEILKKEFDNHQDLHSSAWYAFISTSRAFGYWLD…	752		XP_028131286.1	1316	LOC114326992	XM_028275485.1	NW_021038750.1	674959	809008	-	MDGGIKKTRNPNPRENAFPLSAATFCYTIPTFIKGFKRDLDESDLTETLSEHKSDYLGNKIEKIWKEEEERAKKKNTTPSLQRTLLKAFGWEFLAMGIVLILSETVSILQPLLLKRLLTYYSPQGEPVSIEEAYYYATGIVLCSLLSVLLVHPYMLGVIHIGMKMRIACCSLIYRKALRLSKTALGETTAGQIVNLLSNDVNRFDLAVIFAHQLWLAPLETVICTYFMYLEIGVSAIIGVAILAASVPLQIYLGKKISFYRLRTALRTDERVRLMNEILSGIQVIKMYAWETPFAQLVATARRHEIKSLRATAFMRGIFLSFIMYSTRISLFVSILAYVLSGYDISAEKVFVITSFYSVLRQSLTVFFPQGIAQVAEVRISIQRLNKFMQFEEIDMVRE…	probable multidrug resistance-associated protein lethal(2)03659 isoform X2 [Diabrotica virgifera virgifera]		100	752	0	0	1	752	565	1316	0	1479	1	0.571429
Dvv_ABCC_T49618_c0_seq2	INLARAVYKQADVYLLDDPLSAVDTHVGKEIFEQCITGYLKNKTVILVTHQIQYLQELDNILYLEDGIPKTGSFRELQASGLDFTKSLGESTEEEETTKESEVMRQLSIKSVASVEVEEPKEVQEQKGTGTIGGYVYRAYFRAGGNCCVIFIFFFLFLLSQMFASASDYYLSYWVNLEQQDSAANSTQSTGLSSNETITNNFWHFSRETSIYIYSGLIVLLVIITLVRSFTFFAVCMRASTRLHDNMFVSITRATMRFFNTNASGRILNRFSKDMGSIDELLPTALIDCLQIGLALLGIIVVVAVVTPFLMIPTVAIGIIFFFFRIFYLRTSRNIKRIEGTTRSPVFSHLNASLLGLTTIRAFQAEEILKKEFDNHQDLHSSAWYAFISTSRAFGYWLD…	752		XP_028131285.1	1360	LOC114326992	XM_028275484.1	NW_021038750.1	674959	809008	-	MDGGIKKTRNPNPRENAFPLSAATFCYTIPTFIKGFKRDLDESDLTETLSEHKSDYLGNKIEKIWKEEEERAKKKNTTPSLQRTLLKAFGWEFLAMGIVLILSETVRVYQPIILGRLVRYFDMHSKKTPPIKPPEMSNTSFTSDQQNVNETILQPLLLKRLLTYYSPQGEPVSIEEAYYYATGIVLCSLLSVLLVHPYMLGVIHIGMKMRIACCSLIYRKALRLSKTALGETTAGQIVNLLSNDVNRFDLAVIFAHQLWLAPLETVICTYFMYLEIGVSAIIGVAILAASVPLQIYLGKKISFYRLRTALRTDERVRLMNEILSGIQVIKMYAWETPFAQLVATARRHEIKSLRATAFMRGIFLSFIMYSTRISLFVSILAYVLSGYDISAEKVFVITS…	probable multidrug resistance-associated protein lethal(2)03659 isoform X1 [Diabrotica virgifera virgifera]		100	752	0	0	1	752	609	1360	0	1479	1	0.552941
Dvv_ABCD_D11628	MAPNYSKVLNKHKALAGAGALGTILLIILKYRNKQGKLNKKKVQKAVEEEVKYLISEKGETKIKAQVDKKFFSQLSQLFGIACPGWTSQESGLFFLIALSLVSRSMCDLWLINHGTKIESSIIAMDPTLFKQRLLYYVLAIPIISVVNNVLKYSIGALKIQLRTNMTRHLYEEYLKNYTYYRISNLDNRISNADQLLTTDIDKFCEGVTDLYCNTAKPLLDICIYVYKLSTTLGGGTPGIMLVYLLVSGVLLTNLRKPTARLTAGEQKLEGEFRHINSRLITHSEEVAFYNGNSREKATLMASYNKLLNHLRKFLRFRVAMGVVDNIVAKYFAGVVGFWVVSLPFMTSGHSFRLLGTNERSRLYYTYGRMLVKLAEAIGRLVLAGRDLTRLAGFTARVT…	657		XP_028131584.1	657	LOC114327238	XM_028275783.1	NW_021038762.1	1147649	1302444	+	MAPNYSKVLNKHKALAGAGALGTILLIILKYRNKQGKLNKKKVQKAVEEEVKYLISEKGETKIKAQVDKKFFSQLSQLFGIACPGWTSQESGLFFLIALSLVSRSMCDLWLINHGTKIESSIIAMDPTLFKQRLLYYVLAIPIISVVNNVLKYSIGALKIQLRTNMTRHLYEEYLKNYTYYRISNLDNRISNADQLLTTDIDKFCEGVTDLYCNTAKPLLDICIYVYKLSTTLGGGTPGIMLVYLLVSGVLLTNLRKPTARLTAGEQKLEGEFRHINSRLITHSEEVAFYNGNSREKATLMASYNKLLNHLRKFLRFRVAMGVVDNIVAKYFAGVVGFWVVSLPFMTSGHSFRLLGTNERSRLYYTYGRMLVKLAEAIGRLVLAGRDLTRLAGFTARVT…	ATP-binding cassette sub-family D member 3 [Diabrotica virgifera virgifera]		100	657	0	0	1	657	1	657	0	1310	1	1
Dvv_ABCE_D2830	MSKRKGMEESDKLTRIAIVNADKCKPKRCRQECKKSCPVVRLGKLCIEVVPNSKIATISEELCIGCGICVKKCPFEAIAIINLPSNLQKETTHRYGKNSFKLHRLPIPRPGEVLGLVGTNGIGKSTALKILAGKQKPNLGRYMDPPDWTEILSHFRGSELQNYFTKILEDDLKALIKPQYVDQIPKAVKGTVGQLLDRKNELDNMNQICGMLDLLHIKEREIAALSGGELQRFACAMVCIQNGDIFMFDEPSSYLDVKQRLNAARTIRSLIDPSKFIIVVEHDLSVLDYLSDFICCLYGVPGAYGVVTMPFSVREGINIFLDGFVPTENLRFRDESLVFKVAESATEEEIKRMNHYEYPTMTKTMGSFELKVAQGQFSDSEILVLLGENGTGKTTFIRM…	608		XP_028129516.1	515	LOC114325612	XM_028273715.1	NW_021038663.1	557081	612202	+	MSKRKGMEESDKLTRIAIVNADKCKPKRCRQECKKSCPVVRLGKLCIEVVPNSKIATISEELCIGCGICVKKCPFEAIAIINLPSNLQKETTHRYGKNSFKLHRLPIPRPGEVLGLVGTNGIGKSTALKILAGKQKPNLGRYMDPPDWTEILSHFRGSELQNYFTKILEDDLKALIKPQYVDQIPKAVKGTVGQLLDRKNELDNMNQICGMLDLLHIKEREIAALSGGELQRFACAMVCIQNGDIFMFDEPSSYLDVKQRLNAARTIRSLIDPSKFIIVVEHDLSVLDYLSDFICCLYGVPGAYGVVTMPFSVREGINIFLDGFVPTENLRFRDESLVFKVAESATEEEIKRMNHYEYPTMTKTMGSFELKVAQGQFSDSEILVLLGENGTGKTTFIRM…	ATP-binding cassette sub-family E member 1 isoform X2 [Diabrotica virgifera virgifera]		100	515	0	0	1	515	1	515	0	1030	0.847039	1
Dvv_ABCF_D2701	MSKKRGAKKGKNLDDDFEETSSIISEKEKINSKTPKNKTTKKGKKGKDDWSDDEEIEQGKEVNQSEPAESKPVAKKKGKKGKGNKNDDWSDKEEADIKLSDSETESMPVAVKKSAKKNKKKKDDWSDKEVDIQLSESDIEEAPKIVKKSAKKNKKKDDWSDKEDIEIETKLSDSEEELAPAIVKKSAKKNKKNKNQVRDESPDIEEMEAHDEGFKEDDVSEEEIVKPVKQDKKKSKGKESKKDESKVDVEVKEEIKESKEDSPIVEDKVIENGKPEKQNKELENKKDNDVEELTEKISTTQISDDKLDESKEKKLTHKEKKKMKKLQEYEKQMETMLKKGGQGHSELDSNFTVSQTQKTAGQLAAFENAVDIKVENFSISAKGNDLFVNANLLIAQGRH…	921		XP_028142464.1	921	LOC114336319	XM_028286663.1	NW_021039992.1	252182	291604	-	MSKKRGAKKGKNLDDDFEETSSIISEKEKINSKTPKNKTTKKGKKGKDDWSDDEEIEQGKEVNQSEPAESKPVAKKKGKKGKGNKNDDWSDKEEADIKLSDSETESMPVAVKKSAKKNKKKKDDWSDKEVDIQLSESDIEEAPKIVKKSAKKNKKKDDWSDKEDIEIETKLSDSEEELAPAIVKKSAKKNKKNKNQVRDESPDIEEMEAHDEGFKEDDVSEEEIVKPVKQDKKKSKGKESKKDESKVDVEVKEEIKESKEDSPIVEDKVIENGKPEKQNKELENKKDNDVEELTEKISTTQISDDKLDESKEKKLTHKEKKKMKKLQEYEKQMETMLKKGGQGHSELDSNFTVSQTQKTAGQLAAFENAVDIKVENFSISAKGNDLFVNANLLIAQGRH…	ATP-binding cassette sub-family F member 1 [Diabrotica virgifera virgifera]		100	921	0	0	1	921	1	921	0	1820	1	1
Dvv_ABCF_D802	MPSDAKKREQQRKKDAAKARQAGKKNEKQKGEEQNDTLKTNGLSNGATNGSSELSAEEALCAKLEADARLNAEARACTGSLAVHPKSRDVKIDTFSITFHGCEMLQDALLELNCGRRYGLLGLNGSGKSTILAVLGNREVPIPDHIDIFHLTREMPASDKTALECVMEVDEERVRLEKLAEELVACEDDESQEQLMDIYERLDDMAADTAEARAANILHGLGFTREMQNKKTKDFSGGWRMRIALARALYVKPHLLLLDEPTNHLDLDACVWLEEELRNYKRILVLISHSQDFLNGVCTNIIHINKKRLKYYTGNYDAFVKTRMELLENQMKQYNWEQDQINHMKNYIARFGHGSAKLARQAQSKEKTLAKMVAQGLTEKVTSDKIVTFYFPSCGTIPP…	623		XP_028145986.1	623	LOC114339529	XM_028290185.1	NW_021040891.1	138367	182247	+	MPSDAKKREQQRKKDAAKARQAGKKNEKQKGEEQNDTLKTNGLSNGATNGSSELSAEEALCAKLEADARLNAEARACTGSLAVHPKSRDVKIDTFSITFHGCEMLQDALLELNCGRRYGLLGLNGSGKSTILAVLGNREVPIPDHIDIFHLTREMPASDKTALECVMEVDEERVRLEKLAEELVACEDDESQEQLMDIYERLDDMAADTAEARAANILHGLGFTREMQNKKTKDFSGGWRMRIALARALYVKPHLLLLDEPTNHLDLDACVWLEEELRNYKRILVLISHSQDFLNGVCTNIIHINKKRLKYYTGNYDAFVKTRMELLENQMKQYNWEQDQINHMKNYIARFGHGSAKLARQAQSKEKTLAKMVAQGLTEKVTSDKIVTFYFPSCGTIPP…	ATP-binding cassette sub-family F member 2 [Diabrotica virgifera virgifera]		100	623	0	0	1	623	1	623	0	1253	1	1
Dvv_ABCG_D13051	MSEASGSAMEVLLPKFKPLTQLNTIAKKPPIDVEFCDLTYSISDSSYKGGWRQLLKSINGKFRSGELTAILGPSGAGKSTLLNILAGYMTAGVKGSVKINGKPRDMRIFTKLSSYIMQEDLVQPRLSVRESMMVAANLKLSASIGHTQKVAVVHEVIQLLGLEKCYDTKTEYLSGGQRKRLSVALELVNNPPVIFLDEPTTGLDNVSIKQCIDLLKKITRLERTVICTIHQPPASLFQIFDQVYIMANGYCVYNGSPNQLVPFMSSVNCVCPETSTPADFIIEVIQTNQDNIPILQNQIQNGKINMKDKKLKPLQSHKTLGIYEIYQETTQTGMHIHDIEYPTSFWTQFTVLLCRMALQMKRNKSMWIIQFFHHVISATLVGGIFYQIGNEASQVLPIF…	637		XP_028140494.1	637	LOC114334616	XM_028284693.1	NW_021039639.1	114949	391269	-	MSEASGSAMEVLLPKFKPLTQLNTIAKKPPIDVEFCDLTYSISDSSYKGGWRQLLKSINGKFRSGELTAILGPSGAGKSTLLNILAGYMTAGVKGSVKINGKPRDMRIFTKLSSYIMQEDLVQPRLSVRESMMVAANLKLSASIGHTQKVAVVHEVIQLLGLEKCYDTKTEYLSGGQRKRLSVALELVNNPPVIFLDEPTTGLDNVSIKQCIDLLKKITRLERTVICTIHQPPASLFQIFDQVYIMANGYCVYNGSPNQLVPFMSSVNCVCPETSTPADFIIEVIQTNQDNIPILQNQIQNGKINMKDKKLKPLQSHKTLGIYEIYQETTQTGMHIHDIEYPTSFWTQFTVLLCRMALQMKRNKSMWIIQFFHHVISATLVGGIFYQIGNEASQVLPIF…	ATP-binding cassette sub-family G member 4-like [Diabrotica virgifera virgifera]		100	637	0	0	1	637	1	637	0	1276	1	1
Dvv_ABCG_D14042	MADDSKCIKINVPLDPEDTNQAVAYTKTVHAPPLLKETESLNNASVLSGSQTNIYNGSSPITISGAGALRKVPNSSPSNHKRPMIALTHLPKRPPVDITFTDLSYSVSEGRKRGYKTILKCISGKCKSGELTAIMGPSGAGKSTIMNILAGYKTSNLSGQVMINGKERNLRRFRKMSCYIMQDDCLSPHLTVKEAMMVSANLKLGKTVTLSEKKVVINEIIENLGLQTCIDINSSNLSGGQRKRLSIGLELVNNPPVMFFDEPTSGLDSSSCFQCLCLLKSLARGGRTIICTIHQPSARLFEMFDHLYMMAEGQCIYRGPVLGLVPFLSSMGLNCPSYHNPADYVMEVACGEHGDYVQKLVVAVNAGRCTKFATPDHRSSKIVSNDIAKEANGKNSSGD…	719		XP_028133049.1	636	LOC114328404	XM_028277248.1	NW_021038850.1	309738	338395	-	MIALTHLPKRPPVDITFTDLSYSVSEGRKRGYKTILKCISGKCKSGELTAIMGPSGAGKSTIMNILAGYKTSNLSGQVMINGKERNLRRFRKMSCYIMQDDCLSPHLTVKEAMMVSANLKLGKTVTLSEKKVVINEIIENLGLQTCIDINSSNLSGGQRKRLSIGLELVNNPPVMFFDEPTSGLDSSSCFQCLCLLKSLARGGRTIICTIHQPSARLFEMFDHLYMMAEGQCIYRGPVLGLVPFLSSMGLNCPSYHNPADYVMEVACGEHGDYVQKLVVAVNAGRCTKFATPDHRSSKIVSNDIAKEANGKNSSGDVISVPNGSVKPTTPTTPVTCTTSLLDSSENLSPTEKNGFSTTGLQQFTILLKRSMYMILMDKTLTRMRLVSHFVIGCLIGLIY…	ATP-binding cassette sub-family G member 4 isoform X2 [Diabrotica virgifera virgifera]		100	636	0	0	84	719	1	636	0	1280	0.884562	1
Dvv_ABCG_D22358	MELHSRNTSLRHLPKRPPVDIEFHDVSYTVPQGRKGSKLILRSVNGSFQAGQLTAIMGPSGAGKSTLLNILAGYKTQGATGQILINGATRNLKQFRKMSRYIMQEDMIQPLLTVEEAMMIAANLKLGNTLSLSDKSSAIDEILSLLRLDKAKRTGTSRLSGGERKRLSIALELLNNPPVLFLDEPTTGLDDLSCSQCISLLKKIAEGGRTVICSIHTPSAKIFSQFDNVYILSDGQCVYQGYGPEVVSYLSKVGIECPKTYNPADFIIEVCCNEYGNFQERMVSVIDNGRNIYRTNGNLPQLQEVELANDSLENRSSISSISIREEVYADLSSSDFNHESSWFSQFWILTTRLWMQMWRDKTYLIMRTVLYIILALLIGSLYYKMGQDGSKTIFNFGFY…	640		XP_028133266.1	640	LOC114328578	XM_028277465.1	NW_021038863.1	482023	92116	+	MELHSRNTSLRHLPKRPPVDIEFHDVSYTVPQGRKGSKLILRSVNGSFQAGQLTAIMGPSGAGKSTLLNILAGYKTQGATGQILINGATRNLKQFRKMSRYIMQEDMIQPLLTVEEAMMIAANLKLGNTLSLSDKSSAIDEILSLLRLDKAKRTGTSRLSGGERKRLSIALELLNNPPVLFLDEPTTGLDDLSCSQCISLLKKIAEGGRTVICSIHTPSAKIFSQFDNVYILSDGQCVYQGYGPEVVSYLSKVGIECPKTYNPADFIIEVCCNEYGNFQERMVSVIDNGRNIYRTNGNLPQLQEVELANDSLENRSSISSISIREEVYADLSSSDFNHESSWFSQFWILTTRLWMQMWRDKTYLIMRTVLYIILALLIGSLYYKMGQDGSKTIFNFGFY…	ATP-binding cassette sub-family G member 1 [Diabrotica virgifera virgifera]		100	640	0	0	1	640	1	640	0	1275	1	1
Dvv_ABCG_D23081	MELQQFASNNLRISDKILDVEFQDISFVTKEKNGYKKIIDGVSGKFHCGHLTAIMGPSGAGKTSLLNILTGYQVTGTTGTIKCNSSSRKQKGVLQYKKESCYILQDDSLPNLFTVEECMMIASKLKIANMAKKAREFLINEILTNLSLLKAKNTRCQSLSGGQKKRLSIALELVDNPPILFLDEPTTGLDSASTTQCVDLLKKLANGGRIVICTIHQPNTQTYEMFDQVYMLAKGRCVYQGPSTNTVPFLASVGLHCPQYHNPADYIMEVVSGEYGDHIDQLAVAAQDKKWQNIPTIKLSDTPAIDSKDNNIIYSDENVTLSKSPSEWKRFFILLQRSSVQLYRDWTISQLKLVLHLLVGLFLGITFQNCGRDATKVISNLGFLQVGIVYLAYTSMMPA…	603		XP_028136603.1	603	LOC114331282	XM_028280802.1	NW_021039135.1	355381	676011	-	MELQQFASNNLRISDKILDVEFQDISFVTKEKNGYKKIIDGVSGKFHCGHLTAIMGPSGAGKTSLLNILTGYQVTGTTGTIKCNSSSRKQKGVLQYKKESCYILQDDSLPNLFTVEECMMIASKLKIANMAKKAREFLINEILTNLSLLKAKNTRCQSLSGGQKKRLSIALELVDNPPILFLDEPTTGLDSASTTQCVDLLKKLANGGRIVICTIHQPNTQTYEMFDQVYMLAKGRCVYQGPSTNTVPFLASVGLHCPQYHNPADYIMEVVSGEYGDHIDQLAVAAQDKKWQNIPTIKLSDTPAIDSKDNNIIYSDENVTLSKSPSEWKRFFILLQRSSVQLYRDWTISQLKLVLHLLVGLFLGITFQNCGRDATKVISNLGFLQVGIVYLAYTSMMPA…	ATP-binding cassette sub-family G member 1 isoform X1 [Diabrotica virgifera virgifera]		100	603	0	0	1	603	1	603	0	1210	1	1
Dvv_ABCG_D3712	MATEGLLKNKSDVKLQIVSNQPKKLVHLPERPKVDLAFSDLEYVVKQGSKEKKILKNVSGMLRSGELCAIMGPSGAGKSTLLNILTGYKTIGVKGHVLMNGSDRDLSQFRKLSAYIMQDNQLHANLRVDEAMAVAAALKIGAKSPKDREDIINEILDTLGLLDHKKTMTSGLSGGQKKRLSIALELVSNPPVMFFDEPTSGLDSSSCFQCISLLKTLAKGGRTIICTIHQPSARLFEMFDQLYTLADGQCVYQGSTTFLVPFLASLQLQCPSYHNPASYIIEVACGEYGDHTRTLVNAIENGKNDIRDASQIVGFKMSDGLNNAYQYAKDNLKTLISDELSKEGSTVNGNRKSNNVNEDTGIDSKDVEKANVDSALLNTSVVVKQPRYGNSEFQQFFII…	667		XP_028137173.1	667	LOC114331743	XM_028281372.1	NW_021039199.1	530456	698731	-	MATEGLLKNKSDVKLQIVSNQPKKLVHLPERPKVDLAFSDLEYVVKQGSKEKKILKNVSGMLRSGELCAIMGPSGAGKSTLLNILTGYKTIGVKGHVLMNGSDRDLSQFRKLSAYIMQDNQLHANLRVDEAMAVAAALKIGAKSPKDREDIINEILDTLGLLDHKKTMTSGLSGGQKKRLSIALELVSNPPVMFFDEPTSGLDSSSCFQCISLLKTLAKGGRTIICTIHQPSARLFEMFDQLYTLADGQCVYQGSTTFLVPFLASLQLQCPSYHNPASYIIEVACGEYGDHTRTLVNAIENGKNDIRDASQIVGFKMSDGLNNAYQYAKDNLKTLISDELSKEGSTVNGNRKSNNVNEDTGIDSKDVEKANVDSALLNTSVVVKQPRYGNSEFQQFFII…	ATP-binding cassette sub-family G member 4 [Diabrotica virgifera virgifera]		100	667	0	0	1	667	1	667	0	1322	1	1
Dvv_ABCG_DvvSt	MLDVEETPLNLFQSHGSSGSYNEFDIYASASLAKKRQRTYSRWSPIEEGVTLVWENLSVYSSTTKNGQMQHKQIINGVTGAVKAGSLVAIMGSSGAGKSTLMTALGYRTEGSILTEGNILINGRQIGDYMKYLSGFMHQEDMLLSYLTVREHMNIMANLKLDRRLSGNDKKQLIYDILRQLGLMKCIDLKIGGIDQAKSLSGGEKKRLAFATELLTDPPLLFCDEPTTGLDSYSAQKLVVIMNQMAITGKTILCTIHQPSSDIFAMFSQLILVADGRIAYMGSTNNALDFFERMGYVCPTSYNPADFYIKTLSTTPGYEDNCRQTVKRICDQFAVSDEAKEVEIVVQYELHMGRVATQRKFELRQNFKEIRWLSKLFWLTYRWILEIYRNPSLEAMKIA…	650		XP_028131579.1	650	LOC114327235	XM_028275778.1	NW_021038762.1	891751	985394	-	MLDVEETPLNLFQSHGSSGSYNEFDIYASASLAKKRQRTYSRWSPIEEGVTLVWENLSVYSSTTKNGQMQHKQIINGVTGAVKAGSLVAIMGSSGAGKSTLMTALGYRTEGSILTEGNILINGRQIGDYMKYLSGFMHQEDMLLSYLTVREHMNIMANLKLDRRLSGNDKKQLIYDILRQLGLMKCIDLKIGGIDQAKSLSGGEKKRLAFATELLTDPPLLFCDEPTTGLDSYSAQKLVVIMNQMAITGKTILCTIHQPSSDIFAMFSQLILVADGRIAYMGSTNNALDFFERMGYVCPTSYNPADFYIKTLSTTPGYEDNCRQTVKRICDQFAVSDEAKEVEIVVQYELHMGRVATQRKFELRQNFKEIRWLSKLFWLTYRWILEIYRNPSLEAMKIA…	protein scarlet isoform X1 [Diabrotica virgifera virgifera]		100	650	0	0	1	650	1	650	0	1307	1	1
Dvv_ABCG_DvvW	MAVYNRGGREEESSASESLSLAARLGLRVVRDYGTDFRSVGRVIPIEERMKFTWNDINVFAMTKTIKNKFCCFGFMSHGYDEHILKSVDGVACSGELLAILGSSGSGKTTLLNALTYLPMDGMVVSGMRCINGVPVDGQRLRNVSAFVQQDDCFITTLTVREHLVFQALVRMERGVSYNQRLIRVDEVLSELLLKKCENTIIGSTDKGGISGGERKRLTFASEMLTNPHIMFCDEPTSGLDSFMALQVVQALKAMAQNGRTVICTIHQPSSELYVLFDKIMLMTEGITCFLGTREDADGFFITMGAGCPRNYNPADYFVKLLSVIPDREESCRQAIALIADKFHNSNLGRRLAADSAYIRAQEEVDNAVWLSNNLRPYRNSCWAQFRAVLWRSWISMLK…	657		XP_028145585.1	608	LOC114339153	XM_028289784.1	NW_021040760.1	131832	247018	-	MKFTWNDINVFAMTKTIKNKFCCFGFMSHGYDEHILKSVDGVACSGELLAILGSSGSGKTTLLNALTYLPMDGMVVSGMRCINGVPVDGQRLRNVSAFVQQDDCFITTLTVREHLVFQALVRMERGVSYNQRLIRVDEVLSELLLKKCENTIIGSTDKGGISGGERKRLTFASEMLTNPHIMFCDEPTSGLDSFMALQVVQALKAMAQNGRTVICTIHQPSSELYVLFDKIMLMTEGITCFLGTREDADGFFITMGAGCPRNYNPADYFVKLLSVIPDREESCRQAIALIADKFHNSNLGRRLAADSAYIRAQEEVDNAVWLSNNLRPYRNSCWAQFRAVLWRSWISMLKDPLIIKVRFLQTVITSLLIGMIYYGQELNEEGVMNINGVLFIFLTNMTF…	protein white [Diabrotica virgifera virgifera]		100	608	0	0	50	657	1	608	0	1231	0.925419	1
Dvv_ABCG_T36869_c0_seq1	MLSGGYILELCNVFYSGQVEKRSVLQRMVGNIKTAVILKDVSMLVHSGEVLAVLGSKGSGKKALLDVISRRAQGPIRGQIYLNNHPVSMCLFQQKCAYVTHKCDFIPGLNVEQTLYYTPTKFTGYLKMSKVKQVIADLALSQVAKKCVEDLTKSEYRRLMIGVQLIKNPVVLLLDEPTWDLDPLNTYLIISILSNAAKKYGTAIILTMEKPRSDVFPFLDRVLYLCLGDVVYTGGTKQMLEYFNVIGFPCPQLENPLMYYLCLSTVDRRSRERFVESNYQIAALVEKFKNEGVIFQKSPSMISPNPNHEHGQHEKVPFMHGRPGRFSTGWTIYVRLLAATVSFKRAGLRQTFLRTFALPLYFFLMWLFYREMKDWQHTFISRNGLILNCLCCVYFVGII…	642		XP_028143577.1	615	LOC114337362	XM_028287776.1	NW_021040246.1	282904	328410	-	MVGNIKTAVILKDVSMLVHSGEVLAVLGSKGSGKKALLDVISRRAQGPIRGQIYLNNHPVSMCLFQQKCAYVTHKCDFIPGLNVEQTLYYTPTKFTGYLKMSKVKQVIADLALSQVAKKCVEDLTKSEYRRLMIGVQLIKNPVVLLLDEPTWDLDPLNTYLIISILSNAAKKYGTAIILTMEKPRSDVFPFLDRVLYLCLGDVVYTGGTKQMLEYFNVIGFPCPQLENPLMYYLCLSTVDRRSRERFVESNYQIAALVEKFKNEGVIFQKSPSMISPNPNHEHGQHEKVPFMHGRPGRFSTGWTIYVRLLAATVSFKRAGLRQTFLRTFALPLYFFLMWLFYREMKDWQHTFISRNGLILNCLCCVYFVGIINTILIYPIYRTRYYQDTQEGLYGGTLF…	ATP-binding cassette sub-family G member 5 [Diabrotica virgifera virgifera]		100	615	0	0	28	642	1	615	0	1241	0.957944	1
Dvv_ABCG_T38769_c0_seq1	MGENTVCDILGTVDPPQESNKIHDEDFRLHSLELPENQVNDPASLINVGFRHISYSVYDGILFSRTKRKLLDDITGNFPGGQLTAIMGPSGAGKTCLMNILSGYATTGILGEVLVNDEPRNNVAFRKQSCYIMQNDDLQPLLTVLESMRVAADLMLTASKTDKDKKIASILKSVTLWEIKHTRTDALSGGQKKRLSVALELLRDPQVMFFDEPTSGLDSLNSIRLVKLLKEMSESGKTIICTIHQPSATIFKLFDHLYVVSSGKCIYQGSPNNLLPYFEDFDLICPTQHNPADFLLEVASGDYGDFTHALSTKSNNGINESYAKLSASTMKLNSIKEPNIGEDFLAATKRTIVNEIEYTWDECGLNSYPTSTINQFVVLTKRSFLMLSRDRTLTYFRLG…	621		XP_028139024.1	651	LOC114333360	XM_028283223.1	NW_021039436.1	420332	444020	+	MGENTVCDILGTVDPPQESNKIHDEDFRLHSLELPENQVNDPASLINVGFRHISYSVYDGILFSRTKRKLLDDITGNFPGGQLTAIMGPSGAGKTCLMNILSGYATTGILGEVLVNDEPRNNVAFRKQSCYIMQNDDLQPLLTVLESMRVAADLMLTASKTDKDKKIASILKSVTLWEIKHTRTDALSGGQKKRLSVALELLRDPQVMFFDEPTSGLDSLNSIRLVKLLKEMSESGKTIICTIHQPSATIFKLFDHLYVVSSGKCIYQGSPNNLLPYFEDFDLICPTQHNPADFLLEVASGDYGDFTHALSTKSNNGINESYAKLSASTMKLNSIKEPNIGEDFLAATKRTIVNEIEYTWDECGLNSYPTSTINQFVVLTKRSFLMLSRDRTLTYFRLG…	ATP-binding cassette sub-family G member 1-like isoform X1 [Diabrotica virgifera virgifera]		100	621	0	0	1	621	1	621	0	1249	1	0.953917
Dvv_ABCH_D11818	MERPSDIELRRRQFKTQASTLNSRRQQAVCVRRAVKKYGTKSNPYVILDNLNMTVPKGCIYGLLGASGCGKTTLLNCIVGRKRLNSGELWVLGGTPGSRGSGVPGPRVGYMPQETALNGEFTIRETLKYFGWISRMTTDEVEAKVDFFINFLMLPDADRQVKTLSGGQQRRVSLAATLLHEPELLILDEPTVGVDPLLRTNIWNHLVEITKYGRTTVIITTHYIDETRQAHLIGLMRGGYFLAEESPERLITQFGVDSLEDVFLKLSVMQNMGKRRRSSIAKSVVETITVPELGGAVNPAAVLDDDLGEISGEFGDSVSVTSRTGRRVSIAPEPTAEHIIPELPPDEEPEVSFKDYFKFVQSHHMRALIWKNFLWMWRNIPMMMFIIGLPISQTILFCW…	762		XP_028129094.1	762	LOC114325274	XM_028273293.1	NW_021038523.1	603104	711176	+	MERPSDIELRRRQFKTQASTLNSRRQQAVCVRRAVKKYGTKSNPYVILDNLNMTVPKGCIYGLLGASGCGKTTLLNCIVGRKRLNSGELWVLGGTPGSRGSGVPGPRVGYMPQETALNGEFTIRETLKYFGWISRMTTDEVEAKVDFFINFLMLPDADRQVKTLSGGQQRRVSLAATLLHEPELLILDEPTVGVDPLLRTNIWNHLVEITKYGRTTVIITTHYIDETRQAHLIGLMRGGYFLAEESPERLITQFGVDSLEDVFLKLSVMQNMGKRRRSSIAKSVVETITVPELGGAVNPAAVLDDDLGEISGEFGDSVSVTSRTGRRVSIAPEPTAEHIIPELPPDEEPEVSFKDYFKFVQSHHMRALIWKNFLWMWRNIPMMMFIIGLPISQTILFCW…	ABC transporter G family member 23 [Diabrotica virgifera virgifera]		100	762	0	0	1	762	1	762	0	1539	1	1
Dvv_ABCH_D20789	MHDDYAVFVDRVVKKYGQKEVLTGICMKVERGSIYGLLGASGCGKTTLLSSIVGRKKIDGGEIWVLGGKPGEAGSGVPGPRVGYMPQDIALVGEFTVKDAIYYFGRIFSMEDSLIAKRYRNLHTLLELPPDDRYLKNCSGGQQRRVSLAASLVHKPELLIMDEPTVGVDPVLRDRIWKHLVDITKKDNTSVIITTHYIEECRQANKIGLMREGKLLAEESPTRLLTLFNSETLEDVFLLLSKRQEEGRLQELTSHRVVDDQNNSMLANDTTGSTTSVATSVSTFEIGHGSTDILAKKKILKARNALNKSRMKALFDKNLKQFYRNITGIIFLMTFPILQVGVFMGAVGGDIRSIPLGIVNDEAMSVTCPGFSFNGTATATDDRACQLRNISCRFLSYLD…	713		XP_028135543.1	713	LOC114330397	XM_028279742.1	NW_021039037.1	280447	450414	+	MHDDYAVFVDRVVKKYGQKEVLTGICMKVERGSIYGLLGASGCGKTTLLSSIVGRKKIDGGEIWVLGGKPGEAGSGVPGPRVGYMPQDIALVGEFTVKDAIYYFGRIFSMEDSLIAKRYRNLHTLLELPPDDRYLKNCSGGQQRRVSLAASLVHKPELLIMDEPTVGVDPVLRDRIWKHLVDITKKDNTSVIITTHYIEECRQANKIGLMREGKLLAEESPTRLLTLFNSETLEDVFLLLSKRQEEGRLQELTSHRVVDDQNNSMLANDTTGSTTSVATSVSTFEIGHGSTDILAKKKILKARNALNKSRMKALFDKNLKQFYRNITGIIFLMTFPILQVGVFMGAVGGDIRSIPLGIVNDEAMSVTCPGFSFNGTATATDDRACQLRNISCRFLSYLD…	ABC transporter G family member 23-like [Diabrotica virgifera virgifera]		100	713	0	0	1	713	1	713	0	1425	1	1
Dvv_ABCH_D5118	MFSWNNLVNVLGRLLGIYRRALSIEGTTMGDRVEPQVPGPDLVGVNVERPPLVHQQSTVWNRRQNAVSVRHAYKHYGSKKKPNHVLSDLNMTVGKGTIYGLLGASGCGKTTLLSCIVGRRRLNTGEIWVLGGKPGTKGSGVPGKRVGYMPQEIALYGEFTIKETMMYFGWIFGMESKEIYERLQFLLNFLDLPSQNRMVKNLSGGQQRRVSFAVALMHDPELLILDEPTVGVDPLLRQSIWNHLVQITKDGNKTVIITTHYIEEARQAHTIGLMRSGKLLAEESPQVLLQMYQCTSLEDVFLKLSRKQVQVGAAANDQNMANNISLATLNWSKKESVSVTEESGVVGLNFHQSKEVLVPDSNGHLDMGKPPSSATHGIKEACDDCSSCSDFTTTGKLRA…	795		XP_028135096.1	738	LOC114330003	XM_028279295.1	NW_021038993.1	82177	624924	+	MDTAATESSKKEPQKPKMFSWQSVTFSEGTTMGDRVEPQVPGPDLVGVNVERPPLVHQQSTVWNRRQNAVSVRHAYKHYGSKKKPNHVLSDLNMTVGKGTIYGLLGASGCGKTTLLSCIVGRRRLNTGEIWVLGGKPGTKGSGVPGKRVGYMPQEIALYGEFTIKETMMYFGWIFGMESKEIYERLQFLLNFLDLPSQNRMVKNLSGGQQRRVSFAVALMHDPELLILDEPTVGVDPLLRQSIWNHLVQITKDGNKTVIITTHYIEEARQAHTVTLQREFGHPTEVRVSLSTIRRRILDLGLRSLRPIRMGKPPSSATHGIKEACDDCSSCSDFTTTGKLRALLQKNFLRMWRNVGVMLFIFALPVMQVILFCLAIGGDPKGLKLAIVNHEKNFTNLTY…	ABC transporter G family member 20-like [Diabrotica virgifera virgifera]		100	429	0	0	367	795	310	738	0	859	0.539623	0.581301
Dvv_ABCA_D18330	MSAESNSNRKRNHSYTVLQDGSDIGFQEPRGAMAENLDKFILLMWKNWLLQYRKPVQTAVEILAPVIFSILLVVIRSLSDPVRHETVVYPPFCTIPIALRENKTGITICPSYDGVPYMDRNQSDGGNSSNNPFEKFALVYSPSNPPIDQVMNYFRLAFKNVVALESSQALEKYFITNSSNITFAGIQFDDSYKTLKSLDDVKHLQVSIRFPGETRLKLDPFNYNNWRTNLIFPIYQQPGPRLYNLITGAAPSYYREGFLGLQYYLTLSVLLAKSNVTYATDDYLDLISWVIENQFPLVNMRRFPNAPWYEDILLTALKSLIGIIIMLSFVYTCINTVKSITTEKEKQLKESMKIMGLPNWLHWTAWFVKCFMFLLISSVLMVIFLKVRWYTNTNFTVFT…	1756		XP_028152175.1	311	LOC114345569	XM_028296374.1	NW_021044704.1	30193	58837	41451	MWKNWLLQYRKPVQTAVEILAPVIFSILLVVIRSLSDPVRHETVVYPPFCTIPIALRENKTGITICPSYDGVPYMDRNQSDGGNSSNNPFEKFALVYSPSNPPIDQVMNYFRLAFKNVVALESSQALEKYFITNSSNITFAGIQFDDSYKTLKSLDDVKHLQVSIRFPGETRLKLDPFNYNNWRTNLIFPIYQQPGPRLYNLITGAAPSYYREGFLGLQYYLTLSVLLAKSNVTYATDDYLDLISWVIENQFPLVNMRRFPNAPWYEDILLTALKSLIGIIIMLSFVYTCINTVKSITTEKEKQLKVGVSR	ATP-binding cassette sub-family A member 3-like [Diabrotica virgifera virgifera]		100	306	0	0	44	349	1	306	9e-178	622	0.17426	0.983923
Dvv_ABCC_T41801_c0_seq1	MDVATETKEISPEYEACLLSRIFFLWTIPFFRKILNGTLKLSYFAVNAEDDAKILLKQLEEKWAAEVKRSKENKEKPNLKKVVMGIFRKQLAIIYTFTGVNFVILRVITCVLLTILNRTFTEEYRFRERIMLGGMVVVLVVINYYSDYIFHYQLRKIAIRMKAGLSSLIYNKLLVLHLQSMEEATVGKIINILADDLDRIVQYTTYLGYLILTPLQILTLYASMWYLLGTAAFSGALFFTILLPIMVLGSKISSVYRLKASKIADSRVNMMKEIISGIKAIKMYVWELSFTKIINDYRKEELRNITKYLLFQIGYYHFAVLKLASAISVLTMLYVNGILFPEIIFSCIQFLVILKKGVLAFMPQAMLLQFEITNVFVRISELLLMNEVDIDSKINADVS…	1267		XP_028152624.1	305	LOC114346020	XM_028296823.1	NW_021045298.1	13412	32972	+	MGALQFATQKSLDFVQYLMSIERMIEFSKIEPEEFSETKKNGVYNFQPGYSGAEVVFKNVSMFYNKGSLVLNGINVSIASGEKVGVVGRTGAGKSSLINVLLRLSEFSGSVQINGVDTKTMPLEILRKRVSIIPQDPVLFTNTVRYNLDPFGEFTDDNLWTVIKQVELKDCITSLDSVVTSGGNNFSTGEKQLICLARAILRKNELAILDEATANVDQRTDELIQRTLKMRFANFTLITIAHRLQTIMQTDKVLLMDNGYLVECDHPYRLILKRGKFYDLVQQTGDATAAHLEDMAYKHFTQHHS	multidrug resistance-associated protein 4-like [Diabrotica virgifera virgifera]		100	305	0	0	963	1267	1	305	7e-172	602	0.240726	1
Dvv_ABCC_C217405_3.0+D12550+S19317Locus_19671_1	MEESKGQTAEQKLNPIDRSSYFSNLLFCWLLPYFVKGYKRELTEDDMYRHRSEHDSSKLGDRLEERWIKHIAKNKNPAYYKVLIGTFIWEIFVLNVLVVLIEAIRMTQPFIISKLLTIYEKDPKENINDVYLYSGLIIATSLVSVILLHKFNFAMMQVGMKMRIASCSLIYRKALRLSKSALAETTIGQMVNLLSNDVGRFDQAAHHLHYFYIAPIQALIVMVFLYLFAGWTALLGTIFLLLSIPLQSWLGKKTSQFRLKTATRTDERVRLMNEIISGIQVIKMYTWEYPFAKLVELVRGNEVKFIRKTSVIRAILMSLAMTLNDVAVAICLVTFVLTGNPLTASYAFTVTSYYRLMGTLTYFFPQAVSQGSEMYISMKRIQKFLQYDELKTDAYFIPE…	1164		XP_028153236.1	254	LOC114346687	XM_028297435.1	NW_021046435.1	11522	22892	+	MYRHRSEHDSSKLGDRLEERWIKHIAKNKNPAYYKVLIGTFIWEIFVLNVLVVLIEAIRMTQPFIISKLLTIYEKDPKENINDVYLYSGLIIATSLVSVILLHKFNFAMMQVGMKMRIASCSLIYRKALRLSKSALAETTIGQMVNLLSNDVGRFDQAAHHLHYFYIAPIQALIVMVFLYLFAGWTALLGTIFLLLSIPLQSWLGKKTSQFRLKTATRTDERVRLMNEIISGIQVIKMYTWEYPFAKLVELVRG	multidrug resistance-associated protein 4-like [Diabrotica virgifera virgifera]		100	254	0	0	47	300	1	254	1e-141	501	0.218213	1
Dvv_ABCC_T51687_c0_seq1	MANLTELTTLPTTVTELPKLTSNSSQQNATIEEDAYAALSSFCGSPFWDTNLTWNTNDPEFTPCFEKTVLVWIPCIFLWVFAGLEVFYIFNSKRRNIPWNWLNLSKLAITATLIVLTISDIVNSFKTAGNRGSEVNDVDIYSPLIKILTFALTGVFIFYNRKHGLQTSGLLFLFWFFVVLCAIPQFRTEIRRSQRNEILPDYYYFYTSYLIYFPLVVLMFLLNCFADKAPLERKYPQSQNPSPEESASFLSRLLFAWFDPLAWKGFRKPLETKDLWDINVEDSSRELVPVFEKYWSQTLKKAESTSPTQVAHAKFKSDSASVDFVNNKKKKQASILPALFKCFGPIYFFGALLKLIQDLLTFVSPQILGFLISYTRFNQEMWKGYLYAVLLFITATIQT…	1555		XP_028148155.1	403	LOC114341551	XM_028292354.1	NW_021041725.1	14735	48126		MANLTELTTLPTTVTELPKLTSNSSQNATIEEEAYAALSSFCGSPFWDTNLTWNTNDPEFTPCFEKTVLVWIPCIFLWVFAGLEVFYIFNSKRRNIPWNWLNLSKLAITATLIVLTISDIVNSFKTAGNRGSEVNDVDIYSPLIKILTFIVSTYFSTSPTQVAHAKFKSDSASVDFVNNKKKKQASILPALFKCFGPIYFFGALLKLIQDLLTFVSPQILGFLISYTRFNQEMWKGYLYAVLLFITATIQTLFLAQYFNRMFVVGMRIRTVLVSTIYRKALKISNSARKESTVGEIVNLMAVDAQKFMDLIGYLNMIWSAPLQICLSLYFLWKELGPSVLAGLAVMIILIPVNGFIANKIKKLQVKQMKNKDERVKLMNEILNGIKVLKLYAWEHSFED…	multidrug resistance-associated protein 1-like [Diabrotica virgifera virgifera]		100	246	0	0	304	549	156	401	8e-136	482	0.158199	0.610422
Dvv_ABCC_T47333_c0_seq11	MESSNSVPGAQTETEEPILRRSTRVRKPVTRLNLWFLPFFKYGYKNDVELKDIYNATKPDMSESLGNQLQKNWEEQIKKCDQSQNKKKPSLKSAIVKTYLKMYTASGVMIFLQFIVIRMLQPIVLAEYINFFDKKHGIKPNEFGWLLASGVVIMAFLNVILLHNTFLNTQRVGMRVRIAVGSLLYRKLLKLNHTSLGKTAAGQLVNLLSNDLQRFDYAAVFLHYIWVMPINSAISFYIMYRTCNLVAALTGMGAIIVEALPLQSYLSRLQGQLRGKIAVRTDTRIKLMSEITTGIQVIKMYAWEKPFEKVVELARRLEIDSITKSSYIHGMLSAMSVFTERFALFIVVITFVLMEGRISGDIVFSMAQLVNTVQMIFAMFFPRALSTYAEAKVSIKRIE…	1376		XP_028149615.1	198	LOC114343004	XM_028293814.1	NW_021042515.1	9487	95466		MLQPIVLAEYINFFDKKHGIKPNEFGWLLASGVVIMAFLNVILLHNTFLNTQRVGMRVRIAVGSLLYRKLLKLNHTSLGKTAAGQLVNLLSNDLQRFDYAAVFLHYIWVMPINSAISFYIMYRTCNLVAALTGMGAIIVEALPLQSYLSRLQGQLRGKIAVRTDTRIKLMSEITTGIQVIKMYAWEKPFEKVVELARR	multidrug resistance-associated protein 4-like [Diabrotica virgifera virgifera]		100	198	0	0	119	316	1	198	8e-108	389	0.143895	1
Dvv_ABCC_T47333_c0_seq11	MESSNSVPGAQTETEEPILRRSTRVRKPVTRLNLWFLPFFKYGYKNDVELKDIYNATKPDMSESLGNQLQKNWEEQIKKCDQSQNKKKPSLKSAIVKTYLKMYTASGVMIFLQFIVIRMLQPIVLAEYINFFDKKHGIKPNEFGWLLASGVVIMAFLNVILLHNTFLNTQRVGMRVRIAVGSLLYRKLLKLNHTSLGKTAAGQLVNLLSNDLQRFDYAAVFLHYIWVMPINSAISFYIMYRTCNLVAALTGMGAIIVEALPLQSYLSRLQGQLRGKIAVRTDTRIKLMSEITTGIQVIKMYAWEKPFEKVVELARRLEIDSITKSSYIHGMLSAMSVFTERFALFIVVITFVLMEGRISGDIVFSMAQLVNTVQMIFAMFFPRALSTYAEAKVSIKRIE…	1376		XP_028149614.1	198	LOC114343004	XM_028293813.1	NW_021042515.1	9487	100148		MLQPIVLAEYINFFDKKHGIKPNEFGWLLASGVVIMAFLNVILLHNTFLNTQRVGMRVRIAVGSLLYRKLLKLNHTSLGKTAAGQLVNLLSNDLQRFDYAAVFLHYIWVMPINSAISFYIMYRTCNLVAALTGMGAIIVEALPLQSYLSRLQGQLRGKIAVRTDTRIKLMSEITTGIQVIKMYAWEKPFEKVVELARR	multidrug resistance-associated protein 4-like [Diabrotica virgifera virgifera]		100	198	0	0	119	316	1	198	8e-108	389	0.143895	1
Dvv_ABCB_D21313+T40801_c0_seq1	MGNKKNENDLKCEKNKTNEISYLRLFQYCTTLDIIFMSIGAICAALSGIVQPYSMTLFGDVTGAIVTYASNYNESLSEPEKTLLADELINAVWLFGMKSVGVGIGVILTTYISTVLFIYSASRQIFKIRKAFLEKTLNQDIAWFDQNRTGDFASTFTQNISKLEEGIGEKIGTFLFFESTFVAGCVLGLVKGWKLALVCMVSLPLSTTIMTIISWISTKFSAQEMESYGEAGTIAEEVFTAIKTVVAFDGQDKEIERYNKHLVDAKKNNLKRSFFTAVSNGCLWFFVYACYALSFWYGVTLILNDRHLPEHEQVYTPANMVSVFFSTLIATWNFGLGAPLLETFGTAKGAAQKIFFVLDSKPVIRKFANSGIVINDAALEVTFEDVHFSYPSRSDVKIL…	1246		XP_028154071.1	179	LOC114347589	XM_028298270.1	NW_021050553.1	834	7616	+	MSIGAICAALSGIVQPYSMTLFGDVTGAIVTYASNYNESLSEPEKTLLADELINAVWLFGMKSVGVGIGVILTTYISTVLFIYSASRQIFKIRKAFLEKTLNQDIAWFDQNRTGDFASTFTQNISKLEEGIGEKIGTFLFFESTFVAGCVLGLVKGWKLALVCMVSLPLSTTIMTIISW	multidrug resistance protein 1A-like, partial [Diabrotica virgifera virgifera]		100	179	0	0	37	215	1	179	4e-97	353	0.14366	1
Dvv_ABCG_T38769_c0_seq1	MGENTVCDILGTVDPPQESNKIHDEDFRLHSLELPENQVNDPASLINVGFRHISYSVYDGILFSRTKRKLLDDITGNFPGGQLTAIMGPSGAGKTCLMNILSGYATTGILGEVLVNDEPRNNVAFRKQSCYIMQNDDLQPLLTVLESMRVAADLMLTASKTDKDKKIASILKSVTLWEIKHTRTDALSGGQKKRLSVALELLRDPQVMFFDEPTSGLDSLNSIRLVKLLKEMSESGKTIICTIHQPSATIFKLFDHLYVVSSGKCIYQGSPNNLLPYFEDFDLICPTQHNPADFLLEVASGDYGDFTHALSTKSNNGINESYAKLSASTMKLNSIKEPNIGEDFLAATKRTIVNEIEYTWDECGLNSYPTSTINQFVVLTKRSFLMLSRDRTLTYFRLG…	621		XP_028139026.1	152	LOC114333360	XM_028283225.1	NW_021039436.1	476842	491903	+	MEWSRVSSFLFICILVSVISQSWALVVGSCLSVTNGVVIGPFFLLPFIMFSGYFVQLRDCPHQLKWMFDISFPRYALEGLVLTIFGYDRGKLPCESKDFCLYVYPEQFIKDKDMENASYTIGVMCLMGLIVGMRIAGGAALSIRLRHDRRRR	ATP-binding cassette sub-family G member 1-like [Diabrotica virgifera virgifera]		100	122	0	0	500	621	1	122	3e-68	256	0.196457	0.802632
Dvv_ABCC_D18126+D19164	MDIGFKLKHENPKKQAGLVKKLFFGWLVKLVKQGTKKQLEISDLYEPLDKDNSKTLGDCLERHWKNEILKSQIKKTSPSLLKAIVKAFYFEFLLYGIAWFVLNVLLRCSQPIILFHFIALFSGENREENQGDMYIYGGLLILVSVLSIFFMHHLQIGLASIGMRVRVACSSLVYRKITKLSHQTLGQTAVGQVVNLMSNDVHRFDLVLLPLHAFWAIPFQFVILSYFIWQQVQIASLAGLVSMVIISLPLQGYLGKLMGTLRANIAKKTDNRVKLMSEIISGIQVIKMYAWEKPFEKVIEIARKNEIRCVTLTSYLRGIFASCMVFLERMSLCFTLICYVLLGNNITAEKVFSLAQAFNILQLSMAIWYPLAVSHGAEALISIKRLKAFLTLEEKEVSR…	1342		XP_028135088.1	480	LOC114330002	XM_028279287.1	NW_021038992.1	493690	536323		MHVLWSIIAQEAEKGDSASWYVDSGASSHMVNYKGFYTQFDGSRNGVVSLEEKRQYSEVQGIVTGLIECVTGSGVENLKIDNVLWLVKLVKQGTKKQLEISDLYEPLDKDNSKTLGDCLERHWKNEILKSRIKKTSPSLLKAIVKAFYFEFLLYGIAWFVLNVLLRCSQPIILFHFIALFSGENREENQGDMYIYGGLLILVSVLSIFFMHHLQIGLASIGMRVRVACSSLVYRKITKLSHQSLGQTAVGQVVNLMSNDVHRFDLVLLPLHAFWAIPFQFVILSYFIWQQVQIASLAGLVSMVIISLPLQGNNITAEKVFSLAQAFNILQLSMAIWYPLAVSHGAEALISIKRLKAFLTLEEKEVSRIKGLSTPGVVMSNVSSSWCDAGETLQDISLNI…	multidrug resistance-associated protein 4-like [Diabrotica virgifera virgifera]			227	2	0	26	252	85	311	1e-125	448	0.169151	0.472917
Dvv_ABCC_D15305	MEMTKEKYNPNPRETANIISALFFGYTYDVFKKGLSKTLEVDDLYNPLKSDRSKVLGDNLQRNWDKQLEKSKKSNSKPSLLKAIVMSFWLEYAKLGIYTITTDLVLRLIQPLILGNLLDYFKPESQVSENEALTYAGILVAINILNILMSNQYMLEVFHSGMRIRASCCAVIYRKSLKLSKTALGETASGKLVNLLSNDVSRFDIVSLFIHQLWMAPVLSLIVMGILYQRTGYAGVVGVVAVFVIVPFQTYTGKLSAIYRKQTAFKTDERVRLMDEIISGIQVIKMYAWEIPFRKIIRIARRNEIKIITKSAYVRATFMALNLFTTRLALFCTLLTVILSNEEITASKVFVVMGYFNVLSMAMSTMFSRGVSEMAEVMVAIRRIRDFLINEEYDPNRTN…	1323		XP_028155465.1	593	LOC114349326	XM_028299664.1	NW_021038589.1	319	40935	+	MASVVSNLSIADSLLSNNIDFKKEEAEKEQEFQVKDLQEKSSKDAVNGSLLFKYMLAGSNTFAVLICVMLYIGTQLAVIGVDYWLSFWVNVEEFRNSTESLNTTPPTFIIPSIELTTYNCLYIYGVLLGALFVLAMTRAFFFYKLAMCSSKKLHASMFDNIITARMRFFDTNPGGRILNRFSKDMGCVDELLPLAILDSSQIILFMFGSLLLIIIVNPDFLILIGALSIVFGFMRQIYLKSSKNIKRLEGIMRSPVFTHLRATIEGLTTIRAFGAQSTLMDEFDHHQDYQSGAWYMFLVSGAAFGFYLECFYSVFFAAMTFSLLLFGEGGCQPSCVFDTGRDGMGQRIVIGKCEKIAHELLKLEVGVVGRTGAGKSSLIQALFRLAPIEGSIKIDDIDT…	probable multidrug resistance-associated protein lethal(2)03659 [Diabrotica virgifera virgifera]			232	14	0	1092	1323	362	593	1e-120	431	0.175359	0.391231
Dvv_ABCC_D18709		1
Dvv_ABCG_T38769_c0_seq1		2
Dvv_ABCA_D18330		3
Dvv_ABCC_T41801_c0_seq1		4
Dvv_ABCC_T51687_c0_seq1		5
Dvv_ABCB_D17742		6
Dvv_ABCC_T45163_c0_seq1		7
Dvv_ABCA_T50718_c0_seq1		8
Dvv_ABCA_T49125_c1_seq2		9
Dvv_ABCC_C217405_3.0+D12550+S19317Locus_19671_1		10
Dvv_ABCA_C266167_7.0		11
Dvv_ABCG_D23081		12
Dvv_ABCC_D5345		13
Dvv_ABCB_D21313+T40801_c0_seq1		14
Dvv_ABCC_T41602_c0_seq1		15
Dvv_ABCH_D5118		16
Dvv_ABCC_D18709		17
Dvv_ABCC_T5168+F162+B162:B162:V171		18
Dvv_ABCC_T48300_c0_seq1+D21892		19
Dvv_ABCE_D2830		20
Dvv_ABCG_DvvSt		21
Dvv_ABCG_D10897		22
Dvv_ABCC_D12562+D20321		23
Dvv_ABCC_T48952_c0_seq2+T48952_c0_seq1		24
Dvv_ABCC_T43960_c1_seq1+D21270+T49513_c0_seq3		25
Dvv_ABCG_T49457_c0_seq1		26
Dvv_ABCC_T44708_c0_seq1		27
Dvv_ABCD_D11014		28
Dvv_ABCC_T48940_c0_seq1+D21306		29
Dvv_ABCC_D12703		30
Dvv_ABCC_T10132_c0_seq1+D20603+T57212_c0_seq1		31
Dvv_ABCB_D13664+T8676_c0_seq1		32
Dvv_ABCB_D19147		33
Dvv_ABCC_D14070		34
Dvv_ABCC_D22413+T49258_c0_seq1		35
Dvv_ABCC_D7536		36
Dvv_ABCG_D14042		37
Dvv_ABCG_D9811		38
Dvv_ABCB_T39715_c0_seq2		39
Dvv_ABCF_D9935		40
Dvv_ABCH_D18290		41
Dvv_ABCB_D9796		42
Dvv_ABCC_S21020Locus_43217_0+T47823_c0_seq1		43
Dvv_ABCC_C222633_3.0+T22098_c0_seq1		44
Dvv_ABCC_D10642		45
Dvv_ABCC_D22628		46
Dvv_ABCB_T17837_c0_seq2		47
Dvv_ABCC_D14968		48
Dvv_ABCC_T47673_c0_seq1		49
Dvv_ABCC_D15305		50
Dvv_ABCC_D18126+D19164		51
Dvv_ABCC_D20002		52
Dvv_ABCC_T17573_c0_seq1		53
Dvv_ABCC_T47333_c0_seq11		54
Dvv_ABCC_T49513_c0_seq6		55
Dvv_ABCC_T49618_c0_seq2		56
Dvv_ABCD_D11628		57
Dvv_ABCF_D2701		58
Dvv_ABCF_D802		59
Dvv_ABCG_D13051		60
Dvv_ABCG_D22358		61
Dvv_ABCG_D3712		62
Dvv_ABCG_DvvW		63
Dvv_ABCG_T36869_c0_seq1		64
Dvv_ABCH_D11818		65
Dvv_ABCH_D20789		66

## Sheet: Table S9c
Supplementary Table S7c: Putative assignments of ATP binding cassette (ABC) transporter-like proteins and associated transcript models to subfamilies based on phylogentic clade predictions in Figure X. Diabrotic virgifera virgifera ABC transporter membership with subfamilies A-H (DvvABCA-H) are identified across unique genetic loci (LOC identifier) with numerical assignment within subfamily corre…
gene or locus	subfam	member	Dvv_homolog	homolog_len	FT/HT/Incomplete	Part	Isoform	trans_model(s)	scaffold	sequence	prot_model	prot_model_len	NBD_sequence_align
D2A4C6	ABCA				FT							1721	---------------IRIVDMFKTFHHCRKPEI-------------KAINGIN-LTIYEGQITAILGHNGAGKTTLFNILTGLTAPT--------SGTAYIFGYDVRDPNDMDEIRRMTGVCPQHDILFDNLTPKEHLEFFAAVK---GIPPNLREFEVMKTLRDIDLTDKANASAK------HLSGGQKRKLSIGIAVIGDPKIIILDEPTAGVDPYSRRHMWSVLQN-R----RH--GKVILLTTHFMDEAD
LOC114341981	ABCA	DvvABCA01	NA		Incomplete			XM_028292784.1	NW_021041947.1	ML018412.1	XP_028148585.1	1174	---------------IKIVDLYKTFQHCQKPEI-------------KAVNGIN-LTIYEGHITAILGHNGAGKTTLFNILTGLTAPS--------AGTAYIFGHDVRDPNDMDAIRRMTGVCPQHDILFDNLSPREHLEFFAAVK---GIHPSLIEFEVMKTLRDIDLTDKANSSSK------HLSGGQKRKLSIGIAIIGDPKIVILDEPTAGVDPYSRRHMWSVLQN-K----RH--GRVILLTTHFMDEAD
LOC114338609	ABCA	DvvABCA02	NA		Incomplete			XP_028145012.1	NW_021040608.1	ML017073.1	XM_028289211.1	420	-------------------FVFPCLQKFRKPNV-------------VALDGIN-LSIYEGQITAILGHNGAGKTTLFNILTGLSSPS--------SGRAFIYGRDVRNTNDMNKIRKMTGICPQHDILFDNLTPREHLEFFAEIK---GIPN--IKAAVNRTIRQIDLVDKIDTKSK------DLSGGQKRKLSVGIALIGDPKIIILDEPTSGVDPYSRRQLWNVLQE-M----RG--NKLILLTTHFMDEAD
LOC114338790	ABCA	DvvABCA03	DvvABCA_266167	1640	FT			XM_028289401.1	NW_021040647.1	ML017112.2	XP_028145202.1	1640	---------------IRIINLNKSFTQCRKPTV-------------TALDGIN-LSIYKGQITAILGHNGAGKTTLFNILTGLSSPT--------SGSALVFGYDVSNPNDMDKIRRMTGVCPQHDILFDDLTPREHLEFFAAIK---GISN--RQSAIEKIIREIDLLDKIDTASR------SLSGGQKRKLSIGIALIGDPKIIILDEPTAGVDPYSRRHLWNVLQN-V----RR--DKVILLTTHFMDEAD
DvvABCA_266167-m	ABCA	DvvABCA04	DvvABCA_266167	1640	FT	Part1		LOC114345172/XM_028295992.1	NW_021044274.1	ML020739.1	XP_028151793.1	164	---------------IRIINLNKSFTQCRKPTV-------------TALDGIN-LSIYKGQITAILGHNGAGKTTLFNILTGLSSPT--------SGSALVFGYDVSNPNDMDKIRRMTGVCPQHDILFDDLTPREHLEFFAAIK---GISN--RQSAIEKIIREIDLLDKIDTASR------SLSGGQKRKLSIGIALIGDPKIIILDEPTAGVDPYSRRHLWNVLQN-V----RR--DKVILLTTHFMDEAD
						Part2		DvvABCA_266167_2of5	NW_021044274.1	ML020739.1	DvvABCA_266167_2of5	41
						Part3		LOC114345173/XM_028295993.1	NW_021044274.1	ML020739.1	XP_028151794.1	240
						Part4	Iso1	LOC114338792/XM_028289404.1	NW_021040647.1	ML017112.1	XP_028145205.1	260
						Part4	Iso2	LOC114338792/XM_028289404.1	NW_021040647.1	ML017112.1	XP_028145206.1	250
						Part5		DvvABCA_266167_5of5	NW_021039332.1	ML015797.1	DvvABCA_266167_5of5	93
DvvABCA_49125-m	ABCA	DvvABCA05	DvvABCA_49125	1643	FT	Part1		LOC114340433/XM_028291167.1	NW_021041224.1	ML017689.1	XP_028146968.1	649	---------------IQINHLHKRYKQK------------------QAVNNLN-LDIYKNQITVLLGHNGAGKSTTMSIITGLIPAT--------SGSVTINGLDIN--TDMDEIRKSLGLCPQHNLLFTDLTVKEHLLFFAKLK---GKSTKEANIEAKSLLAKLNMPDKEHSMAQ------TLSGGMQRKLCLAMALIGDSKVLILDEPSSGMDPQSRRELWDLLLQ-W----RG--EKTILITTHFMEEAD
						Part2		LOC114346850/XM_028297586.1	NW_021046814.1	ML023279.1	XP_028153387.1	400
						Part3		LOC114333923/XM_028283919.1	NW_021039530.1	ML015995.1	XP_028139720.1	974
DvvABCA_50718-m	ABCA	DvvABCA06	DvvABCA_50718b	1707	FT	Part1		LOC114341405/XM_028292205.1	NW_021041665.1	ML018130.1	XP_028148006.1	1243	---------------IQIFNLKKAFGKK------------------TAVRNLS-LNMFENQITVLLGHNGAGKTTTMSMLTGMISPT--------NGTAKINGHDIR--LDIAGVRNSLGLCPQHNIIFDELTVEEHLYFFSKLK---GLSKSKITAEIDKYVKLLDLEPKRKEKSS------TLSGGMKRKLCVGMALCGNSKVVMLDEPTAGMDPSARRVLWELLQK-Q----KE--GRTILLSTHFMDEAD
						Part2_Dup		LOC114347742/XM_028298416.1	NW_021051823.1	ML028051.1	XP_028154217.1	119
						Part2_Dup		LOC114347733/XM_028298406.1	NW_021051712.1	ML027960.1	XP_028154207.1	119
						Part3		LOC114344808/XM_028295641.1	NW_021043943.1	ML020408.1	XP_028151442.1	620
LOC114343544	ABCA	DvvABCA07	DvvABCA_18330	1756	FT			XM_028294383.1	NW_021042881.1	ML019346.1	XP_028150184.1	1622	---------------IQIRNLKKVFNQK------------------VAVRNLS-LNMYEDQITVLLGHNGAGKTTTMSMLTGMITPN--------GGTAKISGYDIR--TDMEGVRKSLGLCPQHNIIFDELTVAEHIYFFSKLK---GMRKGEIKSEIAKYVDLLELQEKRNSKAS------TLSGGMKRKLCVGVALCGNSKVVMLDEPTAGMDPAARRALWNLLET-Q----KD--GRTILLTTHFMDEAD
DvvABCA_18330-like-m	ABCA	DvvABCA08	DvvABCA_18330		FT	Part1		DvvABCA_18330_1of5	NW_021044704.1	ML021169.1	DvvABCA_18330_1of5	32	---------------IQIRNLKKVFNQK------------------VAVRNLS-LNMYEDQITVLLGHNGAGKTTTMSMLTGMITPN--------GGTAKISGYDIR--TDMEGVRKSLGLCPQHNIIFDELTVAEHIYFFSKLK---GMRKGEIKSEIAKYVDLLELQEKRNSKAS------TLSGGMKRKLCVGVALCGNSKVVMLDEPTAGMDPAARRALWNLLET-Q----KX--XRTILLTTHFMDEAD
						Part2		LOC114345569/XM_028296374.1	NW_021044704.1	ML021169.1	XP_028152175.1	310
						Part3		LOC114343544_part2.1/XM_028294383.1	NW_021042881.1	ML019346.1	XP_028150184.1	360
						Part4		DvvABCA_18330_4of5	NW_021042881.1	ML019346.1	DvvABCA_18330_4of5	54
						Part5		LOC114343544_part2.2	NW_021042881.1	ML019346.1	XP_028150184.1	916
LOC114343381	ABCA	DvvABCA09	NA		Incomplete			XM_028294196.1	NW_021042753.1	ML019218.1	XP_028149997.1	529
D6WES5	ABCB				FT							1263	---------------IKFRNVRFVYPSRQ---------------DVPILLGLD-LDIKAGQTVALVGSSGCGKSTCIQLIQRFYDP---------LEGEVSLDGKNLKDFDLTWLRNNIGVVGQEPVLFATTIAENIRYGNSKAT---DEEIKNAAIKANAHEFIKKLPSGYD--TLVGERGAQLSGGQKQRIAIARALVRNPAILLLDEATSALDTNSEAKVQAALDK-------ASKGCTTVIVAHRLSTIR
LOC114346001	ABCB	DvvABCB01	NA	NA	HT			XM_028296804.1	NW_021045280.1	ML021745.1	XP_028152605.1	644	---------------IQFKNVKFHYPSRP---------------DIPILQGVD-IEIHPGETIALVGSSGCGKSTVVQLIQRFYNA---------VSGEILVDGTNIQNLNLTWYRNNIGVVGQEPVLFGTTILENIRYGKEEAT---EEEIIEAAKKANAHPFIKLLPKGYN--TLVGERGTQLSGGQKQRIAIARALVRKPTLLLLDEATSALDNASEAKVQEALDL-------ASAECTTIIVAHRLSTIR
LOC114340882	ABCB	DvvABCB02	NA	NA	FT			XM_028291659.2	NW_021041427.1	ML017892.1	XP_028147460.1	1085	---------------IQFKNVKFHYPSRP---------------DIPVLQGLD-IEINPGETVALVGSSGCGKSTVVQLIQRFYNA---------VSGEILVDGTNIQNLDLTWYRNNIGVVGQEPVLFGTTILENIRYGKEEAT---EEEIIEAAKKANAHAFIKLLPKGYN--TLVGERGTQLSGGQKQRIAIARALVRKPTLLLLDEATSALDNASEAKVQEALDL-------ASAECTTIIVAHRLSTIR
LOC114340372	ABCB	DvvABCB03	NA	NA	FT			XM_028291110.1	NW_021041204.1	ML017669.1	XP_028146911.1	1105	---------------------------------------------------II-IALVKGWELALICLTSLPATLIIVRTVGIVST---------TKN-VIIDGNNIKDYDLAWLRSQIGVVSQEPILFGTTILENIRYGKDGVT---EEDIIQAAKKANAHNFIKSLPNEYN--TLVGEKGAKLSGGQKQRIAIARALVRNPTLLLLDEATSALDNTSEAKVQAALDT-------VTIIQFKKNYYTFLAKKN
LOC114344372	ABCB	DvvABCB04	DvvABCB_17742	1456	FT			XM_028295207.1	NW_021043569.1	ML020034.1	XP_028151008.1	1257	---------------IQFKDVAFRYPSRK---------------DVPILKGLS-LNIKSGDTVALVGSSGCGKSTVIQLLQRLYDA---------DSGEVTIDGKNIKEYDLTWLRSQIGVVGQEPILFGTSILENIRYGKDGVT---EEDVIQAAKKANAHNFIKALPNGYN--TLVGEKGAQLSGGQKQRIAIARALVRNPTLLLLDEATSALDNTSEAKVQAALDA-------ASVECTTIIVAHRLSTIR
DvvABCB_21313-m	ABCB	DvvABCB05	DvvABCB_21313	1246	FT	Part2		LOC114347589	NW_021050553.1	ML026970.1	XP_028154071.1	190	---------------VTFEDVHFSYPSRS---------------DVKILRGIN-LTISKGETVALVGKSGCGKSTCIQLLQRFYDP---------DMGQIKINGIDIKQLNLDWLKQKISVVSQEPDLFSTTIAENIRYGKLNAT---QQEIENAAKKADIHTFIQTLPRGYQ--TVLGERGTQLSGGQKQKIAIARALVRTPEFLLLDEATSALDTTSEAEIQEALDS-------IRGTCTIIIVAHRLSTIR
						Part3		LOC114344557	NW_021043738.1	ML020203.1	XP_028151190.1	473
						Part4		DvvABCB_21313_4of7	NW_021043771.1	ML020236.1	DvvABCB_21313_4of7	50
						Part5		LOC114344596	NW_021043771.1	ML020236.1	XP_028151224.1	157
						Part6		LOC114344597	NW_021043771.1	ML020236.1	XP_028151226.1	145
						Part7		DvvABCB_21313_7of7	NW_021043771.1	ML020236.1	DvvABCB_21313_7of7	133
LOC114334593	ABCB	DvvABCB06	DvvABCB_17837	681	HT			XM_028284666.1	NW_021039634.1	ML016099.1	XP_028140467.1	681	---------------IEFKNVCFAYPTRS---------------QQIILQGFN-LSVPSGKTVAIVGASGNGKSTVVALLERFYDV---------KDGSITLDGHDIRSLDPSWLRRVLGLISQEPVLFGTTIMENIRYGKPDAS---DDEVKEAALLANADEFITSFPKGYN--TPVGERGVTLSGGQKQRIAIARALLKNPVVLLLDEATSALDTESEKIVQQALER-------ARTGRTVIVIAHRLSTIQ
LOC114339335	ABCB	DvvABCB07	DvvABCB_19147	666	HT			XM_028289967.1	NW_021040826.1	ML017291.1	XP_028145768.1	666	---------------IEFKNVKFCYPSRS---------------DIEIFKSLV-LDIQPGKTLAVVGPSGSGKSTLAALLLRLYDP---------IDGAVYIDNQNIKELDPAWIKKHIGTVSQEPILFSCSIKENILYGADDPQKINDDEFIRICKEANVYEFVQNLPEGFE--TVVGERGVMLSGGQKQRVAIARALIKNPKILLLDEATSALDAQSEHYVQEALDR-------VMKGRTVLTIAHRLSTIQ
LOC114344064	ABCB	DvvABCB08	DvvABCB_39715b	715	HT			XM_028294915.1	NW_021043303.1	ML019768.1	XP_028150716.1	715	---------------IKFENVSFEYG--P---------------GKTIFKDLN-LTIEPGKKVAIVGGSGSGKSTLVRLLYRFYEP---------SKGRILIGNQDIRDVDLDSLRRAIAIVPQDSVLFHDTIRHNLHYGDLQAT---EEEIMNAAKLAEIHSSIVTWPQGYN--TQVGERGLKLSGGEKQRVAIARAILKNSPILVFDEATSSLDSITEHNILMALRN-------ATKGRTSICIAHRLSTIM
LOC114334007	ABCB	DvvABCB09	DvvABCB_13664a	657	HT			XM_028284006.1	NW_021039540.1	ML016005.1	XP_028139807.1	664	---------------VEFKDVTFRYL--P---------------EKVVLKNIS-FSVPSGKTVALVGPSGSGKSTIIRLLFRFYDV---------ESGLIVIDGQHINTVTQESLRRSIGVVPQDTVLFNNTIKYNIQYGRLTAS---DADVIEAARGADIHDKILTFPESYE--TNVGERGLRLSGGEKQRVAIARTLLKAPNIILLDEATSALDTQTERNIQESLNR-------MCTNKTTIIVAHRLSTII
LOC114334008	ABCB	DvvABCB10	DvvABCB_9796	833	HT		Iso1	XM_028284007.1	NW_021039540.1	ML016005.1	XP_028139808.1	833	---------------VEFKNVSFGYL--P---------------EKLILKNIT-FSVPSGKTVALVGPSGSGKSTIIRLLFRFYDV---------DTGVIVIDGQNIKTVTQESLRRAIGVVPQDTVLFNNTVEYNIQYGRLTAT---VTDVIEAARGADIHEKILTFPEAYE--TKVGERGLRLSGGEKQRVAIARTLLKAPNIILLDEATSALDTQTERNIQESLNR-------MCANKTTIIVAHRLSTII
							Iso2	XM_028284008.1	NW_021039540.1	ML016005.1	XP_028139809.1	833
D6WK76	ABCC				FT							1320	---------------IQMENVSVKWVTTA---------------TDYTLNNIT-LSVGSHQLVAIVGPVGSGKTTLLHVILKELSL---------SQG--NLEVGGT-----------ISYASQEPWLFGGSIKQNILFGQKMDM----KRYKEVVRVCALERDFSLFPYGDR--TIVGERGAMLSGGQKARINLARAIYKEADIYLLDDPLSAVDTHVGKQLFEDCIT------GYLNSKCVVLVTHQLQYLR
LOC114342077	ABCC	DvvABCC01	DvvABCC_10132a	870	FT			XM_028292870.1	NW_021041996.1	ML018461.1	XP_028148671.1	999	---------------FKLHQVSAKWDKSH---------------SEMNLEKIS-MDVSSKSLVAVVGAVGSGKSSLFQVILQELEP---------SEG--YIEVNGK-----------ISFASQEPWLFGGTIRQNILFGQPYDK----QRYEEVLMVCALQRDLTLLPYGDK--TRIGERGITLSGGQRSRINLARAIYKEADIYLLDDPLSAVDTHVGKHLFEECIC------RFLADKCVVLVTHQLQYLK
LOC114325878	ABCC	DvvABCC02	DvvABCC_12703	1317	FT			XM_028274010.1	NW_021038679.1	ML015144.1	XP_028129811.1	1317	---------------VYLENVSAKWIDTQ---------------EENTLMNIN-FNVGPQQLVAIVGAVGSGKTSLLQTIMKELPL---------SQG--NKDTVGK-----------ISYASQEPWLFASTIKQNILFGEPWDP----KKYERVIKVCALERDLSLLAHGDK--SMVGDRGVALSGGQRARVNLARAVYKDADIYILDDPLSAVDTHVGKQIFEDCIC------SYLRGKCTVLVTHQLQYLK
LOC114338696	ABCC	DvvABCC03	NA				Iso1	XM_028289284.1	NW_021040626.1	ML017091.1	XP_028145085.1	1304	---------------IHIKKASTKWLKSQ---------------PENILENID-MDVTPGNLTAIVGSVGSGKTTLLHVIMKELEL---------QQG--YVNVNGI-----------ISYASQEPWLFGGSIRQNILFGEIYDQ----IKYNEVVRVCALQRDFTLFPHGDR--TLVGERGVTLSGGQRARINLARAIYKDADIYLLDDPLSAVDTHVGKHIFEECIC------GYLGSKCVVLVTHQLQYLK
							Iso2	XM_028289286.1	NW_021040626.1	ML017091.1	XP_028145087.1	1304
LOC114337265	ABCC	DvvABCC04	DvvABCC_217405a	1164	FT	Full		XM_028287680.1	NW_021040219.1	ML016684.1	XP_028143481.1	1320	---------------IHIRDASAKWLKSQ---------------LENNLEDID-MDVTPGNLAAVVGSVGSGKTTLLHIIMKELEL---------QRG--SVTVSGK-----------ISYASQEPWLFGGSVRQNILFGEKYDQ----VKYNEVVRVCALQRDFTLFPHGDR--TLAGERGVTLSGGQRARINLARAVYKEADIYLLDDPLSAVDTHVGKQIFEECIC------GYLGSKCVVLVTHQLQYLK
						Part1_Dup		XM_028275738.1	NW_021038760.1	ML015225.1	XP_028131539.1	428
						Part2_Dup		XM_028297435.1	NW_021046435.1	ML022900.1	XP_028153236.1	271
LOC114331481	ABCC	DvvABCC05	DvvABCC_43960a	1081	FT		Iso1	XM_028281065.1	NW_021039164.1	ML015629.1	XP_028136866.1	1317	---------------IHIKKASAKWLKSQ---------------YENNLENID-MDVAAGSVAAVVGSVGSGKTTLLHIIMKELEL---------ESG--SVNVTGK-----------ISYASQEPWLFGGSIRQNILFGETYDQ----LKYNEVVRVCALERDFTLFPYGDR--TLAGERGVTLSGGQRARINLARAVYKDADIYLLDDPLSAVDTHVGKHIFEECIC------EYLGSKCVVLVTHQLQYLK
							Iso2	XM_028281066.1	NW_021039164.1	ML015629.1	XP_028136867.1	1317
LOC114326681	ABCC	DvvABCC06	DvvABCC_41602	1307	FT		Iso1	XM_028275087.1	NW_021038730.1	ML015195.1	XP_028130888.1	1307	---------------IHIKKASAKWLKSQ---------------PDNNLENIN-MDVTAGDVVAVVGSVGSGKSTLLHIIMKELEL---------QSG--SVDITGT-----------VSYASQEPWLFGGSIRQNILFGEEFDQ----EKYDEVVKVCALERDFTLFPHGDR--TLAGERGVTLSGGQRARINLARAVYKDADIYLLDDPLSAVDTHVGKHLFEECIC------GYLGNKCVVLVTHQLQHLK
							Iso2	XM_028275088.1	NW_021038730.1	ML015195.1	XP_028130889.1	1307
							Iso3	XM_028275089.1	NW_021038730.1	ML015195.1	XP_028130890.1	1289
LOC114330913	ABCC	DvvABCC07	NA		FT			XM_028280351.1	NW_021039098.1	ML015563.1	XP_028136152.1	1377	---------------ISIRNASAKWLKSL---------------NENNLDNIN-FDVIAGNVVAVIGTVGSGKTTLLHVIMKELEL---------QSG--SVNVRGI-----------VSYASQEPWLFGGSIRQNILFGQKFDQ----RKYDDVVRACALKRDFNLLPHGDR--TLAGERGVTLSGGQRARINLARAVYKDADIYLLDDPLSAVDTHVGKQLFDECIC------GYLSSKCVVLVTHQLQFLK
LOC114330915	ABCC	DvvABCC08	DvvABCC_12562	1319	FT		Iso1	XM_028280353.1	NW_021039098.1	ML015563.1	XP_028136154.1	1319	---------------IHLKNASAKWLKSS---------------PENNLEKIN-MDVTPGNVVAVVGPVGSGKTTLLHIILKELEL---------QSG--SVDVHGV-----------VSYASQEPWLFGGSIRQNIIFGQKFDQ----SKYDEVVKVCALQRDFTLFPHGDR--TLAGERGVSLSGGQRARINLARAVYKDADIYLLDDPLSAVDAHVGKQLFEDCVT------GYLSSKCVVIVTHQLQYLK
							Iso2	XM_028280354.1	NW_021039098.1	ML015563.1	XP_028136155.1	1319
LOC114329657	ABCC	DvvABCC09	NA		FT			XM_028278838.1	NW_021038960.1	ML015425.1	XP_028134639.1	1193	---------------IHIIHGIAKY---G---------------ENICLDDIN-LDIPSGTLVAVVGPVGAGKSCLLHLIMGELPL---------FSG--TIGVDGV-----------VSYASQEPWLFAGSVRQNILFGREFNY----QKYKQVVKVCALNRDFGILQFGDR--TIVGERGVSLSGGQRARVNLARCVYKEADIYLLDDPLSAVDIQVGQQLFEGCIR------RYLKDKIVVLITHQLQYLK
LOC114327196	ABCC	DvvABCC10	DvvABCC_21020a	1296	FT		Iso1	XM_028275727.1	NW_021038760.1	ML015225.1	XP_028131528.1	1313	---------------IKIKNAAVKWIKKH---------------PENTIEQIN-FEARSNQLVALVGPVGAGKSTLLQVILKELKP---------LEG--TVKVTGT-----------VSFASQEPWVFASSVRQNILFGETYNE----NKYYEVLRVCALEKDLKLFPHGDR--TLIGERGTSLSGGQRARINLARAIYKEADIYLLDDPLSAVDTQVGKQIFNRCIC------NYLRKKCVVLVTHQLQYLY
							Iso2	XM_028275728.1	NW_021038760.1	ML015225.1	XP_028131529.1	1313
							Iso3	XM_028275729.1	NW_021038760.1	ML015225.1	XP_028131530.1	1313
							Iso4	XM_028275730.1	NW_021038760.1	ML015225.1	XP_028131531.1	1313
							Iso5	XM_028275731.1	NW_021038760.1	ML015225.1	XP_028131532.1	1266
							Iso6	XM_028275732.1	NW_021038760.1	ML015225.1	XP_028131533.1	1156
LOC114327195	ABCC	DvvABCC11	DvvABCC_14968	1309	FT		Iso1	XM_028275725.1	NW_021038760.1	ML015225.1	XP_028131526.1	1309	---------------VKIKNASVKWIKSL---------------PENTLEEIT-FEAKSNQLIAVVGTVGGGKSTLLHVILKELDP---------IEG--SVEVNGS-----------ISYASQEPWIFGGSIRQNIIFGQKYDE----IKYEEVLRVCALEKDLALFPHADR--TLVGERGVMLSGGQRARINLARAIYKESDIYLLDDPLSAVDTHVGKQLYTNCIT------GYLKHKCVILVTHQLQYLR
							Iso2	XM_028275726.1	NW_021038760.1	ML015225.1	XP_028131527.1	1263
LOC114345942	ABCC	DvvABCC12	NA		FT			XM_028296755.1	NW_021038577.1	ML015042.1	XP_028152556.1	1285	---------------IIIKEASVRWTNTS----------------ENVLHDIN-FKASSNQLVAIVGHVGGGKTTLLKVILKEVTV---------FQG--LVQVNGT-----------VSYSPQEPWFFEGSVKQNILFGQRYDP----EKYENVILVCALRRDITLFPSGDE--TLIEEGGTNLSGGQKARINLARAVYKEADIYILDDPLSAVDAIVGQQLFNNCIC------GYLRKKCVILVTHQVHYLH
LOC114326992	ABCC	DvvABCC13	DvvABCC_49618a	1033	FT		Iso1	XP_028131285.1	NW_021038750.1	ML015215.1	XM_028275484.1	1360	---------------VFLNNATAKWSEMS---------------VDNTLTGIT-IKVYPSQLLGVIGPVGSGKSSLLHVILQELKL---------VYG--SVTVNGT-----------VSYASQEPWLFAGSVRQNILFGQPMDK----LRYKTVVKKCALERDFRLLPYGDK--TIVGDRGVSLSGGQRARINLARAVYKQADVYLLDDPLSAVDTHVGKEIFEQCIT------GYLKNKTVILVTHQIQYLQ
							Iso2	XP_028131286.1	NW_021038750.1	ML015215.1	XM_028275485.1	1316
							Iso3	XP_028131287.1	NW_021038750.1	ML015215.1	XM_028275486.1	1218
LOC114325185	ABCC	DvvABCC14	DvvABCC_10642	1306	FT			XM_028273181.1	NW_021038641.1	ML015106.1	XP_028128982.1	1306	---------------LMLSGVSAKWLAQS---------------PENNLSDIT-FNVPPNKMLAIIGPVGSGKSSIINLILKELPV---------KSG--KLEIDGK-----------VSYASQEPWLFAASVRQNILFGEEYDE----ERYKLVVEVCALKSDFALFPHGDK--TLVGEKGKALSGGQKARVNLARCVYKKADIYLLDDPLSAVDANVGKHLYDRCIK------QFLSNKICVLVTHQLQYLR
LOC114325184	ABCC	DvvABCC15	NA		FT		Iso1	XM_028273179.1	NW_021038641.1	ML015106.1	XP_028128980.1	1284	---------------IVFDRVCAKWVDEA---------------TEDTLIDIS-FDVSSSMLVTIIGPVGSGKTSIFNTILGELPV---------KSG--VLEVVGS-----------ISYAPQEPWLFASSVRENILFGEKYVE----TRYKTVVDMCSLTSDFNLLPYGDG--TLVGERGKALSGGQRARISLARCVYKNADIYLLDDPLSAVDAKVARSLYDKCIR------AFLSDKICLLVTHQLQFLK
							Iso2	XM_028273180.1	NW_021038641.1	ML015106.1	XP_028128981.1	1128
DvvABCC_47333a-m	ABCC	DvvABCC16	DvvABCC_47333	1376	FT	Part1		DvvABCC_47333_1of4	NW_021038996.1	ML015461.1	DvvABCC_47333_1of4	34	---------------IELFNVTASWSENP---------------ITPTLVDLN-LHLTPGTLCCVVGNVGSGKSSTLHLLLKELSP---------TNG--KVNVYGN-----------VAYASQEPWLFVSNVRENILFGRPYDK----KRYQEVIRVCSLERDLKELPHGDK--TLVGERGAALSGGQKARVNLARAVYSDADIYLFDDPLSAVDTKVGRHLFDECMV------KYLKNKTRILVTHQLQYMK
						Part2		XM_028292441.1	NW_021041777.1	ML018242.1	XP_028148242	109
						Part3	Iso1	XM_028293813.1	NW_021042515.1	ML018980.1	XP_028149614.1	198
						Part3	Iso2	XM_028293814.1	NW_021042515.1	ML018980.1	XP_028149615.1	198
						Part4		XM_028290160.1	NW_021040878.1	ML017343.1	XP_028145961.1	965
LOC114340489	ABCC	DvvABCC17	DvvABCC_22628	1349	FT			XM_028291235.1	NW_021041247.1	ML017712.1	XP_028147036.1	1349	---------------INLNNVTASWSPKS---------------IVPTLIDID-LHLRCGTLCCVVGNVGSGKSSLLQLFLRELPI---------TSG--YMNIAGK-----------ISYASQEPWLFVSNVKDNILFGKSFNK----KRYQDVIKVCSLERDLKQLPYGDK--TLVGERGKSLSGGQKARINLARAVYTEADIYLFDDPLSAVDTKVGKHLFDECIT------KYLNGKTRILVTHQLQYMK
LOC114324821	ABCC	DvvABCC18	DvvABCC_7536	1363	FT			XM_028272693.1	NW_021038630.1	ML015095.1	XP_028128494.1	1363	---------------IQLTNISASWASKP---------------IAPTLMDLN-LHIQPGTLCCVVGNVGCGKSSLLQLLLRELPA---------SRG--QMKINGK-----------ISYASQEPWLFVSNVKENILFGKPFLK----NRYHDVVKVCSLERDFKQFPFGDR--SLVGERGTSLSGGQRARINLARAVYTEADIYLFDDPLSAVDTKVARHLFDECIS------KYLYGKTRILVTHQLQFMK
LOC114332627	ABCC	DvvABCC19	DvvABCC_21941	1328	FT			XM_028282452.1	NW_021039323.1	ML015788.1	XP_028138253.1	1415	---------------IQAIEACATWNEDL---------------KDDTLNNLN-LKLIAGKLCCVVGTVGSGKSSLLQMLLGELPI---------KSG--QLEVSGD-----------LSYASQEPWLFVSSVRENILFGKPYIK----NRYDEVVQVCALETDFQQFPFGDK--TIVEERGVSLSGGQRARLNLARAVYTSADIYLLDDPLSAVDTRVGKHLFEKCIK------GFLGSKTRILVTHQLQFLK
LOC114329997	ABCC	DvvABCC20	DvvABCC_20002	1344	FT			XM_028279290.1	NW_021038992.1	ML015457.1	XP_028135091.1	1344	---------------IILSNVFASWTTK-----------------GRTLQDIS-FQVPPGTLCAVVGPVGAGKSSLLQLLLGELPL---------KHG--RVQLGGE-----------VSYSSQEPWLFQSTVRNNILFGSPYEK----RWYEKVVKVCALERDMEQFPQGDK--TIVGEKGVSLSGGQRARINLARAIYRQADVYLMDDPLSAVDTHVGRHLFDQCIL------HHLRGKTRILVTHQLQYLK
LOC114339253	ABCC	DvvABCC21	DvvABCC_14070	1342	FT		Iso1	XM_028289879.1	NW_021040802.1	ML017267.1	XP_028145680.1	1342	---------------VILSKVNASWTPT-----------------TSTLQDIS-LQIPSGTLCAVVGPVGAGKSSLLQLLLGELPT---------KSG--KVSIGGE-----------ISYSSQEPWLFQSSVRKNILFGKPYEK----TWYDKVVKVCALERDFEQFPHKDR--TIVGEKGVSLSGGQRARINLARAIYRNADVYLLDDPLSAVDTHVGKHLFENCIV------NHLRGKTRILVTHQIQYLK
							Iso2	XM_028289880.1	NW_021040802.1	ML017267.1	XP_028145681.1	1342
DvvABCC_18126-m	ABCC	DvvABCC22	DvvABCC_18126	1342	FT			XM_028279287.1	NW_021038992.1	ML015457.1	XP_028135088.1	419	---------------VVMSNVSSSWCDA-----------------GETLQDIS-LNIPPGFLCVVIGPLGAGKSSLLQLLLGELAI---------KTG--TVLMGGE-----------ISYCSQEPWLFQSTIRNNILFGRPFDK----QLYEKVVKVCALERDFQQFPERDE--TVVGERGVSLSGGQRARINLARAIYRQADVYLLDDPLSAVDTHVGKHLFNQCIV------KHLRGKTRILVTHQLQYLK
								XM_028279294.1	NW_021038992.1	ML015457.1	XP_028135095.1	680
LOC114329993	ABCC	DvvABCC23	NA		FT			XM_028279286.1	NW_021038992.1	ML015457.1	XP_028135087.1	1275	---------------VILSNINASWTTG-----------------ATNFQNLN-LKVPNGSLCVTIGPVGAGKSSLLQLLLGEMEL---------TQG--SIQVGGK-----------ISYSSQQPWLFQSTIRNNILFGQPYNK----NRYNQIIEICALKPDFDQFPRRDR--TIVGERGVSLSGGQKARVNLARAVYRQADIYLLDDPLSAVDTHVCNHLFEKCIS------QYLAGKTRILITHQLQYLQ
LOC114349326	ABCC	DvvABCC24	DvvABCC_18709a	1259	FT			XM_028299664.1	NW_021038589.1	ML015054.1	XP_028155465.1	593	---------------ISLKNLTVKWNLSF---------------SDNALENIN-LNVQDGQLIGIIGPVGSGKSSLLQTLLGELDI---------TQG--EMRVQGQ-----------ISYASQEPWVFAATVRQNILFGEEYDK----KRYQEVIQACSLEKDFEQFPNGDL--TLVGDRGSSLSGGQKARINLARAVYREADVYLLDDPLSAVDIHVSKHLYEKCIN------GYLASRTRILVTHQVHYLK
LOC114329883	ABCC	DvvABCC25	NA		FT			XM_028279142.1	NW_021038981.1	ML015446.1	XP_028128981.1	1128	---------------ISLKNLTVKWNLSF---------------SDNALENIN-LNVQDGQLIGIIGPVGSGKSSLLQTLLGELDI---------TQG--EMRVQGQ-----------ISYASQEPWVFAATVRQNILFGEEYDK----KRYQEVIQACSLEKDFEQFPNGDL--TLVGDRGSSLSGGQKARINLARAVYREADVYLLDDPLSAVDIHVSKHLYEKCIN------GYLASRTRILVTHQVHYLK
LOC114329887	ABCC	DvvABCC26	NA		FT			XM_028279144.1	NW_021038981.1	ML015446.1	XP_028134945.1	1050	---------------VSLKNLTVKWNASF---------------SDNALENIN-LNISTGQLVGIIGPVGSGKSSLLQTLLGELDI---------TQG--EMRVQGQ-----------ISYASQEPWVFAATVRQNILFGQEYDK----ERYNEVIKACSLETDFEQFPNGDL--TLVGDRGSSLSGGQKARINLARAVYREADVYLLDDPLSAVDIHVSKHLYEKCIN------GYLASRTRVLVTHQVHYLK
LOC114329889	ABCC	DvvABCC27	DvvABCC_15305	1323	FT		Iso1	XM_028279147.1	NW_021038981.1	ML015446.1	XP_028134948.1	1323	---------------ISLQNLTVKWNASF---------------SDNALENIN-INISDGQMVGIIGPVGSGKSSLLQTLLGELDI---------TEG--SMRVRGQ-----------ISYASQEPWVFASTVRQNILFGEEYDK----KRYHEVIEACSLEKDFEQFPNGDL--TLVGDRGSSLSGGQKARINLARAVYREADVYLLDDPLSAVDIHVSKHLYEKCIN------GYLANRTRILVTHQVHYLK
							Iso2	XM_028279149.1	NW_021038981.1	ML015446.1	XP_028134950.1	1323
							Iso3	XM_028279150.1	NW_021038981.1	ML015446.1	XP_028134951.1	1323
							Iso4	XM_028279151.1	NW_021038981.1	ML015446.1	XP_028134952.1	1323
LOC114336774	ABCC	DvvABCC28	NA		FT			XM_028287151.1	NW_021040106.1	ML016571.1	XP_028142952.1	1353	---------------INVENLTARWNSSS---------------SDCTLYDIN-LEVGTGKLIAVIGPVGAGKSSLLQALLGELDI---------VQG--SITSNGD-----------YSYASQEPWIFSATIRQNILFGADFDR----KRYKEVIRVCALEQDLHQFPQGDF--TVVGDKGASLSGGQKARINLARAVYRNKDVYLLDDPLSAVDIHVSKVLYEKCIN------GFLKNKTRILVTHQVHYLK
LOC114339177	ABCC	DvvABCC29	DvvABCC_49513	1373	FT			XM_028289805.1	NW_021040767.1	ML017232.1	XP_028145606.1	1373	---------------LSLKNIYAKWDASL---------------SDCVLNDIT-LELNKGKLLGVIGPVGAGKSSLLQTLLGELDI---------DKG--SINANGT-----------YSYASQEPWIFSSTIRQNILFGADYDR----KRYKEVIRVCALERDLEQFKDRDM--TVVGDKGASLSGGQKARINLARAVYREKDIYLLDDPLSAVDIHVSKVLYDECIN------GFLKNKTRVLVTHQVHYLK
LOC114325813	ABCC	DvvABCC30	DvvABCC_22413	1330	FT		Iso1	XM_028273937.1	NW_021038675.1	ML015140.1	XP_028129738.1	1330	---------------VACKNMVASWNENS---------------LDPVLKNLN-FKLGKNTLLGVIGPVGSGKSSLLQSILGELDI---------VDG--SLAVHGT-----------LSYASQEPWIFSGSIRQNILFGSDFDK----ARYDEVLKVCELRKDFDQFPDRDF--TLIGEKGANLSGGQKARINLARAIYKDADIYLLDDPLSAVDSIVSKVLYEDCIN------GFLAKKARILVTHQVYYLK
							Iso2	XM_028273938.1	NW_021038675.1	ML015140.1	XP_028129739.1	1330
							Iso3	XM_028273939.1	NW_021038675.1	ML015140.1	XP_028129740.1	1330
							Iso4	XM_028273940.1	NW_021038675.1	ML015140.1	XP_028129741.1	1296
LOC114329884	ABCC	DvvABCC31	DvvABCC_47673	1323	FT			XP_028134944.1	NW_021038981.1	ML015446.1	XP_028134944.1	1323	---------------INLKDLTVKWNLAT---------------KDDALKKIN-LAVNEGKLIGIIGTVGSGKSSLLQTILGELEV---------IYG--SIEVNGT-----------VSYASQEAWVFAATIRQNIVFGGKYDK----HRYNQVVKACALEKDFKQFENGDL--TIVGERGASLSGGQKARINLARALYREADIYLLDDPLSAVDIHVSKHLYDECIN------GYLAHKTRVLVTHQVHHLK
LOC114336537	ABCC	DvvABCC32	DvvABCC_17573	1284	FT			XM_028286912.1	NW_021040037.1	ML016502.1	XP_028142713.1	1284	---------------IDLRNVSVNLRNK------------------DILKNVD-LKLEKG-LNVLTGQLGCGKSSLIKVVLRDYPIL--------DGG--EVRTRGR-----------KSYASQDPWLFPSSIKQNILFGEKYDF----KKYQQVVAACALEYDFKILEKGDD--TIVADRGMNLSKGQQARINLARAIYRDSDIYLIDDALTALDTRVQEQIFTQCIQ------GLLKDKCVVLVTHNAKHIH
LOC114336536	ABCC	DvvABCC33	NA		FT		Iso1	XM_028286909.1	NW_021040037.1	ML016502.1	XP_028142710.1	1267	---------------VSLKCVSLKFQEK------------------IVLKDIS-LELVKG-LNIVTGQLGCGKSSLIKVILRDYPE---------DEG--TVNTRGR-----------MSYASQDPWLFPSSIKQNILFGEEYNA----FKYKQVIFACALEYDFQILERGDE--TIVTDRGMNLSKGQQARINLARAVYKESHIYLIDDALTALDSRVQEHIFKYCIQ------ELLKDKCVIFVTHNPKHIQ
							Iso2	XM_028286910.1	NW_021040037.1	ML016502.1	XP_028142711.1	1078
LOC114341017	ABCC	DvvABCC34	NA		FT			XM_028291803.1	NW_021041482.1	ML017947.1	XP_028147604.1	1323	---------------IDIREATFSMKYK------------------DILKNIN-LKMNAG-LNVVTGQLGSGKSSLIKMILRDYPV---------DSG--EIRTRGV-----------MSYASQDPWLFPGTIKQNILFGEHYNY----ERYKKVIEICALSYDFSILENGDD--TVVADRGMNLSKGQQARINLARAIYKESDIYLIDDSLTALDPKVQNHIFNECIQ------SFLKNKLVMLVTHNPKHIS
LOC114331755	ABCC	DvvABCC35	DvvABCC_48940	1223	FT		Iso1	XM_028281390.1	NW_021039202.1	ML015667.1	XP_028137191.1	1223	---------------IDINNVSVEIKNQ------------------KVLDDVS-LKISKPGLHVITGVVGSGKSSIFKVIIGLHNL---------SEG--YCKLGGT-----------ISFAAQEPWLFPSSIKNNILFGEKYDK----ARYEEVLKICGLDYDLAFMQNGDE--TIVAEAGLNLSKGQQARVNLARCIYKESDIYLLDDPLTALDANVQDVIFEQCIL------KFLKEKICILISQNPKHIE
							Iso2	XM_028281391.1	NW_021039202.1	ML015667.1	XP_028137192.1	1223
							Iso3	XM_028281392.1	NW_021039202.1	ML015667.1	XP_028137193.1	1223
LOC114349539	ABCC	DvvABCC36	DvvABCC_48300a	1257	FT			XM_028299946.1	NW_021038596.1	ML015061.1	XP_028155747.1	1266	---------------VELDEISVQLKGE------------------PVLDNVS-LTVTSG-LTMITGAVGSGKSSILKVILKDLPL---------IKG--FVETQGR-----------ISYASQDPWLFPSSIRQNILFGEPYNA----QRYQEVVKACALLFDFNLFENGDE--TILTDNGQNLSKGQQARINLARAVYRNSDIYLLDDSLTALDASVQDHIFHECIQ------KFLKGKICILVCQTASQIK
LOC114349541	ABCC	DvvABCC37	DvvABCC_222633a	1233	FT			XM_028299947.1	NW_021038596.1	ML015061.1	XP_028155748.1	1267	---------------IKLKEATVKVRGH------------------EILKGVS-FQISPG-LTVITGPIGCGKSTLFKTILKDIPL---------ESG--SVLTQGR-----------ISYASQDPWLFPSTIRQNILFGEPYQA----KRYNEVITACALTFDLSLFEHGDE--TILTDRGLNLSKGQQARINLARAIYRSSDIYLLDDCLTALDASVQVYIFNECIK------KFLKNKSCVLVSQNPSHIQ
LOC114349537	ABCC	DvvABCC38	NA		FT			XM_028299945.1	NW_021038596.1	ML015061.1	XP_028155746.1	1264	---------------VEMDTVSVSIKDK------------------EILKSVS-FKVNSG-LTLVTGKVGSGKSALLKVLVQDYPI---------ISG--DFVTKGR-----------ISYASQDPWLFPSTIKQNIIFGQQYNE----KRYQEVIRVCALQYDFSLFENGDE--TVLSDRGSNLSKGQQARINLARAVYKESEIYLLDDALTALDQTVQDYIFNECIL------KYLKDKIVFLVCQKDSHIQ
LOC114333773	ABCC	DvvABCC39	NA		FT		Iso1	XM_028283768.1	NW_021039502.1	ML015967.1	XP_028139569.1	1268	---------------IEVKDATVHIKDK------------------CILKDVT-LSINSSSLLLVTGKVGSGKSSLLKMLLQDYPV---------TDG--HLLTFGR-----------ISYASQDPWLFPSSIKQNILFGEKYNE----TRYKEVIKVCALEYDLSLFEKGDE--TIVTDKGLNLSKGQQARVNLARAIYKESEIYLLDDSLTALDAHVQDYIFNECIK------SYLKDKICILVSQTANHIQ
							Iso2	XM_028283769.1	NW_021039502.1	ML015967.1	XP_028139570.1	1243
							Iso3	XM_028283770.1	NW_021039502.1	ML015967.1	XP_028139571.1	1242
LOC114327220	ABCC	DvvABCC40	NA		FT			XM_028275761.1	NW_021038761.1	ML015226.1	XP_028131562.1	1259	---------------LELAEADVFINDY------------------HILKNIN-FKAKPG-LTLVTGKVGSGKSSLLKALLQDYPL---------DKG--CILSKGR-----------ISYASQDPWLFPSSIKQNIIFGEKFDE----KRYLEVIRVCALEFDFKLFEKRDE--TIVCDRGMNLSKGQQARINLARAVYKESEIYLLDDSLTALDSQVQDYIFNECIK------KFLNGKICILVTQTLNQIK
LOC114333772	ABCC	DvvABCC41	NA		FT			XM_028283767.1	NW_021039502.1	ML015967.1	XP_028139568.1	1020	---------------IHIKDASISLGKE------------------NILNNIT-LKVTPG-LTLVTGQVGSGKSSLLKLMLQSYPL---------NTG--DVSVEGR-----------ISYASQDPWLFPSSVKQNILFGEDLDP----KRYAEVLRICALEFDLKLLEKGDE--TILIDKGSNLSKGQQARINLARAVYRISDIYLLDDCLTALDNEVQDYIFKECIQ------TFLKGKICVLVTQTERHMK
LOC114333771	ABCC	DvvABCC42	DvvABCC_44708	1256	FT		Iso1	XM_028283764.1	NW_021039502.1	ML015967.1	XP_028139565.1	1099	---------------VELKNITVCVGKE------------------EVLSKIS-FKVDSG-LTLVTGKVGSSKSTLLKAILQEYPL---------SSG--EVVCSGT-----------VSYASQHPWCFPSTIKQNILFGEKYNE----KRYQEVLKVCALEYDLNLFEKGDE--TILTDNGQNLSKGQQARVNLSRAIYRQADIYLLDDCLSALDAHVHKFIFKKCIK------EFLKEKICILVTQSKSTLT
							Iso2	XM_028283765.1	NW_021039502.1	ML015967.1	XP_028139566.1	1004
							Iso3	XR_003653004.1	NW_021039502.1	ML015967.1	Unknown	996
LOC114327199	ABCC	DvvABCC43	DvvABCC_48952a	1251	FT			XM_028275733.1	NW_021038760.1	ML015225.1	XP_028131534.1	1255	---------------VYMRHVSAKVGEK------------------TILNDIS-FSAEKG-VNLITGNIGSGKSSIIKVLLGEYPV---------SSG--QMAIDGT-----------ISYASEEPWLFPSTLRQNILFGEPYNE----KRYNEVLKLCALNIDLKKLPKGDK--TIVGDRGVNFSKGQQSRINLARAIYRISDIYLIDECLAGLDSKVNYYIFRNCIM------DFLKDKVVIMVSNNINHIK
LOC114333774	ABCC	DvvABCC44	DvvABCC_5345	1257	FT			XM_028283771.1	NW_021039502.1	ML015967.1	XP_028139572.1	1255	---------------VSLNNLSIEVDDK------------------VLLKDIT-LRFDSG-LYIISGSTGSGKTVLLKSILGEFDT---------KSD--HIIKYGT-----------ISYAAQEPWIFPATFKQNIVFDEPFDE----ERYNRILDICALGFDIEHFTLAND--LKIGDKGANLSKGQKSRINLARALYRNADIYLIDDCLSSLDVNVQRHVFQKCIR------EFLSDKICIFVTQNLQYTN
LOC114334875	ABCC	DvvABCC45	NA					XM_028284993.1	NW_021039697.1	ML016162.1	XP_028140794.1	1046	---------------IIVTNASAKWG------------------AQLVLQDIN-LRIKPTSLNCIFGLPGSAKTSFLQMLLKELTP---------YSG--RVDVVGT-----------ISYASQKPWLFPSTVKSNILCGQPYNR----HKYREVVRICALDVDFQKLPYGDR--ALFMDKRVCGNNVLKEKINLARTIYKDADIYIIDDCFGSIDPQTEKFIFKECFL------KYLKNKTRVFVSSKLYYAK
DvvABCC_41801-m	ABCC	DvvABCC46	DvvABCC_41801	1267	FT	Part1		XM_028297517.1	NW_021046625.1	ML023090.1	XP_028153318.1	604	---------------IQLDQIKASWSTK-----------------SSFVISSNNINIPSRSLTVIIGPVGSGKSTLLQLLLGELKL---------SSG--NIQMNGS-----------VSYSGQESWLFTSSLKNNILFGNDYDY----NKYQQVVSACSLLPDFDQLRNGDL--SCVGEQGVLLSGGQKARINLARAVYRDADIYLLDDPLSAVDSEVGKRIFDECVK------SYLRDKTRLLVTHHLQYLQ
						Part2		XM_028296823.1	NW_021046625.1	ML023090.1	XP_028152624.1	305
DvvABCC_51687-m	ABCC	DvvABCC47	DvvABCC_51687	1555	FT	Part1		LOC114341551/XM_028292354.2	NW_021041725.1	ML018190.1	XP_028148155.2	671	---------------LTIENGTFSWGEG----------------PILK--DIN-INIKKKTLTAIVGTVGSGKSSLISAFLGEMDK---------LSG--RVNSYGK-----------VAYVSQQAWIQNATLRDNILFGKPYDK----TLYDAVVEACALNPDLEMLPAGDQ--TEIGEKGINLSGGQKQRVSVARAVYSNADIYFLDDPLSAVDSHVGKHIFEKVIGPH----GLLKSKTKILVTHGITYLP
						Part2	Iso1	LOC114341547/XM_028292345.2	NW_021041725.1	ML018190.1	XP_028148146.1	974
						Part2	Iso2	LOC114341547/XM_028292346.2	NW_021041725.1	ML018190.1	XP_028148147.1	974
						Part2	Iso3	LOC114341547/XM_028292347.2	NW_021041725.1	ML018190.1	XP_028148148.1	974
						Part2	Iso4	LOC114341547/XM_028292348.2	NW_021041725.1	ML018190.1	XP_028148149.1	974
						Part2	Iso5	LOC114341547/XM_028292349.2	NW_021041725.1	ML018190.1	XP_028148150.1	974
						Part2	Iso6	LOC114341547/XM_028292350.2	NW_021041725.1	ML018190.1	XP_028148151.1	974
						Part2	Iso7	LOC114341547/XM_028292351.1	NW_021041725.1	ML018190.1	XP_028148152.1	974
						Part2	Iso8	LOC114341547/XM_028292352.2	NW_021041725.1	ML018190.1	XP_028148153.1	974
						Part2	Iso9	LOC114341547/XM_028292354.2	NW_021041725.1	ML018190.1	XP_028148155.1	974
LOC114339093	ABCC	DvvABCC48	DvvABCC_45163	1536	FT			XM_028289727.1	NW_021040742.1	ML017207.1	XP_028145528.1	1628	--------------KRGQGESSVQRRET----------------IIFKLRDIT-LKIKKGEFIGIMGTVGCGKSTLLSSILGELAV---------ESGSLAVRQVETG----------FGLVTQQPWLQRGTVRDNILFGKPYEE----KKYKDIIFACGLIEDMQILPSGDK--TEVGDSGGTLSGGQKARIALARAIYQEKQVYLLDDILSAVDVKVGKHIFNHCI--I----GLLQGKTRLLCTHHVKYLL
D2A4N9	ABCD				HT							726	---------------IILRNVPIVTPNC-----------------DVVCPSLS-LELKPGQHLLITGPNGCGKSSLFRILSGLWPI---------YGGELHTP-KNS-----------MFYIPQRPYMVIGNLRDQIIYPDTATDMINKQVSEDELRKIMRLVHLEHIVERDT-FHQVKDWTDILSGGEKQRMAIARLFYHKPKYALLDECTSAVSIDVESFIYQTAID---------MGITLLTITHRPTLWK
LOC114349521	ABCD	DvvABCD01	DvvABCD_11014	754	HT			XM_028299926.1	NW_021038595.1	ML015060.1	XP_028155727.1	754	---------------IILKNVPIVTPNC-----------------DIVCPSLS-LELTPGQHLLITGPNGCGKSSLFRILSGLWPI---------YGGELHTP-KNS-----------MFYIPQRPYMVIGNLRDQVIYPDTYTDMVKKGITEENLLKIMTMVHLDHIVERDG-FYEMKDWTDILSGGEKQRMAIARLFYHKPKYALLDECTSAVSIDVESFIYQSAID---------MGITLLTITHRPTLWK
LOC114327238	ABCD	DvvABCD02	DvvABCD_11628	657	HT			XM_028275783.1	NW_021038762.1	ML015227.1	XP_028131584.1	657	---------------IKFHKVPLITPNG-----------------DVLINEIT-FEINSGMNVLVCGPNGAGKSSLFRILGELWPL---------FGGELTKPPRGK-----------LFYIPQRPYMTLGCLRDQLTYPHSGAEAARRGTTDAKLEEYLQRVQLGYILEREGGLDAVADWLDVLSGGEKQRIAMARLFYHQPQFAILDECTSAVSVDVEGSMYKYCRD---------VGITLLTVSHRKSLWQ
D6WDY5	ABCE				2 NBDs							608	----------IINLPSNLERDTTHRYGKN------------------SFKLHRLPIPRPGEVLGLVGTNGIGKSTALKILAGKQKPN--------LGRYSDPPDWTEILSHFRGSELQNYFTKILEDDLKALIKP---QYVDQIPKAVKGTVGQLLDKKTELDNQEQICEMLDLKHIRDRAIEALSGGELQRFACAMVCIQNGDIFMFDEPSSYLDVKQRLNAAQTIRSLL----HP--DKFIIVVEHDLSVLD
LOC114325612	ABCE	DvvABCE01	DvvABCE_2830b	608	2 NBDs	Part1	Iso1	XM_028273714.1	NW_021038663.1	ML015128.1	XP_028129515.1	517	----------IINLPSNLQKETTHRYGKN------------------SFKLHRLPIPRPGEVLGLVGTNGIGKSTALKILAGKQKPN--------LGRYMDPPDWTEILSHFRGSELQNYFTKILEDDLKALIKP---QYVDQIPKAVKGTVGQLLDRKNELDNMNQICGMLDLLHIKEREIAALSGGELQRFACAMVCIQNGDIFMFDEPSSYLDVKQRLNAARTIRSLI----DPSNSRFIIVVEHDLSVLD
						Part1	Iso2	XM_028273715.1	NW_021038663.1	ML015128.1	XP_028129516.1	517
						Part2		DvvABCE_2830b_2of2	NW_021038663.1	ML015128.1	DvvABCE_2830b_2of2	93
D6WD20	ABCF				2 NBDs							807	---------------IKIENFSISAKGND------------------LFVNANLLIAN-GRHYGLVGPNGHGKTTLLRHIAQRAFAIPPNIDILYCEQEVVADDFSAVESVLKSDVKRTELLEECKKLEDAFNTG--DLGVQDRLNEVYAELKAIGADSAEPKARRILAGLGFTKEMQDRATKNFSGGWRMRVSLARALYIEPTLLLLDEPTNHLDLNAVIWLDNYLQGWK----KT-----LLIVSHDQSFLD
LOC114336319	ABCF	DvvABCF01	DvvABCF_2701b	921	2 NBDs			XM_028286663.1	NW_021039992.1	ML016457.1	XP_028142464.1	921	---------------IKVENFSISAKGND------------------LFVNANLLIAQ-GRHYGLVGPNGHGKTTLLRHVAQRAFDIPPNIDILYCEQEVVADDNTAVETVLAADVKRNDLLAECKKLEAAANSG--DLEIQERLNEVYSELKAIGADSAEPRARRILAGLGFDKEMQDRATKNFSGGWRMRVSLARALYIEPTLLLLDEPTNHLDLNAVIWLDNYLQAWK----KT-----LLIVSHDQSFLD
LOC114336438	ABCF	DvvABCF02	DvvABCF_9935	710	2 NBDs			XM_028286836.1	NW_021038519.1	ML014984.1	XP_028142637.1	710	---------------IRIENFDVAYGDRV------------------LLQGADLTLAS-GRRYGLVGRNGLGKSTLLRMISGSQLRIPSHISILHVEQEVVGDDTVALDSVLECDTVREELLKKEKEISAAINSGSVDPQLNSQLTEVYNQLQNIEADKAPARASIILNGLGFTSEMQQNATKTFSGGWRMRLALARALFSRPDLLLLDEPTNMLDIKAIIWLENYLQNWP----TT-----LLVVSHDRNFLD
LOC114339529	ABCF	DvvABCF03	DvvABCF_802	623	2 NBDs			XM_028290185.1	NW_021040891.1	ML017356.1	XP_028145986.1	623	---------------VKIDTFSITFHGCE------------------MLQDALLELNC-GRRYGLLGLNGSGKSTILAVLGNREVPIPDHIDIFHLTREMPASDKTALECVMEVDEERVRLEKLAEELVACEDDE-----SQEQLMDIYERLDDMAADTAEARAANILHGLGFTREMQNKKTKDFSGGWRMRIALARALYVKPHLLLLDEPTNHLDLDACVWLEEELRNYK----RI-----LVLISHSQDFLN
D2A232	ABCG				HT*							633	---------------LQFEDIK-YTASLG--F--------RKG-TKEILHGVN-GKFPPGQLIAIMGPSGAGKSTLLDILSGYRIRG--------VSGTVYANGFPRNLK---AFRKSSCYIQQDDRLQPLLTTAENMQIAADLKLGPEVSQREKTETIEEILKWLGLSKTMNTKAA------GLSGGQKKRLSIALELINNPTVMFLDEPTTGLDSSSCSQCIKLLKD-L----ARQ-GRTIVCTIHQPSASL
LOC114328603	ABCG	DvvABCG01	DvvABCG_10897	651	HT*			XP_028133293.1	NW_021038867.1	ML015332.1	XP_028133293.1	705	---------------LEFQNIS-FRATQGNIF--------TKRTTKEILHQVG-GRFQPGQLIAIMGPSGAGKSTLLDVLSGYRIRG--------VTGSVYVNGQPRSLK---EFRKTSCYITQDDRLQPLLTVDENMWVAADLKLPSSVSNSNKRSIINNILKTLNLENTKKVRAA------GLSGGQKKRLSIALELVNNPMVMFLDEPTTGLDSSSCSTCITLLKK-L----TMQ-GKTIICTIHQPSATL
LOC114328404	ABCG	DvvABCG02	DvvABCG_14042b	719	HT*	Part1		Missing in assembly			Missing in assembly	47
						Part2		XM_028277247.1	NW_021038850.1	ML015315.1	XP_028133048.1	678	---------------ITFTDLS-YSVSEG-----------RKRGYKTILKCIS-GKCKSGELTAIMGPSGAGKSTIMNILAGYKTSN--------LSGQVMINGKERNLR---RFRKMSCYIMQDDCLSPHLTVKEAMMVSANLKLGKTVTLSEKKVVINEIIENLGLQTCIDINSS------NLSGGQRKRLSIGLELVNNPPVMFFDEPTSGLDSSSCFQCLCLLKS-L----ARG-GRTIICTIHQPSARL
						Part3		XM_028277248.1	NW_021038850.1	ML015315.1	XP_028133049.1	636
LOC114331743	ABCG	DvvABCG03	DvvABCG_3712b	667	HT*			XM_028281372.1	NW_021039199.1	ML015664.1	XP_028137173.1	667	---------------LAFSDLE-YVVKQG-----------SKE--KKILKNVS-GMLRSGELCAIMGPSGAGKSTLLNILTGYKTIG--------VKGHVLMNGSDRDLS---QFRKLSAYIMQDNQLHANLRVDEAMAVAAALKIG-AKSPKDREDIINEILDTLGLLDHKKTMTS------GLSGGQKKRLSIALELVSNPPVMFFDEPTSGLDSSSCFQCISLLKT-L----AKG-GRTIICTIHQPSARL
LOC114333360	ABCG	DvvABCG04	DvvABCG_38769	621	HT*		Iso1	XM_028283223.1	NW_021039436.1	ML015901.1	XP_028139024.1	651	---------------VGFRHIS-YSVYDG-IL--------FSRTKRKLLDDIT-GNFPGGQLTAIMGPSGAGKTCLMNILSGYATTG--------ILGEVLVNDEPRNNV---AFRKQSCYIMQNDDLQPLLTVLESMRVAADLMLTASKTDKDKK--IASILKSVTLWEIKHTRTD------ALSGGQKKRLSVALELLRDPQVMFFDEPTSGLDSLNSIRLVKLLKE-M----SES-GKTIICTIHQPSATI
							Iso2	XM_028283224.1	NW_021039436.1	ML015901.1	XP_028139025.1	599
							Iso3	XM_028283225.1	NW_021039436.1	ML015901.1	XP_028139026.1	152
LOC114339522	ABCG	DvvABCG05	NA	NA	HT*			XM_028290182.1	NW_021040888.1	ML017353.1	XP_028145983.1	496	----YVNQFDNRVVNVGFRNIS-YTVKEG-IF--------KTRS-RVILDSIN-GDFSGGELTAIMGPSGAGKTMLLNILAGYTSKG--------VLGEKLINDKPRNEL---AFQRKSCYIMQDDDLQPLLTVSESMTIAASLKMSSKYTWKEKKNRIKEILESMGLYKHGKTRIG------ALSGGEKKRLSIALELLKNPDVMFFDEPTSGLDSVSSKQCVLLLKQ-M----AIS-GKTVICTIHQPAAPI
LOC114331282	ABCG	DvvABCG06	DvvABCG_23081		HT*		Iso1	XM_028280802.1	NW_021039135.1	ML015600.1	XP_028136603.1	603	---------------VEFQDIS--FVTKE------------KNGYKKIIDGVS-GKFHCGHLTAIMGPSGAGKTSLLNILTGYQVTG--------TTGTIKCNSSSRKQKGVLQYKKESCYILQDDSLPNLFTVEECMMIASKLKIA-NMAKKAREFLINEILTNLSLLKAKNTRCQ------SLSGGQKKRLSIALELVDNPPILFLDEPTTGLDSASTTQCVDLLKK-L----ANG-GRIVICTIHQPNTQT
							Iso2	XM_028280803.1	NW_021039135.1	ML015600.1	XP_028136604.1	584
							Iso3	XM_028280804.1	NW_021039135.1	ML015600.1	XP_028136605.1	584
							Iso4	XM_028280805.1	NW_021039135.1	ML015600.1	XP_028136606.1	568
							Iso5	XM_028280806.1	NW_021039135.1	ML015600.1	XP_028136607.1	568
LOC114334616	ABCG	DvvABCG07	DvvABCG_13051	637	HT*			XP_028140494.1	NW_021039639.1	ML016104.1	XP_028140494.1	637	---------------VEFCDLT-YSISDS-SY--------KGGW-RQLLKSIN-GKFRSGELTAILGPSGAGKSTLLNILAGYMTAG--------VKGSVKINGKPRDMR---IFTKLSSYIMQEDLVQPRLSVRESMMVAANLKLSASIGHTQKVAVVHEVIQLLGLEKCYDTKTE------YLSGGQRKRLSVALELVNNPPVIFLDEPTTGLDNVSIKQCIDLLKK-I----TRL-ERTVICTIHQPPASL
LOC114328578	ABCG	DvvABCG08	DvvABCG_22358	640	HT*			XM_028277465.1	NW_021038863.1	ML015328.1	XP_028133266.1	640	---------------IEFHDVS-YTVPQG-----------RKGS-KLILRSVN-GSFQAGQLTAIMGPSGAGKSTLLNILAGYKTQG--------ATGQILINGATRNLK---QFRKMSRYIMQEDMIQPLLTVEEAMMIAANLKLGNTLSLSDKSSAIDEILSLLRLDKAKRTGTS------RLSGGERKRLSIALELLNNPPVLFLDEPTTGLDDLSCSQCISLLKK-I----AEG-GRTVICSIHTPSAKI
LOC114328599	ABCG	DvvABCG09	DvvABCG_9811	659	HT*			XM_028277489.1	NW_021038867.1	ML015332.1	XP_028133290.1	659	---------------LNFEDITFYSTSWSITK--------FKKETKKILHGVS-GQFKSGELSVIMGPSGAGKSTLLNVLAGYITKG--------STGTVKLNDVVRDQSP--RYRKLSAYIPQDEELRMALTAKEAMTFAAHLKLGYRVSNDYKFKQIAGILKMLGLEECQHTLTA------QLSGGQRKRLAVALELLSNPPILFLDEPTTGLDSLSCTQCVSLFKN-L----ASE-GRTVIATVHQPSALI
LOC114327235	ABCG	DvvABCG10	DvvABCG_79525a	651	HT*		Iso1	XM_028275778.1	NW_021038762.1	ML015227.1	XP_028131579.1	650	---------------LVWENLSVYSS--TTKN-----GQMQH---KQIINGVT-GAVKAGSLVAIMGSSGAGKSTLMTALG-YRTEGSIL-----TEGNILINGRQI-GD---YMKYLSGFMHQEDMLLSYLTVREHMNIMANLKLDRRLSGNDKKQLIYDILRQLGLMKCIDLKIGGIDQAKSLSGGEKKRLAFATELLTDPPLLFCDEPTTGLDSYSAQKLVVIMNQ-M----AIT-GKTILCTIHQPSSDI
							Iso2	XM_028275779.1	NW_021038762.1	ML015227.1	XP_028131580.1	574
LOC114339153	ABCG	DvvABCG11	DvvABCG_Dvvwb	657	HT*			XM_028289784.2	NW_021040760.1	ML017225.1	XP_028145585.1	648	---------------FTWNDINVFAMTKTIKNKFCCFGFMSHGYDEHILKSVD-GVACSGELLAILGSSGSGKTTLLNALT-YLPMDGMV-----VSGMRCINGVPVDGQ---RLRNVSAFVQQDDCFITTLTVREHLVFQALVRMERGVSYNQRLIRVDEVLSELLLKKCENTIIGSTDKG-GISGGERKRLTFASEMLTNPHIMFCDEPTSGLDSFMALQVVQALKA-M----AQN-GRTVICTIHQPSSEL
LOC114337362	ABCG	DvvABCG12	DvvABCG_36869		HT*			XM_028287776.1	NW_021040246.1	ML016711.1	XP_028143577.1	615	--------------ILELCNVFYSGQVEKRSVLQR---MVGNIKTAVILKDVS-MLVHSGEVLAVLGSKGSGKKALLDVISRRAQGP--------IRGQIYLNNHPVSMC---LFQQKCAYVTHKCDFIPGLNVEQTLYYTP-----TKFTGYLKMSKVKQVIADLALSQVAKKCVE------DLTKSEYRRLMIGVQLIKNPVVLLLDEPTWDLDPLNTYLIISILSN-A----AKKYGTAIILTMEKPRSDV
								XM_028287776.2	NW_021040246.1	ML016711.1	XP_028143577.2	624
LOC114338374	ABCG	DvvABCG13	DvvABCG_49457	940	HT*			XM_028288962.1	NW_021040533.1	ML016998.1	XP_028144763.1	940	-----ESGTTFMFPHLQAHGLGIFPSSQSCTKS----------RQHLLLNEIS-FEIRGGEIMAIMTTSEEEGTALLDIIAGFSSP---------ALGTIFLNGHSVR---AHTLKSRVAYVQNDLNLCKDMTVVQTLRLHYDLK---KPTEKLGYLKIESMDRINVLIDDLGLEQVRNTKVSMMTISERRRLNVACHLILDTDIVLLDQPTKSMDIFDTFFLVEYLKQWASGGAGSTLGRIVILTMHPPTYEI
D6X2Z9	ABCH				HT*							756	--------------AVCVRRAYKRYGTKSNPY--------------VILDGLN-MTVPKGAIYGLLGASGCGKTTLLNCIVGRKRLN--------SGEIWVLGGTPGSRGSGVPGPR-VGYMPQEIALYGEFTIRETLKYFGWIS---GMTTQQVEDKLGFLVSFLMLPDA-DRLVK------NLSGGQQRRVSLAATLIHEPELLILDEPTVGVDPLLRQNIWNHLVE-I----TKHGRTTVIITTHYIDETR
LOC114325274	ABCH	DvvABCH01	DvvABCH_11818	762	HT*			XM_028273293.1	NW_021038523.1	ML014988.1	XP_028129094.1	762	--------------AVCVRRAVKKYGTKSNPY--------------VILDNLN-MTVPKGCIYGLLGASGCGKTTLLNCIVGRKRLN--------SGELWVLGGTPGSRGSGVPGPR-VGYMPQETALNGEFTIRETLKYFGWIS---RMTTDEVEAKVDFFINFLMLPDA-DRQVK------TLSGGQQRRVSLAATLLHEPELLILDEPTVGVDPLLRTNIWNHLVE-I----TKYGRTTVIITTHYIDETR
LOC114330397	ABCH	DvvABCH02	DvvABCH_20789	713	HT*			XM_028279742.1	NW_021039037.1	ML015502.1	XP_028135543.1	713	--------------AVFVDRVVKKYGQKE------------------VLTGIC-MKVERGSIYGLLGASGCGKTTLLSSIVGRKKID--------GGEIWVLGGKPGEAGSGVPGPR-VGYMPQDIALVGEFTVKDAIYYFGRIF---SMEDSLIAKRYRNLHTLLELPPD-DRYLK------NCSGGQQRRVSLAASLVHKPELLIMDEPTVGVDPVLRDRIWKHLVD-I----TKKDNTSVIITTHYIEECR
LOC114330391	ABCH	DvvABCH03	NA	NA	HT*			XM_028279728.1	NW_021039037.1	ML015502.1	XP_028135529.1	596	------MEESEDNYAVQITDVDKFFGSNI------------------VLSKLC-MKVKRGRIYGLLGASGCGKTTLLKAVVGTCKID--------SGEINVLGKLISEGNDEFPVSK-LGYMPQDIALCGEFTVQDAIFYFGRLF---GMKHKDILERYDKLYNLLELPPH-DRYLR------NCSGGEQRRVSLAATLVHKPDLLILDEPTVGLDPLIRERIWQHLLE-L----TRTDNVTVIITTHYVDECR
LOC114349497	ABCH	DvvABCH04	DvvABCH_18290	703	HT*		Iso1	XM_028299890.1;	NW_021038594.1	ML015059.1	XP_028155691.1	732	--------------ALYVKDVEKSFGSNK------------------VLDKLC-LNVQKGTIYGLLGSSGCGKTTLLRCIIGRSNVN--------KGDIYVLGEK--QDGSVVLADR-VGYMPQDISLVGELSARDSIYFFGRIY---NLKDDIIKSRCDELIELLDLPTD-NRCVR------DCSGGEQRRVSFAVTLVHKPELLILDEPTVGTDSILRNRIWKYLTK-I----TEEDKTTVIITTHYIEETR
							Iso2	XM_028299891.1	NW_021038594.1	ML015059.1	XP_028155692.1	703
							Iso3	XM_028299892.1	NW_021038594.1	ML015059.1	XP_028155693.1	703
LOC114330390	ABCH	DvvABCH05	NA	NA	HT*			XM_028279729.1	NW_021039037.1	ML015502.1	XP_028135530.1	596	-------MTMHDNYAVYVDRVVKKYGQKE------------------ILSGLS-MKVERGVIYGLLGSSGCGKTTLLNSIVGRNKID--------GGEVWVLGGKPGQPGSGVPGPR-VGYMPQNIALVGEFTVQDAIYYFGRIF---LMDDDVIATRYRELHKLLELPPN-DRYLK------NCSGGQQRRVSLAVALVHNPELVIMDEPTVGMDAVLRERIWNHLVQ-I----TR-EGTSVIVTTHYIEECR
LOC114330003	ABCH	DvvABCH06	DvvABCH_5118b	795	HT*	Part1		XM_028279295.1	NW_021038993.1	ML015458.1	XP_028135096.1	738	--------------AVSVRHAYKHYGSKKKPN--------------HVLSDLN-MTVGKGTIYGLLGASGCGKTTLLSCIVGRRRLN--------TGEIWVLGGKPGTKGSGVPGKR-VGYMPQEIALYGEFTIKETMMYFGWIF---GMESKEIYERLQFLLNFLDLPSQ-NRMVK------NLSGGQQRRVSFAVALMHDPELLILDEPTVGVDPLLRQSIWNHLVQ-I----TKDGNKTVIITTHYIEEAR
						Part2		DvvABCH_5118b_2of3	NW_021049002.1	ML025460.1	DvvABCH_5118b_2of3	57
