# Supplementary material for: A draft Diabrotica virgifera virgifera genome: insights into control and host plant adaption by a major maize pest insect
Source: BMC Genomics. 2023 Jan 13;24:19. doi: 10.1186/s12864-022-08990-y (PMC9840275; doi:10.1186/s12864-022-08990-y)
Supplement: Supplementary file 11 — Additional file 11: Supplementary Table S8. Putative cytochrome P450s described from among Dvir_v2.0 RefSeq GCF_003013835.1 v100 gene models. A) 88 putative full-length gene models, and B) putative D. v. virgifera cytochrome P450s subfamily assignments. [file 12864_2022_8990_MOESM11_ESM.xlsx]

## Sheet: Table S9a
Supplementary Table S8a: National Center for Biotechnology Dvir_2.0 RefSeq GCF_003013835.1 gene models assigned puative annotation of "cytochrome P45)" with full coding sequence. Clusters determined using the base R function hclust sequences aligned with the motif-aware aligner PRALINE.
Dvir_2.0
Gene_symbol	mRNA_model	Protein_model	Gene_description	Len (bp)	Cluster
LOC114328017	XM_028276757.1	XP_028132558.1	cytochrome P450 9e2-like, transcript variant X1	1800	1
LOC114333885	XM_028283881.1	XP_028139682.1	cytochrome P450 9e2-like, transcript variant X1	1704	1
LOC114335381	XM_028285607.1	XP_028141408.1	cytochrome P450 9e2-like	2809	1
LOC114335094	XM_028285259.1	XP_028141060.1	cytochrome P450 9e2-like, transcript variant X1	1979	1
LOC114335382	XM_028285608.1	XP_028141409.1	cytochrome P450 9e2-like	1856	1
LOC114335384	XM_028285611.1	XP_028141412.1	cytochrome P450 9e2-like	1842	1
LOC114328018	XM_028276759.1	XP_028132560.1	cytochrome P450 9e2-like	1710	1
LOC114329101	XM_028278114.1	XP_028133915.1	cytochrome P450 9e2-like, transcript variant X1	1992	1
LOC114329102	XM_028278118.1	XP_028133919.1	cytochrome P450 9e2-like, transcript variant X2	1835	1
LOC114329105	XM_028278121.3	XP_028133922.1	uncharacterized	3654	1
LOC114333881	XM_028283876.1	XP_028139677.1	cytochrome P450 9e2-like	1927	1
LOC114333880	XM_028283875.1	XP_028139676.1	cytochrome P450 9e2-like	1812	1
LOC114342929	XM_028293732.1	XP_028149533.1	cytochrome P450 9f2 (probable) , transcript variant X1	1843	1
LOC114333260	XM_028283126.1	XP_028138927.1	cytochrome P450 9e2-like, transcript variant X1	2046	1
LOC114341957	XM_028292762.1	XP_028148563.1	cytochrome P450 9e2-like, transcript variant X1	1968	1
LOC114335087	XM_028285246.1	XP_028141047.1	cytochrome P450 9e2-like	1817	1
LOC114329105	XM_028278121.2	XP_028133922.1	uncharacterized	3654	1
LOC114329100	XM_028278112.1	XP_028133913.1	cytochrome P450 9e2-like	1356	1
LOC114342933	XM_028293738.1	XP_028149539.1	cytochrome P450 9e2-like	1760	1
LOC114324859	XM_028272741.1	XP_028128542.1	cytochrome P450 6a13	1820	2
LOC114336295	XM_028286637.1	XP_028142438.1	cytochrome P450 6a13	3244	2
LOC114324860	XM_028272743.1	XP_028128544.1	cytochrome P450 6a13	2015	2
LOC114324863	XM_028272745.1	XP_028128546.1	cytochrome P450 6a13	1995	2
LOC114343787	XM_028294628.1	XP_028150429.1	cytochrome P450 6a14	1929	2
LOC114343787	XM_028295398.1	XP_028151199.1	cytochrome P450 6a14, transcript variant X2	1636	2
LOC114324864	XM_028272747.1	XP_028128548.1	cytochrome P450 6a13	1713	2
LOC114324959	XM_028272886.1	XP_028128687.1	cytochrome P450 6a17	1927	2
LOC114324957	XM_028272885.1	XP_028128686.1	cytochrome P450 6a9-like	1933	2
LOC114347487	XM_028298186.1	XP_028153987.1	cytochrome P450 6a13-like	1683	2
LOC114347172	XM_028297912.3	XP_028153713.1	uncharacterized	3451	2
LOC114347172	XM_028297912.2	XP_028153713.1	uncharacterized	3451	2
LOC114328410	XM_028277254.1	XP_028133055.1	cytochrome P450 6a23	2011	2
LOC114337338	XM_028287745.1	XP_028143546.1	cytochrome P450 6a13-like transcript variant X1	1820	2
LOC114326066	XM_028274263.1	XP_028130064.1	cytochrome P450 6a13, transcript variant X1	1784	3
LOC114326067	XM_028274265.1	XP_028130066.1	cytochrome P450 6a13	1590	3
LOC114326068	XM_028274266.1	XP_028130067.1	cytochrome P450 6a13	1580	3
LOC114330432	XM_028279772.1	XP_028135573.1	cytochrome P450 6a13	1655	4
LOC114330428	XM_028279769.2	XP_028135570.1	uncharacterized	3128	4
LOC114330428	XM_028279769.3	XP_028135570.1	uncharacterized	3128	4
LOC114338931	XM_028289555.1	XP_028145356.1	cytochrome P450 6k1-like	1703	5
LOC114338933	XM_028289557.1	XP_028145358.1	cytochrome P450 6k1-like	2594	5
LOC114338935	XM_028289559.1	XP_028145360.1	cytochrome P450 6k1-like	2600	5
LOC114335375	XM_028285602.1	XP_028141403.1	cytochrome P450 6k1-like	1762	5
LOC114337691	XM_028288206.1	XP_028144007.1	cytochrome P450 6k1-like	1726	5
LOC114337689	XM_028288202.1	XP_028144003.1	cytochrome P450 6k1-like	1626	5
LOC114339470	XM_028290131.1	XP_028145932.1	cytochrome P450 6k1-like	1544	5
LOC114343293	XM_028294105.1	XP_028149906.1	cytochrome P450 6k1-like	1885	6
LOC114324208	XM_028271976.1	XP_028127777.1	cytochrome P450 6k1-like	1760	7
LOC114324856	XM_028272738.1	XP_028128539.1	cytochrome P450 6a2-like, transcript variant X2	2946	8
LOC114341427	XM_028292227.1	XP_028148028.1	cytochrome P450 6a2-like, transcript variant X1	1445	9
LOC114329394	XM_028278482.1	XP_028134283.1	cytochrome P450 4g15	1985	10
LOC114330212	XM_028279532.1	XP_028135333.1	cytochrome P450 4g15	2059	10
LOC114330211	XM_028279531.1	XP_028135332.1	cytochrome P450 4g15	1927	10
LOC114326272	XM_028274580.1	XP_028130381.1	cytochrome P450 4C1-like	1735	11
LOC114326273	XM_028274582.1	XP_028130383.1	cytochrome P450 4C1-like	1700	11
LOC114343238	XM_028294044.1	XP_028149845.1	cytochrome P450 4C1-like, transcript variant X2	1524	11
LOC114344580	XM_028295411.1	XP_028151212.1	cytochrome P450 4C1-like	1722	11
LOC114336892	XM_028287286.1	XP_028143087.1	cytochrome P450 4C1-like	1267	11
LOC114339436	XM_028290096.1	XP_028145897.1	cytochrome P450 4d14-like	1758	12
LOC114336453	XM_028286816.1	XP_028142617.1	cytochrome P450 4c3-like, transcript variant X1	1555	12
LOC114335929	XM_028286214.1	XP_028142015.1	cytochrome P450 4d8-like, transcript variant X1	1842	12
LOC114332393	XM_028282187.1	XP_028137988.1	cytochrome P450 4d2-like, transcript variant X1	1679	12
LOC114339417	XM_028290066.1	XP_028145867.1	cytochrome P450 4d2-like, transcript variant X1	1678	12
LOC114338629	XM_028289225.1	XP_028145026.1	cytochrome P450 4C1-like, transcript variant X1	1722	12
LOC114332503	XM_028282308.1	XP_028138109.1	cytochrome P450 4V2-like, transcript variant X1	1618	13
LOC114331918	XM_028281609.1	XP_028137410.1	cytochrome P450 301a1, mitochondrial	1954	14
LOC114342208	XM_028292999.1	XP_028148800.1	cytochrome P450 4C1-like	2656	15
LOC114336673	XM_028287031.1	XP_028142832.1	cytochrome P450 4V2-like	1389	16
LOC114328994	XM_028278000.1	XP_028133801.1	cytochrome P450 4aa1, transcript variant X3	1713	17
LOC114328230	XM_028277013.1	XP_028132814.1	cytochrome P450 4C1-like	1852	18
LOC114343782	XM_028294624.1	XP_028150425.1	cytochrome P450 4d2-like, transcript variant X1	1508	19
LOC114338999	XM_028289625.1	XP_028145426.1	cytochrome P450 4C1-like	1591	20
LOC114341295	XM_028292093.1	XP_028147894.1	cytochrome P450 49a1, transcript variant X1	1616	21
LOC114336405	XM_028286763.1	XP_028142564.1	cytochrome P450 302a1, mitochondrial	2120	22
LOC114340029	XM_028290740.2	XP_028146541.1	cytochrome P450 12a5, mitochondrial	3174	23
LOC114340029	XM_028290740.3	XP_028146541.1	cytochrome P450 12a5, mitochondrial	3174	23
LOC114328622	XM_028277513.1	XP_028133314.1	cytochrome P450 49a1, transcript variant X1	2033	24
LOC114341693	XM_028292499.1	XP_028148300.1	cytochrome P450 307a1-like	1751	25
LOC114341033	XM_028291821.1	XP_028147622.1	methyl farnesoate epoxidase-like	1803	26
LOC114334611	XM_028284688.1	XP_028140489.1	methyl farnesoate epoxidase-like	1533	27
LOC114326636	XM_028275066.1	XP_028130867.1	cytochrome P450 305a1	1688	28
LOC114334608	XM_028284683.3	XP_028140484.1	cytochrome P450 305a1 isoform X1	3180	28
LOC114334610	XM_028284687.1	XP_028140488.1	cytochrome P450 305a1	1644	28
LOC114341252	XM_028292051.1	XP_028147852.1	cytochrome P450 315a1, mitochondrial	1817	29
LOC114341394	XM_028292185.1	XP_028147986.1	cytochrome P450 6j1-like	2415	30

## Sheet: Table S9b
Supplementary Table S8b: Putative assignment of representative Diabrotica virgifera virgifera Dvir_v2.0 RefSeq GCF_003013835.1 gene models from each of 30 gene clusters. (supplementary tableCYP_A) to cytochrome P450 gene families. Assignments base on top "hit" from Dvir_2.0 protein_model queries to the UniProt KD database.
		Dvir_2.0 representative			Top Hit to UniProt KD database
Cluster		transcript_model	protein_model_query		Accession	Species	Protein_description	%ID		Assigned family
1		XM_028276757_1	XP_28132558.1		Q964T2	Blattella germanica	Cytochrome P450 9e2	46.1		CYP9
2		XM_028272741_1	XP_28128542.1		D2A0A3	Tribolium castaneum	Cytochrome P450 6BQ2	43.5		CYP6
3		XM_028274263_1	XP_28130064.1		D2A5V4	Tribolium castaneum	Cytochrome P450 6BK11	42.8		CYP6
4		XM_028279772_1	XP_28135573.1		D6WN91	Tribolium castaneum	Cytochrome P450 347A1	46.1		CYP347
5		XM_028285602_1	XP_28141403.1		D7EJT0	Tribolium castaneum	Cytochrome P450 345A1	51		CYP345
6		XM_028294105_1	XP_28149906.1		NA	NA	NA	NA		unassigned
7		XM_028271976_1	XP_28127777.1		D7EJT0	Tribolium castaneum	Cytochrome P450 345A1	40.2		CYP345
8		XM_028272738_1	XP_28128539.1		D2A095	Tribolium castaneum	Cytochrome P450 6BS1	52		CYP6
9		XM_028292227_1	XP_28148028.1		D6W8S6	Tribolium castaneum	Cytochrome P450 6BS1	69.6		CYP6
10		XM_028278482_1	XP_28134283.1		Q9VYY4	Drosophila melanogaster	Cytochrome P450 4g15	67.9		CYP4
11		XM_028274580_1	XP_28130381.1		P29981	Blaberus discoidalis	Cytochrome P450 4C1	40.2		CYP4
12		XM_028290096_1	XP_28145897.1		Q9VA27	Drosophila melanogaster	Cytochrome P450 4c3	41.1		CYP4
13		XM_028282308_1	XP_28138109.1		NA	NA	NA	NA		unassigned
14		XM_028281609_1	XP_28137410.1		D2A1T3	Tribolium castaneum	Cytochrome P450 334B1	53		CYP334
15		XM_028292999_1	XP_28148800.1		P29981	Blaberus discoidalis	Cytochrome P450 4C1	40.9		CYP4
16		XM_028287031_1	XP_28142832.1		NA	NA	NA	NA		unassigned
17		XM_028278000_1	XP_28133801.1		NA	NA	NA	NA		unassigned
18		XM_028277013_1	XP_28132814.1		NA	NA	NA	NA		unassigned
19		XM_028294624_1	XP_28150425.1		P29981	Blaberus discoidalis	Cytochrome P450 4C1	40.6		CYP4
20		XM_028289625_1	XP_28145426.1		Q9NGK3	Tribolium castaneum	Cytochrome P450 monooxigenase CYP4Q4	45.6		CYP4
21		XM_028292093_1	XP_28147894.1		D6WGY7	Tribolium castaneum	Cytochrome P450 353A1	55.8		CYP353
22		XM_028286763_1	XP_28142564.1		Q9NGX9	Drosophila melanogaster	Cytochrome P450 302a1, mitochondrial	47.4		CYP302
23		XM_028290740_2	XP_28146541.1		D6WP99	Tribolium castaneum	Cytochrome P450 12H1	40.9		CYP12
24		XM_028277513_1	XP_28133314.1		D6WQ58	Tribolium castaneum	Cytochrome P450 49A1	75		CYP49
25		XM_028292499_1	XP_28148300.1		D2A689	Tribolium castaneum	Cytochrome P450 307B1	66.5		CYP307
26		XM_028291821_1	XP_28147622.1		D6WFY6	Tribolium castaneum	Cytochrome P450 15A1	40.6		CYP15
27		XM_028284688_1	XP_28140489.1		D6WFY6	Tribolium castaneum	Cytochrome P450 15A1	68.4		CYP15
28		XM_028275066_1	XP_28130867.1		D6WFY5	Tribolium castaneum	Cytochrome P450 305A1	46.5		CYP305
29		XM_028292051_1	XP_28147852.1		D6WKZ9	Tribolium castaneum	Cytochrome P450 315A1	50.9		CYP315
30		XM_028292185_1	XP_28147986.1		NA	NA	NA	NA		unassigned
