# Supplementary material for: A draft Diabrotica virgifera virgifera genome: insights into control and host plant adaption by a major maize pest insect
Source: BMC Genomics. 2023 Jan 13;24:19. doi: 10.1186/s12864-022-08990-y (PMC9840275; doi:10.1186/s12864-022-08990-y)
Supplement: Supplementary file 13 — Additional file 13: Supplementary Table S10. Predicted differences in Dvir_v2.0 RefSeq GCF_003013835.1 v100 transcript model abundances after 12-hour exposures of Diabrotica virgifera virgifera larvae on maize compared to A) Miscanthus, B) Sorghum bicolor, C) Panicum virgatum and D) starvation conditions. Results shown for predicted p-value, and B-H adjusted p-value, and fold-change. [file 12864_2022_8990_MOESM13_ESM.xlsx]

## Sheet: DEG_MISCANTHUS12_Maize12
target_id	pval	qval	b(fold_change)	RefSeq_annotation	RefSeq_model_sequence
XM_028272431.1	0.00196221	0.0181939	4.42724	Diabrotica virgifera virgifera EGF domain-specific O-linked N-acetylglucosamine transferase (LOC114324559), transcript variant X2, mRNA	ATGTAAAATCCTGGAGAATCTTTGGCCCCTGTAAATAGTGGTCACTTGCGATGGTCTTTTATATAGTTGCATTTTAGACACCATTTTAAACAATAAATGTCAACACAAAAACATTAGTTTTTTAACTGTACAATTTGATTACAGAGTTTACAGTTTGTAGTTAATAGAATTAGATTAGAGAAAATAATATTACTATTCTTACTAGCTTCATAATGAGTACAATCTTTCTTTTAGCAGTATTATTTGTACAAGTTTACTGTGATACTAACTTTAATAACATTAATTTACCTGAAGACCATCTAGCCTACTACTTCCGAAACTTTCCAAAGGTAGCTGACCAATGTTCCCGAAGCAACAGTTGTTCGTTTAAGAAGTATTTAGATAAGGACGTTTGTTGGG…
XM_028288571.1	0.00392276	0.0317218	4.31806	Diabrotica virgifera virgifera thyroid receptor-interacting protein 11-like (LOC114337986), transcript variant X2, mRNA	AAGAACAAAAAATCTCTTCCAAAGACCGTTTTCTAATCTCCTCGTTGCTCGTTGTTTGATATTAAGCTTTATCTATTCCGGTAGAGAGAGACGGGCGATATAACGAGCTTTTTAAAAAAGTGTGGCTATCAAATTCACCGAAGTGATAACGTGCGCCCCGTAAGTCAAAAGCAAATAGTAGTACCGCGAGCCGTTGATACTGCCCTTGTAACTCGTGAGCTGAGTCAGCCAAGTAAGCCAGTCGTGGAGTACGATGTGCCGGTGGAGTATGTGCGGTCTGGATGTGTTCTTACTGGATCTATATAATGGACCCAACCTCACAATGCATCTTCCAATGGATCTTGGAACTGGGCAGAGGACTCATCTACCACGACCCCACATGATACTATATCCGACCTG…
XM_028279653.1	0.000302558	0.00388988	3.86891	Diabrotica virgifera virgifera serine/threonine-protein phosphatase 6 regulatory ankyrin repeat subunit C-like (LOC114330331), transcript variant X2, mRNA	TTTAAAAGTTTGCAGGCATTTTAGTCGAAGACGTTGTTCAGGAAGTGCGACTTGACATTTCGAAAAGAGGTTCGCCTTTAGCGCATGATTTTAGAAAATCTGGTATAAATAGATGATTTGTAAATAGACAGCGCAGTTTGACGTAAACATTTCGTGGTGCAGTTGCTAATTTTTTAATTCAAAGTTTGATTATACAAAGAAAGGTTTGTTATTTTCGCAGAAGTAGTGATATATCAAGAGAAAAAAGTTGGTGCAATCGGAAAACAAGATGCCAACGGAGTGCATAACCAACCCTTTACAAAGGGAACTGGCGGATTCTATAATAAGGATGGTACCTTTGGACGAAATCAGAATTTTACTAGCATGCGGAGCCAAGGTAAACGAGCCTGTGACTCAAGG…
XM_028291671.1	0.000317559	0.00404237	3.70107	Diabrotica virgifera virgifera zinc finger protein 227-like (LOC114340894), transcript variant X1, mRNA	ACAGCCGACCTGTCGATCTTTCATTAATCTCCACGTGGTATGTCGTTTGTTTTTTGTTTTGTTTATGTATTTTTAAATCAATAATCAATGTGTAGGTTCGTTCAGTTCGTTGTGTGTAGAGTATTTTAATCGCAATTTCATTTTCTAAACGGCCCTAGGATTAACAAATTCGGACCACTCTCTTGGATTTCTTATAAACAAAGACAGTGGACACAGTACAGCACTTGGGCCACATGTTTTAGTACCACTGAATTTAGTAAATGGTTTTGTACCTTTCCAATATATTTATTAAGTTTATATGTCAACTATGGAATTCAAAGAAGAAATTAAGGAAGAGTTTATTGAAGGTGATCCAAGTTATATAGAGAATCAGCTGTCCACATCAATAGATTTAGAAGA…
XM_028282648.1	0.00675447	0.0488169	3.57521	Diabrotica virgifera virgifera zinc finger protein 271-like (LOC114332866), transcript variant X4, mRNA	GTCAGTTGTGGTTGATGGCTGATTGTTGGTTTTTAAAAAGTTAGAAACAAGCAAGTCATATTTTAAATGAAAAATTATATAAAAATTAACGTCGTTGAGCACCAGATAAATAGTATTGTACTAACGAATATAGAGTTTATATTCGCTGTTCGTACATTGATCAGTAACTAAAGCAGAATTTATTTACATATAAATTTTAGGAAAGCCGTAGGTATACAAGAACTAATAGATCGTTTTTTAGAACTACTCATCCTCATAAGTAGTGTACCTATCCTTTTGATAGAGAGGATCTACTAAAAACTGATTTCTAAAAGCATAGCCTATGTGCAGCTAACTTTTAAGATAAGATAAATACAAATTCCAGAAACTTTTATTTGTTTATTGCCCACTGTTATTCCA…
XM_028278921.1	0.00233372	0.020928	3.446	Diabrotica virgifera virgifera outer dense fiber protein 3-like (LOC114329731), transcript variant X1, mRNA	TAAATGGTCAGACAAACAAGTTATCCTTTGCACGAGTGACTACGCATCGTCCTGGTGGGGACTCAAGTCGCGAGTTTCGTCCTTACACCGCCAAATTCAACCAGTATTCGATTGATTTTGCACGAGGTTGTACATAGTGCTCATACTTTAATTTTTATTTTTGGAATATACATCACTAAAACAAATCATTAATAATGGGTGGAATGACACAGCGACCTTGGACCCCAACAAAGCGTCGTGGCCCCATCGCTGCTGAATTCAAAGGTCCTGGACCAGCATGCGTGGCGTTACCGTCCTATATAGGAAGAAGAACTACCGAATCAAGATCTGAACGAGCTCCAGCGTTTAGTTTCGGATCAAGGCAAAATGGAAAATTAGAAAGCATCGGCCCAGGTCCGG…
XM_028278806.1	0.00443629	0.035211	3.26758	Diabrotica virgifera virgifera uncharacterized LOC114329629 (LOC114329629), mRNA	CACATAGAAATCCATGGGAATCACATAGAAATCCATGGGAATCACATAGAAATCCATGGGAATCACATAGAAATCCATGGGAATCACTTGGAAATCCATGGAAATCAATGTGGAAATCCATAGAAATAACCTCACTTTTTAATATCACTTGTGTTCACACATGTTTTAGCTGCCTTGTTTTTGTTTAGATTTTGTGGGTTTTTGAGTGTTTTTAGTGCTAAAAAATTACAAAACTGGTAAGTAATACTAATTCTTGAGTATGGAATTTAAAAAATATGTGATTGTACCGACATTATCAGCATCTTTAGCTAATAATCTAGTTGAATTGTTTAGATTTGTTTGATTTGCATCTATGTAAATTTAAAGGGTCAATATTGCATTCACTGTATTTAAATTTAT…
XM_028299919.1	0.00124805	0.0125405	3.26319	Diabrotica virgifera virgifera ets DNA-binding protein pokkuri (LOC114349517), transcript variant X1, mRNA	TGTGATATTATTACTCGTAGTGACGTTAAAGTGAACTAATCTGGCGTTTTAATGGTTCAACAAGAATTTTGAATAAACCTTCCTATCATGGATTTATTTTCGCTTATGTTTGGTTGGAATGAACAAACAATGAAGCTAGTACCTGGACACCTTCCCCCCATTCCAACAAGTACGACGATGGAGCGTCTCCCACTACCCTTGCCTTTCAACGCAGATCTTCTATGGAGATATCCACTGGGCTTCCCATCTATCACACACCAAAACCCCCCTTCTTCCCCCTTGTTGGACTACAAAAGTCAGTTACCATCGTCTTTACCATCAGATCCGAGAGTGTGGAACAGAGATGACGTCACCACTTTCCTGCAGTGGGCCGAGAGAGAATTCGACATCCAACCTATA…
XM_028275434.1	0.00020659	0.00283434	3.25504	Diabrotica virgifera virgifera proton-coupled amino acid transporter-like protein CG1139 (LOC114326915), transcript variant X8, mRNA	GTAAGAGATATCTGACGGGAGAAGCCTACGATAGGAAAGTAGAATTAATGGTTCCCCCACTTTTATTCTATTGTTGACACTGGTGTTCAGAAAACTTCAACATATCCAAAATGGACAACGATCAAATGAAATTGGAGCCTATGGGTCCCAAGGGACGACAAAACAACCAATCAGCCGAGAATGGTGGTGATGACTTTGATCCTCATATGTATAGACAAAATGACCACCCAACAACGAACATGGAAACTCTTATCCATCTACTGAAAGGTGCCATAGGAACCGGAATCTTAGCCATGCCAGAAGGGTTCAAATTAGCCGGAATGATAAACGGAATCGTTTCTACAATTGTTATAGGACTTCTCAGTACATATTGTTTGAGAGTATTAGTACAAGCTCAAT…
XM_028294284.1	0.00553157	0.0420171	3.14396	Diabrotica virgifera virgifera zinc finger protein 525-like (LOC114343453), transcript variant X2, mRNA	CAGACCCAAATCACCCCAATCCAATACCCCAAATCCCGTAATTTTTTGAGCATTTTCAATTAAAAGACATATGTACATAATTTTTTTTTGTAATTCCATCTTTAATTTACCCTGCACTTCTCGTAGAATATTATCGATAAGGCCATAACTGCCATTAGGTATTACTGCATTAGAAATCAATACCTACAAAGCAAAAGTTTATTCAAATGGAAGTGAAAAAAGAAGTTGATGAGGAAACGTACAAAATAGAAATAGATACTGACTGAGGTGAATAATGCTCTTCCAGATAGCTTTAAAATTGAAATTAAGGAAGAACCCAAAAGGGAAAATACACATGATACAGGTGATTATGTAGACTTACAGAAAATTCCGGTAAAGATTGAAATAACACAAGATGAA…
XM_028290610.1	0.00328712	0.0275455	3.03076	Diabrotica virgifera virgifera beta-glucuronidase-like (LOC114339921), transcript variant X1, mRNA	TTTTGTCGTGTCAGGAGGTCAGGTTTTAATCACCTCAATTTGTTTAATCCAACTCTGTAGTAATAACCTAATTAAGCAATCTATAAATATCACAATTTTTTATGTTTAGTTAACTAATTGTTTGTGTATGCGAGAAGAAAGATGATACCTCCTACATATATATCGACTTTTTTGTTGGTGTGCTTGATAATTAGCATTCAGGCTGGAATCCTCTATCCAAAAGCATCAAAAACGAGAGACCTTCAATATTTGGATGGATTGTGGTCTTTTTCTTTAAATGCCAGTGCCTCTAGCCAGGAACTTTCAGGCAATCCTAATGACAAAGACATTCATTTAATGCCAGTACCATCCAGCTATAACGATATTCTCACCAGTAGTGAAGGCAGAGATCACCTAGGA…
XM_028277706.1	0.00642287	0.0471266	2.97331	Diabrotica virgifera virgifera speckle targeted PIP5K1A-regulated poly(A) polymerase-like (LOC114328743), transcript variant X2, mRNA	GTGGGGTTCACTGATACATTTTTGAATAATGTGCATCCCGGAATATTGATTAAATCACCATAATATATTTGATGAAAACACAATCAGTTTCAGTATAATATTAGTTGTGAGATGATATATGTTTATATTGCAATAAATCAATAAATCATTGAAAGAATTTGCTTATATTTGGTTTGTCCTTATGGAAGATCTTAAAAAGTTTAACTTTAAACCCCAATATGATCCTGTCGTCGAATCAACGCTGTATCCGGATTCGTTCAAATCGTTAAAAAAATTCGACAGTTGCCAATATCTGTGCATACAAAAAGTTAATTCATACAGAGCCTTCTGTCTTCTATGTTGCTGTGATTTGGTTACGAAAAATGCTGCAAAGAGAATTTCAGTAAAACATTGTATTAA…
XM_028277444.1	0.00327704	0.0274994	2.93953	Diabrotica virgifera virgifera zinc finger protein 570-like (LOC114328563), transcript variant X3, mRNA	TAAATAACTATTTATGTTGTTGTTATTTCTCTATGTGTATGTGTATGTTGTATTTTGTATTTGTAATTTGTAATTTGTATGTATATGTTAATGTTGCTCGTTTGTGCTTTTATTTATTATGATTATTTAATTAACTATGGAATTTAACATTAAGGAAAACTTTGTTGAATATGACCAAAGGTATATAGAGGGTCAGCTACCGGAATCAACAGATCTTGGGAACTTCAAGCATGAACCAGAAGATAACTTGATTATGGAAGTGAAAACTGAAATTAAGAAAGAGTTTGTTCAAGATAAACAAGGATATCCAGTGAATCAGCTATCCACATCCCTTGATTTGGGAGGTTTGAAGAATGAACCAGATGAATATGATTCAGTTATGGAAGTGAAACCTGAAAT…
XM_028287485.1	3.10987e-07	1.04581e-05	2.90176	Diabrotica virgifera virgifera P3 protein-like (LOC114337101), transcript variant X4, mRNA	TATTATACCACATTAATACTTAATTTCATAAGTACCTATATACAATACAGTACCTGTATAGCGTATATACGATTGCTTTTATCTTGTAAGAAGATATAGGTATTGAATGTCATTATGTCGACGATATAAATTAAGAATAGTAAGTTAAGAAAAAACGTAATAATAATATGTAACATAATAATAACATATAAGTGATGGATCGGACATGAATAATACGCTACCGAAGTGATCTTACCAACTGCAGAACTGAATTAAAAAATATAAAAATGTGTCCTATATCCGGCTTGGTTCAGTTTCTGATAGTTCTTGTAACAGTGTTGCTGGTATGTCATGCGGTAATAGTAAAGAGTTGCAAGGTCACTTTCAAGCCTAATTCTACCAAAATACACATGTATGATT…
XM_028292035.1	0.00668259	0.0485114	2.88454	Diabrotica virgifera virgifera zinc finger protein 43-like (LOC114341237), transcript variant X3, mRNA	CTAGAGATGGTTGGAACAGGGGTTTTTCAAGATCTGTTACAATCTGTTTCAGTTCCAAAAATTATCTGTTTCAAGAAAACTGTTTCAGGTCCAAACTGTTCCAAATCTAACACAGTGTTGCGGGTTGCTGCACTGCACTGAAAAGTATATCAATCAAGACACAAAAATGAAAAATGTAGCTCAGTTTGGAACTTTTTTACCGTAGCTGCTGACATTGACAATAGGATTGCGAAGTGTCAGTTACAAAAATATCCTATATTGCCAAAAATATGCTATAAATCATTAATAAACAAATTTAAAAAAAAACCTATTGACATTTAACAGCACAATAATACCACAATGCCGACCTCTGTTAGTGTTGTAAATACACAATACACTGTTCTGATGTGTGATAATTGA…
XM_028274012.1	0.00581558	0.0436956	2.85765	Diabrotica virgifera virgifera myogenesis-regulating glycosidase-like (LOC114325880), transcript variant X1, mRNA	AAAATTGAATAATATCCAGTTCAAGGCATGTACGTAATCAATTGTTTAAAAATAATATAGTCACATTGTGATGCGTGCTTTTATAAGAACAACGTGAGCAAATATTAGTTAATAAAAATAAAGTTGTATAGATGAAATGTACCACTACTTCGTCTGCGGTCTACAGCATAATAAAGGGAATGAATTGTTGGAGAGCGATTTTAATTGCAATTCTACTGGTTGGAGTGAATCAAGTTATAGTTCAATGTTCTACAGTAAATGAAATAATTCTCAAACCAAGTTCAAATGGATTGGCCATTGAAGTAAATCAGAAGGAAGAAAAAAAACTGAAAGGAACAATCGGAGTTGGCATAGACTTCACCAATATTAACTGTTACGGACAAGAATCCTGTCAAGTTG…
XM_028291116.1	0.00106712	0.0110482	2.82557	Diabrotica virgifera virgifera aromatic-L-amino-acid decarboxylase-like (LOC114340377), transcript variant X1, mRNA	CCTTCGAGTCTGGCACGGGTTGAAAATTGTGTAGGGGGAAGACCTATTCGATAGATATCAACAGAATGGATACCGACGAATTCAGACATGTCGGCAAAAACATGGTGGACTACATATGCAATTACATGGAAAACATAGACAGTCGGCGAGTGACTCCAAATATCGAGCCGGGTTATCTACGAAAACTTCTCCCTACTAACGCCCCAGACAATCCAGAAGATTGGGATAAGATCATGGAGGACGTGGAGTCAAAAATAATGCCCGGTGTTACACATTGGCAACATCCAAGATTCCACGCTTACTTTCCCAGTGGAAACTCGTATCCTTCGATTCTTGGAGATATGTTATCAGCGGGAATAGGATGCATTGGTTTTTCTTGGGCGTCAAGTCCAGCATTGA…
XM_028273195.1	6.63286e-10	4.49464e-08	2.66241	Diabrotica virgifera virgifera balbiani ring protein 3-like (LOC114325198), transcript variant X6, mRNA	CTACTATAAAACCAAAACCGAGATCACCGTCCTACATTCTGACTCAGATTGTAGTTATCAAAACAATACGTAATAATTGAAAGTGACGTAGTTTGTTTATATATTGCTAACGAAAATGGATTGCTGCAAGAAAGGAGAATCACTTAAGATTGTCAAACAATGCAAGTTCATTAAGCAAGATGGCACTGAAGTAGATTGCGAGTGCACCTGCACATGCATATGTGAAAGTGACTGCCAAGGCTGCTCTGGAAAAAATTGCTGTAACTGCGAGTGCTCTGAAAAAATTGCCAAACTAGGAGCGGATGGGAAATACCGATGCATATGTGAATGTGCATGCAGCTCACAGAAAAAGGATTGTTGCAAGAAAGGTGAATCCTGCAAAATTGTCAAGCAATGCAA…
XM_028295079.1	0.00342952	0.0284684	2.64319	Diabrotica virgifera virgifera uncharacterized LOC114344232 (LOC114344232), transcript variant X1, mRNA	GGTGTCTAGCAAAAAGGAAATGCACATCAGGAACTAACATCAAAAGCCAAAATCAACCTGGTGTGCATACTATTTTAGAAAAACAAAGCTTGGCTGCATGAAATTAAATCGTATAAAAAACTAATCTCCAACGAACAAAAATTGCTTGTAACATGTCTGAAATAACGGTACTACCTAATTTGGCCTAACGGTACTACCCAATCAAATAAAAAAATAAGTAGAAACCGAAATCGGCTTCCTACTAGTATTTTAGTAAGTATCAAACGACAAAACGACGTTTCTTAAGTGCGACAATATCCTGTGCATCCTCAGGGTGGATGCCATCAAGCACTGAAGAAGCACTAGTAAGAGTACGACCCTCTCGTTGCCGATTAGGAGTCGATTCTGATGGGGAACTCG…
XM_028285638.1	0.000494394	0.00587439	2.63929	Diabrotica virgifera virgifera elongation of very long chain fatty acids protein AAEL008004-like (LOC114335404), transcript variant X2, mRNA	ATTATTCGTATTTAATAATTATTTAACCAAAGAGCAGTGTGCCACGGGATCGGATTGAGGGTGATTGTACTGTTTGTGTAGAACATTAGTTTAATAAAATGGCAGCCGTAGTAAACTTGTACAATTATTTTTATAACTTAGCAGATCCCAGAGTGAAAAACTGGTTTATGATGGAAAATCCCTTCCCAACTTTAGGAATAATTGGAGTATACCTATTATTAGTCCTGCAAATCCTGCCAAACTTTATGAAAAATAGGAAACCCTTCGAACTAACGAAGATAATTAGATTATATAATATATTTCAAGTAGTGGCCTGTATTGGTATAATGTACAGTATCCTGACGTCAGGCTGGATTCAAGGAGAATATAATATTGGTTGTTCTCCAATTGATTACTCCA…
XM_028295175.1	0.00187529	0.0174959	2.63081	Diabrotica virgifera virgifera serine/threonine-protein phosphatase 4 regulatory subunit 1-like (LOC114344313), transcript variant X4, mRNA	ACGCAGTTGTTTACCTCGTGAAGACTCACACGAAAAATATGTGCGACACTATTAGTGTACTGGGATTTCTGGTGTTTTTACGAATCACGAAAAGGCGGAATTTCATCGCCACTGCCGCGTCTCAAAATTTCATTCATTCAGTGACCTGACAGGATATTAATCTTCCTGAAGATGGTAAACAATCACAAATTTAGCGACGTGTTTTCCCTGATTAGAACTGAAAATGTAGACATGGTAGAGTACGTTCAAAGTCGCAACGGTTAAAGTGTTTTCAACATGATCCAGACATGTAAACAGGAAATTGAACCAGTGCTCAAAGAGGCACAAAATAGCAAAAGCTGTATTAGAAGAATTTCGGACATGGCCTCCAGATTCTTTAATACCAGACTTACCAGAAAT…
XM_028275557.1	0.000155024	0.00222124	2.59887	Diabrotica virgifera virgifera gamma-glutamyl hydrolase-like (LOC114327058), transcript variant X1, mRNA	TATTTGTTTTTAATATTTGTATATTTTGTTAAAAATGTTTATAAACAAACTACATAATTGTTCACATAATAAAGTAGTAAATACATTTAAGTGACATTATCGTATATCGTATTTAGCAGGTGTAGTTTCAATCAATACCTAGTAATGCCAAGAATATTTTACCTTGTAAGTGCTTATTCCCTGTGGACAAGTTTCAAGTAAACTGATAAAATGGAGACACCGATAATAGGAATTTTGTCACAAGAGACATATATAGTGAGCAAATATTTGCCCGAAAGGCACAACTATAGTAGTTTCATAGCAGCTTCGTACGTGAAATTTTTGGAAAGTGCCGGTGCTAGAGTCATACCAGTATGGATAGGACAGCGAAAAGAATATTATGAAAAAGTTGTTAGCTAC…
XM_028296030.1	9.85993e-06	0.000201731	2.50772	Diabrotica virgifera virgifera histone H3 (LOC114345212), mRNA	AGAGTCGCAGTTAGTATAGGCACACGGAAATAATGGCACGTACAAAGCAAACAGCCCGAAAATCCACTGGTGGTAAAGCACCACGTAAACAGTTAGCAACCAAAGCTGCTCGTAAGAGTGCACCTGCAACTGGAGGAGTTAAAAAACCTCATCGTTACAGGCCAGGTACAGTAGCTCTTCGTGAAATTAGACGTTACCAGAAAAGTACTGAGCTACTTATCAGAAAACTACCTTTTCAACGTCTTGTCCGTGAAATCGCACAAGATTTTAAAACAGATTTACGTTTTCAGAGTTCGGCAGTGATGGCTTTACAAGAAGCAAGTGAAGCATATTTGGTAGGTTTATTTGAAGATACCAATTTATGCGCTATTCACGCTAAAAGAGTCACTATCATGCCTA…
XM_028287596.1	7.08801e-13	1.03282e-10	2.48372	Diabrotica virgifera virgifera facilitated trehalose transporter Tret1-2 homolog (LOC114337189), mRNA	ATATGACGCTTATTTGTTTTTGTTTATTGAAATTTTAGACTGTTTTTTGACACGGCGTTACTACATTATTGTTATGGAGCGGCAGAATTCGTATTTTATGTATTGGGCGACGTTTTCAGTGAATTTATACAGTCTAAGCGCATGCACAGTATTCACATGGTCTTCTCCAGCTCTGGTCAAATTAGCTAGCAACGACACGGACATAAACCCCTTGAAAGCACCCATCTCAGACTTTGAAGAATCTTGGATAGCTTCTGCAGCAGCATTGGGCCTTATATTTGGAAGCATATTAGCAGGAATATGCGCAGGAAAGCTAGGCCGCAAGAGAACCGTGGTATTTTTTGGAGTATTAGACTTAATAAGTTTTATTTTAATAGCCCACGCAAAAGAGGTGAATCT…
XM_028275598.1	0.00304483	0.0259863	2.397	Diabrotica virgifera virgifera transcriptional regulator ATRX homolog (LOC114327094), transcript variant X5, mRNA	TGTGTAAAATGTAAACATTAAACATAAACAGTGAATAATTATTTTCAAACATAAAAAAAATAAGTATTTGACCAACGAAGGATTTTTACTGAGGAAAAAGATAAAAGGTCTAATGAAGACAATAACGTAGGGGAGCTAAAATGGGCAGAAAAAGAGAACGAATTGCAAAAAAGTCAAGATGAAAGAGTGAATTCAAAAGCAAAAGTTGAAACGGAAGTCGTTCAGGCTCTCAAAGAACTAAAGAAGAAAGCGAAAAAAGAAAGACAAGCTGAAAAGAGAAGACTATTGCAACAGCAAATGCTTGAAGATGAAGAAAGAGAAAAAGCAATTGAAGAAACCGTACCCGCTATGGTAACAATAAAAAGAGTTATTGGAGGTGGAAATAATTCTCCAACAGTT…
XM_028291207.1	1.73168e-18	1.06797e-15	2.39028	Diabrotica virgifera virgifera alpha-tocopherol transfer protein-like (LOC114340462), mRNA	ATAAAAGCTTTGTAAAGTTGTAAAATATTCAGTTGAGATCTTAAACTCCCGTTTGATACTCAGGTTGTTGTTTGACTATCTTTAAATTTTAGAAAAAAATATGTCATCTCAGCCATTCTATAAAACTGATCGTGAATTAGTGTGGAAGTTCTTTGGCAAAAATGAAAAAACTGTTAATGCAGAAGTTGATGTTATAAAGAGGTGGTTGAAAACCCAAAAACATTTACCAGAAACACCATCTGATTCTATGATCCAATATTTCTTGACGATATGTCAGTTCAGCACAGAAAGGACGAAGCAGTGCTTGGATATGTATTACGCCATTAGAACAGTTATGCCAGAATATTTCGAACAAACAAATCCAACATCATGCCACATGACTGCAACTTATGATATATG…
XM_028273812.1	0.00535432	0.0409642	2.36026	Diabrotica virgifera virgifera voltage-dependent calcium channel subunit alpha-2/delta-3-like (LOC114325682), transcript variant X3, mRNA	GTCGCGCTAGGCATTTTTACAATTTTTGGTAGGATAACCATACACATTGTTCCTCAATATGAAACTGATTTTGTTATTACTTTTCGTTTTGTGTACCTTGATTTTTAAAAGTGAAAGTAATGTAAGACTGAAGACGAATGAAGACTGGCGAGCAATGGAAAGAGCTAAAAGCATGGTGTCCATGTGGGCCAAAAAAATAGGCGCCAAACTTCAGCAGTTGAGCAAAAAGATGACAAGAGAAGACGAGGTAGAAAAGAGCTTTGTAATACTTGAAGACAAACTAGTCCAAGAAGATGCAGCAGACCTAATACACGACGTAGCCTATGATATTGAGACAATGATGAAACAAAAGGAAGAAGCTGTTCATAACATCGCCGATTACATGGAATTTATTCATTA…
XM_028273191.1	0.00053508	0.00627509	2.35118	Diabrotica virgifera virgifera balbiani ring protein 3-like (LOC114325198), transcript variant X3, mRNA	CTACTATAAAACCAAAACCGAGATCACCGTCCTACATTCTGACTCAGATTGTAGTTATCAAAACAATACGTAATAATTGAAAGTGACGTAGTTTGTTTATATATTGCTAACGAAAATGGATTGCTGCAAGAAAGGAGAATCACTTAAGATTGTCAAACAATGCAAGTTCATTAAGCAAGATGGCACTGAAGTAGATTGCGAGTGCACCTGCACATGCATATGTGAAAGTGACTGCCAAGGCTGCTCTGGAAAAAATTGCTGTAACTGCGAGTGCTCTGAAAAAATTGCCAAACTAGGAGCGGATGGGAAATACCGATGCATATGTGAATGTGCATGCAGCTCACAGAAAAAGGATTGCTGCAACCAAGGAGAGTCCTGCAAGATTGTCAAACAATGCAA…
XM_028280536.1	0.00199599	0.0184313	2.28935	Diabrotica virgifera virgifera gephyrin (LOC114331061), transcript variant X1, mRNA	TTGGACGTTAACTGTCGCACGGTTCTGGGCAGTAGCTCGACAGATAGGAAACTTTTCAATGACGGAAGAAACTATGACACCTCTAACATTTGGCATACTGACTGTCAGCGACACTTGTCACAGAGATTCTAAAAAAGACACATCTGGCCCAAGTTTGAAAGAAGAAGTTCTAAAAAATTACTCATCAGTTCAAGTCATTCAACAAATCGTTCCAGATGAAATAGAAGACATCAAATCGGTTCTATTAAACTGGAGCGATGAGAAGAAATGTAACGTTATTTTGACAACTGGAGGTACTGGATTCGCCAATAGAGACGTTACTCCAGAGGCAACTCGACAAGTTATAGAAAAAGATGCTCCCGGTCTTAGCTATGCTATGATTTCGAATAGTTTAGCCAT…
XM_028294474.1	0.00251522	0.0222785	2.27427	Diabrotica virgifera virgifera tyrosine 3-monooxygenase (LOC114343642), transcript variant X2, mRNA	CGTCGAAGCGCTATCACTCACTCAACAACTCGCTAACCAGGCGTTGCATAGCCCTTATTTTGACAGACGGTACCGATCGTGGTCGTAGTGGTTTTCAGCGTCGGTTTAATTCAGCAGTGAAAAGTGATTTTTCAGGCTGAACAGCGAGTTTTTCTTCATCACCCGTTAAAATCTCTTACAAAGTTCCTGCAACTAAAAATGGCGGCTGTAGCAGCAGCACAGAAAAATCGCGAAATGTTCGCTATTAAAAAATCTTACAGTATCGAGAACGGATATCCAGCACGAAGACGTTCTTTGGTCGACGATGCCAGGTTTGAAACTTTAGTTGTGAAACAAACAAAACAAACTGTTTTGGATGAAGCAAGACAACGTGCTAATGATACCGGATTAACCGAAGAA…
XM_028273196.1	0.00104791	0.0109056	2.25442	Diabrotica virgifera virgifera balbiani ring protein 3-like (LOC114325198), transcript variant X7, mRNA	CTACTATAAAACCAAAACCGAGATCACCGTCCTACATTCTGACTCAGATTGTAGTTATCAAAACAATACGTAATAATTGAAAGTGACGTAGTTTGTTTATATATTGCTAACGAAAATGGATTGCTGCAAGAAAGGAGAATCACTTAAGATTGTCAAACAATGCAAGTTCATTAAGCAAGATGGCACTGAAGTAGATTGCGAGTGCACCTGCACATGCATATGTGAAAGTGACTGCCAAGGCTGCTCTGGAAAAAATTGCTGTAACTGCGAGTGCTCTGAAAAAATTGCCAAACTAGGAGCGGATGGGAAATACCGATGCATATGTGAATGTGCATGCAGCTCACAGAAAAAGGATTGTTGCAAGAAAGGTGAATCCTGCAAAATTGTCAAGCAATGCAA…
XM_028273193.1	1.98442e-09	1.21664e-07	2.20934	Diabrotica virgifera virgifera balbiani ring protein 3-like (LOC114325198), transcript variant X4, mRNA	CTACTATAAAACCAAAACCGAGATCACCGTCCTACATTCTGACTCAGATTGTAGTTATCAAAACAATACGTAATAATTGAAAGTGACGTAGTTTGTTTATATATTGCTAACGAAAATGGATTGCTGCAAGAAAGGAGAATCACTTAAGATTGTCAAACAATGCAAGTTCATTAAGCAAGATGGCACTGAAGTAGATTGCGAGTGCACCTGCACATGCATATGTGAAAGTGACTGCCAAGGCTGCTCTGGAAAAAATTGCTGTAACTGCGAGTGCTCTGAAAAAATTGCCAAACTAGGAGCGGATGGGAAATACCGATGCATATGTGAATGTGCATGCAGCTCACAGAAAAAGGATTGCTGCAACCAAGGAGAGTCCTGCAAGATTGTCAAACAATGCAA…
XM_028288113.1	0.00688646	0.0496117	2.17392	Diabrotica virgifera virgifera uncharacterized LOC114337618 (LOC114337618), transcript variant X3, mRNA	GACAAAAGTGCCGCATTTTGAAAAAATGTTGCGGCAGTTGATGTTGCTCCTTGTAGGAGCTGTTGCAGTAATGGCACAAAGAAGGTTAGCTCTTCCTGATCCCAGGAGTTGTGCAAACAGGGTACGTCATGCAACATACAGGGACGCTAGAGGAGTAACTCATTCATATTTCTTCAGTTGGGAACATGGACCAACAAGGGGATTAGAAGTTGACTGGCTCGATGCTAGAAACATTTGCAGAAGACATTGCATGGATGCCGTTTCCTTGGAAACACCTCAAGAAAATGAATTTATTAAACAGAGGATAGCTAGAGGCAATGTTCGTTACATCTGGACTTCTGGTAGAAAATGCAACTTTGCTGGTTGCGAACGAGCTGATCTACAGCCACCAAATATCAA…
XM_028285786.1	0.000647305	0.00736646	2.17163	Diabrotica virgifera virgifera tumor protein p53-inducible nuclear protein 2 (LOC114335533), transcript variant X1, mRNA	AGTAGCAACTGAACAGAACGTGGAAATATCGTTTCAGTCGGTTAAGTTTCTATTCAGTTAGTTTCCTTTGTAGGGCATTGTTTTTAAAAAAAGTTTAAGTGCGGACGTGCCGGTTGAATCAGATAAACAGTTTTTGTTAACAAAGTATGCTAATGAGAAATAAAATATTTATTCGATCATTGGATCCGAGTTTATGACTGTGAGTAATTATCCAGGTGATCTGAGGATTCTATTGTGTTGTGAAAATTGTTGTTGTTTATAAGACTGCAATATGAATAGAGAGACAATGTTCCAAAACTTGGCGAACTATTTATTAGGCTCCGTATTAAGCCAAGAACCTGGAGCAACAGCGGAAGGGGTCGAAGAAAACAGGGCGGTGAGGTTGAGGGCTGAAGACGA…
XM_028295088.1	0.000107111	0.00161698	2.16479	Diabrotica virgifera virgifera cytochrome P450 9e2-like (LOC114344243), mRNA	AAACAAAAATACAGTTTTAGTAAATTTAGTTGTTGACCAAGTATGTATTTCATTATTTTTCTAAAAATATTTTTGGTATGTTTACAAACATTTGATCGATTACAAAAAAGTATATTTAAAGCCACTTCAAATGAATAGATTATGTTGTTCCGCGTGGTGTGTACTATTTAATTGATCACAGGTATTTACAGGAAGTAAAATATGATTCACTTTCTCATATTTGCGGCAGCGATCATCTGTTTTTACCATCTTGCCATAAAACCGTTAAATTTTTGGAGAAAAAAACATGTGAAACAAACGAAGAACTTCTGGGTATTCGGAAACACCCTTAAGCAATTTTTTCAACTAGAAAACTATTGTGATATGTTACAGACTGTATACGATTCTGCTCCAAATGAC…
XM_028276555.1	5.03873e-18	2.59495e-15	2.05863	Diabrotica virgifera virgifera alpha-crystallin B chain-like (LOC114327845), mRNA	GTATAAAAGCTAACAAGCGCGCAATAACGACATCAGTTTGAAAATATAAACAGTGTTGTTTAAGTAAACAAGAAAAATTTTAATATTTCGATAGTGAAAAACGTTTATTTTTCGACTTGTGTTGAAAAGTGAAAAAATCGTTTTGAAAAATGTCTCTTATTCCTTTTGATAACTGGAATCCCAAACCATTTTTGTTTGATCCAAATTGGGACCGGGAGTTCTTCATGCCTCTAATGTTGCCACCGAGAAATTTGATGTCATTTCCGGAAAACTTTGGAAACTTTTCCACAGATTTATCTGATGATGTATTCTACGATAAAAACAGATTTCAAGTAAACGTTTACGTTCAGCATTTTAAACCTGATGAGATCCAAGTGAAGTTTGCTGATAACACAGTTA…
XM_028296022.1	0.000137204	0.00201065	2.05428	Diabrotica virgifera virgifera putative GPI-anchored protein pfl2 (LOC114345203), transcript variant X4, mRNA	GAACCATACAATAAAATTGTGTGTCGGCTGTGCTTTTCGGAAAAGGAACTAAATTGTGTCTTTGATAATAATTCTGAAAAAAAGAATTTACAAGATTTTGGAGAAAGATGTCATCTCTAGGAAAATATGTGCCAATTGCAGTAAAGTGGTTGTTAAAATGAACGAATTCAGAGAGAGATCTATTAGGACTGACAAGTATCTTAAGGAAAAATGTATCGAACATTTGAAAGCGACGAAAATGAAAATTCCCAACACCAATATCACGATTACAACAAGAAAACTACCCCGAAAAGAAAAAATAGACGATTCCAATGATAATGATAATCACTGCCAAAATGAGTTAGATGAATCGAAAAAATGTGAAAGTTTTCAGGAGAAATGTATCGAACATTCAAGAGC…
XM_028272240.1	0.00606008	0.0450817	1.93688	Diabrotica virgifera virgifera uncharacterized LOC114324406 (LOC114324406), transcript variant X2, mRNA	TAGAATAAATCACGATATAAAATACAAATTGCCAGAAGGTGGTATAGCAGGTCCTCTTGGTTTGAATGAAAGAAGTATTCTAATAAAATACTTATGAATTATGGAACATTGATATAAGTAATAGCACAAACATCATGTGGATCGGGATCTTTAAACGGCAAATTGTTATATGAAAGACTACCAAACATTCAACTTCAAGGTTTTGATGATGACATTGTTAGAGACACTTCTCCGCCTTTTATGGTCCTCGAAAAGTGTCAGGATTTATGTTTACGAGATAGAACACCAAATAATATAGTTCGAACTTGCACATCATTTGACTTTCAACCAGGTAGCCGAATTGCTGTTTACACCGGTGGTACAGATTACGAGGAAAGCACGTGTTATCTTACTTCCGAA…
XM_028280778.1	0.00346136	0.0286591	1.91972	Diabrotica virgifera virgifera protein rhomboid (LOC114331268), transcript variant X1, mRNA	GTAAAAGTTTTTCAGTAGATTTTTCGTTTATTTGTCACACCTCTGTTGTTTGTGTGTGGCGCGTGTGTCAATGTCGGACGAAAGAAAATATTTGTTTTGAGTATAATATGTCACCATCGACTGAAAGACATGAAGGATGAGTGTAACCTCGAACAACAATTACGAATTAAGTCCTGCAACTACTCCTGGATCTTCCATAGACGAAGAAAAATGCTTGGTGCCTTATCAGATAAGTCCTAAATTTAGGAAAAAATGGTTTAGGTGGGAAAATACTCCTTTTGGTATTTTGGCCATTAGTTTTATCCAGCTTTTGATACACATTTTCGCAACTGATAGCCTTCGAAAAGCCTTACGGTTCGAACCGGACAAACGAATCGAACTATGGAGATTCTTTACGTA…
XM_028273190.1	0.00211622	0.0193433	1.91744	Diabrotica virgifera virgifera balbiani ring protein 3-like (LOC114325198), transcript variant X2, mRNA	CTACTATAAAACCAAAACCGAGATCACCGTCCTACATTCTGACTCAGATTGTAGTTATCAAAACAATACGTAATAATTGAAAGTGACGTAGTTTGTTTATATATTGCTAACGAAAATGGATTGCTGCAAGAAAGGAGAATCACTTAAGATTGTCAAACAATGCAAGTTCATTAAGCAAGATGGCACTGAAGTAGATTGCGAGTGCACCTGCACATGCATATGTGAAAGTGACTGCCAAGGCTGCTCTGGAAAAAATTGCTGTAACTGCGAGTGCTCTGAAAAAATTGCCAAACTAGGAGCGGATGGGAAATACCGATGCATATGTGAATGTGCATGCAGCTCACAGAAAAAGGATTGCTGCAACCAAGGAGAGTCCTGCAAGATTGTCAAACAATGCAA…
XR_003654691.1	0.000111898	0.0016822	1.88586	Diabrotica virgifera virgifera uncharacterized LOC114344342 (LOC114344342), ncRNA	TTTTTAAATAAATATACCTTTTAACAAGAAACATTTTTCATTAAATGTATAAGTAGGTATATAATATATCAAGTGCTTCTTCGAGATATTCCATATTGTTGAAAAATATGGAAATTTGGAATGCAAACAGTTTTTCTACATACATGATTATTGAAATGCTTACATATCTTTGAGAATTGGAATAAAGCTGTAAGTATTTGAATAACCTAGTAAAATTTGGAACTCCTTCAATGCGGTATGCGTGTGCGGCATGGCATATACCATAGTGAGATAAAAAATTATCGCATGTTGATATTGATGTTTGTTGTTATTGTGGTGCAACAGTTTTTACGGCGTATGTTTTTCCATAGACAGTTCAAAGTATTCAAAAGGTTGCCTGCTTGACCCATAAGAAGTCCA…
XM_028293839.1	0.000171971	0.00243693	1.84666	Diabrotica virgifera virgifera uncharacterized LOC114343024 (LOC114343024), mRNA	CACATAACATTTTCCTCATTCGTGAATTTAAACTAAATTGAAAACGATGTGTAAATACTTGCTTCTTATATTTGCAGTTTGCGTAGTGGCCGCTGTCGTGGCTGACGAAGAAGATGGCTTCTTTGATCCGTTTACAATAGCTAAGAATAAAAAGGAGATCCAAGAATTCTTATTTGATCATTATAAAGAAATCTTTACAAAATATGACGAAAGTCCGGAACAGAAGTTACAGAAGATCGCATCATTCAGAGCGAATTTTAATCTGCTATTGGACTGCCATTTCAAGTACAAAGAGAATGTAGAAGCCAAGAAATCTTGTAATATTAAGTACAAATTGCCAGATAGTTTGACAGAAGATGACGCTCTGAACATTTTTTTTGTTAAGAGACAAAACACCGA…
XM_028284808.1	1.63077e-05	0.000311385	1.81784	Diabrotica virgifera virgifera facilitated trehalose transporter Tret1-like (LOC114334708), transcript variant X2, mRNA	AACAAAATGACGCAAAACTTGGAACGATTGTGTGTTTTCAACTTGAACCAAAATATTATTGAACTCAGTCTTTCTATTTTGATTTTCAATGACGATTCTAAAATTTGGGAAGGATTATAATGAATATTACAATACTGCTCTGGCTGCAATTTGTGCACATTCAACCTCAATATCAATAGGGATTTGCCAAGGATATAGTGCAATTCTGCTACCACAGCTCAAAGAGTCTGAAAAGTACAAAGATTTGAGTCCAGACGAAACATCATGGATTGCTAGTTTGGGTACAATAACAAATCCAATTGGTTCCATTTTGTCTGGAGTATTGGCTGAATATATGGGAAGAAGAAGAGCCATTCAGGTGACGGCTCTACCGTTGATTCTGGGATGGATGTGCTTTGG…
XM_028279852.1	0.0066705	0.0484626	1.74874	Diabrotica virgifera virgifera pancreatic triacylglycerol lipase-like (LOC114330509), transcript variant X1, mRNA	TTGTAAAATTTCTTGTGGTATCATTCGAAGTCGAGTATGTCAAAAAGATAGGTACCTATTAGTGAAAATTTTGCTCAAAATGGTGGCGATAGACAAAAATTCGAGTGTTTTTATGCAAACGCTGTTTTACCTTATGAACCAGAGTAATATTGTACAGGATACCTCGTACAATTATTATTTCATGCAGATAGGACAAGACCATGTTATAGAATCAAAAGCATCCAAGTGCTATGGGATATATGGTTGTTTCGAATTAGGATCTCCATGGACTTCAGAAAATCGGCCAATAGCTTACTATCCCGAAGAGTTAGAAAAAATAGAACCACAATATCTACTTCTAACTAGAGACAATCCGGTTACACCTATTACTATGGAACTGAACGACTTTGATTACGAAGA…
XM_028288913.1	7.96945e-07	2.36265e-05	1.72131	Diabrotica virgifera virgifera facilitated trehalose transporter Tret1-like (LOC114338327), mRNA	TATGTTTGACAGTTTGTACACACGCATATCAAAGAAAATTTATTATAGGATTTAATGCAGAAATAAAAGATCAAAATGGTTGTGTTGAAAGTTGAAAACAACAAAACTTTGAAAGATGAACAAGAAAAGACGTGGCCACAAATTTATGCTATTTTAATAAGTACTATGGTGGGCATAACCAACGGGCAATTCTTCGCATGGCCATCTCCATTTATGGTTCAAATAGTCAACGACAAGGAGAAATACAACATCTCAGAACAAGAGGCATCATATTTTAATACAATCAATCCAATTTTTACCCTCGTTATCTGCCCCTTCTGTGCCATGCTTACCGATGGTCTCGGCCGCAAGAAGACACTTCTCTTGACCGCTGTACCGCAGGTTGCCAGTTGGTTGTGT…
XM_028294278.1	0.000218077	0.00296667	1.68126	Diabrotica virgifera virgifera extensin-like (LOC114343448), mRNA	TCTTGCAAGAGAGACCGTCGAGCACGTTGCCACTGAATTTCGTCGATGTAGTCGGTGCCGGGCTTAAATCAGATTCACATGATAAAGTACTTGTGCCGATAATTGCGAATTATTTGCTCAAAGTTCAGTCGATTCAACCCTTGCGAGAGGGTGGTTCCGAGGTGGTTGTGATAAGTGCTTGACCGACAAGGATTTTTTATGTTACCACTCCGAAGGAATATCGTGTACAGGACAAAATGCATCCTCATTGTATGCTTTTGGTCCTAACAATAACAGCCCTAGGCCTGGCCATAGAACAGAGAAAACCTAAACTAGTGCGAAACACCGACACCAACCATCTGCGAATAGCTGACCCAGATCCAAATGATTCGGAATACATGAAATTCGAAGCTACAGGCA…
XR_003651765.1	5.80226e-09	3.19834e-07	1.63199	Diabrotica virgifera virgifera uncharacterized LOC114326042 (LOC114326042), ncRNA	TTTAGTTTTGGTTCATTTAGGGCCATCATCATGTGCAGTTGAGTTCCATTGAGTATTTCGGAATGTAGTTTTCCAGTTTCCCAGCCGGCTAGGTTGATTCCAGCCCGGCGAATGTGATGGTGTATCGTGAACCCCGGCGATTTTCTCGCTGTTTCTAAGCGAATCGTCGTTATAATTTCATACCAATTTTGGTATCAACTAATTTCTTTTAAGCACTCAGAACCAGAAGTATGAGAGAAGAGTTTCGATTTTCGCATTACTATGTTTAACAGTGCAGTTAAAACATGGAGTATGCTCACATACTTTATTTTGGTCAAAGTTAATGAACTTTTGATAATCTTGTTCGAGTAAAAGTAAATTTTGTTCCAGTTTATTGAACTTTAAATGATTTTGTTCGAG…
XM_028273324.1	0.00164289	0.015819	1.60931	Diabrotica virgifera virgifera uncharacterized LOC114325298 (LOC114325298), mRNA	ATGACACGAGTCAGATCTCGGTCACCCCCCAGATCCAAGGCGCTTTCCCCGCCAAGATATGCAGACTCTAAAGAGTCCCTCCTGTTACAGCACCCTGAAGAGAGCAGCGATGACCACTCCAGCGACCAGGAAGATGGAAAAGACGGTTTTACGATCCAAAATCGTAGAACAAGAAAAAAGAAAAAGAAGTCAAAAGGCAAGGACTCCACGCAGAACGTCGAGACCACCGAGAACGTCACCGAAGCCACCCAGAAAGTCGAGGATTCCCAGAACATCGAGGCCACCCAAGAAGTCGAGGACATGGACGAAGACGTCCCAGGCGCCGAAGGCGGGGGCACTACCAAACGTCAGCGGATTGAAGAGGATGCCGCCAGCGAAGACGAGCTGACAAAGGCCAAC…
XM_028284047.1	0.000198555	0.0027446	1.54911	Diabrotica virgifera virgifera uncharacterized LOC114334048 (LOC114334048), transcript variant X1, mRNA	TTAAACGCAAAAACATCAAACAAAAGTTGTATTTTTGTGCGAATAGTAAAATAATAATATAGTAGATTTTGCGCTTCAAATAATTCCACAAAGTTCATTTTGCGGAAAAGATATAATCGACAGAAACCATACTAGAAACATCGCAACCATTACATAGTGCACTAGAAGNNTCGATCTTGACCCAGATGCCAACTCTTGCATCAATAGTAGTAGTAGAAATAATATTGCATACACTCACCAAAAGACGTTTTTTCTACTAATGGTTAACGTTAAGCAGAAGAATGTATTATAATCATTTGAAAAATGGAGGTCAGCCCCAAAACAGTAAAACAAACGCAGTGGCAAGTGCTCAGCGATTTATCGATAGCTTATTAAATGAAGGAAAGAGAACCTATGTAG…
XM_028280555.1	0.00316801	0.0268091	1.51724	Diabrotica virgifera virgifera metallothionein-like (LOC114331070), transcript variant X2, mRNA	GTTTTAATTGCTACAGCACTGAAGTGTTTTCCGTGAACTCTATGTATTTGAAATAACTTAATTACGGAGTTCTACACCTCTGGAGAGTTTAATTAAGTACGAGTACATATTTACTTTTTTCTCCTTTGCTGATTACCGCCTGTCTAGAAAACATTAAGTCGTAGGGCACTTTTTACAAGGTAGTATGATTTAATACTAACGAGCATGAAAATACTATCGGTTTGTTTTGTTGTATTGTTGGTGGTATCTATAATCTCCGCATCGATTTTTGAAGACTGCTGCCAAACATCTTGCAAATGCGACTCAGGCTGTAAGTGCGGCAAGGAATGCCCTTGCGACCAAGGTTCTGCTAAATCTTCAGCCGATAGTAACAAAAAATAGAAAAAATTCAAGCGCCTC…
XM_028281175.1	0.0024098	0.021514	1.51156	Diabrotica virgifera virgifera leucine-rich repeat-containing protein 58 (LOC114331569), transcript variant X2, mRNA	CAAATGAATATGTAAATCGCTATTTAAAATTTAAACCTGAAGGTTATCTACAACATCAGCTAAAGTTTATGATTTAAAAGATTAAAATTTATAAACACGCAAAAACAAGATAAAAAATTTGCGATTGTAGGTTAAGGCCAGAGAGTGCAGATAAATTTGGAATAAAAGATATTGCGACTTTAACAAATTAGCACCATCTGTTTTTTAAAAGCAATTATATAAACATACAAGTACAAGTTCTCAGTTCTCTGACACTGTTATTTGAAAGCTCTGAAGGTATAGTATTTCACATTTTCATGGCAATGGTTTTTAAATGGAACATGCGATACTCCATTTATGTATCTTAATTAATAATAACAAAGCTGACAGCAATTTAGGATGACATGTTTTGTTAGCTGA…
XM_028291150.1	7.69543e-05	0.00122427	1.49658	Diabrotica virgifera virgifera uncharacterized LOC114340414 (LOC114340414), mRNA	CTGCAGGAATATACCTACAATGGGTAGTGACAGCGACAATGAAGAAAAAGGCTCTTGTGAAGTTTGTAAGTCAGCTGCAGTGAGGAAATGCTCAGCTTGCAAGTTGGTTTTTTATTGTAGTGAAGCTCATCAACAGGAACATTGGAAAGAACATAAAATAAAATGTCGGCCTTTCGAGGAACAAAATTCCAAAGAGTTGGGTAGATACTTACAATCCACCAGAGAACTTCAGCCTGGAGATGTTATTTTCTCTGAATTACCTCTAGTATTTGGACCGAAACCTCACCGTATACAAGAGGGACCTTTTCCTTGCGTTGGATGCTGCAGATTAAGTCTCTACCTTGGAGTGCTGCTGAACGAAAAATTTATAGCACAATTCAAACTTCTCCTCACGACATG…
XM_028294550.1	5.2267e-09	2.88992e-07	1.43514	Diabrotica virgifera virgifera uncharacterized LOC114343710 (LOC114343710), mRNA	CAAAATGCCACGTACGAGCCTCCATCGGGATAAATATTTATCAATCCTCAATAAAACTTGACTGGTCTATCTCTCGAATAAAAACAAAAAGTCGCATTTGAAGCGTTTCTCCCGAAAATCTATTTCAGTGCGACTCAAACGTCAGAAAATTGGAAACGTGGAAGTTTTGTGTCAAAACCTTTTAGTAGTGTTACGGACTTTTGGTTTTGTGGTATGATTTTTTGAGAAATGGGCATGATTACCAGGGTTAGAGGACGTTTACGAAGCCTTCACACCTTGCCGAAGTTGGACCCCGAGGAAAGGGATGAAAAGATTGCAGAAACAGTTTGTCTATTGTCAGTGTTATTCCTATTACCCTACTGTTCCCGAGGTCACTCCCCACTTCTCTTGAGTCTTGGA…
XM_028299673.1	3.30293e-27	8.50504e-24	1.43184	Diabrotica virgifera virgifera cysteine and histidine-rich protein 1 homolog (LOC114349333), mRNA	CTAGGGTTCGTGTCAAATAAGAAACGTCACGTCAGCTGTTTTCTGGTTTTGTGTGGAAGTAGAGTGTTCCTCTCAGCTGTTTTGTGTTTGGGTAATGATTGAATTAGCTATCAACGAGGATATTAATCCTATCGACATGTCTGAAACTCAGCCAACATCATCGAGTAGCGAGACTACTTCGCAAATTGTTGAGGATGTAAAACAGGAAGAATTCCTAGAACCAGACATAAAAAAACGTAAAATTAGTAGTAAACTACCAGATGACAAAAAATACAAGTTAGAAGAAAGGCTGGGCGGAATTTTATGCTGCGCAGTTTGTTTAGATTTGCCAAGAGCTGCTGTTTATCAGTGCAGCAATGGTCACTTAATGTGTGCCGGATGCTTTACTCATGTCTTGGC…
XR_003652446.1	0.00542717	0.0413985	1.41917	Diabrotica virgifera virgifera uncharacterized LOC114330308 (LOC114330308), ncRNA	GTGGTCAAGTGTCAAGTGAATTGGAGCTTTAGTTTCGTATGTTTCTTCTTTCTTTGGGTGATATTTCTACGTTCGTTTCCAAGCTAAGCTCGAGGTCATTGCTCGGTGGATGTGTCGTGTGGTCGCCACATTTTCACTGTTTAGAAATCAATTTCTAAACAATGATAAATAGGCAGCACACAACACATCCACCGATCACGTGTTTCTCGAGCTTAGTTTTGGTATCAACGTTGTAAAATATGAGTCTTTGTATTGTCTCCTTTTTTACTTTTTTTTTGCGATCCTTGACTGTCAGTCATTACTGGCCGCATTGTTACGTCTTTGTTTTGGTGGTCAAGTGTCAAGTGAATTGGAGCTTTAGTTTCGTATGTTTCTTCTTTCTTTGGGTGATATTTCTAC…
XM_028286256.1	8.29176e-07	2.44614e-05	1.41156	Diabrotica virgifera virgifera sodium-coupled neutral amino acid transporter 9 homolog (LOC114335958), transcript variant X1, mRNA	AAATAAATAGGATGATATCGGTTACTGCCGGTTTGAGCTGGGTGACGGTCGTAGTCGAGATATTAAGTTTCTTAAAACCGATCAACGTGAAGAGTAGTTATAGCTACAGCACCTACAGTACAGTATGTTTCAAAGAAAGTGCAAGCAAACTAAAATAATCGCAACTGTGCGTTAAATTTGTCTTGTAGATATTGTGATAGTGATTTTTAAAAATTGTGAATGTTTTTTTATTCATCAGTGACAATGAGAGATTTAATTCGAAAATACAAACTTATAATTCAGGGAAAGCATCTTCCAGACGCTGACTCTGAACTCCTTATAAGTTCTACTTCTTCTCCAGGTAACACTTACAACATGGAGGTAGGAAATCCCAGATTATTTCAGCAAGGCTACAGCAGT…
XM_028274312.1	7.72292e-29	2.53889e-25	1.41026	Diabrotica virgifera virgifera matrix metalloproteinase-25-like (LOC114326089), mRNA	AAATCAGCAAAGATCTCGTAAATACAAGCCGGGATTCCGAGATTTCTAAGTAAAATGACCACAATGTCGACTTATCTTAGAATTATCATTCAGCTGTGTCATAAGGTTACTAATAAGAAATTAAAAAGAAAACAATAAACAATACAATTCAACAATACAGTAGTGCCAGTCTTCTATCCGTGTCACATGGTAATATTGTCCTCCGTTTGAGCTGGTTACATACTAGATCAAGATGAGTTTGTTGTATTTCATTGTGTTGTTCTGTTTTTTAAATCATTGTTATTGTGCTCCGACTCATAAAAGTCGTGAAGTGCCCTCAGTGAAGGCATTAGAATTTATGACAAGATATGGCTACATTAAAATGGACACTGGGGACTCCGAGGCACTATATACAGAAGG…
XM_028275083.1	0.0027234	0.0238051	1.40915	Diabrotica virgifera virgifera anaphase-promoting complex subunit 15B-like (LOC114326678), transcript variant X1, mRNA	AATGCATCCTACTTCATAATTCATACCTTTAAACTTTAACTGACGTTTTTTACGTGTGACCTTATTTCTTACGTCTTGCAAGTGTCTTTGTTTTTATTTTGATTTGATTCTACGCAAAAATTATAGGGTGCAAAATTATAGATCTAAATTAAATAAAATGAGTAATATACCATTATTTCCAAATTTAAAACCTCGCTTGATGCATGCATCTTGGTTTGATGTAGATCAACCTTGTGATGATGAAGAGGAAGTTACTCAATTAGAAAAAGATCATGAACATTGGCTGATGTCTATAAAGCACAAAAATGCGGATTTGACTCCAATTGGAAAAACAGCTTCGGAGGTAATGAAATATAATACTATTGAGGAAGATGAAGAAGAGGATGACGAAGACGACAA…
XM_028291554.1	0.0017177	0.0163645	1.40022	Diabrotica virgifera virgifera aminopeptidase N-like (LOC114340783), mRNA	ATGAAAGGTTTACTAATTCCCAAAGATCTAAGAAGTGCCGTTTACTGTACCGTTTTAAAAAATGGCGGCGAGGCAGAATGGGACTTCCTGTGGAACAAATACCAAAATTCCAACGTAGCAACAGAAAAAAGTACCATTTTAACCAATCTCGGTTGTACCGAAGAAATATGGATGCTTGCAAGATATTTAGACTGGTCATTGAATGACACCCAGATCAGAAGGCAAGACAGTAGTTCAGTATTCGCATCTGTTTCAAGAAATAACGTGGGATACTTCATTGCGAAGAATTATTTCTACAATAATATCGACAAAGTTTATAAACATTTACTCACAAATAAAAAGACACTGTCAAGATATTTATCGGCTCTGTCAAACCAAATTACCGATGCCAAAGACGAA…
XM_028275529.1	5.4261e-07	1.70096e-05	1.35895	Diabrotica virgifera virgifera GTP cyclohydrolase 1 (LOC114327030), transcript variant X2, mRNA	TCAATTCAGTAGGGGAGGCGATTTTTCGCTTTGTTTGAAAAATCGGCGGGAACACGGTTTGTTTCTTTTCGTTGTGCTGTTCTAGTGATTTTTGTGGTCCAGTTTTGAGATACTACGATGAAGGAAACTAATACAGTATTATTTGAAGAAGAAAAGAAAGAAATTGCGAAAAAAGGTCACGAGAACTGCACCTTCCACCACGATTTAGAATTAGACCACCGTCCTCCCACCAGAGAAGACATGTTACCGGAAATGTCGAGATCTTACAAATTGCTACTGGCATCACTAGGGGAAAATCCAGAGCGACAGGGTCTATTAAAAACTCCGGAAAGAGCTGCAAAGGCCATGTTGTTCTTTACCAAAGGTTATGATCAAAGTCTTGAAGAGGTGCTCAACGAT…
XM_028272886.1	3.65907e-14	7.581e-12	1.3432	Diabrotica virgifera virgifera probable cytochrome P450 6a17 (LOC114324959), mRNA	TTTTTGGATAATAATTTAACATAAAGACCACTTATTAGAAGAGGTATCTGTCTTTACACAGTTATAATTTATGCAAGATTTCTGATATGATAAAACCGTTGGTATTTTTATAAACGTGGTATTTCCAAGATCCATACCTTTATTCTAGTTAGTGGAGTCCTAGGATGCGCAACATCCCGTAACAACAAAATTATAGTTATTATTAATATAATATAATAGTTTTGTTATTAATTAATCTATCTAAAAATGGCCATCATCACAGGAAATATCTGTTACGATCTTACGGGAGTAGTTTTTGCATTCATAGCCATATTTGTTGTATACTGTCAATGGGCATTCCGTTACTGGAAGGTCAGAGGTGTACCATTTGTGGAGCCTAGGATTCCATGGGGCAGTCTC…
XM_028272318.1	0.000834793	0.00907	1.33007	Diabrotica virgifera virgifera aromatic-L-amino-acid decarboxylase-like (LOC114324460), mRNA	CCAGTGGACCAGCACAGATTGAAAACGGTGGTTTAGCTTGTGATCGATATCAAGAGCACACTTCTCAGAGTAAGAGTTGAATGCTGCTGGCCCCACTCTCCGCGATTTACCGTCAGATTTAAAGCTACTGCCACTAGCAGGAGGACTACTGTTTTTGGCGAGAAACGCGGTAAAACGCAGGGGTAGCACCATAAATTTTAACAAGTGACAAAAGTGACAAGTGGTGGTTTAGAATTTTTTTGGATTAATTCTTATAAACAAATTAAACAAAATGGAGGCTAATCAGTTTAGGGAATTCGGAAAGGAGATGATTGACTACGTCGCCAACTACCTCGAGAATATCAGAGAAAGGCGTGTACTACCCACGGTTGAACCAGGATATTTAAGACCACTTATACC…
XM_028288692.1	2.85368e-05	0.000508276	1.32304	Diabrotica virgifera virgifera uncharacterized LOC114338108 (LOC114338108), mRNA	ATGGTCAACTTGGCTCCTCAGTACATGCGCTTAGCCACTAAAAGATGCACTCTTAAATTGGATGTATGGTTCATCTCCCAATGCATAAACAACAATGTTTTTCCTAAATTTTGTAAAGTGAAGACTCCAAGAAATGTTCCAGTCAACCTAAAGAACACTTTTCTACTAAACATTTTAAAAAAGGAGATTTGTAACCACTACACAATCGCCGTTTTGGGTGTAAGTTGCTTGCCTTCGAGACAACGACGCCAGTTCGATTGGGCAGAGTGGGAAACTGACGCCAATCAGGTTAGAAACAGGAACATAAACAGGAATATAAGACAATCATGGAACCAACAAAGAGGAAGACAAATTCCAACAAATTCATGGAATCCAAATGGTCCCGACTTCTCAGATCCA…
XM_028272879.1	2.44583e-07	8.56249e-06	1.31788	Diabrotica virgifera virgifera uncharacterized LOC114324951 (LOC114324951), mRNA	AACGATTCAAATTGATCTCGGTCGTGAAACCGGTACGATAAAATATATTATTATCTTTAAGTAGAGCACTCACTTCATTGAGTTCGTGTTCGTGATTTAACAACATATCGTCAACATGAGTAAATACGTCTACCGTTCGCCTTTAAATGACGCTATTTGCGCTCCTGAAAGGGAGCAAAAGTGCCCATGGAATCCGAAAGTTGACAGATCGACCTCAATTCATACAAAGGTCGATTGGAACGCACCCAAGCCAAAAATATTACCGAATGCTTTGGCTGCAATTGGTAATACTCCATTGATCAAGCTCAACAGGATACCTCAGCAGGAAGGATTGGAATGTGATATATATGTAAAATGTGAGTTCTTCAATCCTGGTGGATCCGTAAAGGACCGCATGGC…
XM_028284513.1	1.4846e-06	4.02404e-05	1.28237	Diabrotica virgifera virgifera uncharacterized LOC114334473 (LOC114334473), mRNA	AAATTTATTGAAAACCTTCTCATTGTTCATTGTATTTATGATAAATTTTGAAGAAATTTGAGAAAATGTTTCAGTTTAAAGCAGTTTTAAAATCGGGAGGGTTTTTCATATTATCATGTGGAGCCTGTATTATAGGTGTTTGTGTTATAGGTGTTACTGTAATTATTGTTGCGGTCCCTAGAACATCATCCACCGAAAATGCGACAATAGAACCGGACTTTAAAAGTTCTATAAGCACGGAAATATCAGTATTTACAACACAGATCAAAGACAATACGAGAACGCATCCAGAAATTACAACCTCTATTGCTACAGAACCATCAGTATCTACAACACAGATGGAATATAATACGAGAACTGATCCAGAAATTACAACCTCTATAGTTACAGAAGAATCAG…
XM_028281122.1	9.2581e-08	3.74077e-06	1.27201	Diabrotica virgifera virgifera putative glucosylceramidase 3 (LOC114331529), mRNA	TTTCGCACTTGCGACCACCCCGTTTAATATAATCGTCGTGTTAAATATGTATATGTCTATCTTGTCGTAAATCACAAAATATAAATTTTAAATGTCTCTATAAATAAGAGATAAATATTTAGCAATAATTTAGACCGCAGTTAGTGTATTGAGTAGTAACCACACATTCTGTCCAATGTCTCAATCGTTCGCAGCCATGAGATTGATTTTACTTTTTTCGCTTTTACTGCAATATTCCTACACAACAGGAAGCGAATGTTTGAAAAGAAATTACGGAAAGGGAAATATCGTTTGTGTATGCAACGAACAGCACTGCGACACTACACCGACCATCAAGGAGCCATCCTGTTCTCGTGTAACGATATACACGTCAAATAAAAATGGAAAGAGATTTGCACA…
XM_028277170.1	0.00432368	0.0345454	1.25235	Diabrotica virgifera virgifera uncharacterized LOC114328342 (LOC114328342), transcript variant X2, mRNA	GATAATATTTGCAATGTCATTCGTAACATGTACATCGATATTCCACTATATATTATATACCTACACATTTGAAAGCTTGTTGAATATGCTTCAATTTTATGTTGTTTTTGTAACAGAGATGTGGGTAATTTTGATATTAATTATAAATTCCTGCGATAGAGTTGAGAAGAAAGCCAACGAACTCCTGGAAGCCTGTATCTATGTCGCAGGAGAAACAAAAGATGCAACCGCTCAGGATATGGTCAATTTTATAAAGTACCTCATACCAAAATTTAGCTGCGCTGGGTTTTTTGGTATCAACCAGATGGTTTTGTCGACATTTCTGTCTACAACTTCGACGTATATAATCATAATTCTGCAATTTAGAGCTATTAATCCTCCAACCTAATCACAAATGAA…
XM_028275090.1	8.41589e-08	3.43983e-06	1.22935	Diabrotica virgifera virgifera venom allergen 3-like (LOC114326679), mRNA	ATTTCGCGAAGCACTAAACAAATACTCAAGTAGGTATCAGAAGCAACACAATGGATAGACGCATCAGGCTGTTTTATTTGCTTTTCGTACTTTATACTGTAAAAGCCCAAACTGATTATTGCCAATTAAGCTGCGGTACTACTCTACAGACGGTGTGTGAAAGAAAAAATGTGAGCTGCGGAGCTGGACCAGATTGCATAAAAAATTTCAAACAAATGTCATTGACTGATAGCGACCGACGACTCGTACTGGACGCTCACAATTATTTGAGAAATAAAGTAGCTACAGGACAGGAACCCATAGGACCTCAACCACAAGCGTCAAATATGAAAGCTCTGAGTTATAGCAAGGAACTGGAATATATAGCTCAATGCCACACAAACTCCTGCAAGTGGGGCC…
XM_028286185.1	7.7506e-06	0.000165331	1.22423	Diabrotica virgifera virgifera leucine-rich repeat-containing G-protein coupled receptor 4-like (LOC114335874), transcript variant X1, mRNA	ACGAGCATTATGTATAAATAAAGGAACTTCAAATGACCATAACAATTAAGTGACCTCGGTCTGTGTTTTTTACATCTACGTAAAAATTTACCAAACCGGCTACACAATGTTATTTGTTTTAATACTCGTAACTTTCCTGATGAGTACTAACGCAGAAGTTGACAAGAACTGTATAGTTCGTAGACATGATGACTCTGATGTTCACATTTACTGCTATCCACAACAAATGCAGCTCGATGGAGGGGAAATACCTCTAGCTGGTGATGTGACAGCTGATAAAATATGTCTACATCTGATAGAAGTTGAAGGGAAGATTGTGGAGACCTCTTTTTCCAACTTGAAAGAAGTCACTCACATTGTGTTATTTGGCTGTAATTTGACTGAAGCCATTTTTCCAGA…
XM_028278767.1	1.26477e-08	6.36803e-07	1.22345	Diabrotica virgifera virgifera aldehyde dehydrogenase, dimeric NADP-preferring-like (LOC114329601), transcript variant X1, mRNA	AACACGATAAACAACATGCACGAACAAACTTTGCCAAGGGTTGACCAAACGAATTCAACAATAATAGACATTGAAAATGTAGTCAGAAAAAGTGAGAAAATTTCGGCAACTGAATTGGTTCAGCATACCAAGCAGGCGTTTGATTCTGGTATCACTCGTCCGTTGTGGTTTAGAAAACATCAGCTGAAGGGTCTTCTAGAGTTTCTCACTGTAGAAGAAGCTCAAATATGCCAAGCCTTATATGACGACCTTAGGAAACCCTTGCAGGAATCGCTGATTGCGGAAATATCTCTGGTTAAAAGAGAAATTAATAATGCTTTGAAGAATTTAAAGAGTTGGACTCAACCACAAAAAGTTAAACAGTCTATTGTGAATATGTTCGACGATTTGTTAATAGCT…
XM_028283452.1	2.03928e-13	3.50077e-11	1.21865	Diabrotica virgifera virgifera uncharacterized LOC114333561 (LOC114333561), mRNA	TAAGAGATGTATTGTTGTATCTTCATTGATTGCATACCAGAGTTTTGTGTATCAAATATACAACAACGTGAAAATTATATTTTATATTGATGACCATGAAAGTTTTATTATTTCTAGCAATTTTTGTACCATTTGTGGTAGGCCACGATGTGAAGATTACAGAACTACTCTCTCAAGAAATCTTGAGAGATGTTGATGTTGAATTATTACTAAAAGAAATGGAGACAATTTATTTATTTGAAAAAAAGAGTTCTGGAAATATAACGGCAGTGTTGAATGAGTTCATAGACAAAGTTTTGGAAAATGCTGGAAATTACCTTATAGATCATGGATATGATCCATGCCATATACCAGACACAGTTTTACATCTTCCAATAACAGGGACCGTCTCGTTAAAGA…
XM_028272322.1	4.89688e-09	2.72427e-07	1.21571	Diabrotica virgifera virgifera aromatic-L-amino-acid decarboxylase-like (LOC114324462), transcript variant X2, mRNA	AATAACAACATTATACTCCTAGAATAAACAAGTTTAAGTAACATACACATAATTTAGCAATTTTTTTAAGAAATTCTTTACGTAATCGACTAATTCTTACGTTGAGTTAGTTTATAGTGGCCTGCCCAGCACGAATTTTTAAGGATGACTTAACCAGAGAAAGTTTATTAATGTACTAAGAACAAGAAGAGATTTTACGATCAGCATTCACATTCAGTATCACATGAACTGCGAAATATAAGATAAGATGGATGTTGAATCGTTCCGAGAATTCGGTAAAGCTAGTGTTGACTATATTGCGGATTATATTGAAAATATCCGTAAGAAAAAGGTTCTACCGTCCGTAGAGCCAGGGTACCTACAAAACGAAATTCCGGAACTAGCTCCTCTTTCTGGAGA…
XM_028289482.1	9.89156e-05	0.00150587	1.2153	Diabrotica virgifera virgifera phosphoenolpyruvate carboxykinase [GTP]-like (LOC114338856), transcript variant X2, mRNA	GTAGGGTATTGTTGCAATATCAATTGATTTTTCAACTTGAATATTAGTTACAGGGTGTATATTTGTTTACGTTTTTATCTAATTTTTTCTTTATTATAACTTTGTCGTTATAATTCTGGCTAATTTCAGAAAAATAGTTGCAAAATACCACCGACTCGACTGTTTTGTGTCGAAGTGTGATAAAATATATCTGAAATACATCTTTGGGCATTATTGTATGTACCATAAGTCTTACACTTGATTTAAATTTTTGGGTTTTTGAATTTTCGTGAAAAAATGCCTGCTTTAGTTGCTCCACCTGTGAACAATGGATTTCCCAAGGAGTTTGGAAGGCTAACGAAGACATTCGGGACTCCGGAAGTTGTCTTCGTGAGCAGACAAGTCAGAGGAATCAGTGTA…
XM_028287882.1	1.28263e-08	6.43995e-07	1.21239	Diabrotica virgifera virgifera carboxypeptidase E-like (LOC114337453), transcript variant X2, mRNA	GGATATTCGTCGAGTATGTTGCGTTGTTTCGCGCTAGTTTTAGCTCTCCTGTCAGCACAGAGTTTCCAGTTTGAGTTTAAACATCACAACAACGATGATCTGGTCGCTGTTTTGCAGGATGTGAACGCGAGATGTCCGAATATCACTAGGATCTACACTTTGAGTGAGAATTCAGTGTTGGGGTTGCCGCTTTATTTCATCGAGTTTTCCACTAACCCAGGGCGTCATGAAATTCTTAAACCGGAGTTCAAATACATCGCTAATATGCACGGAAACGAGGTTTTGGGCAGGGAATTGCTGCTCAAGCTGGCAGATTTCCTCTGCGATGAGTACACGAAGGGAAATAAACAGATTAGGTCTCTAATCAGGACGACGAGGATCCATCTAATGCCGAGCATG…
XM_028281660.1	2.81787e-07	9.60153e-06	1.20738	Diabrotica virgifera virgifera leucine-rich repeat-containing protein 20-like (LOC114331967), transcript variant X1, mRNA	AACACGCGGTGATCTGTTCGAAATCCGCACGTTGCTCCTCGCTAGCGCTGCTTTTTGCGTCTCTACCGCGACGCACCGTCGTCTCAGGTCAGACGCAACGGCGCCCCCCGGGGCAAGGGGAAAGTATAAACAAAGCCAACGAGAGTGTATAAAAACCTCTCTGCGCGTCCAATAACAAAACATTTGATTCTAAACCGCTCCAAAGCAAAAGTGATACCAAAAGTGCATTATTCCGCTCGTTGGTGATCAGTTTGTGACGAAAAGATGCGCCCTCCTACACAATACCCCCAAGATATCGCCCAAGAGGCCGAGGCCGAAAGTGAACCCGACCCCAGGATGGGGGCGATGATGATCTGCACCAGGCTGGCTGGAAGGGCTGTCATCAGGGTCATCGGAAGG…
XM_028278947.1	0.000462509	0.00554672	1.20364	Diabrotica virgifera virgifera zinc finger protein 697-like (LOC114329750), transcript variant X2, mRNA	TTCACGTCTTCACTCACGTTTGTTTTTTCGTCAAATCAAACAAATGGTTATTCTTAATTCTTATTAACCTCGAATAAGTTCCTGCCATTCATGTAGTATTTTGCACATTAAATAATAAAATATGGTTTTTCACAATAAATGCTGTATCGTACAATGTATCTATAACTCAAAAATTAAGCATACTTTTCCAAATCCTGATAAAGACATTATACGATTCAGGAAGTGGCTTAGCGTTATTAAAAATCCTGAATTAGATAAAATGAATCCCAGTACAGTTTTTAAAATAAAACGAATATGCCACAGCCACTTTGAAGATACGTGTTTTTCTTCATGGAGTACTAGATTGTATGCCACTGCAATTCCTACCTTACATTTGCATAATGATTCCTCTTCTAATGT…
XM_028291160.1	0.00231641	0.0208085	1.17549	Diabrotica virgifera virgifera calphotin-like (LOC114340426), mRNA	ATGTTGAAGGTAGTTTTCGTCTTGGCCCTCGCCTGCGCTCAAGCCTCAGTCATCGGCCTAGCCCCAGCGGCTATCAGCCTTGTTGGTCCCGGAGAACCAGGCGCAGTTATTCAAGGACCTTCAGCGGAAGCCACAGTCGTTGGTCCAGATGGCAGTGCTATCGCCGGAGCTGCAATCGGAGGTGCCGTAATTGCACCACCCAAAGCTGGAGGTGTCGTAACAGCAGCTGTTTCTCCTGGTGTTGTAGCCCCAATCGCCCCAGTTGTTGTACCAAGGATTGTTAGCCCAGTTGTCGTAGCTCCTCCTCCAGCTATTATTGCTGCACCTCCAGCTATTATTGCCGCTCCACCTGCCATCGTAGCTGGCCCACCAGCAGTTTTAGCTGGAGTACCTGTAGCT…
XM_028286259.1	3.03579e-07	1.02664e-05	1.16944	Diabrotica virgifera virgifera sodium-coupled neutral amino acid transporter 9 homolog (LOC114335958), transcript variant X3, mRNA	CTTTTTAATTTCGTGGTTGCCTCTTTGTAGGTGCTGTTTTAAGTAGTTGTTATACTTAGTTAGTCTCACTTAATCAATGTTGTGGTGATCACATAATGTTCCACAAATGTATCAATTATTGAAAATATTAATTTACTGGCTTCCATCAAAAAGTAAGATGTCCGATTCCGTTCAGCAGTCTAAAAATGTTTCAAATGATATAAAGAAGCATTACAATCATTCTCTAGTCACAATATTTGCAATATGGAATACTACAGTTGGCACATCACTTTTGGCTATGGCTTGGGGAATGGAAAAAACTGGTTTATTTCCTGGTATTCTTATCAATTTGTTTGTGGTGGCGGTATGCCTGTATACAGCATACGTTCTACTTAAAATTTTTGAAAAGCATGGAGGGGA…
XM_028293643.1	0.00189199	0.0176216	1.16716	Diabrotica virgifera virgifera tetra-peptide repeat homeobox protein 1-like (LOC114342833), mRNA	AGTATGCATCCACAATATGTTCTTCGAGGTGGGGACGTTAAGAAAGCAAAAACTTTTGACATATATCTTGCTGTTATATATATACGCACCGAGTAAAGGGTAGAAACAACAGTCGCTTGAACCTCGTATGTGTGCAATGATGAGCCTCCAATACTGTGGATTGGTCCTTTTGGCAGGCCTTTTGTTGGTTTCCGCCCACCCTGGAACCGACTCTAAGGTTGAAGCCAAGGTATCTTCAGTAGCCGAGAAGAAACAGGAAAAACGTGGTCTTCTTGATCTAGGCTACGGTGGGGGACACGACTTTGGAGGAGGACTTGAACTTGGAGGGCATGGTTTGGATTTGGGTGGACATGGTGGTTTCGACGGAGGATATGGTGGAGGGTTAGGTGGAGGGTATGG…
XM_028293430.1	2.36867e-07	8.33891e-06	1.16048	Diabrotica virgifera virgifera protein FAM117B-like (LOC114342608), transcript variant X2, mRNA	TCAAAAACTAACATGGGTAAATACCTATTTCGTATCAACAAATCATTTGGATGTGTACATCCTCAAAAATAGTTCTATTAGTGTTTGGTAAACATGGCAGATGTGTTTTTTATACGACTTACTCCCGTGATTTTTCATTGGAAATCAAAAACCGAACCTGAAGATACCGGCAGTTCGATCAGAAGAACTGCTTCCTTAGATACGATCTATCTTCAAGGACAATGGCCAAAAGAAGGGTATTATTACGGGCATATGGGTACACTTCACGTGGACAAGGCTGTACAGACTGATGACTCGGATCTGTCTGATTCGAGGATAGTACAGTGTTCGTCCGAAACTGACGACAAACCGGAGAAACCGACCATGAGATCAAAGATATGGAATACCAAAGATTTAGGG…
XM_028275119.1	0.000310519	0.00396958	1.1579	Diabrotica virgifera virgifera zinc finger protein 521-like (LOC114326701), transcript variant X2, mRNA	CGTCGAATCAAACGGAAAGACAAGAGATTGACCTCTCTAAATAATCCATCTGCTTGCTATCAGCCAGCGAGCATACACAGCCCAAGACGAAAGAACGAAGAACCTTCGCCTTCTCTCCTTCGCCAGTTCAGTATCCCTTCAGCGACGCTGTGCATCGTTGCTGGTTTACAACAGTCGTTGTAGTTCTTCCCACCTTTTCAATCGCTAACTCAACGGTTGAAAACCGACGATATATCCTGCCTCTGCCTTTGCCTCATCGAGTGGGGAGAAATACGGGCAGACAACGATCTGTGTAATGGCAATGGCGTTGTACAGACTATCAGAACTGAAATCATGGCCTAGTTCCCTTTAAAAGTTCAGAAAACAGTGAATTCGCGTGGATAGTGAAACTGGTGTGAA…
XM_028288937.1	0.000524198	0.00616754	1.1548	Diabrotica virgifera virgifera chymotrypsin inhibitor-like (LOC114338348), transcript variant X2, mRNA	TATAAGTAATCTGGAAAAAAATATTGTTCCATTTGTGGATATAACGATGAGATACATAGCAGTTTATGTGACGTTGAGTTGCTTAGTTTGTGTAGTATTTGCACAGGATACAACATGTCCTCCAAATTCGTACTCAGCTTGTGCTCCTTGCTGTGCTGACCCATCTTGCCAAGATAGAAACCCAATTTGTGATAAAGACAAAGTTTGCATAGAGATATGTAAATTTGATTGTAGATGCAATCAGGGGTATATTAAAGATACAGTCAGTGGTCTTTGCGTGCGTCCAGGCGATTGTCCCAGATGCTAAGGAGAACCATACTTTTAACGTAATTTGTAAAATAAAAATTAAAAATTTACTATAAA
XM_028291319.1	6.85076e-05	0.00110948	1.1404	Diabrotica virgifera virgifera proton-coupled amino acid transporter-like protein CG1139 (LOC114340562), transcript variant X1, mRNA	ATTTGGGTTGACCTGTTTTTGTTAACTATTTTCGATGTGACGTTTGTGGGATATTGTCAAGAATGTACTGTCATAAATTAAAAACTAATGGTTTTTAAAACGTTTATTTATTGAAATTCTATGATCCAAAAAATATATTATTATTTTACAATTTTACCTTAATTATTGTTAGTAGTGCAACACGTTATGGCAGATGCAAGTTCCAAGGCTAAAAAGGATGACCCTGATGAAGAATACGATCCATACTTGCATAGAAATCTTCCCAATCCGAACAAGAGCATCGAAACCCTAGGTCATCTAGTCAAAGGTATTATTGGCACTGGCATATTGGCGTTACCCGAAGGATTTAAATTGGCTGGAATGTTAGTTGGAATAATTTCTACCATTCTTATAGGTTTA…
XM_028299127.1	0.00414844	0.0333374	1.13804	Diabrotica virgifera virgifera growth arrest and DNA damage-inducible protein GADD45 gamma-like (LOC114348584), mRNA	TCAAGGATCCAAAAGTCAAAAACGTTTCAACGCTAGCGAGTGATCAAGTGAATAGTAATTTTATATTAACGTGGTTACAGCAGTATTGTGACATATTACACAACTTTGCATCCAGCTCCATCAGCATCTTTTTGGATTACAGTGCAGTGTAAAACAATTTCTAGTTTTGAGTTTTTAAATTGTTCAAAAGTGTATCGATCGATTAGATTGAGTTCTTCTACCAGTTCTTTAAAAATGTGTGTGGAAACTGAAAACCAAAAATCTGAAATGTTCAACAGAACTAAACTAAGTCGTGCTATGCACGCCATGCTAACCCAAGCAAAATCAAACAGTCGCCTAATTTGTGGACTACTTCCTACCATAACCCACCTTGAAAGTTCACCTGAAGATGTAATATTT…
XM_028280038.1	0.00431029	0.0344537	1.13518	Diabrotica virgifera virgifera senecionine N-oxygenase (LOC114330637), mRNA	TTACGGTAAACAAAATTTCGACGGTATAAAATAAATTTATAAATTCTTTCTGATTTAATTCTGTGTTGAACGCCGTTGAGTGTTGTGAAATATGTTTTGTGTTTTATAAGAGTATTTATTTTAAATATTAAAAATCTCTTCTGGTTTCATAAAAGGTATTTTTGACAAAATGAAGGTAGCTGTAATTGGAGCAGGTGCATCTGGAGTTTCCTCAGCAAAACACATCAAGGAAAATGGATTCGAGTGTGATGTTTTTGAAATGGCAGAAGGATTAGGCGGTACCTGGATTTACACAGATGACGTAGGAGAGGACAAATATGGATTTCCTGTTTATTCAGCTATGTATAAAAATTTAAGGACAAACCTCCCAAAAGAAGTAATGGGTTTCCCCGATTTTCC…
XM_028288868.1	1.73227e-06	4.60534e-05	1.13273	Diabrotica virgifera virgifera facilitated trehalose transporter Tret1-like (LOC114338275), mRNA	GTGATGTGAAGAACCAGGTCCTTTAAACATTTATTTAAAATCATACTGACACAGGGCACAGAGCCACAGAGAGTTTAGTTCGCGGTCCCAGAGTGTAAGCATTGTGTAAGCCAGTTTGAGAGGTTGTTGGTTCTTGTTGGAAACCAGTTTTCAACGAAAATTGGGCGACTCACGATTGTGCGATTTTTTGTTCTGAAAGTTTGTATTGTATGCTCTCTTGGTGTTGGATCAATATACCTGCGTTTTTAAAGTGATTCTTATGATTTAACCGGAGTATTTTTAGATCTCTCGCTTAATTGGAGATTTTGGAAGTGAATTAAGAATATTGTTATCTTCCCAGCAAAACAAAATCTAACATGACGGTGTTGGCGTATGAAAATCTATTTAAAGGCACTCTAT…
XM_028291690.1	6.22267e-14	1.24626e-11	1.12826	Diabrotica virgifera virgifera cytochrome P450 4d1-like (LOC114340916), mRNA	TCAGTGTATTTGGACATTTTTATGAGGTTTATACAAGAATATGGCAAATTATTCAAAGTTTATGATGGACCATTTAGTGTGGTCTTGGTTGCCACAGACGAAAAATTCGTGGAACACATATTAAGTTCAACGGAATATATTGATAAAGCTGCTCAATATGATTATCTAAAAGGATGGTTAGGCGATGGATTATTAGTTAGTACAGGCACAAAATGGAAACAGAGAAGACGTATGCTTACCCCAGCTTTTCACTTTTCAATTCTAGAAAACTTTATTGACGTTTTCGACAGCGTAGGAGATATTTTTATAAAAAAACTTCAAAGGGAAGTTGGTAAAAATAGTGTCGATATAAGTGAACTTGTATCTCTCTACACACTGGATGTTATATGTGAGGCTGCC…
XM_028285882.1	3.34176e-12	4.1257e-10	1.12495	Diabrotica virgifera virgifera uncharacterized LOC114335620 (LOC114335620), mRNA	TCATCGACTGATTGTAATAGATACATACATATATAGCCCGAGCAGGTTGTTACTGCTAACCAGTCTCTTGTTGCATCTGGAATTGTTCGTAACAGTTAAGTGAACTCTGGCTTTTCAACAATTTGTTGTTTATTTTACTGTGTATAAAACATTATCAATCATGATTTTCTTCATACTTGTATCGGTTCTTATTGCATCTGCAACCGCCCAAAACAGACCATCGTTCGCAGGACTCAGTGGAAAAGGCGTTCCTGATGTAGCAGCACGATTTAAGCCAGGAGGCGCCTTGTATAATCCACCTCAAGACGTCGTCAATAGATTTGGACCAGCCGATACCCCCACAGAAAGAATTCCTGTTGACGCCAATGTTGATCTTAAAAACCGAATTAATACCTGGCC…
XM_028273360.1	1.10789e-12	1.47157e-10	1.10939	Diabrotica virgifera virgifera retinol-binding protein pinta-like (LOC114325316), mRNA	ATTTTTGTACGCGGCATAAACAAAATAGTCATATACAACCGATAGAGAAGTGAAAACATTCTTCATTTAGTACGTTGACCCGCTACATCATAAAGTAATGGCAACTGCAATCGACTTATCTGATAACCAAGAAGCTAAAAAATTCGCCGAAGAAGAACTAAACGAAACGGACGAAACTAGGGTCAATTCTTTGGAGGAGCTTAAACGATGGTTACAAGAAGAACCTCAGCTACACGCTCGATTAGAAGACCAGTATCTGCTGGCGTTTTTGAGAGGGTCCAAATTCAACATGGAAAAAACAAAGAAGAAAGTAAAGAATTACTACAAGATGAGGAGGGATGTTCCCGAGTGGTTTTCGAATCGGGATCCAGAGTTGAATCAGATGCAAGAATTAATCAA…
XM_028285856.1	3.45088e-05	0.000600987	1.10694	Diabrotica virgifera virgifera putative inhibitor of apoptosis (LOC114335598), transcript variant X8, mRNA	CTCGGATAACTTACTCAGTAGACTTTGGTCCAAATATCGTCTGTGCATGTGCATTCAGTCATGTATCGTTTGGATGTTTAGTGCAAGAAGTGTTTTCCAATTTATCTTTGTAACGGAAATCGTTGTAATATTGTTGTTTATAATAGTTAGCCGATAGGGAAGTGGTTTAAAAATAGGTGGGAGAGTCTGGTTTTTGCACAATTTATTAATATTTCATGGTACTAAAATGGCAGTAGTTCAATCAAATTACATTCAAAATATACCTTCTTTTGGATGTGTAGACCAACCTGACAACGGCTCCAAAACAACAAGAGAATCATTAGTAGAAGTGTCTTCATCACGTCCACGCCAAGAAGACTACTCAGTATATGAGAACAGACTGGCATCTTTCACTAACTG…
XM_028278730.1	4.71586e-07	1.50449e-05	1.09693	Diabrotica virgifera virgifera adult-specific cuticular protein ACP-22-like (LOC114329574), mRNA	CTTTTAGTCGTTTTAGTATATAAACACGCTTTAATTAACGTGGATTTACAGTCAACACACAGTGAGTAACAAATACACATAGGTACTATTCTAATTCATCATGAGGTGTGCCGTCGTTACTCTCTCTTTCGCTATCGCAGTAGCCACAGTCTATGGGCAAGACCACTATGGTGGTAGCTATGGACATGGGGGACTGGAAATCGGAGGAGGCCACGGGCATGTACAAGAGTACATTGACTACAGGGCTGAACCAAAATACCACTTTAGCTATGATGTCCACGATCCAAAAAACCATGACATTAAGAGCCAACAGGAAGTCAGAGACGGTCATGAAACTAAAGGCCGTTATGAACTTCTCCAACCTGATGGAAGAAGAAGGATTGTTGAATACGTTGCTGG…
XM_028274926.1	0.000948494	0.0100984	1.09264	Diabrotica virgifera virgifera putative inorganic phosphate cotransporter (LOC114326531), mRNA	ATACAATAGACTAAGGTATTATGTTATTAGTACATAATATTATAATTTTGTTTTGAACCCGTTTTCAGATAAATGAATTAAATTCGCGAGCTACACACTAAGTGTAAAAGTTCATTCTTTTAAAGAATTTATTTATGGATTTTCCTTTGTGGTAGAGTAGAGAATTGAATTTGAAAATGGAGACAAAGGCGTTAAAAGACAACAAGAGTACAGAAATCGATAAAGGACCAACATTTGGTATAAGACACCTACAAGTCGTTTTTCTGTTTTGTTTGGCCATTATAGTATATGGAACAAGATTTGGTTTTTCAGTGTCTTTGGTAGCAATGACTCAACAAAATTCACCAAATCCTGATGTACCTATTTATAATTGGACCAACACAAACATCCTCCTCTCCA…
XM_028285135.1	3.76544e-15	9.55943e-13	1.09205	Diabrotica virgifera virgifera facilitated trehalose transporter Tret1-like (LOC114334988), mRNA	ATTATAATCCTAGACTATATAAGAGACATTTTAGACGGTTGCTGTTAGTTTTTGTATAACCATCGCATCGTGGGGAAATGGGGGCTAGCGGACCAAACCGTACATACCTATATTTGGTGGCAATTGCCGCTAATATTTCAGTCTTTGTCTGCGGTACTGCATTCGGATGGTCATCCCCAGTAATCCCCCGTTTAAAGAATTTGGACGCTAGCCCGTTAGATCATGTTATATCAACATCCGAAGAGGGATTGATCGCTTCTTTCCTACCGCTAGCAGCCGTCTTGGGACCCGTCCTAGGTGGAATACTGGCGAGTAAAATTGGAAAGAAGCTGACACTAATAATTGCAGTCACACCTTTCATCATTGCATTCATCATATTTACAATTGCGACAAAAATAG…
XM_028286692.1	2.50232e-15	6.93913e-13	1.08719	Diabrotica virgifera virgifera uncharacterized LOC114336336 (LOC114336336), mRNA	TCAGTATCAGTTCTATTCCTAGCCCAACCAGCTGTTCGGCGTCGTAGCGATGTCGCCGAAACTCCCAGTTATATCCTTAAAACTTCAGTGTTTGAAAATCATCTCAAACAAACTTATCTTCGCCCTCTCAGACGACGAGGGAAAGAACTACGGAGTAGTCTCGAATTACTTAGCACCAACTACTTACGAAGTTTTGCAGGACTTGCTAAAAATCATTCTGAGTTCGGTGAATTTGGATGCAAGTATCCGGTTCAGTTGCCTTGAAGTGCTTCTTCGAGAAGATGTCGGTAAATTGGACACGGGAATGTTTCCGCAATTTTACTACGATAAAATTCTTAAAGTTATTAAGGCTAGTGGAGTAGGGTTGCAGCATCTTAATTTAACAGGGGTGTGGGTAAG…
XM_028281548.1	0.00125847	0.0126162	1.08007	Diabrotica virgifera virgifera uncharacterized LOC114331864 (LOC114331864), mRNA	ATAACCCTTCCCTGTTGATAACACCTCCACGGTATATAAAAAATGAAAAACTTGATCATTTGAATCAGTTTTATTAAGATATTAAGCAAAATCCAAACAAAAATTACAATGGCAATTAAGACTTTATTTTTAGTCGTTATTTTGGCTGCTAATGTTATTGATTTCTCGAAGGGCAATAAAGATACTCAATTATCAGGTGTAATTGACATAGTTGATAATATTCTACCAACACGCAATCCTTGCAATTGTCAAAAAGAATTAGATCGAATATATGATACACTCTGTGAAGTATATGAGGATGTCACCGAGTTAAGCTGTGAAATTGATGATATAAAAAAATACATGGACAAACTAGAACAAAGAACTTGCCGACAAAATTCCACTCTCACCTCACTTAAA…
XM_028294765.1	7.23072e-07	2.17949e-05	1.05091	Diabrotica virgifera virgifera hexokinase type 2 (LOC114343821), transcript variant X2, mRNA	TTAAACCAAACACATAGCGATACAAAAGTGACTGTCTTTTCGTCATACACTCAGTTCAAGTTCAGCTTTATTCATTGCACCATCAGTTTGTGCTGAGGCGATTGCTGGTCGCTTTCTGTGTTTCTACCAAGACAAAAATGAGGTTCCACACTATTTTTGAGCAAGTCGACGAGCTCGGAAGAGTGGAAGTTGATCTGTTGGGGCTCCATGGTCATGGAGGCTCCGAGAGTTCTGTTGAGTACCACATCACTAACGAGATAAGAGACAAATGCAGAGAGTTGATTTTAACCAATGAAAAACTACACAAATTGATGAAAGTATTTTTGGAAAATGTTCACAGAGGTTTGAAAAAAGAAACCCACCCAACATCGATCGTGAAATGTTTTCCAACATACGTGC…
XM_028287732.1	0.000271448	0.00355069	1.05034	Diabrotica virgifera virgifera protein lap4-like (LOC114337326), transcript variant X2, mRNA	GGTAGACTAACGCAGTCGAAGATTATCTGGTTTTTTACGTCGCGAACTCGGTTGTTTCCGAATTTTTTTTCCGTTTTAGGAGTAAAGATTATGTCGGCTATTGATAAATTCTCGCGCTTATCTTGAACGATAACGATGCGTCATTGTTTGCTGGAAATCGATAAGGTAGTGTTACCTGCGCCAAACGAGCAACATGAGCACGTTGCCTAAAATTCGCGTAAAAACGCGCGGAAATAAGTTCATAATCAAAGCTGACACCTTACCGAAATCGAAAAACTCGGCAGTGATATCCCTCGCCCGGTCCCAAGAACTAAAACCTCCCCCACACCCCATCATCAAGAACAACAACAAGAAAGCATCTGTCAACAACAACAACAATACGATTCTCAAATATTCAGC…
XM_028296200.1	2.30965e-07	8.19518e-06	1.04926	Diabrotica virgifera virgifera mitochondrial amidoxime-reducing component 1-like (LOC114345380), mRNA	GTTTTCTCTTTAATAATTGTAGACGCAGATGAATTTTGCCTGATTAGGACTAAATTTTATAGCAACTGAAAATGGCAACAGAGTGGAGGAAAGTTGGAAAAGTAAAGAAACTATGTATTTATCCATTTAAAAGTGGAAAACGAATCGAAGTGAAAGAGGCAGAATGTACTAAGCAGGGTTTCCGAGAGGTGGAAAAAGGTCATCGAAAGTTGCTATTGAGAGACAGATCATTTGTGGTATATGAACAGAACTATCTAGAATATCGATCTGCCAAACATTTTCCTAAGCTGGTTTTACTTGAAGTTAAATCCCATGATGCTAACAGCATTGCTCTGAATGCTCCAGGAATGGAACCTCTTATTATACCTATACCAACAGGAAAAGAAGTGCATATTAAAC…
XR_003655442.1	5.94223e-17	2.38019e-14	1.04709	Diabrotica virgifera virgifera uncharacterized LOC114348673 (LOC114348673), ncRNA	ATCGCCGACGCCGGTTCTGCAACAGTGACGTCGCGGTGAGACGCTTTGGAGAGCGTCCAGACGGCTGTGCCGCTGCAGTTCGGCACGAGAGCCGATCTTGGCCAGCTGCACCACCATGCAGCTCGGCAATTTCACTAACCTTTACTATAATCACTTCATTACTCATATGTAACTCTTTTGCTTGTATTTTTGAGTAGTTGTTTGAAAATGAGCCCACGATGACAGCTACGACGGAGGAGGACCGATGCCGTTAAGTTCACCATGGCTTGAATGTTCAACCTAATCCAGCTACCCCACCGGGATATCGGCATCTAATGACCTGGAGAAGCTTTTATCCCCCGTGCTAGCAAGCCTCTGATCAAGGCAGCCGCTGGACTAGCCTGACATCTACCATGGGCA…
XM_028285559.1	4.41865e-10	3.14807e-08	1.04561	Diabrotica virgifera virgifera beta-1,3-glucan-binding protein-like (LOC114335334), mRNA	CCCTTGTGGCACCACTGACGTTGTCTTTTAATTTATTCGACGAACATTAAGATCAAGATCTGGTGTTTATTGACATTGTTTACATATTATATCGTCGCATCTTGAATCCTTTAGTCGCATATTAAACGTTGTTTGTGAATATGAAGATTTTGTTTGTGGTCATTTGGTTTGCTTTCGTCAAAGCTCAGTATGAGGTACCCGATGCGGTAGTAGAAGTGTACGAGCCTAAAGGCTTCACAGTGTCAATACCAGATGAGGAAGGTATAAAGCTATTTGCGTTCCATGGAAAGATAAATGAAGACTTTGATGGCCTAGAAGCTGGAACATTCGCAAGGGATATCTTAAAACCAAGGAATGGATCTTGGACATTTAGGGACAGAGAGACCAGACTAAAGAAGG…
XM_028294961.1	0.00021383	0.0029177	1.03799	Diabrotica virgifera virgifera hexokinase type 2 (LOC114343821), transcript variant X5, mRNA	TGACGTGGGCCACTGCGACACACCTTTCTGTGCGGCCAATCGCAGCGCGCTTGTACAGAGGCTTGACAACGTTGGAAAAAGACGGAACATACCAGTATCTCTTCCCCCTCCACTCGATTTCTTTCGGAATAAGTGAATGATGCATGAACCGGCAAAATTGTTCAGCAGTTTTGTGTCTACGTCTACGTAAATACGTAGATTCTGTAGATTGTTTCCATTTCAGTATTTTTTTAGTTGTTTGTAGTGTTGTACAAGTCGAAAATGGGTTACAAAAGGAACATCCAGGCCACACCTTTGATAAGAGACAAATGCAGAGAGTTGATTTTAACCAATGAAAAACTACACAAATTGATGAAAGTATTTTTGGAAAATGTTCACAGAGGTTTGAAAAAAGAAACC…
XM_028286528.1	0.000295009	0.00381185	1.03595	Diabrotica virgifera virgifera nose resistant to fluoxetine protein 6-like (LOC114336198), mRNA	AATATAATTGTTTCAATTTTTTAGAGGGTTTACCTGAGGTATGCCTCATATATATTTGGTGCTCACCACGCAGTAACAACTTTTTTCTTTATGAGTGGTTTCTTGGTAGGTTATCTCTACTTCAAACGAAAAATTTTGCCTTGGAAGTTGCAGATAAAATATGTCCCTCTGATGTATATTCATCGATATATTCGAATAACTGCACCAGTACTAGTGCTCTATCTATTGGCGGTGTATTTATTTAAACACATGGGTAATGGACCATTATGGCAGCCTGGATGTCAAACTGAAATAAATAATTGTAAAACATACTGGTGGTCTTATTTTCTTTATATCCAAAATTATGCTAATTGGGATCAACTGTGTATGATCCCTCTTTGGTATTTATCAGCGGATATG…
XM_028274368.1	2.21038e-05	0.000407384	1.03332	Diabrotica virgifera virgifera zinc finger protein 93-like (LOC114326126), transcript variant X1, mRNA	TGGTACAACCTCTTCATATTTTGACATCTATCTAGGTTAGATCATCATGCACTTTGGGGAAAATTAATAATAAAAAATATAGCAATTTATTATATTTTGTTTTTAGAAAAAAGATGGAAACTACAACAGAAGAATCAGGTAAAACTAGTCCAATCAAGAATGATTTAAATAAAGATTCCTTAGAGTTAGATACCTCACCCAAAAAATTAAAATATAAATGCCAATTTGAAAACTGTGACGTTGCATATAGAAAAAAATGGTTATTGGAGGAACATATTAGAAAACATAATAAAGAGAGACCTTTCGTATGTACATCTCCTGACTGTAATAAAACATTCACGAAAGATTCCCATTTGAAACGTCACAAAGTTATGGTCCATGAAAAGTCTTGTGAACAAA…
XR_003651770.1	0.00607457	0.0451336	1.03219	Diabrotica virgifera virgifera uncharacterized LOC114326052 (LOC114326052), ncRNA	TTAATATAATTTCATAAAAACGGTGTCAGCAAGGATATAAAAATGCTCGTAGTTCTTGTGTTAATCATCATTTCCCTCATAGCAGTTACAGAAGCAACATGAGGATTACATATTTTATTGTATTTGTACTAGCCTTTGTCGCAACTGAAATATTCCAAGTAGAGGCAGGAAGGTCATCTAAACCAGTCACCCAAGCACCAGGAAGAAAACACGGCCATAAATAGCCTTATTTTAATATGGATTATTAAATTATATTCATTCTTTTTAATGTTTTATATTACAAATACAATAAAAATGTTATTCCACTGAAA
XM_028273811.1	6.32e-06	0.000139435	1.02672	Diabrotica virgifera virgifera voltage-dependent calcium channel subunit alpha-2/delta-3-like (LOC114325682), transcript variant X2, mRNA	GAGCATTGGCAAAAAATGGAAAAAGTTAAAGAACTTGTACAGTATTGGTCTAGAAGTATAGGAAGTAAATTGAATGACGTCAGCATAAAAATGACCAACGCTGAACGTGTATTCTCGAGTTTCAGCTGCCTTCATTCAAAGTTAGTTAAAGATGATGGAGTAATATTAGTTCAAGATATATCGTCAGAAATAAGAGCAATGATGGATGCTAAAGCCAACGCTGTACTTAATATTGCCGACTACGCTGAATTTTTATCCTATCATCGAACTCATGTACCACTTTTTGAGAACTCCACGTACTATTATTATAACGCAGATAATTTAACGAACGTAGATTACAGCACAGCCGCTGAAGAGCGATTAAAAGAAGAAACTCTAAACAATGAATGCCATTGGAAA…
XM_028275736.1	1.98998e-36	1.19564e-32	1.02441	Diabrotica virgifera virgifera uncharacterized LOC114327198 (LOC114327198), mRNA	TGTCTAATTTCAAGGTGATTCCTTTTACAATGTCAACATGACAACTGCCATGTGCATCTGTTAACCTAACCGTTAAAATGGCTTTTTAAATAATAATCCATAACAAACACTACAAATTTTGATCCAAGAAACAAAAACTATTTATTTAAGAAACACTTAGCACACTTTAAGATGTCGATGTTGGCCGAACCAAGACGCAAACAAAAGTGGTCCCTGAACCCCAGAGGAAAAGAATGGTCCCAAGATGCAAACAAATTTGGCCAAAAAATGTTGGAAAAAATGGGTTGGCAATCTGGTAAAGGATTAGGAGCTAAAGAAGATGGTATTAAAGAGCACATAAAGATATCCTATAAAAATGATAGTAAAGGTATGGGATACAAAGAATCAAATGATCAATGG…
XM_028278712.1	8.45124e-29	2.53889e-25	1.01907	Diabrotica virgifera virgifera RNA-binding protein pno1 (LOC114329565), mRNA	TGACAGTGACAGGTTCTTTTATTTTGGGGTTAAATTGTGAACACATGTAAATATACAGTATTTTTAAGTTATCACCCCAATTAGCTCATTACTTATTAAAATGGCTGAAATAAATATTGACATAGACAATTTTGAACCAAAAAAGGCTCAAAAACGTGGAGTGTCCACCAGCGAAGACATGGAAGTGGAAATTGTGAATGGTATAGAAGGAACCAATAACAAAGTTAGAGCACCAAGAACGAAAAAGGCAAGATCCAAATCATTTTCCGAAACCAAAGATGACATGAGAAAAATAGCTGTACCTTCACATAGATACTCACCATTAAAAGAAAATTGGTTAAAAATATTCACACCTGTAGTTGAGCACTTGCAACTCCAAATCCGATTTAATTTAAAAAC…
XM_028287682.1	1.26018e-08	6.36267e-07	1.0175	Diabrotica virgifera virgifera zinc finger protein 474-like (LOC114337269), mRNA	TTCCAATCCAGTCTTGCACCGGCTTTTATTCTGCGACGTTTTATCGTTTTATGTTTGTATTGAACTGCACACTTTAGCCCTCAACTCTTTTATGTTTGTTTTGAGTGTTTCCCGTGTGACGTGCACTTCGGACCTGGACGCACAAGATATTGATGCCGCATAAACCAAAATCCAGACCATTCTTGGTGCTCCCTTTACTAGAATCAGATCTGTTGGAACGGGCCTCCCCAAACCTCCTGGACATGCCTACCAAAAACCCAGGCCTGCACCTTTTTACAAAAACTTTTCCATCTCACAAGAAACGAAAAGACTCAGATGAGAATAAAAGACCTCTTACAGCAACTTTAGAAAAACCGACCATTTTAGACATACGACTCATAGGAAAAATCGACATGAGTA…
XR_003652408.1	2.84234e-10	2.17581e-08	1.01625	Diabrotica virgifera virgifera uncharacterized LOC114330022 (LOC114330022), ncRNA	TAAGTTTTCCTGCATATTTCCCAAGTATTTGGTAGTTTTTCCAAGCTTCCATTATTCATTTGGACTTCATATAAGAGACACAGAGGTCGCCAACCTGTTGATAATATATTAAAAACGAAAATAATAAAAATGTAAACAATCTAGATTTTTCGTTTTATTTTTAAATGATCCAAAATAAATTCTGCGTAAGCGAATAATAATATAAATTGTTGTTCAGAGGCACATGCCAGCAAACAATCAATATTTATGTATTACAATATACCTATACTTCAAAACATACTGCAGTTTTCTTCCTGTTTTTACCAAATTTATCATTCCAAAATAAAATTGTATTGCACTCTTCTTGTTTTAGTAAATAAGAGCACATTACGATATTTTTCAAAAATAGCAATAAGTTTA…
XM_028278969.1	4.5624e-10	3.21239e-08	1.01619	Diabrotica virgifera virgifera soma ferritin-like (LOC114329760), transcript variant X2, mRNA	ACCCAAATTCAAGTGTGTTCGAGTCTAGCCAACTGTTGTACGTGGCCTATCCCAATCTCACTCCAAAGTGCGCACTTGTCGATCGATCGACAAACAGTTTGTTTTCCGTCGAAACAGGAGTGAATGTTCCCAAGTTTTCCACCGATTTTTTGATATAAAAAGTGAAAAATGTCCCAAGTAAGGCAGAATTTCCACAAGGACTGTGAGGATACTATCAACAAACAAATCAACGTAGAGTTGAGTGCTAGTTATGTCTATATGACCATGGCCTATCACTTCCATAGAGATGACGTAGCTTTGATGGGATTCCACAAGTACTTCAAAGAATGTTCAGAGGAAGAACGCGAGCATGCCTACCGCTTAATGGAGTACATGAACAAGCGAGGAGGAAAAATTATC…
XM_028278941.1	2.41508e-13	3.99375e-11	1.01466	Diabrotica virgifera virgifera leucine-rich repeat-containing protein 15-like (LOC114329745), mRNA	AAAAGTGACCCGTGCCACACCAAACAATCTCCAACTCTGCAACCTATTTATTTGTTCTTATTCAAAATGAGAAACATCCAAACAATATTTTATGTGATCGCCTTAACAGCATTTATCCTAGTTGAAGTGTCCGGTGAAGTCCTCTTCAAACGAGGATTCTACAAAGCGCACAAACGTGGAAGCAAAGTGACCATAAGTGATGTCGAGTCTATCGATAACGTGTACTTTCCAAATAAAACTTACTTGAAGTTGAAAGCCAAAATACCTGTTCTGTTTTCCGGTGCTGTACGAAGACTGCCCAATTTGGAAACTTTAAAATTAGATTACTGTGAGATTGTTGACGTCCAAACAGGAAGTTTCAGTGAGTTGCCCAGTTTAAAAACAATTGCTTTGAACGAT…
XM_028289344.1	3.78186e-11	3.70478e-09	1.01102	Diabrotica virgifera virgifera uncharacterized LOC114338729 (LOC114338729), mRNA	TTTTTATAAAAGAGCTCAAAAAGGAAAAGTATAAATTGGTGATAACTCATGGAGATTGCTGGTGTAACAACTTTTTATTTAAGTATGAGGATCCTGAAAATATTGAAAAACCTTCGAGTCTTCGAATACTGGACTGGCAAATATCTTCAGTTACGTCACCAGCATATGATATAACTTACTTCTTCCTAGTCAACAGTCCTAAGGAAATATTGTATGACTACAAAACATATATGAAATTATACCACGATACTCTATCCACACAACTGCTTAATTTTGGTTGTGATCCACAAAAACTTTTTTCATATTCGTTGTTAGAAGACCATTTAGAAGCTCTATTTCCACTGGCTCTCTACATGAGTTTCATGATCGTTAAAGTGATGATTTCTGAATCCGACGAAG…
XM_028291771.1	3.82529e-07	1.24685e-05	1.00449	Diabrotica virgifera virgifera alpha-tocopherol transfer protein-like (LOC114340990), mRNA	TTCGGCCAAAATACGATAGAAATATTAAGAATTCTTGTATCGCTTTTCATAGATAAAAAAAGTACCTAACTAAATATGTCGTTTAAGACGGATTTTCAGAAAATCTTTAATCATTTCGGAAAAAGTAAGGAAAACGTTACTCATGATGTCGAAATTATCAAGAATTGGATCAAAACACAGAATCATTTGCCGGAAATACCAGCTGCCACAATGATTACTTATTTCTTAGTAAATAACAATTTCAGCATAGAGAAAACCAAACAATCGCTAGATATGTATTACTCAGTGAGAAAAATTATGCCAGATATCTATCAAAATAATCTTCCTTTATCATCGACTACAAAGGATTTGTATGAAGAAGTAACCACGGTACCACTACCAACGTTGACTCCAAATTTG…
XM_028298470.1	6.69266e-14	1.32566e-11	0.999608	Diabrotica virgifera virgifera fibulin-5-like (LOC114347802), mRNA	ATATCAACGAATGCTTACTAAGAAATGGTCACGGACCATGTCAAGATACTTGCCGCAATACTTTTGGGTCATACAATTGTAGCTGTGTAGGTCTTAAAGGAACCAAATTAGGTATTGATGGCCACTCTTGCGAAGATATAGACGAGTGCAAAAATAATAATGGTGGTTGTTCCCATAACTGCATTAATGCCCTTGGACGCTCATTTTGTAGTTGTCCCGATGGTATGGAGTTATCCTCAGATTGGAAAACATGCCAAGATATAAATGAATGTGAAACAGATGAAATACTACAAACCTGTAAAACCTGTATCAACACACAAGGCTCCTATATGTGTCTCGACATGACAGATATGCAAAGCGATCAGTCTTCCACCAATGTCGTATGCAAACCTCTGTTTC…
XM_028296054.1	0.00172786	0.0164525	0.998136	Diabrotica virgifera virgifera sodium-independent sulfate anion transporter-like (LOC114345231), partial mRNA	TTAGAGAGGAAGAAGCATTCCAAACTTCGGACTGTAATATCCAAATCCAAGGCTCAACTTTTCAAATCAGTGGCAATCTTCAGATGGTTGCCCAACTACACGAAGAATGATATTCTGGCAGATTTAATTGCCGGATTAACGGTTGGCTTGACTATGATACCTCAATCCATAGCTTATGCTGGTCTGGCAGAACAACCAGCTGAATATGGACTGTATACAGCCTTTGTGGGATCCTATGTGTATATTATTTTTGGAACTATTAAGGAAGTTTCCATAGGACCAACAAGTTTGATGTCTTTGTTAACTGTATCGTATACGATCGGGAAACCGGTAGAGTACGTTGTTTTACTTACATTTTTGGCTGGATGTGTGGAACTGCTCATGGGACTTTTAAATTTA…
XR_003652274.1	0.00129959	0.0129779	0.993416	Diabrotica virgifera virgifera uncharacterized LOC114329171 (LOC114329171), ncRNA	ATCTTGTAATTGGGTTTTTTTGAATGCTTAAATTGTTTCGATATAAATACGTATTTACCAGTTCAAAATATTCAATACTTGTTTTGATGATTCTTTAGGTATAATAATATGGCTCAAATTAAAACTTTGTTTCTTGTTTTTGCTTTAGCTTTTACATTCTTTTCAGCTGTTGCTAATGCTCAGTTAACTGACTGTTATCCAGGTTATTGCGCCCGATGGGCTCGTATCGTTTGCCCTGGTATCGTTTTGACATGTCAAAATGTTGTGTCTTCCGGCCCTTGCGGTTGTTGCAATTCATGTGCATAGTGTCACATGTTGATATAATGATATAATGTGCAGATACAGACCAAGTGGCAGATATAATGTGTAGATGATATCAAATTTTTTTACGTATAAAAT…
XM_028286103.1	5.18974e-09	2.87831e-07	0.990459	Diabrotica virgifera virgifera glucose dehydrogenase [FAD, quinone]-like (LOC114335815), mRNA	GGTAAAAACTTACAATACCAATATCACTCTTCAATTATGAAACAATTAGTTTGTATAATTTTGTTGTCAACATATTGCGTATTAACAAAAGGCGTATTGACAAAATGTAGTGAAGAGAACGAAATACAATATTATGAAAAACTAGTGACAAGAAGCAGAAAAGACGCTCTAACGACTGTTTTATCTACAAATGCTAAAGAATACCAAACGAAAAATCAAATAGTTCATGATTATGGTGAATATGATTTCATAATAGTTGGTTCAGGATCAGCTGGTTCAGTCTTAGCTAACCGTCTCTCGGAAGTAGACCAATGGAGAATTTTAGTGTTAGAAGCGGGAGACTTTGGTAACGATGAAACTGATATGCCTGGCTTGTACGTAGATCTACCTTTCACCGAC…
XM_028285982.1	0.00266433	0.023381	0.981621	Diabrotica virgifera virgifera uncharacterized histidine-rich protein DDB_G0274557-like (LOC114335701), mRNA	ACCGGAATGAGAAAGAGACTGATGGCGTATATAAATATCTTGGTATACAAAAGAAAGTATCCAAATATTGATCAACAAATAACAAAGGTGGTTCTCAGAAAAGTGTTTTGGTTATAAAAGTTATAAGACAACATGGCTAACAATTCGCTTCTTTGTGTCCTAGTTTTAGTAGCAGCATTAAATATATTGGCGATTATGGGTGCCCCCCAGCACGATCATCATCATGGCAATGACCACCATGACCACCATGACCACGGTCATTACGATAACCACTACCATCACGGCCATGACTACGACCACCACCATCATGGACATTACGATTACGATAACCACCATCACCACCACGGTTATCCATCTTATGGCTACAATCACTATCCCCATTACCACGGACACTACCAA…
XR_003655469.1	6.83944e-12	8.00525e-10	0.976927	Diabrotica virgifera virgifera uncharacterized LOC114348789 (LOC114348789), ncRNA	ACCGCCGAGAAGAGTTCAGTTCTACAAGTACGTTTGAAATGTAAAGACATTTCCGTGGAACTCCAGGTGCCACACCTGCCGGTTTGAATTTGTCTGTTGTCGCTAAGTATTTAATCAAGAGAATGGTTTGGTCTATTGTTCTGTGACCATAGAAGAACCCCGTGCAAGGTTCCGCTCCATAATATTGGATTTTTACAGTGGAAATCGGGTATATACGCAGTAACATGTTGTGGCGACGTAGTTTTTAGCCGGTGTGGTGGTGGAAGTTTTTCTTCTAAAGCCCTAGTTATTAGCCATGGATGGTTAATATCCCCTATCGAAGTCCCGTAGAGATGATGGTTTAAGTTCCCGTTCCAGTATAAGTATATTTTCCTGTTTCGAAGTTGTGCATGTTGTCTC…
XR_003654316.1	4.74365e-05	0.000799105	0.976391	Diabrotica virgifera virgifera uncharacterized LOC114342022 (LOC114342022), ncRNA	AGTTTAAACTACGTGTTTTCTGCAAAAATGTCTTGTTGAATTTATTGGAAGCTTTTTTAAAGATGGATGAATGAAAGGGAATCTTAAAACTCAGTATATGTGGGTTCAATGTTTCTCGATCAACTTAATCTAAAGAAAGTGGAATGGCTTGTGTATACATGCATTTTGAAACCATTTTTATTTAGAATAAAGAAGAAGTTATCATAATTTTGATAATGTATGTATAAACAGGCCTATCACTAAAGTGGTAGAAAGAGCATATTCCAATTGTTTAGAATTATCTTAAATTTAATCATTATTTAAAAAGTTTGGAACATGAAATAAAAAAACAATTGAAATTTACTCCAAATTAAATGGAACTCTATGTTATATTGTAATAATGTCAATGTCCCTATCAGT…
XM_028275528.1	4.1248e-18	2.25302e-15	0.975059	Diabrotica virgifera virgifera GTP cyclohydrolase 1 (LOC114327030), transcript variant X1, mRNA	ACGAATCCTCCATTTATCGGCCAGTCAGATTCTTGCTCGCGGTGAGAAGGTTCGCGACGGTCTACGTGCCGAATATCTAAACACGTGAACAAGTGAAAGTCTTATTTCAAATCGTAGATACCATGGCTACCGTGAATGGTGATCATACTACAAATAATATCAAGGCGAAGAAACCAAGACCCTTGTTAGCAAGAACTTGGTCGGAAAATTATGAGATTAAAGATGTTGAGGTCCCTGGCTCACCTCAGACACCTCGCACATCGACAACTCCAGGTCACGAGAACTGCACCTTCCACCACGATTTAGAATTAGACCACCGTCCTCCCACCAGAGAAGACATGTTACCGGAAATGTCGAGATCTTACAAATTGCTACTGGCATCACTAGGGGAAAATCCAG…
XM_028272645.1	0.000832742	0.00905318	0.965387	Diabrotica virgifera virgifera nucleolar protein dao-5-like (LOC114324797), transcript variant X1, mRNA	AGTTTCAACACCACCTATTGCGTTTTATTTCGCGGTTTTGAGCTTTTCTTCTTTTTATTTATATTTACGTAGCAAACTGTTGATAGGTTAGAGGTTAGTGGTATAATATCGAAAGGTCAAGTTTGTATAATACTAAATAATTAATCAGATATTTAAATATCTGTAAGTGCGAAGTTAATTAATCAAGAGAAAACAGATCTTTAAAAATGGAACACAAATACGGGCTGGCTTTTTTACTAATTTGGATGCCAGTAATACTGAGTATAAGAATACCTCCCAACCCATGCCCAGATATCTTTCAGTACTACAAAGATGATGAAGGAGTAATATACGGAGAGGCGAAACTGCCATATGATAACGCTACGTTATTAGTATTTAGTGTAAATGCATCTTTCTTGG…
XM_028291570.1	8.23075e-09	4.35071e-07	0.959623	Diabrotica virgifera virgifera uncharacterized LOC114340796 (LOC114340796), mRNA	TCAGATCAAAATTATAGTTCTCTTACGTCTACAGTACGACACAGACCTATTTACAAAATGTACAAATTGGTGGTGTTGTTCGCCGTTTTGGCTGCCGTCTCTGCCAGACCCAGTCATCTTCTTACACCAGTGGTCCACAGCGCAGCAGTGATCGGTTCAGTACCAACCAGCATTAGTGAACACAGCACCTCGATCGTCCATAATCATGCTTTGGTCCATGCTGCCCCAGTTGTACACTCTGCTCCACTGATCCACACCGTTCACGCTGCTCCAGTTTTCCAAGCTTACTCTTCTCCAGTTGTTGTTGCTTCTCCCTACTTATCTGCTGGACATTTATGGTATCAGTTTTCTTCAGTTAGTCTCAAACCTCGCAACACAGACCTACTTGTCAAAATGTTC…
XM_028281110.1	2.24064e-20	1.92322e-17	0.959549	Diabrotica virgifera virgifera UMP-CMP kinase 2, mitochondrial-like (LOC114331518), mRNA	TATTACAAAATTTTTTTGACCTCATTAACAGTCTCGCTATCTTCGATGCCTCAATATTTCACACTAGCCTATATAAAAGCAATTAGTATAAACATTTAGTTATTTCTAAAATGTTGAAGTGTACGGTTCTTGTGGCGTTTCTTGTGTTGTTAGAACACACATGTAGTGGACGGTATTTGCAAACGTGCGGGCCGAATGATAATGAAAAAACTATTTTTAATCAAACTGATTACAGTGTTATCGGCCCGCCCCTTCTATATCATGATGTGGAATCTGTCCTTGAACTTTTAAGGAAACCTGAGTACAAAACCAACATCTATGTGCAACAGTTACTTGAACAATACCATCAGGCTAAAGATCGAGACCAACAAATAGAAGCTCCAGGAAATTCAAAAAAGT…
XM_028278841.1	0.00255955	0.0225935	0.956905	Diabrotica virgifera virgifera putative ankyrin repeat protein RF_0381 (LOC114329661), transcript variant X1, mRNA	CAATCAATTCCCCAAAATAAATATTTTTTCAACAAAAAATGTCAATAAACGAGAAATAATCACAAATATCAAAATATGCTAACAAAATACAGAAATACTTAACAAATTTATCATGGATACCCCAAATGAACTCCTGATGCAAGCAGTATATAAAAATGACTTAGGTTTAATAAATCGCTGTTTATCAAAAGGCGTTAGCATTAATAGCATTAACAAAATATGCTCCAATGGAATGACACCTCTGGGAGCAGCTGCACAAACTGGAAACTTATCAATTTTAAAAGCTTTATTAGAACACCACAAGTCTTCATACAATTTAGATTTTAGGAATGAAAATTTTTGTAAGCCTCAATATCTGCAGCTAGACACTAGTGAACAAAAACGGTTCAAAAATATCGG…
XM_028291802.1	9.37973e-05	0.00144504	0.951621	Diabrotica virgifera virgifera uncharacterized LOC114341015 (LOC114341015), mRNA	CACTTTAATTAAGCGTCTATTTTCAGCCAACGCAGTTGCAAAGAGGTAATGAGTCAGTAAAAACTGGTGGTAGAAACATTCTTGTGCACCTGCTCTTAGTGCCAAAAAATTCGTGATTTAAAAATATGGCGTAGTGAAACAATTAAAGTGATCTAATTAAAATTTATAGCTCAAATATCTCGGAGAAAAGAATATACCTACAATGGGTAGTGACAGCGACAATGAAGAAAAAGGCTCTTGTGAAGTTTGTAAGTCAGCTGCAGTGAGGAAATGCTCAGCTTGCAAGTTGGTTTTTTATTGTAGTGAAGCTCATCAACAGGAACATTGGAAAGAACATAAAATAAAATGTCGGCCATTCGAGGAACTAAATTCCAAAGAGTTGGGTAGATACTTACAATC…
XM_028286941.1	6.38736e-06	0.000140234	0.951143	Diabrotica virgifera virgifera juvenile hormone acid O-methyltransferase-like (LOC114336576), transcript variant X1, mRNA	GTTGTCCTCAATTTGAGACTCGACCAATCCGTGTATTCGAAGACGAAACTATCCGTGTATTTTGTAGTGCTGTGAACATTATCTGAAACATTTTGATACATAAGTTTTGTTCAACACAAAATTATTATTAACACAAAATAAGACTATTTTTAAGATGGTCTAACAAAAAGGTAACTAAAAAGGATAAATTATTACCACACTAATAGATTGTTAACTAATTTTAAACTACAAGTTAATATAATTAACAATATCAAAATGGCGATGATAATGCCTGAACTGTACGCAAAATTATCAACCAACAATGTAAACATTACAAAAACTCTTCTAAAGAAATACAAACATTTATTAAATTTCAAAAAGAATCCATCAATCCTGGAATTCGGCTTCGCTAGTGGCGAG…
XM_028289988.1	1.21599e-13	2.21396e-11	0.950048	Diabrotica virgifera virgifera protein KRI1 homolog (LOC114339356), mRNA	ATGGTGAAAGATGCCGATATAGATGGCGATTTCGACCCTGAAGAACATGACAGGAAGATGCAAGTTCTTTTTAATGATGAATTTTATAATGCTCCTGAAGATGAACAAAAACCAGAATTTCCCGATCTCGATGAAGAATTAGAAATTGAAAACTGGGAACGCTATAATGGAGACAATGAAAACGCCAATGATTATGGACTCCACTGTGAAGATGAAGACTTTAATATGGATTGTGATTTTGATCCGCAAACATCCAAATCAAATAACGATAATGAACAAGTGCAAGGCAGAAAAAAGCGTAAAAGGAAATCCAAATTTGCTGTTGCAGTTAGCAAACCAAAACCGAAGTATGATCCAAATGACAAGAAATTTGAGAAATACTTTGAAGAATATTACAAG…
XM_028275064.1	0.00257687	0.0227352	0.94766	Diabrotica virgifera virgifera venom allergen 5-like (LOC114326626), transcript variant X2, mRNA	TTTATTCAAAATTAGCACTTAACAACGGAAAAACCAATTATATGAAAAAGGCACTTAAGGGCTTTCTTAGAATATTGATAAGATATCAACATGTATAAAAAACATTTTGCGAAACAATTAAACATATTGTACACTTAACAGTATCAGAAGCAACACAATGGATAGACGTATTAAGCTGTTTTATTTGCTTTTCGTACTTTATGCTGCAAAAGCTCAAACTGATTATTGCAAATTAAGTTGTGGTAATACTTTACAGACGGTGTGTGAAAGAAAAAATGTGAGCTGCGGAGCTGCTACAGATTGCAAAAATTTCAAACAACTGGGATTGAATGATGAAGAAAGACGATACGTGTTAGACCTTCACAACAAATACAGAAATAAAGTGGCTCTAGGACAGGA…
XM_028285542.1	0.000130203	0.00191585	0.946214	Diabrotica virgifera virgifera drosomycin-like (LOC114335317), mRNA	AAAAAAGAGTCAGCACAATTAATTGTCCACCCAACGACAAAAAAACTACATTCAACGTAGACCACGGATCTGCAATAGAAACATTTTCAAAATGAAAGGTTACTTCATCTTCGCTGTTTTGTTGATCCTCACCATCGGAACCGAACTTGCTTTCGGTGACTGTCTTTCTGGAAGATATGGAGGTCCATGTGCAGTATGGGACAACGAAACCTGCCGCAGAGTGTGCAAAGAAGAAGGACGAGTCAGTGGCCATTGCAGCGCTAGCCTGAAGTGTTGGTGTGAGGGGTGTTAGCCTTTTACAAATATTTTTTAATTTGTTAACCCTTATGTTATTACGATGTTAGATTAGTAAATATTAAAATATAATTTTTGTTTAAAAA
XM_028293319.1	0.00125405	0.0125789	0.941434	Diabrotica virgifera virgifera uncharacterized LOC114342509 (LOC114342509), mRNA	GATTATGTGTGTCGAGTACCTATAAAAACTAAAATGCTGTGTAGGTATATACTGTTTTATGTTTGCTTGATTGTAGGACAATAAGTTAAAGATGAAATTCCTAGCAACTTTGTTTATAGCATTTGCTGTACTCTATTCAGCTCTATCAGTTCCTCAGTTTTCAATTGGTGGGAGTAATGTCCCAGACATAAGATACGAATTGAAAGCTGTAGAGGCTCTTAAAGAAGCCTACGAATTGTACCCAAATGATGCCCTCAAGCGCGTAGAAGCCTTCTCGGACCTTTTCGGAGAAGTGTACGTTATAGATAACGGCTGGAACGTTGTTAGTGCCTGCGACACTTTCTACACTAACAAACAACGTATTTATGTAGATATTATAGTCAAAGAATCAGCATTAAC…
XM_028272208.1	7.71e-11	6.98356e-09	0.938154	Diabrotica virgifera virgifera SEC14-like protein 4 (LOC114324385), mRNA	AAATCATCTACTGCGCTGTTTTTTATCCAATCTGTATTGTTTTTTAGTCGGTAATGTTCAAAAAACAGTGGGAAATGGATTCTAATTTAATAGCATGGGATCCTCCAGAGCCCATCAAGTTATTTCATCCCAGTGGCACGTGCGGGTTGGACAAAGACGGGGCACCAGTTATCATCGTTCCATTTAAAGGATTTGACCCCATTGGAATGTTAAGTTCGGTATCAAAGTTAGAACTAATAAAGAACGAAGCTAAAATTTTGGAGACTAATCTAAAGATGGCAGCTGAGACAGGAGAACATCAACTAGTGGTTATTTTTGATATGGAAGATTTCGATATAAAGCAGTATGCTTCTAGACCAGCTGCTGAATTAGCAATATCGCTCATACAGTTATATGAAG…
XM_028297420.1	2.70693e-09	1.61518e-07	0.933834	Diabrotica virgifera virgifera uncharacterized LOC114346671 (LOC114346671), partial mRNA	GTTAGGTTTTAAAGTCCAAAATAAGACTGTTAAAGAAAAACGCAAGTTGTTGAGAGTTCAGTTAAGTAAAGAGACCATCTCATCTTCCATCGATTTGACTAAAAATGTAGTCGATCCTGATCAAGAGTTACCTACAATCCAGTCAATATTAGCAGATTTGCAAAGTATTGCGCGGGCAATGAGTGCACAGTCATCAAAGGCTGACTTTGCTCGTTTCAAAACAAGGTCCAGTCATCTGGATTTCAGATTGGAAAATTTCCCTGATAATGTAGAAGAAGCTATAAAAGAAGTTATTGACAACTATAAGATGGATTTATTGATGTTGACTGGAGATGTCTTAGAAAAGGAAGAGACATCTGACAATGTGTCCGTCCCATCGACTAGTGGTACAACTTCAGT…
XM_028287117.1	0.000957013	0.0101711	0.933807	Diabrotica virgifera virgifera dual specificity protein phosphatase 21-like (LOC114336745), mRNA	CTCATTTGCCGTTTGTCGTTTGGCGTTCTCTGCGCAGGTCCTGCTTACTTTGATTACACTTTAAAACTCAGGTAAATCGCGGCATTCCATGACTCAGTCTCGCGTTTGGCATTTGTTCAGTTCTTTTTCGAAAAGTTCAAACTTTCACTGAAAAACGTTATCGTGTTGTTAGTCAACTACAGACAAATTTTATTTGTTGCTTTAAATATTATTCGCATTTTTCTAAAATGGAAATTGCGGCCGTTATAGAAGAACCCAAAGACTTTCAAAATGTGAAAGAAAATATTGTGCAAAATATGTTAAATAATATTCAAGAGGAAGAAAATATACAAAGATCAGAATCCCCGGACCTTATGACAAGATTAGCCCCATGTCAGTATAATAATCTTTCAGAAGTAA…
XM_028294696.1	5.89625e-27	1.3285e-23	0.933585	Diabrotica virgifera virgifera hexokinase type 2 (LOC114343821), transcript variant X1, mRNA	TAAACCAAACACATAGCGATACAAAAGTGACTGTCTTTTCGTCATACACTCAGTTCAAGTTCAGCTTTATTCATTGCACCATCAGTTTGTGCTGAGGCGATTGCTGGTCGCTTTCTGTGTTTCTACCAAGACAAAAATGAGGTTCCACACTATTTTTGAGCAAGTCGACGAGCTCGGAAGAGTGGAAGTTGATCTGTTGGGGCTCCATGGTCATGGAGGCTCCGAGAGTTCTGTTGAGTACCACATCACTAACGAGATAAGAGACAAATGCAGAGAGTTGATTTTAACCAATGAAAAACTACACAAATTGATGAAAGTATTTTTGGAAAATGTTCACAGAGGTTTGAAAAAAGAAACCCACCCAACATCGATCGTGAAATGTTTTCCAACATACGTGCA…
XM_028272845.1	0.00179118	0.0169132	0.933499	Diabrotica virgifera virgifera inducible serine protease inhibitor 2-like (LOC114324920), transcript variant X2, mRNA	TATATATATTTCTATCACAATTTATTGATGTCGTTAATCTTGTGAGGAAGCTGGCACCAAAACAAGCCATTAAAAAAATTATTGAGCTCGATACAGACAAGATGGTTTATCTTCGAGTGGTGATATTAGTTGTTTTGTTGGTGATTGGTGGTTCGTTGCAAGAGAATAGGAAGTATCAACCACCAGAGACAATCGCAGAATTGGCAGCCAGGCCTTTTTTACACAAAGATTGTTCGAAGCACGTTCATACAGGGTTTGCTTGCATGGCCTTTATAAGACGCTACAAATGGAACCAGAAAGAACAACAATGTACCCTTGCGATATACGGAGGGTGCCATCCTACCAAAAATAATTTCCAAACGTTTGAAGATTGCCAAAAAGTCGCGGAACCTATATGCG…
XM_028294897.1	0.00225705	0.0204131	0.926482	Diabrotica virgifera virgifera hexokinase type 2 (LOC114343821), transcript variant X4, mRNA	GTTCTGAAACACGAAAAAACGATGAAAATGGTAACCGAGAACTCGGATACAGCCGTTTATGTGACACCAAAGATAAGAGACAAATGCAGAGAGTTGATTTTAACCAATGAAAAACTACACAAATTGATGAAAGTATTTTTGGAAAATGTTCACAGAGGTTTGAAAAAAGAAACCCACCCAACATCGATCGTGAAATGTTTTCCAACATACGTGCAAGATCTTCCAAACGGAACAGAAAACGGCAAATTTCTAGCCCTAGACCTGGGAGGCACGAACTTCAGAGTCCTCCTCATCGAGCTCAGTGGCGAACACTTTGAAATGAAATCCAAGATCTTCGCCATTCCCCAACACATCATGTTAGGATCAGGCGAACAACTTTTCGATCACATCGCCGAGTGT…
XM_028297787.1	3.10356e-07	1.04564e-05	0.926225	Diabrotica virgifera virgifera uncharacterized LOC114347054 (LOC114347054), mRNA	TACTATGGTATTGATCAAAAAGATCAATGGAACCAAGATCTAGAAATTATTCCTGGTAACCGTGATATGTATGCTTCAGAAGTAAAAGGATTAAGTCAAGTCTTCGAAAAGGTCAGGGCTAATCTTCGAAAAGGATATGAACGTAACACTAGAAGTTACAACTTACGAAGAAGAGAAGTCCAATTCCAAGTAGGAGATAAAGTATGGAAAAGGAATAAAGTCCTGTCTAATGCAGCTAACAAGTTTATGTCTAAGCTAGCACCGAGGTACATTGAAGCTACTGTCCGAGAAAAGTTGTCACCAGTGGTGTATCGTCTCTCTGATTTAAATGGTTCTGATCTTGGTAAATGGCATGTTAAAGACTTAAAAAGTTTATGTCTAAACTAG
XM_028281486.1	0.00441585	0.035126	0.925362	Diabrotica virgifera virgifera protein croquemort-like (LOC114331819), transcript variant X3, mRNA	GGTATTTTGTAACGTAGTGGGAAGTGTTAGATCATTCGAAAACGCGGTTCCTCATCCAAAATTCAAATATCGCGTATTTTTTTACCAGTTTGTGTTTCGCGTTCAATAAAAAAAATCGAGTTTTAAAATTTAATATTGTCGGAATTAAGTGTATAGAGTCAAAGACCTTTTAACGATAGGAATAATATTGTGTATTAGTCCAAGAAGATATCAAGATGATATTGTTGTTGTTTGTGATATAATACAGGGGCTTCTTATCTACAATATTTAAACTTACACAGTAAAAGTTAAAGAACGCCAGTGATGCATCAAACTAAACAATGTGGACGAGTGTGCCTGCTGTTTACGGGAATTTTCCTAATCTGCTTCGGCAGCTGCATTTTCATTTTCTTCGAATCT…
XM_028283668.1	2.12434e-06	5.478e-05	0.923998	Diabrotica virgifera virgifera cathepsin L1-like (LOC114333722), mRNA	CAATTAACCAAAAATAAATAATCGCGATTGGACTTGATAGTAGTTTGAGTTTGTATGTACATCGTCGTTTCATATTAGGATAATTAATTAGTCACTGACCTTTTTGTGTTTTATAACCACTGTACCGATGGGGTTCAATAGTGATTGTAACGTTTAATCGAACCTTAGAAAATCCGCATATGAACGAAATTCTAAGTTTTAGTTGAATTTAAACCAGAGGTCATCATGAAAACAGTATTAATCGCAGCAGTAATCTGTTGTTGGTTTTATAATAAGGCTCTCTGTGGCGTTCAAGATGATTGGAACAACTTTAAAACCAAGTACAACAAAACATATAAGAATGAAGTTGAAGAAAATGAGAAATTTACCGTTTTCAAGGATAACCTAGAAGAAATCCGC…
XM_028276235.1	4.80368e-08	2.05181e-06	0.923108	Diabrotica virgifera virgifera aldehyde oxidase 1-like (LOC114327560), mRNA	ATCAAGACCTCGACCTACACCAATTAAGGTGACCCTACCAATAACGCAACGTTTTGCTGTTATATGAAGACCGGTCATGCGGTAGAGAATTCTCAGTAATAAAATAAATTCAACATTAGAACATTATCAGTATTGTTCGTTAATGCAGAGAAACGATTAATTTGTGCGAAACAAACGTTTGCGTTTGGACAGTCGGGATTATGGAACTACACGAGGATTTGACTATATTTGTAAATGGGCAATTTCATAAGGTTCTGGCAAATGAATTATCACCTACTACCACCTTAAACAGTTTCTTAAGGAACCATCTACATTTAACAGGCACTAAACGAATGTGCTTAGAAGGAGGTTGTGGAGCGTGCCTTGTTGCTGTCAAACGGCAGAATGCAGTAACCAAGG…
XM_028284931.1	2.53909e-14	5.51411e-12	0.921167	Diabrotica virgifera virgifera low density lipoprotein receptor adapter protein 1-like (LOC114334829), transcript variant X2, mRNA	TCACGTCACGAAGAATCTTTTAGTTATCATTGTACCAAGACGTATCAGCATCCACTTGTTTGTTTTTATTGAGCGTGTGTACACTTTCTTGCGCATTTGTTTATTAACTATTGTACCACTCGGTTGAAAAATCGCTAAGCCTACTTTGGATTCGGCTTTCGAGCGATAATATAGTACGGAGAATAGTTGAACAGTAGTTTAGATTCTGTGAGGCAGTTTAGAACTAGAAATCCAATTTAGGTGCCATGGCCTTTTTCAAATCGATGTGGAAACCAAACTCGAAGCACGAAAAGCTTTCTGAAGAATTATTTTCAAAGATTACCAAAGAACCCAAACAAGAAAATGTACCTGAAAATGATGCCAATACATTTAAATTAAAATATATAGGTTGTACAACAG…
XM_028277381.1	0.00650305	0.0475334	0.920743	Diabrotica virgifera virgifera gastrula zinc finger protein XlCGF52.1-like (LOC114328517), mRNA	CATCTGTCAAAAAAACAAAGCATTTTCCTAACCTTCATAAACAAACAAATAAAATGAAAATGGAAGAAATTACTTTACATTATACAGATTTCCCACAGATATGTCGGATTTGTTTAATAAAACAAAACTTACAACCATTTTCTCAAAACTTGTATGATTTTTACGTTAACTTAGTAACAAGTGAGATAGTAAAAAATGAAGATTTTCCTCAAAAGATATGTCTTGAATGCAGTTTCAAGCTGGAAGAAATGTATTCATTCATCAAAAAATCTAAAATCCGAGAGATGATGCTGCATAAAATATTTGAAGAGAGACTTATAAAAACCTCCAGTTCAGACCAAGATATAGCAGATAATGATACAGATACAGTAGAAGAATCTAACATAAAAAGTGAACAAA…
XM_028274001.1	3.76499e-15	9.55943e-13	0.920696	Diabrotica virgifera virgifera uncharacterized LOC114325867 (LOC114325867), mRNA	TCTATGCTTTTTAATCAAGTTAATAAATTCCTATCAAGAATGAACAACGTACTTGTCTTGTGTGCGATTTTCTCGTGTGTCGCCACTATTCCAACATCCGTGTTTAGAGACCCTTCTTCAGAACTGTACAAAATTCAAGATTTAAGCCAACCGATACAACTGAAAAAAAGTGTTTGTAATGACGATATAAAACTATACTTCAGAAATCAGAACGGTAGAGACAATGAAAATGCATTGGATGTAAACGATACAAGCTCGCTACAAAGTCTTGGTTTCTCAACAGAGAAGTTTACGATATTCCTCATCCATGGCTGGCGAAACGAGTACGATTCCGATATAAACACCGTACTAACTGAAGCTTATCTCAGCAACTATGACGTCAATGTATTCGTGGTTGAC…
XM_028278342.1	1.0394e-29	4.6838e-26	0.920405	Diabrotica virgifera virgifera protein SDA1 homolog (LOC114329292), mRNA	ATGGTGCGGCACAATAATCAGTTACCAAATAACCTTCCCCAATTACAGAATCTTATCAAAAGAGATGCCGTCTCTTATCATGAAGAATTTATGCAGCAACTTAAACATTTTCACAACACTTTGGAAGTCTTCAAGTTAGCGCCTAATCAAAACAACAAAACTCTAGATAAATTGGTGATGTTCCTAGCACAAGTGGCCCAGTGCTATACAAAGGAGTTAGAGAAGTTCCCTCAATTATTAATTGATCTTTTGCAAAGCCATAATACTGCTTTGGATAACAATACCAGAATGACTTTATGCAGGGCTTTGATTTTACTGAGAAATAAAAAATTGCTAGCACCCACTGATTTACTAGAACTGTTTTTTCAGCTGTTGAGGTGCCAGGACAAGTCTCTGAGA…
XM_028280235.1	2.67282e-11	2.69149e-09	0.919446	Diabrotica virgifera virgifera probable phosphoserine aminotransferase (LOC114330823), mRNA	TGAAGTTGAAGCGCCCCACAACAATCCCCACCACGAAAATAATTATAAAAGTGATTTTTGCTGTATCTAAATGTAAACAAATCAATTGTGTGTTTAAAAAGTTCGTTCGTTAATACGAGAAATCAGTGTGGAAAGTGACTTAGTTCACTGTCGTAGAATATTAGTTGTAGTTTAAGTGACAGTTTTACTCAGTAGTTTATTTAAAATGGGAAGTGCACAATCAGCTTTAAATTTTGGTGCCGGGCCCGCCAAGTTACCTAGAGAGGTGCTAGAAGAGGTCCAAAAAGAATTCCTTTCCTACCAAGATTCAGGAATGAGCTTGATTGAAATGAGCCACAGAGGCAAGGAATATACCAAAATCAATAAAGATTCACAAGCGGTTATCAGGGAGCTTCTTAA…
XM_028283177.1	6.72269e-16	2.24401e-13	0.915545	Diabrotica virgifera virgifera putative oxidoreductase GLYR1 homolog (LOC114333319), transcript variant X1, mRNA	TATTTGACACTATTTCTATTTGACAGATTATACATATCGAAGCGTCGTTGGTTGGTTTGTCCTGTTTCTGTTTATTTAAATGGAATGGTTTGTTGTCTTGTGATTCAACAAAACCCTTGTTGTTAAATACTGGACTTATTCCTAAGTTCAGAAATTTATTAAATATGGAGTTCCATACCCAACAGTTGGTGTGGGCTGAATTAGCAGATAGGCCACGGTGGCCAGGTGTAATAATTGATGAAAATGAAGTTGGTGCAGAAAGACCCGCCTCTGAAACCAACAAGGAATACGTACCTATACATCTATTAGCACAATCTGAAAATATGTGGATAGACCAAGATTTACTTTTACTGTATGAAGCAAACAGGGAACAATATCATAAGGGTTCAGAAGATCCAG…
XM_028277712.1	4.344e-06	0.000101295	0.915389	Diabrotica virgifera virgifera venom serine protease inhibitor-like (LOC114328754), mRNA	TAGATAGATGTGGTAAATTGTTTAATAAAAAAATTTTTCGTATTTTGCGCATTCTAACATATCTAACTAAGGTTCGCGACATATAGTGTATTACTTTAAAATATTTGAGATTTTTGTACCGATAAAAGGAGACATACAAATTTTTGTTTATTTTTGTTGAATATATATCCATAACTTACCGATAAAGTGCGCAGTAGATACATTGACTTAGGTTGTATTTAAAAACAAGTCAGTCTAATTATATAGTTTTCCCTACTAAGAACTGAGCCTTCTGCAAAAGAATGAAGTTGTTGTTAATATTTGCATTTTTAATGTTTGCTATTGTGGAAATATATACAGATGAGCCGTGCGGTCAAAATGAAATATGGGGAGGATGCTACGATGCATGTTGTAATCCAG…
XM_028277823.1	0.00632836	0.0466539	0.911673	Diabrotica virgifera virgifera pro-resilin-like (LOC114328859), mRNA	TGTGGTAGCAAACCTAATCAGATCACTTCTACTTCTCATAGAGATAGTTACATCTTATCGCTACATTTTTTAGTTTTTCACTAGAGTTTAGTGGTGCATTTTTACTTATTTTTCAAATTTGTGTAGGATAAAAATCAAAATGAAGATTGCTCTAATTACGTTGTCAGCCTTCGCCTTAGTCTTAGCCGAACCACCAGTACCAAGTAGCCAGTACCTGCCATCCAATACATATGGAGCGCCAAAGCTGTCAACTCCAGCTAGCACATACGGAGCCCCAGCGCAGACGGAAGCTATCCTGAAACCCAGCAGCAGTTACGGCCCACCAAGCAGTAGTTATGGCCCACCCAGCAATACCTACGGGCCACCCAGCAACACCTATGGACCTCCTAGCAACACCTA…
XR_003653235.1	1.60929e-08	7.77682e-07	0.911255	Diabrotica virgifera virgifera uncharacterized LOC114335269 (LOC114335269), ncRNA	AGGGGATATTTCTAAAAACTACTTTGCTACGGCGGCTCGTGTTTTGGTTGGAGAGCTAAGGTTGTGAGTTCGTTAAGAAGAAGTTAGGGATTAGGGAATATTTACTACTATCAAAAATTTAAACAAGGGTACTTACAGATATCCTGGGGTGTTAAATATAAATCCTGGCTATATTTTGTTAGGGCGCCTTACCAGGAGTTTTACTTTCTATGATCATCCAACATCTTAAAATTTGACTCTAAAAAGCTTTTAAAGTTTGTGGTTAAAATTTTGCCAATAGGTTAGCGGTAAATAAACAGGACAAAATACACAGTTATGGCATTTATTGAAAAATTATTCCTTGAGATAACATAACTTTCAGATTACATAAAAGATTACCTGTAAAAAAAAAATTACATC…
XM_028289156.1	0.00395559	0.0319585	0.907607	Diabrotica virgifera virgifera uncharacterized LOC114338554 (LOC114338554), mRNA	GTGATGGTGAAAATCCTCATAATTATTTAAGACTGTCAAAATCAGACGTAGAAAATTCTCCAATGAACTGGAAGTACTCAGATGACAGTGCTAGATCACCGAGTCGGAGTCCTCTAGTTCCAAAATCTTTAGTATCTCCGGAAAACAATCATAAACTTTCATTTTCTAGTTTGAACTCTCAAAGTTCTGGACTAACAACGATTCCTCCTAGTCATGCTAACAATGGAAGATACAGAGTTAGCAATTCCACCAGTAATCCTTCATACAAACCTCCACAATCCATGAACGATTATAATAATAGCATTAAAAAACACACTCAAAAATTCTTTCCTGATTATAGAAGCGTTTCTTGTGATGCTAATATACACAAAGCTCCATCAGCTGAATTTTCGCCAGAAA…
XM_028280774.1	2.78566e-11	2.77411e-09	0.906816	Diabrotica virgifera virgifera REPTOR-binding partner (LOC114331265), mRNA	AGGAAAATAATATTAGGTGACCTTGTAATGTTTGTAAATAACATAGACACGTTGAGCTGTTTTTGTGTTGATTGAGTGCTTTATTTGCAAGTTTCAGAAGTTGTCTTTAGAAGCTAATTACCACAATGAATTTTGAAGAAATGGCAGTCATTGAAGAACACAGTGTTTGCGAAGGGCCTGCCCGTAAGGAATCAGGGAAGCGGGGACGAAAGCCAGGCAGGAAATCGGCTGAAAAAGTGGACATGAAAGCCAAATTGGAACGTAGTAGACAAAGTGCTAGAGAATGCCGAGCTCGTAAGAAGTTGCGCTATCAATATTTAGAGGAACTTGTAGCCGATAGAGAGAAGGCAGTTATCGCACTAAGAAAAGAATATGAGCAGTACATTTTTTGGGCAAAGG…
XM_028281041.1	2.69571e-10	2.11262e-08	0.90155	Diabrotica virgifera virgifera uncharacterized LOC114331455 (LOC114331455), mRNA	GAATTCTCAGTCGATCGACGATAGTGCATGTAGAAATAAACCAAAATGAAAACTATTTTGAGTTTGTTTTTGTGTGCTATTTTGGTTGGTGTAAACGCGTGGGTGTCTATTATACGAGCTGATCCAGCGACCGCTCACCTTGGAGACTGTTATACAATGAGGCATAATCTTGGAGCTTTTACAGCAGGCGAGGAGAAACGAATTGAAGGAAAGTGTGCTGTGGCAGTATGTATTGCCAACGGGAATATTAAACTAAAAAGATGTGGAGCTAAAAGAGCAGTCTACCCTTTACGAGTACTACCTGGAGATTTATCCAAACCGTATCCAAGATGTTGTCGCAGGATAGTCGGACCTAACAATGACACCGACAGTGACAACCAACGATCTCAGAATACCGGA…
XM_028276650.1	2.85527e-09	1.69297e-07	0.900466	Diabrotica virgifera virgifera calcium-independent phospholipase A2-gamma-like (LOC114327932), mRNA	ACACACACGTGTATCATAAAAATAGTTGCATTGTTGTTGACTTTCTTATTTGGCACGGGTTTTAAGTGAAAAATATTCTGATTAAATTTTTGAATGAGTAAACATACTCATCTCAGAATCAACAAAATAATGTGTGACAACACATTACGTATGTGGGTATGTGCGGAAATCATAGTTGATGCGATTTGTTTACATGTTGAAATGATATAAATTCACTTTATGCTCTCTCGCTTACCAGTACAATTAAACACGTATGAGCGCAAACATCACCAAGTAAATATAATTAGTGAGTGCGATATTAATTAATTAGGACAGTGTAGCTGATATTGGTCACGTAAAGCTATCTAGACCTTTGACTCCAGGAGCTTTATTGAATTGATTATTTTAGTGTCTTAATCA…
XM_028285357.1	1.19078e-16	4.56678e-14	0.899381	Diabrotica virgifera virgifera esterase B1-like (LOC114335172), mRNA	CGACGCGTTGTTGTTTGTTTTTTCATTCGGCGTCGAGCGTCGTCCTTGCGATTCAATTTTAGTTTGATGCTGCGCCTCGCGCTAGATGCACAACACAAACAGAAACACAGTCTCGCGTTCAATATTTACGTCTTCCGCAAAAAATCTAAAACGATATTAATTTTGAAAAATTTTTATCTATTTTTCACAAACTTTTCGCATTATCACCAGTCAAGTGCTTTCACCTTGTATATGGGTATCTATACTTATCAAGTATCATCAAATTAGCCAATTTAATCGTAATTTGATAATATATTGATAATACACTCCATATAAATAAATACATAGAAATTGCAGTTTATGCTGACTGTCGTATAGATAATTTTACCGGCGCGCGTGGATGTTAAGAAAATGGTAGCT…
XM_028284785.1	1.06311e-06	3.02248e-05	0.896853	Diabrotica virgifera virgifera uncharacterized LOC114334682 (LOC114334682), mRNA	TTTTTAGTGTAGGTACTTTCGAAATTGTCCTCGTAGCACATTGTTTTTTGTTAAAAATCACCAGGCAGAGTTTCTTTCCCCTCCTTAAAGTAATTACCAATCAGCGTTGACGTAGTAAGTTTTCGATGACATAAAACAGTCTCGTACGCACAGGAAATTTTCATTCTAGAATTGTTGTTGTTGGTATAACAAGTTGATAAAGAAAGTGACGTTTCGGTGTTTTTGAAATTTGAAAGTGATACCAAATAATTGATCAAAAATGGCTTTTATGATGCCGGTAGTGAAAAACGATTGGGATATCTACAAAGCCAATCGTTCTCGAAAAGTTTCCGAGTGTGCTAACCCTACATCATGCCGTTCGAGGAAAGTGTCTGAGTGTAAATCAGAAGGACCAGGTCT…
XM_028278320.1	0.000151068	0.00217666	0.896023	Diabrotica virgifera virgifera F-box only protein 25 (LOC114329274), mRNA	GTTTATTCCTGGTAGAAAGCGGACAGCAGGATTTATTTATTTACTGCATCAGCTGTTTATTTGAATCGTTTGTAGTGTAAACTCAATACAAAATGCCATTTATTTCCAAAGATTGGCGATCCCCGGGAGAGGCCTGGGTCAAAACCGAGGAAGGATGGGAAAAGAAAAAGGTGTTAGAAAACTGCAAGGCCCTGCAAAAGGTGTCCAGAAATGATAGCTCGGAAGAAGAAAGTGATTCAGACACTGCCATCCAACCTCATTGTCACATTACAATAAAATGTACTAAAGAAATTGCGGGTTTTAACGAATTAGACGAAGCAGTGAAACGGTTAGATTTTAGAAGTGCCGTTAGAGACGTCCGTAGATTTAATTATATTTGTGCTCTATTGGAATTACTGA…
XR_003652242.1	5.84003e-07	1.80929e-05	0.89556	Diabrotica virgifera virgifera uncharacterized LOC114328894 (LOC114328894), ncRNA	TTGTAGCGTTTAAAAAACCAGTGAAAATATGATCTTTAGATTTGTATAGATTTTACAATCCCTCTCTAAGAAGTCCAAATTTTTTTATTCAGTTTTTTACTTAAATTCAGATTGCAAGGAATTTTCTAAAACCGCACCTGTATACATCTACGAAGTATTCCGCAACATTTCAATGTGTTACAAGATTCCTGTTTATTTGAGACGCAAAAACAGAATTTGTAAGAAGTTTTGACAAAAGTACAGTTCTAATGCGTTGATGAACTTTCTAGAATAAATGTTGAAAATCAATTTGATTGGTTTGTTTGAATTTGGTACAAAGATCGAAGCTCGTAATTGGCTCTGAAGAACGGAAGCCGGAAATTGCGTAGTGACAGGATCAAGGAATTTTGGCAGGAGACG…
XM_028286122.1	2.9387e-09	1.73673e-07	0.89533	Diabrotica virgifera virgifera kinesin-like protein Klp10A (LOC114335831), mRNA	CATCCCCACCCACAAAGGATTTCCTTTTTAGTAGAATTATTCATTTTGTTTGTATGCTTTTCAATATTTCCAAAAGTCGCACAGTATGAAATAATTTACTGTTATAACAATATTAAATTGCTGGTAAAATGCTACTTGCGTTTTTACTGAGAATATACACGCTTTTCTCAACCATGTTTTTCCGGATTCCGACCTATTTCCAATTGACTCCTTCCGAAAAAGGAGGGAAGATGTTTCCATATCTCATTGAAGAAAAAGAATGTAAAAAGTTACCCAAAAGTGAGTCGCCTAGTAGAAGATGTTCAGTTGATAGAGGGATACCAGGAGATATTTCTTCTGGCCAACACAACTTTTCTCCCAGAATTCAAAATTCTGTGTCACCATATTCTAGTCCTCCAA…
XM_028283055.1	0.00630169	0.0465441	0.892134	Diabrotica virgifera virgifera protein 4.1 homolog (LOC114333203), transcript variant X2, mRNA	TGTGTGAAGTTTCCATAATAAAGAACTATAAATTTATGGATAACATCTTTTTTTGATAAGCTAAGGGGCGAAAATGCCTGAGGATAAGAAAATGGCAGTTGACAATGATACTCTTTCTTCCAAAAAGTCTTCCACTATTATCCGTAGTAGTGGAAGCACCACGGCGCAGGTTACTATGCTAGATGGTTCGATTTTGCCTATTGTTATAGACAAAAGAGCCAAAGGAAAGGATCTTCTGGACAAAGTTTGTGAAGCGATAAATTTAATAGAAAAGGACTATTTTGGTCTAGTGTATGCGGATAGACACGATCCTCGTAATTGGTTGGACCTAGAAAAGAGAATAGGCAAGTTTATGAGAGCGGAACCATGGATGTTCAGCTTCGAAGTGAAATTTTACCC…
XM_028295020.1	1.35933e-23	2.45019e-20	0.882593	Diabrotica virgifera virgifera protein tumorous imaginal discs, mitochondrial-like (LOC114344170), mRNA	CATTTGTCATTCTCTGTCATTTTAAAATGGGTAGTGCAAGAACTCTTTTTGGAATTTTAGGCTCAAAACAGATATTACTATGTTCAAATTCCCAGTTTACTACTAAAATTTCAAGAACATTTCTTCATCAATGCTTTAGATGTCATAAATCTCTACTGCTAAATACCTGGTCAGCTAATAATTTAACTCAAAATTCTTTACTCCATAAAAGAACGTTTCATAAGTCACACAGTTTCAATGCCGCAAGACGGGATTATTATGAATTATTAGGAGTAGGTAAAAATGCTTCAAACTCTGATATTAAGAAAGCTTATTACAAATTGGCCAAAAAGTATCATCCAGATGTAAATAAGAATGATCCAGAAGCATCTAAAAAGTTTCAAGAAGTTTCTGAAGCCT…
XM_028276848.1	3.06847e-06	7.51483e-05	0.881916	Diabrotica virgifera virgifera proton-coupled amino acid transporter-like protein CG1139 (LOC114328092), transcript variant X1, mRNA	CGCCAGTGCGACTTTGGCAACCGTCTAGTTTTCGAAATATATTTAGATACCTGTATTGTTTTTATAACTTTAAATAAGGTAGTGAGTCTTCCATTAAATCCACAAGTTTGTCACGCATCAGTTGTTGTGTAAGTGCAGTAAGGACAAATTATTATATGGAACATACTCAATTGTAATTGGTGGTAGACCATGACAACAGAAAAGGATAACCAGGTCCCGTCCATAGAATTTAGTTCTAGGATAAATTTACCAAATAATGATCAACTTTATACAGTCGACATTGAAAAGAAAGAATATTTTCCTCATGAACACAGAGAAATTTTACACCCGAATACATATTTTGGAGCGGTAGTGCATATAATAAAAGGCTCATTAGGAATAGGAATCTTCTCAGTACCT…
XR_003655412.1	1.34111e-07	5.1215e-06	0.879223	Diabrotica virgifera virgifera uncharacterized LOC114348568 (LOC114348568), ncRNA	CTCCCTATTTTTCAGTATTGGTTCAATCTTCCATCAAGATACAACTTTTGCTCAATAACAAGATGTTCTTCAAATGCATTTATGCAACAAAAACCTTTGTTCAGCGAACGAGCTCCATGGCAAATACTATGAACGACATTTTTGATATGAATAGAGTATTGTGTGTACTTGTAATAGCCAAGTCGTTGCATAAGGCATTGAAGGACTTTTGAAGATTATTTTTAGATGTTGGAGTCCGAAAGAAAGATGTAGAATTCCAATGCGAATCATTTGTTCAACAATGTGTAGAAGAGCGAACCATACTCAAAAACGTTCAGTCGAAATAAGTTTACATCATCAAGAAAAAAGCTGTAAATTGCATTCAAAATTATTATTTTTATACGAAACTTTGACCAAATA…
XM_028275512.1	1.6334e-15	4.74871e-13	0.878775	Diabrotica virgifera virgifera facilitated trehalose transporter Tret1-like (LOC114327017), mRNA	TTGTGTGTATAAGAACAAACGAGTATCATATCAGTGTTTAACTTGTAGCAATATGTGTTGTATTAAAAACAATAAAAATAGAAAAAACCTTTATACAATTTTCAATAGGTGCAATCGAGAGATTCTTGACACTTGAGATAAGATAATTGAGATTCTTAATTATTACTTTTAAATCTTAAAATTTTGTGTTCAGGTAGTATTTACAGTTACATCATGGAGTTAGGAGCCAGCGTCATCAGCTTAAGGTATCAACGAGAAGAAGATCAAGAAGAGGAACAAGAGGAAAATTTAGTTGCCAACAGTAAATCTCTTAATGTAAAAGAAAACTCAAGTTTAAGATGCCTCTTACCCCAAATTCTAGCATCACTTGCAGCAGCTGCATTTCACATTGGAAATGGA…
XM_028289503.1	3.99392e-19	2.76886e-16	0.877852	Diabrotica virgifera virgifera protein LTV1 homolog (LOC114338872), mRNA	TTGACATCTGTCATGTAATTTTAACCTATATCAGACCTGTCAAAGACACGTTCTTTTAGTTTTGCCTGCTGTCAAAGTAAATAAATAATAAAGTTTTTTTCTGATAATATATAATCAAAATGCCCAAACATAAAATTGATAAACAAAAAGCTGTTACTTTCCAACTGGTACACAGAAGTCAGCAAGATCCTTTGATAGCAGATGAGGATGCACCCCAAAGGGTACTTTTGCCAATTAAAGGCAAGCAGAGAAATACTGAAGACTTGTTTAAAAATAAACAAAAGGCAGAGTCAATTATAGATGAAGGGGATGATGATGAAGACTTTAGTGATGATATGGAAGAGTCAGAAGACGAAGATCAAGAAAAAGTGAAGGAATTGAAGGTAAAGTTCAAATTAC…
XM_028288574.1	2.679e-06	6.64223e-05	0.877512	Diabrotica virgifera virgifera clavesin-1-like (LOC114337992), transcript variant X1, mRNA	TAAAAACAAAAAAATACGGCGGTAATCTGCAGTAACACATGCTGAAACCACAATCAGACCATCTTTATTATTCACTTGGTCTGGAGCGTTGACAGTGATAGTCTCGTGAGATTCGAGAATGGATTCAAAACATTTACTTATTACAGACCGTAAAAAAATTCGTGAAGCGTGGGGTAAAAGTGATGAAGATGTGATGCAAGATATTCAAATTATTAGGGTTTGGTTAGGTACACAGAAACATCTTCCTGAAATACCAACTGATGCTATGATCGAGTTTTTTTTAACAAATTGTAAATATAGTATAGAGAAAACAAAGCAAAATTTAGATATGTACTATACTGCCAGAGACTTGGTACCTGATGTATACCGCAACATTAATCCAACCATACCATCTCAAGT…
XM_028284866.1	0.00393899	0.0318387	0.877212	Diabrotica virgifera virgifera angiopoietin-related protein 7-like (LOC114334775), mRNA	TATATAGGTACCGTCGCGTCGCTTGATAGAATAAATTTCATTTGCCCTTAAAAATAAATAAAAATCACGCATTTGGAAAGACGAAAAACCCAGTAATTTGTTTTGGCGTGTGTACAGATAGTAGGTAAATTGTGACATTTTTATCTCCTATGCTATCAAACTTATAATAGTCAAATTATTTGGTTTATATGTTCACAAATTACCATGAAGTCCTTAGCAATAATGCTATTGTTGTGTGGCAATTTGAAAATTGCTCTGAGCGAAACGGTACCAGCTGCAGATCCTAATAATGTTAAATTTAGAAAATGTGTAGATTTTACTGCTGAAGGTGGGGCCAACTCATGGAAAGAGGATTTAAGAACATTTCTTTATCCAGAAAAGGAGGCCTTTGATTTAGGT…
XM_028295453.1	2.21937e-06	5.67436e-05	0.877206	Diabrotica virgifera virgifera uncharacterized LOC114344627 (LOC114344627), mRNA	AATTAATATTTGTCTTTCCCTTCTTGTACCAGAATTGATCAGAAGTGCAATACTCGTGATAAAGGAAGTGTGTTTAGTTGTCTAGGAACACTCCCATTAGTTATCGGAACAAGAACCGTTGTTGGTGTTATCCCGTGTAAGCTCATTCGAGAAGCAAGTTTCAATATTGTTTGTGTTTGTCTATCCCTGTTTTGTCTGAAAATATTTGAGTCTGTTGTTTCATGTTTGTTTTGTGTACCCTTGTGTTATTCCCTGTTAGTCCGTGTCAGTGGTAGAGTGTGAATTTTTGACGAATAGTTGTATTGACCCCTCTTTTGTTTATTGAGTGATTGCAGACCAAGAGCAGAAGTTGCAACAAAGTCAGTGAGGTTAGGATCTGGCTGCGTGAGAGTGCAAGTG…
XR_003652859.1	1.65632e-05	0.000315928	0.873436	Diabrotica virgifera virgifera uncharacterized LOC114332899 (LOC114332899), ncRNA	AAAAAATATCCATTAATTTTAATCCTATCCCAAGAAAAATATCAATTTTTCTAATTTATTTTGTCAGTTTAAATATCTTTAAAATTTCCTAAGCCGCTCCTGTTCGAAATATTTCAGAATATTTTCGCAACAAAGTAAAATCATAGGAAAGTTCCTATTTATTTGAGTAGCATTTACCAACTACGTAGATAGTTATTGTGAAATCATTCATTATTCGAGAATGAATCCTCTAAAAGGTTTGGTGTTTTTCCTTTAAGTTTTGAGCGATAAAAATCCCATGTTATTATTGGTCTGCATTTTGAAAGATCCTTGAGTTGTAGTTGACGATTGGTCAATAGTTTTGGCGGAACATCGAGAAGAAATGCATCGTTTGGACGCGAGAGAGACGTGACGATGTAA…
XM_028288843.1	0.000212827	0.00291062	0.872669	Diabrotica virgifera virgifera uncharacterized LOC114338247 (LOC114338247), mRNA	TGTCTTCGGAAATGGGAATTTTCAAGCTCAACTTAAGAATATAAATATATAAGGAAGATAAGTGGTCAGGTTACTTTTGTTTTTACACAACCTTCAACAATCTCATATCAAAACAAAACTACTGCAAAATGAAATGTTTGTGCATCTTTGTCGTGGCAATCGCCGTTTTGGGTGTAAGTTGCTTACCTTCGAGACAACGACGCCAGTTCGATTGGGCAGAGTGGGAAACTAACGCCAATCAGGTTAGAAATAGGAATATAAACAGAAATATAAGACAATCATGGAATCAACAAGGAGGAAGACAAATTCCAACAAATTCATGGAATCCAAATGGTCCCGACTTCTCAGATCCAGATTTCAATCAAGATCCAAATGTAAACATCCAAATACCAAGTATCC…
XM_028289833.1	1.48166e-14	3.51407e-12	0.869465	Diabrotica virgifera virgifera putative inorganic phosphate cotransporter (LOC114339213), mRNA	CTGTCCTTGGTTAACAGTTTAGTTCAGTGTTAACAATTAACTGGTTGACACGATGGTTCAAGATAATAAAATAAGTAACAATTTGGTGTATCAACTCGTAAATACAGAAATCAAAGAGGGAGATGACGTAACGGCAAGAATTGAAGAAAAAAAGGATGACGAAATAGATTCTGGTCCCAAATTTGGAAAGCGCCATGTGCAAGTTATATTTTTATTTACCCTTTTACTCATAGGATATTGCATAAGAGTTAACTTGTCTCTCACAATTGTGGCTATGACAGATCCGAATGCCAATGAAAACAAAGATATTCCGACTTTTGACTGGAAAAACCGAAACGTCATCCTTTCAGCGTTCTTTTGGGGATACGTAACGCCACAGATCCTAGCCGGTTGGTTAAT…
XM_028285822.1	4.86328e-07	1.54877e-05	0.868261	Diabrotica virgifera virgifera neurogenic locus Notch protein-like (LOC114335541), mRNA	AGACCATTACCAGTGGACTCATAAGAAATATGTACATAAATGTTGATGGACAATCTAAAAATCCACAGAGTTAATGCGATTGCGACCTTGGTCAGTGGAAAGTGTATCGGGATAATGAAAACAGTTTATAAAATGTTTCAACTACTCCTAGTAGCTCTTTTTTGTTCTACAATTTCTGCAGATGATGGGTCTAAGTGCAAAGTTGAAGTTAAAATTTGGAATACCAAAATATATTGCCACAATTTAATATTAAATGATACCGAGTTGACTTTAGATGTACCAAAAATTTCGAATACTTCAAACCTGTATCTGAACCTTGTCAATTGTACGGGAAAAATAGATGAAACATCACTCTCTAATTTACGTGAAGTCACCTCAATTTATATGGTAACCCATTGG…
XM_028278706.1	0.000186773	0.00259567	0.867822	Diabrotica virgifera virgifera BCL2/adenovirus E1B 19 kDa protein-interacting protein 3-like (LOC114329558), transcript variant X2, mRNA	AGATGAATGCTGACTGATTGTTTCCTTGTCGTTGTCGTTGTTTGCAATATTGCAATAGACTGTCAAGTTAAGTCACGTACGCCGTAAAGTTGTGTTTGGGTAAATACGTAGGTCTCTCAAATTCCGCGTAAATAGTTAAAACGATCCAAGTAATCTTCATAAAGGGCTGAAAAAGTTCAGTTTCTTTGCGTTTTAAAGTAATTTAAACATGTCATCTACGAAATCAAGTGTAGATGATCTTCTTGGAGAGTCATGGGTGGACGTGGGCGCCGGCTCCACCTGCGGTTCCACCAACGGAGGTACTCCAGGGTCCATAACGCACACTCTGTCCGTTGAAGACTACTTACGTTTACTTAAAGAAGCCCAGGAATCTAACCAGTCGTCTGCCAGAGTCTCTCT…
XM_028294510.1	2.56913e-08	1.18134e-06	0.866151	Diabrotica virgifera virgifera protein tramtrack, beta isoform-like (LOC114343677), mRNA	ACATGAATTCCAGTCGCGAACAATATCCTACCACGCATTTCCAAAGCGTCTATTGTTAAATATTTCAACGTCCTATTTATCGAGACACCGTGTTCATTTGATGCTATCTTTGGAGGAATTAAATAAAGCCAACTAAATTTTCTGGCACCTGATCCTTTCTCCAGGAAACTTAAAAATAGACAGCTGGACAATTCTGGGCCACTTGGCGTACTATGTTTTTTCTTATTACCACACACTGACCACCGTTATGTCTGACCAACAATTCGTTCTCAGATGGCATTACCACGAAAATACATTAGTTCACAATTTACCATGTTTCTTGGATGGAGACATCATGACCGATGTCACCCTTTCCGTAGGGAGCCATCAGGTGAAGGCGCACAAAATTATATTGGCCAT…
XM_028293837.1	0.00028462	0.00369883	0.864847	Diabrotica virgifera virgifera uncharacterized LOC114343022 (LOC114343022), mRNA	TCCTGTTAACTACTGCTCAGGACTTTCCATATGGTTGTTGTTTTATATAAATGTGCCAAAGTCTTGTTGGTTTATTCAGTTTATTTCTTCCCCTCTAAGAGTAACATTGACATTGAATATACTTACGTTATCCTGAAAAAGTGTTCTTACAATGGAAGTGCTATACTTGTTTCTTCTTACCATGCTCGTGACTCTCTCCACACATGCTTCACCAGTTCCAGATGATTCGAGGTATTTATACTACGCTGATAGAGCACCTGCTATTCTCAACAGACTCTTTCTGGTAAGGAGACAAGCGGAACCTGACATTGGATATTCGGATGAGTCCCTTGATGATTCACCACGAAGACATTATTACCGTCCATACGTTCGTATCAGAAGAGTGTACCGCACCCATTA…
XM_028272152.1	2.84877e-10	2.17581e-08	0.863386	Diabrotica virgifera virgifera D-arabinitol dehydrogenase 1-like (LOC114324349), mRNA	ATATGTACCATAATCTCTACATAATTGAAATTTATAACCAGTGTATATTTTTAGACATCGTAAATTAAACGCAGTGAAAAGTTTGATGAAACTATCAACAAACACGATACATTATCTTATTTACTTCTGTTACTAAAATCATTCGTTTTTCAGTTTTCGCGTTAACAAGAAGTTTTTGAGATGGAAGCACTAAGATTTACGTCAAAAATTAAAAAATTAGAGTTGGTAAATGTGCCCATACCGAAAATTACTCAACCAAACCAAGTGCTGATCAAAGTTGCTTACTCTGGGATTTGTGGAACAGATCTTCATATTATTGGGGGCGAATTTCCGTGTAATGATGCAGAAACTTTCACCCTGGGGCATGAATTTTCAGGAACCGTTGTAGAAACAGGAGCT…
XM_028289672.1	0.000669889	0.00759896	0.862578	Diabrotica virgifera virgifera G-protein coupled receptor moody-like (LOC114339046), mRNA	AGCAATATTCTATCTTCAAACTCTGGCACTAAGATCAACAAGCAGACCTTTTTGTCTGTTTTATAGATTTTAAAAAGGCGTTCGACCGGGCGCAACTGATAATCCAGGGGAAGATTAAACGAAAACGGGTCCCGGTAGGTGCCAAATTTTAGAGCTTAAAAATATGAGAGACTGGACCGGCCTTGATTCAATATCTTTGTTTAGAGCCGCATTGAGCAGATACAAGTTTGCCAGTGTAGTCGCTAACCTCCACTAAAGGAGGCAGCTCCAATGGAGACCGCTCGTGCATACGTACGAGCATACGTGCAAGCGAAGCGTAGCTTGGGAAGACCCCCAATGCGATAGACCGACTACCTCAAAAGAATTGTGACCAGATGGATAGCAGAGACGCAGAACATA…
XM_028286177.1	0.000148447	0.00214231	0.859614	Diabrotica virgifera virgifera transcription factor Adf-1-like (LOC114335893), mRNA	AGCATAGAAGAGATCTGCAGTCGGCTTGTGCTTCTAGTCGGTTCGGTTCTATTCCTTGACGCGGTGCGGACCCTTAAGTCTCCCTGTCACCGGTCGTTGCGCCAGCGATCAAAACGGTGACTTGACCTCGACTAGACTGGACTGTCGGGGTGTGTGAATGTACAGTCAGTCTGTCAGTCAGTCATCTGTTTTCAGTTGATATAGGTACGTCGCGTCGTTTTTGTTAAAATGGAGGACGAAAAATTAATTGAGTGCGTTCGTGAAGAAAGATTACTCTATGATTCATCGCATCCATTGTACTTTGATTCTCAGCAAAAAGTAAGAACATGGCAGCATATTGGAGTAATACTAAAGCAAGATCCTAACAAATGCAAGCTGAGGTGGGAGTCATTGCGAAAT…
XM_028277728.1	1.20655e-08	6.1262e-07	0.858004	Diabrotica virgifera virgifera chymotrypsin inhibitor-like (LOC114328767), mRNA	TACTGTATATAATTAGTTCTAAAATATTTTTATATAAATACTGCAACAATATTTTTTTACCATTGCTCTGAGTTACGTATAAGTAATTTTGAAAATGAAGTTTTTGATTCTCTGTATTGTTTTGAGCGTCTTTGTGACTTTGGTATATTCACAGACAGAACTGAATTGTCCTAAAAACTCACATCAAGGATGTGTCCCATGCTGTCCTGATCCAACCTGTAGTAACAGGAAACCGGGATGTCCTGACATAATATGCACAGAGGAATGCAAACCCAAATGCAGATGTGATGATGGTTATATCTACAATGATATTGGTATTGTTAATGGTTGCATTAAACCTAAAAATTGTCCTAAAAGTTAATTGCGACAAACTGATTTCAGTTATTTTTGTGTGAAACA…
XM_028276397.1	7.57112e-07	2.25943e-05	0.855682	Diabrotica virgifera virgifera 7-methylguanosine phosphate-specific 5'-nucleotidase-like (LOC114327702), transcript variant X2, mRNA	CAAGAGTGCAATATATTTCTTGGATTTTCCAGTGTTTAATTTTCTGATGTAACATATTGATATATTATACAAGATTAAAAACCCGTTTTACTTCGACTTTAACACAAGACACAATTGGTACGACGATACTACCTTAGATATAGATCTTTTAATTAAACCAAAATAAAATTTGAATGTTTATTATATTTTATGCATTTACTTAATAAAGTGTAAGATATCTTTACAGTTACTACACATAGATATTAAGTGCGTAAGGATTAGTTTTAAATCAAATTTAAACAAACAAGATAAGTGCGTAGGTTAATGAAAATGAATTTTTTCTGTCTCGTCAGTGCTGACCTCCTAACCTGTTAATAGTGAAGCTCATCAGCGACAATGATTGATTATATAAAAAAATTA…
XM_028284787.1	1.79635e-09	1.11652e-07	0.855644	Diabrotica virgifera virgifera uncharacterized LOC114334684 (LOC114334684), mRNA	GTTGTTGGTATAACAAGTTGATAAAGAAAGTGACGTTTCGGTGTGTTGAAATTTGAAAGTGATACCAAATACTTGATCAAAAATGGCTTTTATGATGCCGGTAGTGAAAAACGATTGGGATATCTACAAAGCCAATCGTTCTCGAAAAGTTTCCGAGTGTGCTAACCCTACATCGTGCCGTTCGAGGAAAGTGTCCGAGTGTAAATCAGAAGGACCAGGTCTGTCGACTTCTCCTGGATCGGAATTCGTAACATCCCCGACCCGCAGTTCTGTACCCAGTAATATGTCTTCCAGACAATACTCCAGAGCGAGTTCCAAAACGAGTGAAAGCAGCCCTTCCAGCCCCGTGAGAAATATGAGCGTTATTGGGTCATCACCCCCGAAGAACGACTCAGAACC…
XM_028295033.1	3.51209e-08	1.54403e-06	0.854869	Diabrotica virgifera virgifera uncharacterized LOC114344183 (LOC114344183), partial mRNA	CTTCAGATTAAAGTCAACGCGCATCACATTACCGCAGATTGTGCGAGAATTGAATCCAGAAACGCATCTCGGTGAAATTAAATAATTAAAGCTCTTAGTACTAAGTCTGCTCGCCAAAATATGTTGGTGCTAAAGCCAGTGATCATTGATGTGTTTGTGTTTGGAATTTTGTCTCTTGCAGAGTTCTCTCTAGCCTTAGACTCGACGGCTGTAGAATCGTTGTCCAAAAAGAGCTTAGAACGTATTGCCAGGACAGCAGAAAACGAAATAATCAGTAATGAACTAATCGAAAATACTCTTAAACACATCAATATTACAAAATCAATTCGAAAAGGTAATAGGCGAACTGGTAGGAAGAGAGCTGGGAGTGCGCGTCCCTTAAGAAGAAGAGCGAGAAGA…
XM_028274369.1	0.00209879	0.0192131	0.851656	Diabrotica virgifera virgifera zinc finger protein 93-like (LOC114326126), transcript variant X2, mRNA	AGGTGAGGGATCAGGGGGATGTAAACTGAATTTTGAATGACTTACTGAAGTCAATAGAAAAAGAAGAATGGTACAACCTCTTCATATTTTGACATCTATCTAGGTTAGATCATCATGCACTTTGGGGAAAATTAATAATAAAAAATATAAAAAAAGATGGAAACTACAACAGAAGAATCAGGTAAAACTAGTCCAATCAAGAATGATTTAAATAAAGATTCCTTAGAGTTAGATACCTCACCCAAAAAATTAAAATATAAATGCCAATTTGAAAACTGTGACGTTGCATATAGAAAAAAATGGTTATTGGAGGAACATATTAGAAAACATAATAAAGAGAGACCTTTCGTATGTACATCTCCTGACTGTAATAAAACATTCACGAAAGATTCCCATTTG…
XM_028296991.1	1.46656e-25	2.9372e-22	0.851475	Diabrotica virgifera virgifera 60S ribosomal export protein NMD3 (LOC114346214), mRNA	CATGCATGCATTCTTTTCAGGCCGTTCACATGCTAACGCGCGTTAAACAGTCTACGTAAAATATAACATGTGTGTGTGTGTAGTTGTAATCGCGTATTCTCAAAACGCTTGTTAGCGCTTATATCGCTATACATACAAGATTTAATAAATTTTGACTTGACTAAAAAGAAGAGACAAGAAATGTCACTTCAAAAACAACACGAGTTCTTTTTAAGGTTATGTCTTTTAAGTTAGGTTGACGTTTTCGTTTCGATTTCGGGTTTTCGTTATATTTTACTTAAACTGTGATCTACCATTACCAGCTTTAATACGTATTAAAACGATGGAGTACATTCAAGAACCAGTCTCAAGTGAACCATTAAAAACAACAATATTATGTTGTGAATGTGGTATAGCTAT…
XM_028282148.1	0.00307506	0.0261682	0.850639	Diabrotica virgifera virgifera Bardet-Biedl syndrome 2 protein homolog (LOC114332363), mRNA	AAAATTTTCGACAACAGGTCAGTTTTTTTTAGAAATGGATAAAATTGTAAGACCTGTGTTTACATTGGAACTTAATTACAAGATCGTTCCTGGTCTTGTAACGATTGGGAAATATGATGGGACTCATCCCTGTATTACGGCTGCCACAACTACTGATAAGGTTTTGATTCATAGTCCTCATAGAAGAAATAACTCTACCACTGGAAGAGTATTTTGGTCAGAATCTAATAAAGAAATTGCTAACTTAAATATTAACCAGACAATCACCTGTTTAACGGTTGGGGTGATTCTACCTGATGATGAAAAAGATATATTACTAATAGGTACTAGCACACATATCTTAGCATACCACGTCCATGACAACAAAGACGTATTATATAAAGAATGTCCTGATGGAGT…
XM_028289037.1	2.00962e-10	1.62437e-08	0.850412	Diabrotica virgifera virgifera slit homolog 2 protein-like (LOC114338435), mRNA	CGCAATTAAAGGAAATATCAAAAATTTGAGATATATTTAGATGACCTCTGGTCAAACTCTGTTTTTATTGTACGGTCAATTTTATCAAACTCGTTATTTAGTTGTTCTGTGTACGAACTCGAACTCTGCACTTACAAAGAAAAATGAAGATATTGATTTTTTTAGTGATCATTGCAAGTTCTATAAGCAGAAGCTTCCAAACATGTGCTCGAACTACAGCTGTCACTACTTGTAGCCAAGTACGTCTATCTAAAACAATTCCTCTACTAATAGATGACTACAAAAATATACTTTCGATTTCTCTTGACGAACATACTGATACAATATATAGTAATGTGTTTAAACGATTAGCTGAATTAAAGCGTTTATATTTAAGCAACAACAAGATAAAAAGTTTGG…
XM_028273748.1	0.00071037	0.00795799	0.847354	Diabrotica virgifera virgifera uncharacterized LOC114325633 (LOC114325633), mRNA	AGATCCATATATAAATTATAAAGAAGCTTTTGCTGATCAATTCGACTTAAGATTCTGTAGTGTGTGGTTCTGGCATCTGTAGCGAGTTCTTAAGTTAGTGGGTGAATATTTTCGATATTTTGGAATAATCCCCAGACATGGCGTTACTTTGTGAGAAAAATCGCATATTGAATATAATGATCATTATAATGATGATAACTTATGAAATATCAGCTAGACCGGAAAATGAGTGGAGACAGAACAACTCATGTCAAGACGGAGATTCTATAAAGCGTGAAATCTGCCAGAGATGTGCCCAACAGACCAAATCCCCCCTGGTCTACCCAATGTGCTGTAATGAAGAAGATGCAGTCCATAAATGGTGCTATCATTACACCACCTATGGCAAGGTCGCATAGG…
XM_028274260.1	1.50556e-22	2.46706e-19	0.841979	Diabrotica virgifera virgifera uncharacterized LOC114326065 (LOC114326065), transcript variant X1, mRNA	TGCTCATTGACTGCTTCAAACAAAGGAGAAATGGTAAAGTATATAAATCGCGGTAGAGCGGGTACTGCGTTTATTTCTGCGGTTTTGTTACTATAGTGATTTGTGCAGTGTTAGTACCATGACTTTGACAATCAAATTGGTGGCAATATTCGCTTTTGCAGCTGCTGCAACAGGGTCTCCTCTTACGACGTTTGGAAAACGGACTCCAGTACTACCAACACCATCCAAAGAACCAGACTCTTACCAGCCCTTCCAAACTCAGTTACCAATGGAACTAGAATTACCAAAAGAAGAAGCCAATCCTGTACCATTCTACGCTCCTGAGCCATCCACGGATCTTAAAGCACCACAAGAATTTCAAGAGCCGGACTATTATCAGGTACCAATACCCAACCAAGA…
XM_028289561.1	3.01743e-10	2.28526e-08	0.840355	Diabrotica virgifera virgifera dormancy-associated protein 2-like (LOC114338939), mRNA	AGGCCATGGGCCGTAGAATTTACTATAAAAGCATCTAAAATCTAGGAAATCACCATCAGTTCAAATTCAAGTAATAAAATCGAAGTGAAATTATAAAAATGTTCAAGGAGCTTTTATTTTTGTGTATCATCCTGGCTATCACTATGGCAGCCCCAGCAGAAGAGGCAGATCATGCAGCTGGCTTACAACCAGCGGCAGTTGATTTAGAACCAGCTGATTTGGAAACAGCTGCATCTGCGTATCGAGGACATGGCTATCATGGAGGACATGGCTATCATGGAGGACACGGCTATCATGGAGGACATGGTTATCATGGAGGACATGGCTATCATGGAGGACATGGCTATCATGGAGGACATGGCCATCATGGAGGACATGGATACCATGGATAAACAATAA…
XM_028284619.1	1.70781e-08	8.23081e-07	0.838558	Diabrotica virgifera virgifera uncharacterized LOC114334552 (LOC114334552), mRNA	TAAGAACTTATGTGAGGTACGAACAAGCAAAAAAGTTGGGCCTTCGTCTAAATTGTTTGAAAAAGGCAAATCATACAAGTAAATACTGTAAAGCAGGTAACTGTAGGAAATGTGGACAAAAACACAACACGATGTTACATTATGATGTAAGACCAAATACAGCTACGGAAGTTGGTCGACCTGGTGGTAACAAAGAATATGATGGAGCGAAAGCTGGAGAAGCTGGTAATAGTGGTGGTTTGCAAGTTGGAACGTCTTCTTCACAGGCGTTAGAGGTTACACAACATGTTGGGTCAGTTGTTTTGGATAATGGAATAGAGGTACCAAGTGAAATACTATTAGCAACCGCATTGATACAGGTGATGGCAAAGGATGGCTCATGGCAAACATGTCGTGTTT…
XM_028274320.1	4.40543e-09	2.47377e-07	0.831057	Diabrotica virgifera virgifera UNC93-like protein (LOC114326097), transcript variant X2, mRNA	TTTACATAAATCTATTCTATCTAATCTAATGGAAGGTTATACTTTTAAGACATGAAACCATTCACTTTTGCTTTGAGATAGGTATCTATTATATCCCGTTTTTTTGTGAGTGCATAACCATAATACCATAAGGGGACAAATTATGGAAGCCAAGTTCCACCAAATCAGCACATCGGAAAACAACGAGGGAACCGATAAAGCTGAGGTTAGGAGGATATGGAAGAATGTGATGCTGATCAATTTAGCGTTTATGGTCCACTTTACGGCGTTTTGGGGGGCTTCGAATTTACAGAGCTCTGTAAACGCCGAAGGTGCTTTAGGTACCTTTACTCTAGCGAGCATTTATGGCTCTTTATTGATCTCAAATATTTTGTTACCAGCCTTAGTCATTAAATGGTT…
XM_028278530.1	8.07574e-15	1.99404e-12	0.829722	Diabrotica virgifera virgifera indole-3-acetaldehyde oxidase-like (LOC114329431), mRNA	TTCTAGAAATTGGACGGAGTAGTGGCATTTTTTGACAAGAATGACATCCCCGGTCGGAACACCTTCACCCCCATAGAGGCAGAATTTCTAACATTCCATCACGTAGAAGAAGAGCTCTTTTGTAGCGGAGTTGTGCAATATGACCGTCAACCAATAGGAGTAATAGTGGCCACATCGCAGGACCTAGCCGAAAATGCTGCAGAATTGGTAGAAGTAGCTTACGAAACAACGAATGAAAAGAATCTTCATAGTATTAAAGATGTGTTGAAAAACAACGCGAATGAAAGGATAAGAGAAGATTCTAAGGAAGAGCCGATACAAAAAGGGGTAAATACAGAACATATCGTTAATGGCAAGGTAGAGCTAGGTTGGCAGGCTCATTTTTACATGGAAACGCAA…
XM_028294473.1	6.00467e-09	3.28979e-07	0.828305	Diabrotica virgifera virgifera tyrosine 3-monooxygenase (LOC114343642), transcript variant X1, mRNA	CGTCGAAGCGCTATCACTCACTCAACAACTCGCTAACCAGGCGTTGCATAGCCCTTATTTTGACAGACGGTACCGATCGTGGTCGTAGTGGTTTTCAGCGTCGGTTTAATTCAGCAGTGAAAAGTGATTTTTCAGGCTGAACAGCGAGTTTTTCTTCATCACCCGTTAAAATCTCTTACAAAGTTCCTGCAACTAAAAATGGCGGCTGTAGCAGCAGCACAGAAAAATCGCGAAATGTTCGCTATTAAAAAATCTTACAGTATCGAGAACGGATATCCAGCACGAAGACGTTCTTTGGTCGACGATGCCAGGTTTGAAACTTTAGTTGTGAAACAAACAAAACAAACTGTTTTGGATGAAGCAAGACAACGTGCTAATGACACATTAGAACCTGAAGTA…
XM_028281129.1	3.81787e-06	9.11485e-05	0.827177	Diabrotica virgifera virgifera elongation factor 1-gamma (LOC114331535), transcript variant X1, mRNA	AAATACCATCTAAAATTCTCGTGGATGGTTATCTCATATGTGGAAGACCCGAATTGTATCAGGTATAAAACAGAAGAATATTGTAACTTGGAACTTGAATAATGCTGTCCTTTTCTTTCTTTAGCTAGTTTTGAGTGTAGTGAGAATGGCTGCCGGAACTCTTTACACTTATCCCGAAAATTTCCGGGCCGCAAAAACTCTGATTGCCGCACAATATGCCAAGGCAAACGTCAAAGTAGCACCCAATTTTGTTTTTGGAGAAACTAATAAAACTAAAGAGTTCACCAAGAAATTTCCAAGTGGAAAGGTTCCTGCTTTTGAATCAAACGATGGCAAGTACCTTCAAGACAGCAACGCCATCGCTTACTATGTTTCCAATGAACAACTAAGAGGAAAAAA…
XM_028283667.1	2.75492e-14	5.91159e-12	0.826856	Diabrotica virgifera virgifera zingipain-2-like (LOC114333719), mRNA	CACTTTTATACAGTCGCTATTCGTGATAGGACTAAGTAGTTCTTAGTACATTCTTTGACATATTATCGATAGTTTGTACATCGTTTCATACAATAATAATTAATCAATGACCTTTTTGTGTTTTATAACTACTGTACCGATGGGGTGGATGATTCGTTGCTCTTCGTGATTGTAACGTTTTATCGAATCTTTAAAAATTCGCAAGTTGACATTTCACTTCATGAACGAAATTCTACGTTTTAGTTGAATTTAAACCAGAGGTCACCATGAAAACAGTATTAATCGCAATAGTAATCTGTTGTTGGCTTTTTAATGAGGCTTTATGTGGAGTTGAAGATGATTGGAATGATTTTAAAATCAAGTACAAAAAAACCTATGAGTATAAAGAAGAAAAGAAGA…
XM_028285508.1	0.000109406	0.00164749	0.824336	Diabrotica virgifera virgifera drosomycin-like (LOC114335290), mRNA	GACTTACTGTTCATCGACACAATCAAGCCAGACCTACAAGCAACCAGTAGAGCACAGATCTGCAAAAGAAAATTTTCAAAATGAAAGGTTACTTCATCTTCGCCGTTTTGTTGATCCTCACCATCGGTACCGAACTCGCTTTCGGTGACTGCCTTTCCGGAAGATATGGAGGCCCATGTGCAGTATGGGACAACGAAACCTGCCGCAGAGTGTGCAAAGAAGAAGGACGAGTAAGTGGCCATTGCAGCGCTAGTCTGAAGTGTTGGTGTGAGGGGTGTTAGCCTTACAGAAGTGCTACTATTTTAATCAAAATGACGATGTTCGATATTTTTGGTAAAAGTTTTGTATTTTTTTAATATAAGTTTTTTTAGTAAGA
XM_028273594.1	0.0030476	0.0259885	0.824026	Diabrotica virgifera virgifera uncharacterized LOC114325522 (LOC114325522), mRNA	AAATAGGTGAGTCGTTCGACTATTTGATGAAGTGTTACCGGTTTGACGACATTACCGTGACCTTCAGATATTTTTGTGCTGTTGCAAACGAAGTTTTGTAAATACCTTGATTATTTGGAGCTATTTTACTGCAAGATGGCCAAGCAAACCGCCGAACAATCTAGGAAAGATATGTTGAGTAAGAAAAAAGAAAGAGAACGTGCAAGAAGACAGAAAATTAAGAACAATCCGGAAGAATATGAAAAGCAAAGACAGAAAGAAAAGGAGCGTTACCAGAAAAGGAAAAGCGAAGGCAAAATTAAACTTATTGGCGATTTAAGTGACAGAGATAAAAGAAAAAAACGAAAAACATGGATACATCATAATAGAACATACAGGGAAAAAAAAAGAAAGTTAACT…
XM_028295881.1	0.0030742	0.0261682	0.821989	Diabrotica virgifera virgifera nose resistant to fluoxetine protein 6-like (LOC114345058), partial mRNA	TATGCAATCGATAACTTCATTTTTTTTATATCTGCACTGCATATGTCTACACACAACAGTTTTCTTCGACGAGAAGCATACTCCAAATAAACTCCTTATATCGAAAAAAAAAATCTACGTAATTGAATGAATATATTCTTCAAAGAAGCAAAAATATTCGAAGTAAGACGTAGTGATGTAAATTTATAAACTTAAAATTTCATAAGAACGGCCTGTCAACTGTGCAAATACCTTGTTCTATGGAAGCATCTCTGACCTGACAGTTGGATTAGCACTTTAACATATTTATCAGATAGGCAAAATAAATAAAATACCAACTATGCCGACTAATTTGTGCAACACGTTAATACAGCTTTGTTAATTTTACTACAATCGAAAAGAAAGAATATGTCTATAGGC…
XM_028296724.1	1.1424e-07	4.47646e-06	0.820173	Diabrotica virgifera virgifera uncharacterized LOC114345910 (LOC114345910), transcript variant X1, mRNA	CTTTAAAGAATATTGAGAGGAATTCAAAAAAGGTTAAGGAAAATAAGGAACATAGCGCTGGTAGCCACAATAACAGAGGACATAATAAATGGCAACGACATAAATCATTTGTGAACACAGAGTTAAACTTAACAGAGACTAATACATTCAGTGTAACAAATCAAGATCCGTTTTGTCATTATTGCAAAAATAAACATTACATTAATAACTGCGTGGAATTTGGGAAATTAAGAACTTTTGTGAGGTACGAACAAGCAAAAAAGTTGGGCCTTTGTCTAAATTGTTTAAAAAAGGCAAATCATACAAGTAAATACTGTAAAGCAGGTAACTGTAGGAAATGTGGACAAAAACACAACACAATGTTACATTATGATGTAAGACCAAATACAGAGACGGTAG…
XM_028296725.1	1.1424e-07	4.47646e-06	0.820173	Diabrotica virgifera virgifera uncharacterized LOC114345910 (LOC114345910), transcript variant X2, mRNA	CTTTAAAGAATATTGAGAGGAATTCAAAAAAGGTTAAGGAAAATAAGGAACATAGCGCTGGTAGCCACAATAACAGAGGACATAATAAATGGCAACGACATAAATCATTTGTGAACACAGAGTTAAACTTAACAGAGACTAATACATTCAGTGTAACAAATCAAGATCCGTTTTGTCATTATTGCAAAAATAAACATTACATTAATAACTGCGTGGAATTTGGGAAATTAAGAACTTTTGTGAGGTACGAACAAGCAAAAAAGTTGGGCCTTTGTCTAAATTGTTTAAAAAAGGCAAATCATACAAGTAAATACTGTAAAGCAGGTAACTGTAGGAAATGTGGACAAAAACACAACACAATGTTACATTATGATGTAAGACCAAATACAGAGACGGTAG…
XM_028284162.1	0.00262999	0.0231359	0.816217	Diabrotica virgifera virgifera ankyrin-2 (LOC114334134), transcript variant X1, mRNA	TAAAACGTGAAACAACAGAGTTCAGACTTCTTATTGATTTATTTTCATTCTGCGCAAATAATAACAGAGTGGAATTAATAAATATTATTATATCATTTAAAACAAATTGAACTATTTATACTGCAGTAAATATGGAATAATAGTGCCGTGGGGTAAATAGAAGCTTCTTAGGAAAAAATGGGTGGACAAGTGAGTCAGGTGTTCCAATCTGGTAGTGCTTTACTGACAAATGGACATGGTCACAAAGTTTCTGATTCCACTAGACAAAAGGTGCAGACGATATTTGATGCCCTCAGAGCTAATCCCAAGATTGGAGTGCAGAGGCTAGAGGGATTGTTACAGCAATTACCAAGGAATGAAAATATATTAGCAATTCACGATGAGACTGGTTACAACTTG…
XM_028286428.1	3.7712e-09	2.15796e-07	0.815213	Diabrotica virgifera virgifera alpha-tocopherol transfer protein-like (LOC114336101), mRNA	ATACATAGGTGATTGCCTTGAAATACCTTGCTGTTAAACATTTTTCAAAACAAACATATATTTTGCTTACTGTAAATCATATATAGTTTAAAAATGGATACCAATTATTTTTTTAAAACAAATATTGATAAAATCCTTAGTGCTTTTGGAAAAACAAATGAAGATGTTAAGAGGGATATTGAGACAATAAAAACCTGGCTTGACGCTCAAAAGCATTTGCCAGAATTACCCAATGAGATTATGATTCGACATTTCTTGGTGAATAATCATTTCAGTATAGAACGAACAAAACAAACATTGGATATGTATTACTCAGTGAGAACAATAATTCCAGAGGTCTTTCAGAATACCAATCCGACATCTTCAAACATGAAAGACGTGTACGATTCAGTAGCATTC…
XM_028292448.1	9.22912e-05	0.00142427	0.813934	Diabrotica virgifera virgifera uncharacterized LOC114341640 (LOC114341640), mRNA	ATTTTATTTTCATTTCAACATTCTTCAAGATGAAGTCGATGTGTGTTGTTTTATTGAGCCTAATTTCCTTGGCACTTGTCGCTGGAGATTACCCCGATTATTATACTACGAGTTCTGAGTATTATCCTGTTGCCTCTACTTCTATCCCTGGGATCATGACAACGGTGACAGCAACGACAAGCATTGGTGAAGATGTAGTTTACGTACAAGATCGACAAGTCCCCGATCCATCCTATGAGATAGATGCCGTTGAAGCGTTCAAAGAAGCCAAGGCACTTCATCCAGGTGTTGACGGTACACAATTGTTAGAAACATTTTCCAAATTATTTAACGCCAAACATACGGTAAAAGGAGGATGGAAAGTTGTTGAAAATTTGGGACCACTTTACAATCCAGATG…
XM_028283012.1	3.47965e-05	0.000605412	0.81227	Diabrotica virgifera virgifera obscurin (LOC114333136), transcript variant X7, mRNA	CCGCTCAGTTTGCCTCGAACGATTCGCCAGTGTTTTGCTGCCAGTTCACTTGGTTTTATTTATAGTTGTCAACATGCAATGTTGAAAGAAGTTTCTTGAGACTAAAAGATGCGTGATGGCATCTTCAGATAAAGACAAGACAAAAGTTGTTGGAGAAATTCTTGTAGCCTGGAAGAAGTATACTGCCAACTCAGACGATGAAATCAATTTGTTAGAAGGAGATGTGGTAGAACTTTTGGACATAAATGACCCCAATCCCTCAAAACGCATCAAACTTGATCCAGACCTCGACAGCGTATCGGGAGAATTATTGGATAATCCAGCAGCTCACCACAAACTTTCCTTGAAACCCAAGAGGACCCATACCAGCTCCAGACATTCCCCTACTAGGTTAAATAT…
XM_028295021.1	4.35989e-16	1.54092e-13	0.812222	Diabrotica virgifera virgifera protein tumorous imaginal discs, mitochondrial-like (LOC114344171), mRNA	ATGTCAGCAAAATGTTTTCTGTTGATAGCATTCGTTTTAATGTGCTCCTTAGTAGATGCCAGACCAACGCACTGTGAGAGGTGGAACGGTGATAAGGAATTTCGCTGTCTTAAAGACAATCACAAAGCCGATAAAGTAGCAATCCACAATAAGACCGATCATCCTGTTACTTTCAAAGTAGAAAAGTGGTTATCAAAGTGTGGAAGTCCTGGTCAAAAGTATTCTGATCTAAGGTATGGTTTTGTTGAAGGAGCTACTATTACTATAGATGTCAGTGAAGTTAAACCTGGAAGTTGTCACGAGATGTTTATTTCTAAATGCAAAACCGGAATAGACAACTGTCCAAAATGTAGAGGAGCAAGATGCGAACCAGGTACTCAAGCTACAAAATGCCAATTT…
XM_028274769.1	1.01811e-08	5.19869e-07	0.808645	Diabrotica virgifera virgifera UMP-CMP kinase 2, mitochondrial-like (LOC114326405), mRNA	CCCGTCCCTGAACTCACTAATTGACCTCAGTTATCACAATGTCATTATCAGCCAACTAAGTTAATGGTCAAATAGTAATGATCTTTTATTTTCATTTATTTTCAAAAATTCATGCATAAGGAATTGTTTGACGGCACACGCTTATCGTGTTATTGTAACCAAAATGTTGCTATGTGTATCCTTAATAATTTGTGTTTTAAATAATTGTTTTTGTTCAAGTGTTTATGGTGACGATGCTTTTTCAAATGAATTAGAGTATACTGATCTTGCACCTCCATACTTTTATAATGACTTAAGATCTATTTTGAAGTTCTTCGAAGATCCTCAATACAGATTTACACCTGGAGTACGTGAACTTTTGAGCATTTATCACCAACAAAAAGTTAAGACTGATAGACT…
XM_028299857.1	1.79933e-21	2.02706e-18	0.806753	Diabrotica virgifera virgifera nucleolar GTP-binding protein 1 (LOC114349473), mRNA	AACTTAATTTTACGTGTCACTGTCAACCTTCCTTTCAACTCCCCAGCTACAAGTGTAGCACGTGGGAAATTTGTCAAAAACATATTTGCAGTTAAATATATTTTTTTATATTTTCAGGCAGTAAAGTTAACAACAGATTTTCAAAATGTCTAATATGTACAATTTCAAAAAAATAGCTGTAGTTCCTACAGCAAAGGACTTTATAGATATTATATTGTCCAAAACGCAAAGGAAGACACCTACAGTAGTCCACAAACAATATAAAATCACTAGAATAAGGGCTTTTTATACGAGAAAGGTTAAATTTTCCCAACAAAGCTTTCATGATAGGTTAACACAGATTTTGACAGAGTTTCCCAAACTGGACGACGTCCATCCATTCTACGCTGATTTGATGAA…
XM_028291135.1	4.15998e-10	2.99095e-08	0.806267	Diabrotica virgifera virgifera farnesyl pyrophosphate synthase-like (LOC114340401), partial mRNA	ATGTTAAGAGTTTTGCGAGCAGGAGACCAAGGGAAGAAAATAAAAGGGAGAAAACGAAGGGAGACTGACATACAAGTGGCACACAGTCTAATATACCAAATTATACTTGAAAAAAGGCACCCAGTATTCGTAAGACCTACGATAGACTTCACTCAAGAAGAAACGATTCTAAAGAACCTCATTCCACAAATTCGAGAAGACATTCTGAATGAATCTTTAGTTTACCAGAAGAACATGCCAACAGTTAGAAAACAATTCGAAAACCTTATTAATGATACAGTCGGAGATCTTAAGCCAAAATTTCTCAACTGTGCTTTAATAGCGATATACGCCTACAAGTATTTTAAACAGGATCACACCGAAGAAGAGTTGGTCAAGGCTGGGATTTTGGGCTGGTGC…
XM_028296185.1	0.000166655	0.00236719	0.806242	Diabrotica virgifera virgifera gonadal protein gdl (LOC114345362), mRNA	TATTTTTATATATTTCTTTTCTTATATATTATATATAATATTACTTTTGTAAAACTGTAGTTAAAATGGATACAACTGAAGATTCCCTTATTTTACAGAAAAAGCTCTATTTTTTATTAGAACAACTTCAGAATATGGCTAAAGATCTCCCACCTAAATATCAAATGAGGCTGCCCTGTGAGCTACTATCAAGCTTAGCGAATTGTTTACTTAACGAGACAGTATTTGAAATAGTGAAGGGCCTTTTAGAAATTCAACATGTTACTGAACAACATTTATATCAACAGAGATTGCAATTTGTTCACCAGAAAAAAAATCAAGAGCAAGAAATTTTAAAACAATATGAACATGATACTGATCGCAAAATTCAAGAATTGCAGAAATTTATGTTGGAGCAGA…
XM_028276971.1	1.81862e-06	4.7925e-05	0.806046	Diabrotica virgifera virgifera cytochrome b5-like (LOC114328184), mRNA	TCCTTCATATACTTTGCGAAACCTGATAACTATTTAAGCAGATTATGTTTATCGATTGGCATCATTCAAAAGATATCCGGTGCGGAAAGACAACTTAAAGAACTTAACCACAATATCAACGCGCTAACCGTATTTACCTACATATTTTTTCTACCGTTTCAAAATATACTTTCTTTGAAAAAATGGCAAAAGTTGCGTCAACTATATTTTCGGTTTTTTCGTTCAGTGCTCCGAGACCAGTGCGAGTTCAATTTGCTGATTCTTCAGGCTTGACGGTATCTGGATTACCAGGAGAAAGAGTTATAACTTTAGAGGAAGTTTCAAGGCATGATACTGATAAGGATTGTTGGGTTGTAATATACGACAGGGTTTATGACATTACGGAATTCTTAGACGAGC…
XM_028276453.1	0.0031714	0.0268126	0.804083	Diabrotica virgifera virgifera uncharacterized LOC114327747 (LOC114327747), mRNA	GCAAGGTTAAATTTGCAGTTATAAAACTAATACTTTATTCACTGACATTGGAACTATTGTTATAGTTTTATTAAAGTGGTTTAAGAAGCAATAAAATCCAAATATGTTAAAGAAGTTGGTTGTGTATATTCTTGTTTCTGGATTTTTAGTAACAAGTACCCTGTGTAGAGAAATCGAAACTTTAGAAGATGAATCAATTGATGAATCAAATAATGCACACAAAAGCCATAATAACGGATTTTCTTTCCTACGACCTGCTGATGATGCTTTGCTTAATTTTATAAACAAGCTTGTAAACACCAGTTATCTATCTTCAAAGATGATTCTAAATAAAGTACAGGCTCAAAATGAACTTAGACAGGAAATAGAAGATCAAGTTGAGGAGTTTTTGGAGAGCTT…
XM_028284514.1	0.00409542	0.0329406	0.803684	Diabrotica virgifera virgifera uncharacterized LOC114334474 (LOC114334474), mRNA	GTAAATCACACAGAGTAGACATTTCAACCTATTGTGAAAGATAACACCTCATATAAATAAATTCATTGTCTCCCATTATTGTCCATTTTATTAACGATTAACAGAGTTATAATATTTAGGATGATCTATTTTTCCAAACCGTTTTTAAAATCGAGAAAGTTTTTTTTAATAGTAACTGGAGTTGTTGTTGGTATTGTTCTCCTTATTATAATTATAGTAGCAACGTCCAAAACACATACTGGAGCAAAAAGTAGCAAGGTCGAAGATCATACAGACGAACCGAATGAACCTTCAGGTCCCTGTGAAATTAACCAAATTCAATACAGAAATACCCATCCTCTTCTGCTATCTCCTAACACAGACAATGTTATTTATCCACAAGGAAAAGCAAATACAATC…
XM_028293013.1	0.00343042	0.0284684	0.802874	Diabrotica virgifera virgifera zinc finger protein 665-like (LOC114342224), mRNA	ATGGTGAAAATCTATTGATTTATTTTTATTTTTGTTTTTGTTATTTGAAAAACAACAAAAACAGTGTACATATTAGCCATTATAAAAATTATTTGGCCAATTAATTTCGAGCCCCTTTCCTTTTAGTTGGTTTGGATTATTAAACAAAAAATAAGGTATACATTAATATAAGGATTATAAATTTTATTTATAATACACACATCCTTGAAAAATTAATTTAAACCATTTTTTTGTAAACATAAAATGGACTCCTATTAACAAAATGGAGAGAAAAGAGGAAACTGAAGATACAGTAGCAAATATTAAGGATGAGAATAGTATTTTTGTCAAACCTGAATTCATAAAAAAAGAAAATGATGAAGATTATCCAGATGATTATATTGAGGACCATGAACATGG…
XM_028295780.1	0.000276735	0.00360937	0.800972	Diabrotica virgifera virgifera zinc finger protein 227-like (LOC114344962), mRNA	CTACCCTTAATATGTCTATAACTACGATGTGCAATCAGTTGTCACTAGTCATAAATGTCAAATGTCGTCACGTCAAAGGGAGTTTATTTGTTTTTATGATTGAAATATTATTTTTTATAATTTATTCAGTTTATAGTTTATAATATGTTAACCATGGAATTTAAAACTGAAGTTAAGGAAGAGTTTGTTTTTGTTGAATGTAACCAAATAGATATAGAGAGCCAGCCTCAGCCGTCCACATCAATATCAATAAAACAGGAACACAAAAATGAACCAGAAGAATGTAACTCAGGATTCTTGTATAAAGCCATATACTGTGACTCAGCAATGGAAGTAAAGCCTGAAATTAAGAAAGAATTTGATCAAAACGGCGAAGGATATGTAGAGCCTCTGCTATTA…
XM_028287139.1	5.9948e-07	1.85028e-05	0.800712	Diabrotica virgifera virgifera chymotrypsin inhibitor Ani s 6-like (LOC114336761), mRNA	TAAATATATATATTTATTATAAATATATAAATACAACAGTCACAGGAAAAACAAACTGAACAGTTCTTTTAAAAATGAAGCTTGTAACACTATTTTTAACAGTGTGCTTGTTAGTTACGTTCGCATTGGGACAAAAAGGTGAATGTGGTCCGAACGAACAAAAAGGATGCCGGCCTTGCCCTTGCCCTGAGCGAACATGCCAAGATCCAAACCCCTTGTGTCCACATTTTAATTGTCCTAAAGTTTGTCTCCAGTTTTGCGAATGTATACCTGGCTACTTGAGAGACGCTGTAACCAAGAAATGTGTACCCAAAAGTAGTTGTCCTAAGAGAGGATAAGAAAGAAAAATAATACCAAAATCAAATATGTTTAATCATCAATTTGGCGTTTAAAATATAT…
XM_028285616.1	2.59602e-10	2.04337e-08	0.798046	Diabrotica virgifera virgifera solute carrier family 26 member 10-like (LOC114335389), mRNA	TTATGTGCAAACTTACTCTAGTCCTAGTAGTTTTTTATTATAACTTCTCAGTTAATTGTGCTTTAAACATAACAGCGGAATCAGTTCCATTTGCGTATTCCTCCGTCATTACCGTGTGTCATGTGCCTTCTAAGCAAATGTTGATTTAAAATTCATGGTTTGACATCGTTATCATCAAATAGTATCACCAAATAGGATAATGTCAGTTCCGGGGACACCAGAAATACGGATCCAGCGGCCTTTATATGAAAACGATCAACTAAGACAGGATTTGAATTATGAAAAAGACCAAACTAAATTTGTGAACAAATTATGCAAGGAAAAAGTTTCCCCAAAAAGTATTATAAAATCAACCATTCCTGTCCTGGGATGGTTACCTAAATATGAATGGAGAACGGA…
XM_028293408.1	4.96968e-22	6.89065e-19	0.796338	Diabrotica virgifera virgifera TATA-box-binding protein 2 (LOC114342591), mRNA	GATATTTGATCGACCCTCTGCCTTTTTGACAGTGACAATTAACCATGCTGTTCTTGTTTTCTTTCGTGAATTTTTAAAAAAGTTAAAAATGAGTAAATTGTGACTTAACTTACTGCAGAAATCGTTAAATGGTTACAACTGATCGTATGTATTTTTATGTAGACTGTTAAATTACAAATATGGAAGGAAAACAACAAACAGATATACATCTCAAGGCGATGCTGAGCAATCCCTCCAGGTTTACTCCAGCTGTTCCAGTTCCTGACTGGAATACACCATCTACTTCTACAAATCCTACAACACCCTCACAAGTACCTCTTATAAAACCAAATTTATGCCTTATGACAGTAGCAATGCCTGGTTCAGCAGTAGGTGAACCACACACAAACATAATGTTAC…
XM_028295637.1	0.00109114	0.011258	0.794598	Diabrotica virgifera virgifera uncharacterized LOC114344805 (LOC114344805), partial mRNA	ATTGGATCATTCTTTATGATAAACTTGTGCCTTGTCGTCATTGCCACTCAATTTTCTGAAACAAAGAAGCGTGAAATGGAGCGAATGCGGCTAGAAAGAGCGAGATTTCAAAGTAGTAGTACCTTAGCATCATCTACGAATAATAGCGAACCTTCTAGCTGCTATGCTGAAATTATTAAATACATCGCTCACTTATGGCGAAGATCTAAACGAAAGGTTTTAATAAAAATTAGGTTTTACATTTTGAGGAGGAATCAGAGGAGTCAGTTGATAGCTGGTGATACTATTCGATTGAACTATGGTAAACAGCACCATCCCAACTGCTCCAAACTTACGTTAATTAGCTCTGCAAATTTACTTTCTCCAGCGTCGGTTTCAAGTAATACCAGAAGATCATCA…
XM_028281236.1	4.61018e-12	5.46701e-10	0.79426	Diabrotica virgifera virgifera uncharacterized LOC114331620 (LOC114331620), mRNA	TAGTTATTTTCGGTGACAAATTGAGCATTGTCTAAAAGCGGCGGCCAGGAACACAAACGTAAATATTATTGAAAATAAAAATGTCCGACGCTTAAACACTTGGGAAAGAGATGACGGAAGACGGTGAACAAACTCCCCCGACGCCTGGTAGTTCTACTTCCGGCAATGACGTCGATGTGGAAAAAGCGGAGAATATAAAAAGTTTGCAAGCCGGCGAAGATAATGAACCTTTGGAAAAAGCGAAAGAAAAGCCCCCACGTACATATGTGGTGTACACAGAATATCAACCTAACTACGACATAAATTCAAAAAATTATTGTAATAGAACTGCGTATTTACTTTGTTTTTGGATATTAACATTTCAGTATACATTATTAGGTATATTTATAATGTTATCTG…
XR_003654830.1	2.86553e-05	0.000508879	0.793589	Diabrotica virgifera virgifera uncharacterized LOC114345278 (LOC114345278), ncRNA	CGGAAACTACTAATACGTAACGTAAGCCATTTATTTGATTTAAATCCCTACCATTCATGAATGAGATTTCTCCCATCTTAAATTAAATTTATGTATTTCCCAAGCAAATTTGTTAACTATTTATATACACACGAACTATATTGACACAAAATATTGAGTGAGATTGTTTTCAGTGATATTTCAGTGAAATTTATAGCAGAATAAAATAATGGCAACCATGTTTAGGAACATCTGTCTTGCTCTCCTCCTTTTTGTTGAAGTGGCGGTATGTGTTCAAAAACTCCAAGAACATTTTCAATGGAACATTTTAGATTATGAGTTTCCCACAGAAGCTATTCGAAGGAATGCTTTACTGACAGGAAGATTTAA
XM_028285558.1	0.00109189	0.0112593	0.792865	Diabrotica virgifera virgifera PRKCA-binding protein-like (LOC114335333), transcript variant X2, mRNA	TCTGTCATGTACCACAAGTGATAAAAGTTATCAAATTTATTATTGGTTTGTTTGTTTATCTTTGTACCTAGTTCCGTTAATTATTAAATAAAATAGGTTTAGTTCCGCTATTATTGCTAGATAGAGTATGTTGGATTTAGAATTTGACTATTTTTTTGAAGAAGACAAAATGGGAATGACGGTTACATCGGGAAGTGTCACCATAAGAAAAGATGATAATAACCTGATTGGTATCAGCATTGGTGGCGGATCGCCTTTATGTCCTTGTTTATATATTGTTCAAATTTTTGACAACACAGCTGCAGCAAAAGATGGCACCTTGCAATCAGGAGATGAACTGGTTTCCGTGAATGGTCAATCTGTAAAAGGAAAAACAAAAGTTGAAGTAGCGAAAATGAT…
XM_028276266.1	3.16464e-05	0.00055489	0.790806	Diabrotica virgifera virgifera lipid droplet localized protein-like (LOC114327598), partial mRNA	GCCGACGTTAGTTAACCTTGTTCAATAAAATTTAAAATTCGGTGGGGCCAACGTTGCTCACTAAGCAGACGAATGACAGTGAGTAGCGAGTATGGCTGAACGTCTGGATCTTCTCCTATTTGGAGCAACAGGGGTCACAGGTCTACATGCTATTCGATACCTTTACAAATTTTCGAAAGAAAAAAAGTTAACCTGGGGTATCTCTGGACGTTCAGAAACAAAACTTAAAGCTGTCTTAGAGAACGTAGGTTTACAGATAGGAGAAGATTTATCCAAAACTCCAATTATACTGGCCGATATAAAAAATCAAACATCTTTAAATGAAATGGCACAAAAAGCAAAAGTCATCCTAAATTGCTGTGGACCATACAGACTGATGGGCTTTCCGGTAGTAGAAGC…
XM_028279893.1	0.00108365	0.0111936	0.790504	Diabrotica virgifera virgifera cytoplasmic dynein 2 heavy chain 1-like (LOC114330537), partial mRNA	TACTAGAGAAATAACCAGCAACGATAAGATAAACGAGGGCATCTTCTTATCACCTAGTAATTTCTTATCACACTGTGCTAAGGAGTTAAACGTTGATATAGTTGACGCTGGTTCATTCTTCTCAACGGAAAGGGAGCGTATGCAGTGGCAGAGTGAAGGTCTTTCATCGGATAAATTATCAACAGAAAATGCTGTTATGATGTTAAAGGCTGATCTGGTTCCTTTTTTAATTGATCCCACATCGTCAGCCATAAACTGGTTAAAGCAACATCTAAGACACAAAAATGTCGAAGGTATTACACAAAATTCTCCCAAATTTAAGAGCGCCCTTGAATTAGCTGTCAGGTTCGGAAAAACTTTTATCATTGAAGAAATCGACACAATATCTTCAGTGCTGTT…
XM_028293732.1	3.61941e-10	2.66285e-08	0.790049	Diabrotica virgifera virgifera probable cytochrome P450 9f2 (LOC114342929), transcript variant X1, mRNA	CATCATCCAATGCAATTATTATTACTATAGTGTGAATACAAACATTTCCATAAAATATCTCGTTAGTTTGTTTTATCTTATCTCAAAATTTTATAATGGCATTAAGTGCATTAGAAGTCAGCTGCTAGTAATATAAAGTGATTAGACGGCTGATGTATTGTTATTTATTTAATTAAGATTGTTCTCACGAGATCAACATGTTGTCATTAATACTATTTGGGGTAGCCTTGGCCCTCTTTTATTATGTTGCTATAAAACCTTTGAGCTACTGGAAGGAAAGAGGAGTAATTTTCCAGGAGGGAGCTCTATGGTTGCTCGGAAATCAATGGAAGTTCTTTTTAAATCGTCAAGATATGTTTGAAGTATTTGAAGATGCTTACAATGTTGCACCAAATGCTA…
XM_028299816.1	0.00695629	0.0499949	0.789101	Diabrotica virgifera virgifera mitogen-activated protein kinase 15-like (LOC114349439), mRNA	ACTTGATGTTTTATGTCAGTTTGACAAGTTTCTTTTACTACAATGTTATACACAAGAGATTTTTCGTTTTGAATATTGTAAAACAAGCCTTTACAAAACTTTTATTTAGTTTATCTGATGGCTCAATCCAAAGACAAAATGAGCGAAATCGACGAACACATCATGAAGCGGTTCGACATCCAGAAAAGACTGGGCAAAGGGGCCTACGGGATCGTCTGGAAGGCCATCGATCGAAAGACCAAAGAAGTAGTGGCTGTGAAGAAGATTTTCGATGCGTTTAGAAATCAAACTGATGCTCAAAGGACCTACAGGGAGATTATGTTCCTACAGTCGTTTAAGAGCCATCCTAATATTGTTAAACTGCACAGTGTTCACAGGTGTAAGATAGCAGATTTTGGA…
XR_003653770.1	0.000274999	0.00358933	0.787355	Diabrotica virgifera virgifera uncharacterized LOC114338506 (LOC114338506), ncRNA	ACAGTTGGTGCTTGGTGGTACAACAATTGCTATAGTTCCAATCTTAATGGAAAATATCGACATATGGCACATGCCGACGGAATTGACAGAAAGGGAATGAACTGGGACCCACTTACTTCTAAACCAGAAAAAAAGTTTTTTCTTTCTGGGTCACGAATGTTAGTTAGGCCAAATAACTAAGAACAATATTAAAACAAATTATCATTCAAATTTGTAATGCATGTACTGTTCCTGTTTGGACACCAAGACTGATCTTGAGGCCGAAAATAGTACCAAGAAAACTCTTGCACATAGCGTTTGGTCTACACATCCAAATGGAAAAGCGTCCTCGATATACTCATTTTCAATAAATATTATATAAGCGTTTTAAATATATAAGTAACGTGTCTTCAAGTTTCG…
XM_028281184.1	6.89726e-14	1.35134e-11	0.78701	Diabrotica virgifera virgifera uncharacterized LOC114331579 (LOC114331579), mRNA	GGAGTAGTGTTTTATTTTTAAACAGTTAAAGTCAGTTCGCGAAGGGAATAACTTATTCTACTGAACCGTCTGTGAAGTAAATCTCATTTAACAATGGCTAACACTCTACCTCAACATATTCAGGTGATTCTTCAGAAGATATTCAACGACAGCATAGAAAATTTAACTATAGACGAGCAGGAGGGAAACAAAAAGGGGGATGGTTATTTGGGCGATCTGGTCTTCCTTACAGTTGCTTACAAAAAAGATAACGTGCCTCATAATTTAGTTATTAAGCAGTGTGTTGCGGGTGTTTATCCCGAAGAGTTCGTTACTGCTACGTATCTGAACGAAATAAATTTTTATACAAAAAGATGGCCTGCTATGACCGAGTTCCAGAAAAAACATCTGGGCGAAGAA…
XM_028281215.1	0.000164715	0.00234147	0.786497	Diabrotica virgifera virgifera MAP kinase-interacting serine/threonine-protein kinase 1-like (LOC114331606), transcript variant X2, mRNA	AAGATGAAGTAGGCGACATGACGCCAAGTCGAATCAGTCGGAATTTAACATCAGAGGAGTGTAGAAGTATAACGATGGGAAGATAGTGTGAACCAACGAAATCTTTTCTTTGTGCCTAAAGTAGTCGTGTGACCGGCCGTTTTACTCTTTATTATTCACCTTTAATTTTTCATTTCAACAGTTCAGTTTACCGCGGAGGTTTTTTTGTAGTCTCCTTTTTGCTAAACACAAAAATCAACAAATATGGTCGAAAGGATAATAGAAGAAAATGAAAATTACGATTGCAACGGCATCGTAATCAACAATGGTGACAGCATCGAGGGTTGCAACGGGGGCGGGGGCAATGGCAGCGCCTCCGACAGCGGCGATCAGATGGACGCTGAAGCTCGCGAACGAGAA…
XM_028282404.1	0.000115458	0.00172564	0.785916	Diabrotica virgifera virgifera uncharacterized LOC114332581 (LOC114332581), mRNA	ATGTCAAAGTCAATAATTTTCTTCTCCCTTTTCCTCATTTTGGTCACAGTAACTCTAAGATCGCAAGCTGAAGCCCGGTACCTCCCCACCAGAGCTAACGGAGACCGGATAGAGAAGTTGCGAGAGCTACTCAAAGAAGTGAGTAAAGTATATTCGTTGCTGGAAAGTGAGTTAGAAAAAGAAGAAATGGGCGACGTCCCAAGATGGCACCCGGAGAGCAAACTCTTCTACAAGCGTGAAGCTCCCTCAGAACCCGAGCCAGTACCCAATAAACAGAAAGACTAATACTTCCACGACGACATACGCAACGAAAAA
XM_028290130.1	0.00120266	0.012165	0.783136	Diabrotica virgifera virgifera cytochrome P450 6k1-like (LOC114339469), transcript variant X3, mRNA	CTACACATTCGTCCACTTTTTACAATAGAAGGATTGCTATACCTGCTCATCCAGATATGGCACGTGGACTGTTTTTCTTAAAAGACGAGCAGTGGAAAACCATGAGGAACACAATTTCACCCCTTTTTACATCCGGCATGATAAAACAATTAGAACCTCATTTTATCGAGACCAATAGAATACTGTCTGAGTTTCTTATTAAAAATAGTGGAGTTTTTGATACTTCAAAAATTGCAAGGAATTTGACCAGTGAGTTTCTGATTCGAAGCTTCTTTAATGTCGAAGCAAAATCTTTTGAAGACCAACCATCCGTCATTATGGAACAGATTGACAAGATGTTCAAGTATTCCTTACGGAATGTTTTAGTTCAGAATTCATTTTTCTTTAAACCCGGCTTGA…
XM_028275078.1	5.18106e-05	0.000863111	0.782161	Diabrotica virgifera virgifera venom allergen 5-like (LOC114326672), mRNA	TCCTCTGCAATTACGCGGTATTTTATTTATAATTATCACTTTACGTCCATAATGGAAAACAGTACGATTTAAGGGCCTTCTTAGAATATTGATAAGATATCAACTCAAAGGTATAAAAAACAACACTTTGCGAAGCATTAAACAGACACTTAAAAATTTTAGAAGCAACACTATGGATAGAGGCATTAAGCTTTTTTATTTGCTTTTCGTACTTTATACTGTTAAAGCTCAAACTGATTATTGCAAGTTAAGTTGTGATGGTAAAATACACACCGTGTGTGAAAGAAAAAATGTGAGCTGTGGAGCTGCATCAGATTGCAAAAATTTCAAACAAATGTCATTGACAGATAACGACAGACGGTTGGTGCTGGACCTTCACAACAAATTAAGAAATAAAGT…
XM_028287499.1	3.32149e-10	2.48422e-08	0.780842	Diabrotica virgifera virgifera inducible metalloproteinase inhibitor protein (LOC114337102), transcript variant X2, mRNA	AAATTATTAGTATAAAGACAGTAGTTAACCTGAGAATAGAAATCAGTAAAAATGGAAAAGGTTGCTTTACTATTCGTCTTATGCTTAAGCTGTGTTTTGGTTTTCGGACAAAATGATAGGACTACTACACCTTCTTGTCGAAAAGATCAGACTTTAGTTTGTACAAACCCATGTACAACAGTGCCAACTTGTCAAAATCCAAATGCAACTCGTGAGACTTTGATTTCTTGCGGAGGTCTTTGCCTTCACGCTTGTGTTTGCGATGCCAAACAGGGACTAATTTTAGATGAAAATACTCAAAAATGCGTCAAGAAAGAAGACTGCCCTCCAGCATGCAAACCAGGAGAAGAAAAAAGATGCATTCCATGTCTATGTCACGAGGCCACTTGTCAAAATCCT…
XM_028296676.1	1.3264e-18	8.53872e-16	0.779578	Diabrotica virgifera virgifera nucleolar protein dao-5 (LOC114345865), transcript variant X2, mRNA	TCGTCTGTCATTTTTTATGTCTAGCTATTGGCGAACCTGAATTTTGTAAACCCTTTTTGGTGCTCGAAATGGCGGAGAACATAAATTCAGTGCTTAATGCGCTTATTTTTGATTTTTTAACAAAAAAGAATATCAAACTTGCTCCCCAGTTTCAAAAAGAACTCAAACCGGCATCTTTAGTAAAAGGATCACCAGTACTTGCTGAAATAGTGTCACATTATTTAAAATCAGGTCCAAAGGCAAAACAATTAAAAGTGAATGCAGAAGACAGTGACGAATCCAGCAGCGAGGAGGAAGAAACACCAAAAACTAAGCCAATTGTAAACGGAAATGTAAAATCAAATAAAAAAGACAGCAGCTCTGAAGATTCTTCAGATGAGGAAGAACAACCTAAAACTG…
XM_028290605.1	0.000159249	0.00226735	0.779103	Diabrotica virgifera virgifera 5-aminolevulinate synthase, erythroid-specific, mitochondrial-like (LOC114339917), transcript variant X1, mRNA	TTAATCAGATCTACAAATTGAAAAAGTGGTGGAAACACACAAAAAAGGTATTTATTCAAAGAAAGGGAAAGAGGAAAGACAGCGCGCGGTAGTGGAGAGGATTTGACCTACTGAATACTGACGTCAAATAATTTAAATTAAATTTCACTTTCAAATACATAAGTCTTGAAAGATGTCTTGTCCATTCCTTTCAAAATTAAGCCAAGCTTATTTGAAGAATTATGCTTCTCTTTTGGTCAAAATGTATGGTAACCAATGTCCTGTGATATCCAGAAGCATGAATAATGTTGCCAGTAAGGCTGAAGTTAAAACTCAAGATGACGTGTTTGCCTACGATCAGTTCTTCCATCAGCAAATCATGAAGAAGAAGAAGGAACATTCCTACAGAGTTTTTAAGAA…
XM_028290900.1	1.27706e-21	1.5346e-18	0.777331	Diabrotica virgifera virgifera CTP synthase (LOC114340178), mRNA	AGGAACAAATAATAATGGCCATTTATGTTTTGGCGGTAGTGCGGTAGAGACATCACACACGTGCCATTCCATCCATTCCAATATTTTATAAAAAATGAAGTATATTTTAGTAACGGGAGGTGTTATTAGTGGTGTAGGGAAAGGTGTTATATCTAGTTCATTTGGAGCTATATTAAAATGTTGTGGGATTGAAGTGACATCCATAAAAATCGACCCTTACATCAATTTGGATGCTGGAACATTTTCACCTTATGAACATGGTGAAGTATATGTCCTTGATGATGGTGGAGAAGTAGATCTAGATTTAGGAAATTATGAACGTTTTTTGAATGTAACCCTACATAGAGAAAATAATATTACCACTGGAAAAATTTATAAGCATGTGATAGACAAGGAAAG…
XM_028275056.1	0.00181178	0.0170623	0.776504	Diabrotica virgifera virgifera venom allergen 5-like (LOC114326626), transcript variant X1, mRNA	TTATTCAAAATTAGCACTTAACAACGGAAAAACCAATTATATGAAAAAGGCACTTAAGGGCTTTCTTAGAATATTGATAAGATATCAACATGTATAAAAAACATTTTGCGAAACAATTAAACATATTGTACACTTAACAGTATCAGAAGCAACACAATGGATAGACGTATTAAGCTGTTTTATTTGCTTTTCGTACTTTATGCTGCAAAAGCTCAAACTGATTATTGCAAATTAAGTTGTGGTAATACTTTACAGACGGTGTGTGAAAGAAAAAATGTGAGCTGCGGAGCTGCTACAGATTGCAAAAATTTCAAACAACTGGGATTGAATGATGAAGAAAGACGATACGTGTTAGACCTTCACAACAAATACAGAAATAAAGTGGCTCTAGGACAGGAA…
XM_028282906.1	9.07447e-09	4.71375e-07	0.776365	Diabrotica virgifera virgifera uncharacterized LOC114333079 (LOC114333079), transcript variant X1, mRNA	TAGGTAGCTGGCTGTTTGTTTACAAAATGCAGATATAAAAACCAGGAATAATGGCAGTCGGTGTTATTCAAAAGAATCTTCTGAACAATCTACACGGTCGATATCCTAAAATAGAAAAGGCACAACTGAGAAGCTGATATACTAAATCTAAAACTTCAACATGTCTAAATCACAAGTAGCTATTCCCGAAAACAAGACTGTAGCTCTTGGAGCAGGAAACAGGGAGGAAGAGATAGAAGAAACGGAAGAAACCACACTATCAGAGACTCACAAGGATCTTGGCCACACACAAGTGGCAGAGAAGAAAGCCACTTTTGACAGCACCATCGACAAATCGATAGTGGAAGACCATCGACAGCAGCAAATCCACTCAACCAAAAACGTACAACAATCAGAAAG…
XM_028276387.1	2.46013e-09	1.48805e-07	0.775778	Diabrotica virgifera virgifera UDP-glucuronosyltransferase 1-10-like (LOC114327698), transcript variant X1, mRNA	CGCGTTAAAAAATTGGGTCACGAAAATAGCTGCTGATATAAAGTGTAGTGTAATGATTTTCACGTGAATTAAAGCAACAAATAACAATGTTTACAAAAACCTTAATATCAATATTCATATTTACGTTAGCATCAATAGATGCTGCAAGGATTCTTGTTATAATACCAACTCCAGCTATCAGTCATCAGTACGGGTTGCGTCCAATATGGAAGGAACTGTGTTTGCGAGGCCATCATGTAACACTAGCTACTTCAGAACCGATGAACGATCCTGCCTTACCAAATCTTACCGAAATAAGCCTAAAGAGTTCCTACAAACATCCTTTAATGTTGGAATTGTATAGCCAAATGGCCAACGCTTCGAATATTAAGATATTGGACATCATCCACAAAATGGCAG…
XM_028274916.1	6.22331e-12	7.33171e-10	0.774918	Diabrotica virgifera virgifera putative inorganic phosphate cotransporter (LOC114326522), transcript variant X1, mRNA	TTTACAAAAAAAACGAAGAATTTATTTGTTCACTTCGAGAGTGAGATCTCCAGTTCACCGGCTGTGGAGCTTCCAGCTCTTCTGCATTATCTTCTCTAAGAATGTGATACATGAATATTTGGAGGATAAATAAGTAATACATTTGTTAGAGAAACAGTGATGGACAAAATGACACCTAAAAAGACTGCAGAAGTCAGAAGGGTTGACAAAGGCCCGGCCTTTGGTGTGAGACACATTCAAGTTATTTTCATGTTCTTCTTGTACCTGTTAATGTATGGAACACGATATAGTTTCTCAGTGGCTTTGGTAGCAATGACTCAAAGAACCACACCAAATCCCGAAATACAGGTATACAATTGGACCAACACAGGGATTCTTCTCTCTACCTTCTTCTGGGGC…
XM_028287742.1	8.9643e-18	4.25214e-15	0.774231	Diabrotica virgifera virgifera UDP-glucuronosyltransferase 2B9-like (LOC114337334), mRNA	AGTTCTCGAATTAACGTATATTTTTAACGAATAAAAGTTTTTTTAATCTAGGCAATAATGGTCCTCAAGGTTAATAAACTAAATGAAATGATTTGGTAAATTAAGGATGATTTAAAGAATCTTACACAGTCGTATCTTAATCATGAAGTTCGTGCTTATATTTTTAATACTGTTTATAAACTATGTTCCATCATTTGCACTAAATATACTGTATGCACATGATGTACCAAGTCCAAGCCATGAAATATGGAATTATGAGCTAGCGGCTGCACTAGTGGCAAAGGGACACAACGTAACAATGTTTAGTCCTCTTCCCAAACAAGGACAAGGTCAAAAAAATTACCATACAATTCAAATTGAAGGTCTATTGGATAGAGTAAAAGACGTTTTTAATTTAAA…
XM_028291984.1	5.72615e-18	2.86705e-15	0.774095	Diabrotica virgifera virgifera RNA-binding protein NOB1 (LOC114341194), mRNA	GTCATTTTCAAAACATAACATAACCTATATTCTTTTTATTGTTGTCACATGTTGTCATGTAATAAAAATAATATTGTTTAAAAAAATATGACCAATAACTTAGTAAAACCAGTAAGCTACCTAGTAGTAGACACTACAGCCTTTATACAGAATGCACCATTGCAGGATGTTGGAGAAAAAATGATAACATGTCCAGAAGTAGTAGATGAAATCAAGAACAAGCGACAGCTCAGACGTTTAGTGGTGTTGCCATACGATTTAATCGTGCAAGATGTCTTTCCTGAAAATATATCAATAATAACGGAATTCTCCAAAAAAACTGGAGACTATCCCAGTTTATCAGCAACAGATATAAAAGTAATGGCCCTTACCTATCAACTTCATAAAGAAAAGAGTGGC…
XM_028285521.1	0.00552663	0.0420149	0.773977	Diabrotica virgifera virgifera drosomycin-like (LOC114335299), mRNA	ACAAAATCAGCACAATTGTCTAACTAACGACAAAAAGAACTATATATATATTCGACGTAGACCACAGATCTGCAAAAGAAAATTTTCAAAATGAAAGGTTACTTCATCTTCGCCGTTTTGTTGATCCTCACCATCGGAACCGAACTTGCTTTCGGTGACTGCCTTTCCGGAAGATATGGAGGCCCATGCGCAGTATGGGACAACGAAACCTGCCGCAGAGTGTGCAAGGAAGAAGGACGAGTCAGTGGACATTGCAGCGCCAGTCTGAAGTGTTGGTGTGAAGGGTGTTAGCCTTTCATAAATATTTTTTAATTTGTTAAATTTTTGTTACTACGATATTAATTTTATTGATGCCAAATATATACGTTTATGTTAAAAA
XM_028280215.1	3.39205e-07	1.126e-05	0.773907	Diabrotica virgifera virgifera uncharacterized LOC114330807 (LOC114330807), mRNA	TAGTAACATACAAAAATTTCGTCCACCAAGGTAAATCAGTCAGTTGATACATAAAACCAAATAGACAATATGAATAAATTTCTTACGAAACTAATAGAAAATCTGTCAATAATCCACATTAAACAGCTTCAAAATAAGTCAAGTTACAAATACGGAGATTGTGATTTTTGCATCGGCAGTGAACAGTCAAAAGATATTTTAAATATTATAAAACAAAACGTAGATCCTGCAAATTTCAACGATGTCAATGATGGCGTGGAGAAATTGCTAAAAAAATATAACAGTTTTTACCAAGCTAGTGATGAAAGCAATACAAGGTTAGTACCCATGGTTTACAATATTTTGTTAACAATTTTTGTCAACACCACCCAATTGGAGAGGCAGAAATACTACCAAATG…
XM_028275073.1	0.00259143	0.0228302	0.770691	Diabrotica virgifera virgifera venom allergen 3-like (LOC114326657), mRNA	GCGAAGCATTGAACAGACACTACAGAGGTATCAGAAGCAATACGATGGATAGACGTATCAGGCTGTTTTATTTGCTTTTCGTACTTTATATTGTAAAAGCTCAAACTGATTATTGCAAATTAAATTGTGGTAGTACTTTACATACAGTGTGCGAAAGAAAAAATGTGAGCTGCGGAGCTGGAACCGACTGCAAAAATTTCAAACAACTATCATTGAGTGATCAAGACAGACGACTGGTGATAGATGTTCACAACGAATTGAGAAATAGAGTGGCCACAGGAAAGGAAACGAGAGGACCTCAACCTCAAGCCTCAAATATGAAAGCTCTGAGTTATAGCAAGGAACTGGAATATATAGCTCAATGCCATACAAACTCCTGCAAGTGGGGCCACGACTCAT…
XM_028284211.1	3.49053e-14	7.31591e-12	0.769655	Diabrotica virgifera virgifera CDP-diacylglycerol--glycerol-3-phosphate 3-phosphatidyltransferase, mitochondrial (LOC114334178), mRNA	TACTTCTTTCTTGTAAGTAAACAGAGATTCTGTTAAGGAACAAAATGAGGTTATGTTTTGGTGTTATTATTATTTTATTATTATTTTATTAATAACTTTAAAAAGAAAATGATTAGACGTGTATTTGGTGTCATAGAAACCACATTAACCTCTGAGCAAGCCTCGTATCCGAAATGTTTCTTCAAATCGGAGAATGCTTCATTTGGATGGCTCCCCACAGCTGCACCATGTTTTCCTATAAACGCTAAAAACATCAAAATATTAACAGAACCAAAGGAATTTTATGATACGCTTTTAAGCAATTGCTGCAATGCTAAAGAACGAATAACTTTAGCTAGTCTTTATTTAGGATATGGAACCTTAGAAAAGAAGTTGCTTGAATCCATAAGAAGTAATGGG…
XM_028292449.1	0.00334699	0.0279303	0.768248	Diabrotica virgifera virgifera uncharacterized LOC114341641 (LOC114341641), mRNA	TACATTCTTGAGATATATTTTTGTTGTTTATCTTTAATTCCTTAACAATAATTAAGACTTCGTGGAATACATGTAGTCATTATATTTTTATCAGATCTTTAATATTTCATATTTTATTTCATATTTTATCAACATCACTATATAAATACATGGTTTTTTATTCGTATCAACATTTTTCGAGATGAAGTCGATCGTGGTTGTTTTATTGAGCCTAATTTCCTTGGCACTTGTTGCTTGCGATGATTCAGTTAGTACTTCGACAGACACTCCGGTAATATCAACAGAGGTACCAGCACCGATATCGACAAGCCTTCGTGAAGATACAGTTTACGTAGCAACTTCAAATGTTCCCGACCCAGTCTTCCAGATAGATGCCGTGGAAGTATTCAAAGAAGCTAA…
XR_003652732.1	0.000120008	0.00178773	0.767586	Diabrotica virgifera virgifera uncharacterized LOC114331988 (LOC114331988), ncRNA	TTTAGAACAAGCAAAACTTTTTATCAAGAATGACATTTTTCGCTAAAATTGAAAATAAAAAAGTTTTTCTTCTTGGGCACCCCATCCGTGGACACACTGTATATCTTTACTTGTATTTTTGTTTTAAGTTCATATATTCAGACTTTAAATACTAAAAAGTAGTCAAAACTTAGATGGACTATTTCTACGTCCTTTCTTCTCCATTTGAATGGCTTCAATTTGCTTAATTGCTACCAGGCTCCATGCTTACACTCCATACAATAATCTTGTATAAATGTATCTACGTTTTCTCAAATCGGTATCAAAGATCCAGTGATGGGTGAATTTTGTTTGCCTTCCCGGACCGCTTTGAGTTTCAATATTCAATTTCAAGTTTCAAATTTGGTTGATCAAGATAGG…
XM_028279437.1	0.00072524	0.00808438	0.765102	Diabrotica virgifera virgifera proton-coupled folate transporter-like (LOC114330122), mRNA	GAATTATTTTATGGCGCGTTTGTAGATTCCTTCCTGTAATACCAGCGTTACTCATCTAATCACCACTTATTATCTAACTCTTATCTATCAAAATATACTTAAAATTTCTATATATATATATATAATTTCTAATTTGCTTCATACAGCATACAAAATAAAATAATAGTTGCGCTAAAATAATAATATAAAAATAAAATGGCGCCAAAAATATTTTCAAATTTTAAACCCACTATAGAAATCCCTCTTCTATTGGTGTATTTTGCTTTTATGACATATGCTGGAATTGTAACCAACTTAATTTCATTTAAAACATGTTATACTTTGGAAAACTACCCAAAAGAAAATTGCTCGCGATTAGGACGGTATACAGACAACGCAACACTGGATTTAGAAAAGACA…
XM_028290607.1	0.00419239	0.0335708	0.764073	Diabrotica virgifera virgifera 5-aminolevulinate synthase, erythroid-specific, mitochondrial-like (LOC114339917), transcript variant X3, mRNA	TCGTGTATTTCCATTATGTATTTTTATCAGTGTCGTGTTTCTTTTCTTACGAAGTGGAGGAGAATCATCATCGATGACGTGTTTGCCTACGATCAGTTCTTCCATCAGCAAATCATGAAGAAGAAGAAGGAACATTCCTACAGAGTTTTTAAGAAAGTCAATCGGTTGGCAGGACCTGGAGAATTTCCAAAAGCTGTAGAACATTCATGGGGACAAGCACCAATAACTGTCTGGTGTTCAAATGATTATCTAGGAATGTCGTCTCATCCTGAAGTAAAAGCTGCCGTACGAGATGCACTAGAAAAATACGGAACTGGAGCAGGAGGAACTCGAAACATTTCTGGCAATTCAACTCTGCACGAAAAGTTGGAGTCCAATCTTGCTGAGCTACACAATAAA…
XM_028272933.1	7.0316e-05	0.00113469	0.763309	Diabrotica virgifera virgifera zinc finger protein 493-like (LOC114325006), mRNA	ATGACTACTAAACCAGCCTCGTATCTTTTCTCGGTGCAGAAAAGTCCTCCAGAAAAGTCTAGAGAATCTGTCTGCATGCTCCGGGAATCTGACATTGATGAATTTATATGTGTGACAGATAAAAAAGGAGCTAAGCCAGAAAAAGCAAAGCGAAGAAGAGGCATGAGAGACATCCTCGCTAAAATGACTGCAGAAGAATATGAATCCTACATTGTTAAACCTGTCAATTCTGACAAACCGCTAAAATGCAAGAAATGTTCAATTACGTTTATGAATAATGTTGAAAAGGGTCTCCATTCTATCAAACACAATAAAAAAGGATTTTATGAGTGTCATGTTTGTGGAGATTTTAAACATCAGAACAAACAAGCATTTGATATTCATATTAGGGAACATGAT…
XM_028295882.1	8.26758e-09	4.3574e-07	0.762552	Diabrotica virgifera virgifera isocitrate dehydrogenase [NADP], mitochondrial-like (LOC114345059), mRNA	ATGGCTCTGTACCACCGGACAATACATTTATACTATATTACAGTGATTATCAATTTTCAGCTAGAATTAGTCTTAACAACTGATGACGGCAAAGAACAGAGGACAGAAGTGTTCAGATACAAAGGCGCAGGTGTGGGGATGGCTATGTACAACACAGACGAAAGTATTGAATCATTTGCTCACTCTTCATTCCAAGTTGGTCTTCAAAAGGGCTGGCCAGTATACTTATCCACGAAAAATACCATTTTGAAAAAATATGATGGTAGATTCAAGGATATATTCCAGGAAATCTTCGATAAACACTACAAAGCCCAGTTTGACGCCAAAAAGATCTGGTACGAGCATCGTCTTATCGACGACATGGTAGCCCAAGCTATTAAGTCTTCAGGAGGATTCGTA…
XR_003653982.1	0.00120848	0.0122169	0.761964	Diabrotica virgifera virgifera uncharacterized LOC114339832 (LOC114339832), ncRNA	TTTGCACCATACTGTATAGTTTGTTCCTTTTGACTGAGTCGTATCAAGGGCGCCCCCAGGGAGGGGCCAGGTGGGGCCATCGCCCCCCCTGAGAATTTGGCGAAAGCGTGTAAAAAATATTTAGCTCTCTCTTACTTTATATTATAAAATAAATTCCATATTAATCATAATCGCTCACGAGATATGCCAGTTTAAATGTATTTTTTCTCAATCCCTTATCCCTTCTGACTGAGACGCATATGTTTGGATGGAACCGCATCGTTTTCGGTGCGCATGCCGCATGCACTGATGATGTCCGGTCTAGGCTTATCCAGTTGAGAAATGAAATAGGTGGGCTGAACGGCCGATCTGATACGTCTAGTAGTACGGTAGTGCTCACAATTTATATACTGTTATTCA…
XR_003653731.1	1.21407e-05	0.000241541	0.761543	Diabrotica virgifera virgifera uncharacterized LOC114338294 (LOC114338294), ncRNA	AGTCGAGAACAGAAATCAGTTCTAGAGAGCTAGAATAAGAAGTTTGTGCCTTTCCGTCAGCAGGCTCTTTGCCTTGCTGACGGAGAAAATTGTTGATAATAGTTTAACGGAGAAAATTGTTGATAGTAGTTCAATGAAGAAAATTAGTTGTTTGTATTTAGTACAGTTTCTTTAAGTTTTTGTTCCAGAGCCGAAGTAGGCTTAAGTGGCTGCTGTGGTCGTAGGGAATGTAAATATTCTCGACCGTATTTTGTGTTCCTAGTGATGGATTAAACACATCCTTTAGTTTTCTTTTGTCGAAAAGTTCTTTTCATTTCTTTCAATCAAGTTTAATTAATAATAACAATAATAATAATATAGTATACCAGTGATACATACAATAAACGAACAATGGAATTT…
XM_028278875.1	0.00156843	0.0151994	0.759059	Diabrotica virgifera virgifera uncharacterized LOC114329688 (LOC114329688), mRNA	CGTTCGACCTCACCTACCACTCCAATTCAGTCGCGTACGGTTTTGAATCAAGAATCAAGTGACCAGAGAAATAACTCACAGATTTTCGGAAACGTTTTGCAATAGAACGTGTGTATTTTGCGTGGGAAACCGCCGGCTGGTTGCAGACTTAATTTTAAGAGATCATTTGTGTGGTTGGAAATGAGACGATTACCCTAGTCGTACAAGACAGTCATTAACCGCAAGCTAATCTCGGTGATGCTTTATTATCGGAGGTTTCCTTCCTCAGTGCTCTGCAATTTTAAAAATAAATAGAAAACAGAGATTATTTCTAAACTGTGTTCATTGTTATAATGGAGGTCTCTGTGAAAAGGTGCTCTATGAGATTGTGTTTAGTTTTCATGTTCTTTGACATAGTAA…
XM_028283848.1	0.00583142	0.0437235	0.757086	Diabrotica virgifera virgifera chitotriosidase-1-like (LOC114333853), transcript variant X2, mRNA	ATTTGATGATAAAAAATGATAAAATTGTATCACCTATTTAAACCTCATCATCGGGTTATGATTATGTATAATATGTGAATTCTTATATTTAGGTATATAGTGGTAGTTATATACAACTATAAACAAAACAGTGGTAGTTCCCCAACAACTTTTGATACAAATACGAACCTCTGCTGGACGGTACCGTTATTTGAGTTAATTAACCATGAAGTGGTGCGGAATCATTGTGATTTTTTGCGTTGTTCTTGGTGCAGTATCATGTGCACCAACAAACTTCACAAGAAACGTAATATGTTATTACACAGGCAGTTTTGGAATCAAAGTAGCACCACCTGAATCAATAGACACAAACTTATGCACCCACCTAAATTATGCATTTGTAAAAATAAATGAAAATGG…
XR_003655381.1	0.00240348	0.0214824	0.756083	Diabrotica virgifera virgifera uncharacterized LOC114348456 (LOC114348456), ncRNA	GGGGTTCACGTGCACGTGTGCACTTATGGAGAAACCGCCACTGGTTTGTATGTGTGTCAAAAAGTTACACCGATCTGAATTTTTTTCTATTTTTCAAGAAGGGATCAGGGCTGATTAAGAACCAGTGTATCTTGTGATTTTTCACCACCCATAAGCCAGCTATAGGACTGGGTAGGTACAACACGGCATATTTTTTGGGGGTATGTATCTTAGGTTCCAAGAGAGAAAGGAAACCGCAAATACAAAAATACAATAGCGCTTGAGTTAAGCTTTCAAATGGTGTTTAAGCGGTCAGGATTGAACATACACCAGGCTCGGTATAATCAAAAAACTGAAAAATTGAACTTTAAAAAAATTTTGTTTTTCTAAAATTAATCAAAATTTCAACCTACGAAACGC…
XM_028284984.1	2.18771e-07	7.90252e-06	0.755672	Diabrotica virgifera virgifera uncharacterized LOC114334870 (LOC114334870), mRNA	TACAGTTGTTTAATGTTGATCCAATATACTATACTTTTGATATTAAGGTTTTATAGTTTTTAAAAAATACGATGACATCGCAAACATATTTTAAAACAGACCGTTGTAAAGTCTGGAAACATTTTGGCAAAAATGAGGAACAAGTTAATGCAGAAGTAAATATTATAAAACAATGGTTTCAAACTCAGAAGCATTTTCCGGAAACTCCAAATGATGTTATGATCCAATATTACCTCACGATATGTCACTTCAGTATAGAAAGAACGAAACAATGTTTGGATATGTATTACTCCATTAGAACACTTTTCCCAGAATATTTCAAACTAATAAATCCTTCGTCGCACCACATGACTGCAACTTATAAGACAGTTACCATATGCCCACTACCGTCTCTAACAG…
XM_028290933.1	8.9267e-09	4.6504e-07	0.753151	Diabrotica virgifera virgifera homocysteine S-methyltransferase-like (LOC114340192), transcript variant X4, mRNA	CCAAACCCAAGGAGTAAACACATATAAATTATGTTGCAAAGTTGGTTGCCGCTTTTTCCGCATTTCACAGTAGTCGTTCACTCGTCGCCGACTGCCGACTTGATCGGTCGATTTAGGTAGTAGGTGTAATAAATTTTGAAAGTGATAAAGACAGTTTGTGATAAACTGTAGTGCAGTTCTTTTCGTTTATTTTCTCACCTCTCACATAACAATTAAACTGAAACAATGGCCCCCCCGGGTATCGGGAATTCGGTGGAGATCCGCCCCGAGGCGACAGCATCGTCGGCAGAGAGGAGCAGTAGCAACGGAGTCGCTACATTCCAAAAGGACATCGTCGTTTTGGATGGGGGCTTCGCTACTCAATTAGGCTGCCACGTCCAACAACCGATTGATGGAGAC…
XM_028283189.1	5.05917e-14	1.02462e-11	0.752294	Diabrotica virgifera virgifera peptidoglycan-recognition protein 2-like (LOC114333330), mRNA	TATCACTTCACCTTTTTAAAAGCATTCATTATCGAATTCCGAAAAGTTTGAAACTAAAAGATCCAGGAATTACCAATTAAGATACGGGTTTTTTAAATGGGAAATTATGCAATTGTGCGATTACAAACACCTCATTAGTAATATAAACCAATACATAAAAATAATTTAGTGTTGGTGCATAAACGGGGAGTAACCGTATTCAATATTCAGTTGCGGTTTTGATAATAAGAAAAGTGAACTTCATAACCTTCATAACATCAATAACATCATACTTGATTGGGTTTTGCCAGTGTCAACAATGATTTATAGCAGATATCTGTGGATTGTGTGTGTAGTGTTATCACTATTTTATCAGACAAATTGTGAATGCCCTAAAATATATACTCGCAATGAATGGAG…
XM_028296675.1	1.30388e-17	5.7323e-15	0.751619	Diabrotica virgifera virgifera nucleolar protein dao-5 (LOC114345865), transcript variant X1, mRNA	TCGTCTGTCATTTTTTATGTCTAGCTATTGGCGAACCTGAATTTTGTAAACCCTTTTTGGTGCTCGAAATGGCGGAGAACATAAATTCAGTGCTTAATGCGCTTATTTTTGATTTTTTAACAAAAAAGAATATCAAACTTGCTCCCCAGTTTCAAAAAGAACTCAAACCGGCATCTTTAGTAAAAGGATCACCAGTACTTGCTGAAATAGTGTCACATTATTTAAAATCAGGTCCAAAGGCAAAACAATTAAAAGTGAATGCAGAAGACAGTGACGAATCCAGCAGCGAGGAGGAAGAAACACCAAAAACTAAGCCAATTGTAAACGGAAATGTAAAATCAAATAAAAAAGACAGCAGCTCTGAAGATTCTTCAGATGAGGAAGAACAACCTAAAACTG…
XM_028297054.1	0.00388704	0.031447	0.751121	Diabrotica virgifera virgifera zinc finger protein 512B-like (LOC114346286), mRNA	TGATTTATAAGTTATAGAAAATCTTTCACCTATAAAAGATTAGTGATGAGTTGAAATAGCATCAGTCATTGGCAATACTTTGCAGATCAACATCATGAAGGTCTTGGTATGTGCACTGTTTTTATCGGTATTAGTGTATGGAGAGGAAACAAAAAAGTCTGACAAGCGTGGAGTACCTGAAGGCAACGTAGTTTCCCTAGATTCCTTAGGATCAGGAATAAATCTTAGGTCCTTAGGATCACCGCTTTCTCTTTCGCCTTATGTAGGATCACCTTCCTTAGGACTTCCACTTAATTTAAGATCACTTTCTGGATACTCTCCATCCATATATGGATCTCCATTGTCAGCACATTCTGTAGGACATTCTGTAGGATCACCTTCCTTAGGACTTCCACTTAA…
XM_028272936.1	0.000389543	0.00481916	0.750632	Diabrotica virgifera virgifera gastrula zinc finger protein XlCGF7.1-like (LOC114325010), mRNA	ATGATAACAGAAGATGACATAGATGTGATTATACAAACAGAAGAAAAACCAAAAAAACCAAAGCGCAAAAGAGGCATGAGAGACATCCTCGCTAAAATGACTCCAGAAGAGTATGAAAAATATCTCATCCAGCCTGCCGACTCTGATGTACCACTAAATTGTGACAAATGCTTCATTACTTTTAAAAATAACGTTGAAAAGGGCCTCCATTCTATAAAACACAATGAAAAAGGATTCTATGAATGCCACGTTTGTGAAGATTTTGTACACCAGACCAAACAAGCATTTGATATCCATATCAGGGACCATGAAGGTATCAAAAAGTACAAGTGTCCAATTTGCGAAAGACAGTTTACTACGATAAGGCCTGCATACGAACACCAGTATTCACACAAGGAT…
XM_028285548.1	2.75455e-07	9.45756e-06	0.749175	Diabrotica virgifera virgifera chaoptin-like (LOC114335324), mRNA	ACTCCAAAACAGTCACTTATTGGCCTATAACGTTTAAGAATTCTATATACATTACTCAACATCAAGTTGATTTCTCTCTGGCATAACAATTTCCTCAAATCGAAATTATCAACAAGTTGAAGTAAAGAGAATTGCCAAGCAGAAATCATTGAAATTACAACTAAATAAAATTCCACTAGATCTGACCTCATATGATAAACCAAGGTCTGTCGGTTTATTAAACTTTGCGACCGATTTAGTGTTAAGTTTGATGACAAACATGTCTCATATAGCTGTTTTCGCAGTGTTTACTATTATTGTTCTATTAGCACTACCTTTCAAGGCTATTTTAGCCTGCGAAGGCATCAAAAATGTTTTAATAGAAGTGAAAGAACGGGAGACTGGAGAAAGAAGTAACAT…
XM_028297664.1	2.35191e-11	2.43196e-09	0.748356	Diabrotica virgifera virgifera superoxide dismutase [Cu-Zn]-like (LOC114346921), mRNA	AATACGCCACTGTAAATTGAAGATAGTGGGAGAGCCATTACCATTACCATATTATATAAACCTTGTTTTTCGACATACTCGTTTACTCGTTGTGTTATTATATGATTGTATCACCTTGACTCCTTAGTCTCTTTTCCTAAGGAGTATTTAGACGACTTACGACGTTTAAAGTGGATCAGTTGTTGTGGAAACAAGAAGCCGAACTGTAGCAAAATGTTCAAAATCGCTCTATGTGCCGCCATCTTGGCGATAGCCTATGCCGAGGATGGTATCGTCTATCTAATGGATCCTACTGGAAAGAGCGGAGTCACTGGCACCGTTAGATTCTTAAAACTACCAAGTGGCATTAATGTCATAGGTGACATCCGCGGCCTGACACCAGGAAAACACGGATTCCAC…
XM_028276455.1	2.68128e-13	4.31071e-11	0.746967	Diabrotica virgifera virgifera splicing factor ESS-2 homolog (LOC114327749), mRNA	GAAGAATGTCACGTGTCACGTCACTGTCACTAACCTCAACCTCTTCTAAAACGTAATATAAACATTATAAATTTGTAAATAATAGATTATTGCAAATATTTTGTGTAAAATGAGTAATACTCCTGAAAATTCACCTGGAAGAAAGGCAATAGAAACCATGGAAAACCTTCACAAAGACCTCGTTTTTAAAAAACCATTCGGGATTATTAAAAAGAGAACAAAGAAAAAAATTCTGGAGGAAGATAACTATGTGGAAGAAATAGGTAAAATTATTCAGAGGGATTTCTTCCCAGACCTAGAAAAACTAAAAGCACAGAATGCCTATTTACAAGCATTGGAGACGAATGACACATTGAAATTAAAGGAATTATATGCAAAATATAGTGGCAGTCAACATCC…
XM_028275571.1	1.01371e-06	2.89573e-05	0.745844	Diabrotica virgifera virgifera phospholipase B1, membrane-associated-like (LOC114327064), mRNA	TTCTAGGAGGAGAAGCAGATTGGAAAAGATTCCTTACATTAGCAAACATTTTAAAAGAATTCAATCCAAACCTTTTCGGTTATTCCTTAAACACGTCACAAAGTTGGGCGTGGAATTCACAATTTAACGTAGCGGAGAATGGTGCCATTTCGCAGAACTTGCCGTTTATGGCAAAAGAGTTAGTTAAACGTATTAAGAATGATAAGAGAACGGATATGAAAAATCACTGGAAGATGATAACAATAATGGCTGGTCATAACGACTTTTGTTCAGAAAACTGCTATTACAAGAATCCTAACGACATCCTGAAGTACCACAGAAGTGACGTTATAGAAATGTTGAGATACCTTCGAGATAATCTACCGAGAACAATTGTTAACCTAGTTCCTCCTTTAAAAC…
XM_028282295.1	0.000400579	0.00492863	0.740719	Diabrotica virgifera virgifera uncharacterized LOC114332491 (LOC114332491), mRNA	TAAGTATAATAAATAAGTTTTGATTGATTGGTTCATTAGTATTAGAAATGTTTAACTTAGAATTTATGTATATACTGGTAACACTATCAGTAATCTTTAATTGCGTATTATGTTTTAAATTAACTGAAAATGAAAGAAGAAGGAGGAGAGTAAGCAACGACAGTTCAGTATTAGATACCGGTATCGGTTCTATAGGAATATATCTCAGCAACTCCATACAACACCTTCCAGTTCAAAGAAAGCATTATCACTTCAGAATACACCATCACTACCATAACCGAGAGAAAGTATTAAAATACGTGGACGTTTTCCCAAGGGATATAACAATATGTGAAGGTACACCCGGTGCATTTTGCCCCAATGGTACATGGGCATTGTGCACTAAAAATGGAGCTATCA…
XM_028284786.1	4.45244e-05	0.000757839	0.739935	Diabrotica virgifera virgifera uncharacterized LOC114334683 (LOC114334683), mRNA	AATTGGACAATGGAGTCTGAAACAGAAAAAGATACATGCCTTTGAGACGTATATATACAGACGGATGCTGATGATTGTATCCGTGAACAGAATGCTTAAACTTCCGTCAATATTTTTGTTTTTAGTGTAGGTACTTTCGAAATTGTCCTCGTAGCACATTGTTTTTTGTTAAAAATCACCAGGCAGAGTTTCTTTCCCCTCCTTAAAGTAATTACCAATCAGCGTTGACGTAGTAAGTTTTCGATGACATAAAACAGTCTCGTACGCACAGGAAATTTTCATTCTAGAATTGTTGTTGTTGGTATAACAAGTTCATTTCGGTGTGTTGAAATTTGAAAGTGATAACAAATACTTGATCAAAAATGGCTTTTATGATGCCGGTAGTGAAAAACGATTGGG…
XM_028282763.1	8.04894e-14	1.49569e-11	0.739693	Diabrotica virgifera virgifera heat shock protein 83 (LOC114332956), mRNA	GGCTATAAAAGCGCACGACAATGCCGCATCCGCTTCAATTTAAAATTTACGCTGAGACAGCGAACGTCACTTGCGGAAGTGAATTTCCAAAGCAGAAAATTATTTCAAAGCGGTTTTTACATTGTGACTTGTGGATATTTTGTGAAAAAACTAGTCCAAAATGCCTGAAGAAACTCAAAGCGCAGATGTCGAGACCTTCGCCTTCCAGGCTGAAATCGCTCAGCTGATGAGTTTGATCATCAACACATTCTACTCTAATAAAGAAATCTTCCTTAGAGAGTTGATCTCAAACTCCTCAGATGCCTTGGATAAGATCCGTTACCAATCACTCACAAATCCATCCTGTCTCGACTCTGGAAAAGATTTGCACATTAAAATTGTTCCAAACAAGAGTGAAGG…
XR_003655097.1	0.00339482	0.0282641	0.73943	Diabrotica virgifera virgifera uncharacterized LOC114346802 (LOC114346802), ncRNA	CAAAGTCCCCTTAATAAACCCTTGTGCGACGCTTGCGATCAGCGTAGAACTACATTCCTCCGTCGACCGCGCAGGCTTGTCCACTGTCGAAGGGAAATCGAATTTCCGACGAGGATCTATGATTTAGTCAGGTCGAAGCTCGCTCAACAGTAAACATGCAAACGTAAAATCGTCAGAGGAACGAATTTCTGGAACAAATGAATACCATCGAATAAATTACATACAATCAACTATTTCAAGAAAAAACAGAGTTTTCAATAAATCTTTGGAGTAACCAATTGACAAAGCAAGTAAATATTAAATAATTTGTATATGAAGAAATGAGCAATGCTGTTATGACGGAAGCTTTGAAGTTTGCATGTTAGTTTCAGAGTTCGTCCCTATATCCAGAACCAGTTT…
XM_028279075.1	0.000464226	0.00556361	0.7384	Diabrotica virgifera virgifera DNA repair protein complementing XP-C cells homolog (LOC114329824), mRNA	TCTTCTTGTCATTATCATATTGTCAATGTCAATGGTTATTTTTATTTTTATCGGCTACTCCAAAAACCCAAAAGAAGAAGAACTACGCAACATTGTGTAAGGTTCTGGCGGTATAAATTTTTGTTTTTTATTTGTAAAAATAAAAATTGGTAAAAAGCAGCGATAAAAAGTACAAAGGCTATTTTTTTATTTTAGAAAAAGTGTGCAAATAAGAAAGTCAAAACGTAAGAAGAGAGGTTAATCTATAACAACATAATATCTAAAACGATGAACCGACAGAAGAGAAGGTCTGTAAAGAAACCAGCAATAATTGAAAGTGATGAAAGCAGTGATGACGAATCACCAGTTAAGAAATCCAAAGTAACTCCTAAGAAAAAAGTTGAACACCCAGTAACAGAA…
XM_028272775.1	0.00352073	0.0290738	0.733309	Diabrotica virgifera virgifera facilitated trehalose transporter Tret1-like (LOC114324879), mRNA	ACTTATTACACGACAGATAATTAGAAGATGGCAAAATAAACATACGAAGAAGCATCACTATGGTGAAAGCTGTCGTGGCAGCGATGCAGAAATCAGATGTAAGGGCTGGAGATGATGACGACGAAAAGATCTGGCCTCAGGTGTTAGCTATTTTGATAGCCTCGCTAGGAGCATTCTCTCAGGGAGTTGCCTTTGCATGGACATCTCCGTTTATAGTCAAACTAGTAGAAGACAAAGTAAACTACGATATATCCGAGGAAGAAGCTTCTAACTTAACGATCGTTCAACCTTTGACAGTAATCTTCACATGCCTGATTTTTAGCAAAATCCCTGACATCATCGGCAGGAAAAGGACCCTTCTTTTGTTGAGCATCCCACATATCACCTTCCTCCTCATCG…
XM_028294837.1	7.68357e-16	2.51812e-13	0.723398	Diabrotica virgifera virgifera UDP-glucuronosyltransferase 2B9-like (LOC114343983), mRNA	TACAGAACAAGATAGCAACATTACATATAATGAAGATAACTATTTTAATTTTATCCACATTAATATATTCTGTACATAACTATAATGTCCTTATAGTTTGTCCTATGGTTTCACGTAGTCATTTTATTCTTGGAAATGCACTAGGAAGAGGTCTTGTAGAAGCTGGACACCAAGTAACAGTAGTTAGTCCTTATGAAGATAAAAACCCGCTAAAAGGTTATAAGGATGTAGTTTTAACAGGTTTAGTAGAAGCAAAAGATGGTCCAACTATTGAAATGGGCAACATAAGTCCTTTCATAATGACTGGATTTATCAATTTTATGGGCAGCCAAATTACTAATGCCGCTCTTAGCCATGAAAATTTTAAGAAGTTGATTAACTCAAATGAAAAATTTGATG…
XM_028281063.1	2.342e-10	1.85152e-08	0.72282	Diabrotica virgifera virgifera phenoloxidase-activating factor 1-like (LOC114331475), mRNA	GCCTTTCGACAGACAACACATAACAGTTAGTATCTTAGCTTCGGTTATTGGAAGTAGACCGTACAATAGTATATAGTAGTGTGTTTAGTTTAGAGTTTACCTATTTTTTGCAATGGTGTCTAGTTCAATGGCTTTCTTTGGAAATTCCTTATTATTCATGTGTTTTATGGTGGCTGTTAAATCTCAAGGATTTTGGGGTAATGCTAATCAAGGTTGTCGGACTCCAACTGGTGAAACTGGTGACTGTATACCCGCTAGGCAATGTAGAGCGTTGATAACTGTCCTACAAACTGTAAAAAGACCATTGACTCCAAGCGTTACTAAACAATTAAACGCATATTACTGCAGCTTTGCGTATAACATGGCCAATGTTTGCTGTCCACAAGGGCCTATAATACT…
XM_028289106.1	1.11365e-09	7.27304e-08	0.722505	Diabrotica virgifera virgifera fatty acyl-CoA reductase wat-like (LOC114338508), transcript variant X1, mRNA	AATTGACACCAACAGGAGGGGACAACTACCTATCATTAGTACAACTCGATGGTGGTTCTATTTTGATACAAAATACAAACAAGAACGATCAGCATTTACTTCTTAATCGTCGACAAGCGTGTACCTATGTGTCGTACCAAATAAAGCAGTACCGTGTGTTTGTTATTGGATCTTTGATAGTTGCAATTAGATATTTTCTGACAGTGTAAGTAATAGAATTAGTAAATTACCAAAAAAATGGCCACGACTAATGAGCAACGATTAAGCCATCCACCAGGAGGGGATATCACGATAGAAGAAGAAAAAGAGAGCGAAATTTGTAAATTTTATAAAGACAAAACTGTTTTAATAACAGGCGCAACGGGTTACCTTGGAAAATTAGTAATGGAAAAATTATTA…
XM_028296345.1	2.45505e-05	0.000445194	0.72194	Diabrotica virgifera virgifera protein 5NUC-like (LOC114345530), mRNA	AGAATTTAACCTTACTTTGCAGGAATACTCAATCTGACATTCAGTGAAATGGGGGATGTACTCTCCTACTCCGGCCAACCTGAATTTCTTGTTAATTCTATACCACAAGACGAAGATATCTTAAAACAATTAGAATCGTATCGACCATCGACAGAAGCAATAAATGGAGAAATCGTAGCTTCTTTGCAGGTAACTCTCGATGGTCATAGTTGTAGGTTAAAGGAGTGCAATTTTGGTAACTTAATAGCTGATGCAAACGTTTTGTACAAAGCAGCGTATTCCATGGTTAGCTGGACTGACTATCCAATCGGATTAATGAACGGAGGAAGCATTAGAGCATCGATAAGTAGAGATTCAAAGTTAACTGTCACTCGCGGCGAAATTTTGGAAACGCTGCCT…
XM_028282789.1	5.0239e-08	2.13575e-06	0.720283	Diabrotica virgifera virgifera farnesol dehydrogenase-like (LOC114332985), transcript variant X2, mRNA	TATTTTAATATTAGAGATTATTTTAGATAGGTACGTATTTAATTTGCCATGGCCATCATGTTGGATGTATTAGGTAATCGAAAATACGTTTGTATTTTTTTTACTGTTATTCGGAATATAAATAAATAAGTAGCTAGACGTGTGACTCTGTTTGGTTAAAAAATCCGCGATGGTTCTTTCTATGGACAGATGGGTAGGCAAAGTAGCCATTGTTACAGGGGCTAGTTCTGGAATAGGGGCAGCAATTGCAGAACTTTTGGTTGAGAAAGGACTTTTGGTAGTGGGCGCAGCTAGAAGAAAAGAAAACGTAGACGCTTTAGCACAAAAACTTCAAGGCAAAAAAGGCAAGCTGTACTCAGTGAAAGCAGACGTCGCCAAAGAAGAAGACATCAAAGAACT…
XM_028288366.1	0.000666634	0.0075668	0.718811	Diabrotica virgifera virgifera putative fatty acyl-CoA reductase CG5065 (LOC114337831), transcript variant X1, mRNA	GTCGCTGTATTGTGCAACATTTATCATCACATAACTTTAGTGTGTATATCTGATAATACGCTGTATGCTTCCGTTGGATCAAGCGAGAGAATATAGAAGAAAAAATTGTTGTTTATGCCATAAATCGATCTTCCTGCTTTCTCTTTCTTCGCGGTATATGGCGACTTATTTGCTATAAGGTGTTAAGAGTTGCAAGCATACAGAAATGCAATTATAAGTGAAAACATAATCTGGTGCAGTGGAAAACTGATCATTGGTAATTTTTACATCATTAGTACCTCAACTTCTAGGTGAAAAATGGCAGAAATTTTATCCAACCAATTACCAATCAACGTGAACCAGATGACTAACTTGGAATACCACTATAAAATGTCCACCAACAGCATCAACGATTTTTAT…
XM_028284458.1	0.00200552	0.0185002	0.715815	Diabrotica virgifera virgifera retinol dehydrogenase 11-like (LOC114334420), transcript variant X2, mRNA	AGATGCTAAAAACAGTAAAAAGAGCAGGAGGGAAAATACGATATTTAAATGGAATATAATTTTTTTTTCACTAATTTTAGATTAGAAATAAGTCGTAGATAAAGTAAAGTAAACACGTAATTAAAAACATAGATGAGTATCAAATTTAGCTGCGAGTATCGAAAATAATTATGACCATAGGTACAGCATTAACAGCTTCCATAGCCGCCCTTTCATTGGTTAGCTTCAAATTGTACATAAAATTAACCACTGGAATTTGTCAAAGTCAAGTGTGCCTTGCTGGAAAAACTGCAATTGTGACAGGAGCTAACACAGGAATTGGTTATGAAACAGCTTTAGACTTCGCAAAAAGAGGTGCCAAGGTAATTTTGGCCTGTAGAGATGAAGTCAAAGCAAAAG…
XM_028284980.1	0.000499785	0.00593063	0.712906	Diabrotica virgifera virgifera nuclear factor interleukin-3-regulated protein (LOC114334866), transcript variant X2, mRNA	GTCTTTCCCCACCGGCGGCTTTGATCAACAAGCACCACGCGGACCGCTGACTGCCATCCTCGCGTAATACCCAACTCCCTACCAGCTAGTTAACTACAATCTCTCGTGTTCAACGCTCAGTTGTTGTCGATCGCTCATACGAACTAGACGTGTTTTTAGTGAAATACATTGTTATTATTGTGCCTTTGTTGACATTGTCAGTTGTTCAAAAGTGATTAAGATTTTTCTTCGGGACGTTGAAAAAAATTTTGCCACCACGTCAGCCAATACAGCGGATGTTATAAAACAACATATAATGGTTGCCGAATTCGTGGGCCGTGGTCAAAGTGGGTCCCCAGTAAATGGTGAAATACCACATCTCAATTCAAATTTGCCGTCTTCTCACCAACTTGAAATGAT…
XM_028274652.1	1.09004e-17	5.03792e-15	0.711869	Diabrotica virgifera virgifera autophagy-related protein 13 homolog (LOC114326321), mRNA	TGACAAAATAGTGACTCCCCTCCGTTACAAAGTTCTTCGACCTTCGTTTCCTCTTGTTTTGGATTAAAAAACCCAAATAAAAACACGTAGTCTACTACTTCAGTTCAGTGTGTAAGTAAGAGAGACGAGAATTCATGCTTTTCGTCTCTATGTATGTTTGGAATTGGAATTTCATGTGGGCTGCGACACGACACGATATTGCTGTGGTGGTAGGGAAAGGTGTTGACGTTTAAAGTTCTTACAGCAACAGTGTGGAATTTGTGATTAAACGGCCCAATGGGCGAACTTTTGTGAAATATCAGAACTGACAGGCAATACTTATCAACAATGAAGCTCAGCACTCAGGAAAAACGGGAATTGGATAAATTTACAAAATTTTTGGCTTTAAAATGTACTCAG…
XM_028278305.1	3.68316e-08	1.60748e-06	0.711827	Diabrotica virgifera virgifera lipase 3-like (LOC114329267), transcript variant X1, mRNA	AAATAATCAGTTTTATTGTCATAAAACCAATTATAGTGATCAGTTTTACTTTTTGCTACAATGCATCTTTTTAAAGCAATATTTCTTAGTTTATTTAGCAGTGCCTTTTCTCAAAGATTTGATTTGGCATATTACTTGCCAGAGAACTGGAAAGATAACTTTAAAGATCTAAAAGGTCTTTCACAGGATACTTTTAATATTCACACTCTTTTAAAAGACTTAAATTATCCGATTGAAAATCACTGGATTACTACAGAAGATGGTTATGTTTTGCAACATCATCGCATAAGTGGACGAAATCAATCTCACTCAACAAGTAAGAGCCAAAAACCAGCAGTTCTTCTAATGCATGGACTTGGTGGAAGTTCTATAGATTGGGTGCTTTGGGGACCAGAGAAA…
XM_028296683.1	0.00323266	0.0271902	0.711519	Diabrotica virgifera virgifera gastrula zinc finger protein XlCGF8.2DB-like (LOC114345873), mRNA	CCAGTCTACTACTACTTGTTTTGTTTTGTGTTTTGTTTTTTGTTTACCTAACCTAACCTAAACATAATTTGTATTTCCTCATTTAAATATTTTTATTGTATTTATTAGTTATGGAAGATGGAAGTAAAAGTTAAGGAAGAGTTTGGAGAATATGAAAAAATTTATGCAGAAACTCAGTTATGCACATCAATAGACATCGAAGATATTAAAAATGAACCAGGTTCAAACGATTTAAAAAGCATTATGAAATTACACAATGACGAAAAATCTTATAAGTGTGAATTTTGTACTAAGGAGTTTACTAAAAAATCCGATTTAAATATCCATGGAAGATTACACAAAAATCCATACAGATGTGAAATTTGCTACAAGGAGTTTCGACAAAAAGCCAGTGTGAAA…
XM_028294766.1	9.4751e-08	3.81225e-06	0.711232	Diabrotica virgifera virgifera uncharacterized LOC114343917 (LOC114343917), mRNA	AGTTACGTGATATTCAAACACCAGCACGAGACGGTGCCTTATGTTTTCTACATTTCTAGAAAATATAGGTATTTTATTAGTCACAACGCTTTCAAATCCCGCATAAATTTATGATAAGATAACGTTAAGATACCGCGACACAAAAATGTTCAGTCGGTACTATTACCAATAATAAGTAATCATCGTATACCTACTTTTGCGCGTAATTTTTTGTGTTTTGTCTACATAATTTAAGTTTACCGCGTAGGTATAGTTTGGTGCTTGATTACCCCGGAAATGATCGTCAGTATAATGTGGTGAAACTTAAAGAAAATGGTACACAATTAAGTTAAGAAAAATCACCATTGTAACGAAAAGACTGCTTTATATTATAACAGAATAAGACTACAACATTTATGG…
XM_028277311.1	1.09939e-16	4.30794e-14	0.711125	Diabrotica virgifera virgifera serine/threonine-protein kinase RIO2 (LOC114328455), mRNA	TGTCATTTTAGTGTCACTGTCAAATCTAACCTCATCATTTGTTGTGATTTGTGATTTCATTTCAGACTACAATAACTCAAAAATGGGTAAACTAAACGTTTCTATTATGAGATACCTCACTCCTGAAGATTTTAGAGTTTTGATAGCTATCGAGATGGGTATGAAAAACCATGAATTAGTTCCAGCTGCCATGGCAGCTTCAATTGCAAATCTGCAACATGGAGGAGTGAATAAAATCCTTAGAGAACTCTGTAAACATCGCCTTTTAAGTTATGAAAGAGGAAAACGATACGATGGTTATAGACTCACAAACACAGGTTATGATTATTTAGCACTCCATTCGCTCACAAAGCGAAACGTTGTTGCCTCCTTCGGAAATCAGATTGGTGTTGGTAAAGA…
XM_028277013.1	0.00560803	0.0424904	0.709804	Diabrotica virgifera virgifera cytochrome P450 4C1-like (LOC114328230), transcript variant X1, mRNA	TTCTTATATGGTTTTCGCTGTCAATTGTGAGAAACATCGTGAAAAACAAGTGCAAAATAAGCAATAAATTCAATTATTTTCATTATTCATTAATATTATTTTTTAAAAGATAATAATTATTGTATAGCTTATTAATTATTATGAAGGGAAAACATTTTGAAGATGTTCCTTTTCTGTTGTTATATTCCGGTTTTAGTTTTGAATATACGTTTTGGTTTATATTGTGCTTAGTAGTTGTATTCTACGTTAAGTTTTTGTGGAACAGAAGAAAACTCTATATTTACTCATGGAAAATCGAAGGACCATTTGCTCTACCGATTATTGGCGCAGCACATCACTTTTTAGGACTTAATAGCACAGGTTTTCTAAAGAAAGCAGAGTTGATCCAAAGCAGATATA…
XM_028285880.1	0.000672304	0.00761677	0.698751	Diabrotica virgifera virgifera uncharacterized LOC114335617 (LOC114335617), mRNA	ATTAAATATATAGCCCGAAATCCTTGGTTGATAAGCCAGTAGCCAGTCTCTTCTCGAATCTTTATCTGCTCGGTTACAGTTAAGTGAACTCGGACTCTTCAACAGTTTGTTTTGTTTTTTATTACGAATAAGATATTGTGACTCAAGGTTTCATTATGATCTACTTCATACTCGCTTCTGTCCTTATTGCTTCTGCCACCGCACAAGGTAGACCATCTTTCGCAGGCAGCAGTTCGAAAGGCGTCCCTGATGTAGCGTCACGATTTAAAACTGAAGGCACCGTATCTAACCAAGCTCCGCAGGACTTCGCTAGCAGGCTAGGGGTACCTGATAGAACCCCAGAAAGAATTCCTGTTGACCCAAATGTTGATCTTAAAAACCGAGTTAATACATGGCCGG…
XM_028298574.1	0.000438094	0.00530688	0.698518	Diabrotica virgifera virgifera uncharacterized LOC114347922 (LOC114347922), mRNA	CTATAAGATCGCCGGAGACCACTTAAATCGGTTATTCAATTTACACAGCTCTAATGTTTACTTGCTATTAAGTGCGTGTATTGACGGCGTTAATCAGTTTGTTGTTTATTCGGGCACAATGCCTTTCGTGCCATCAGAAAGTTTGTCTAAAGTGTCATGGCCGAGCAATGAAAGTATCCATGCCGGTAGTTCGTCCAGTGGTTACGCAGGAAGCTGCTCCAGTGGTTCTGGATTCCAAAGCCCTTCTTCGCCGACGTCTTTCTCGCCAATTTCTTCCTCTCCAGATGCCACACTGAGAAAAAGGTTCAGACGAGCTTCCAGTCTAGGAAGTGTTATTCAAGAACCTTTCGTCATTCGCTCTGACGTACGAGACTCAAGAAGTCAGAGCCCGGCTTTAAG…
XM_028278844.1	4.94688e-10	3.46955e-08	0.697634	Diabrotica virgifera virgifera isocitrate dehydrogenase [NADP], mitochondrial-like (LOC114329663), mRNA	GATCCCTCCATTTCATTATCGCCAGCTTTCCGTCGGTATCCGCCTCCCCACGCTGCACAAAATCGTACCTTTTCCACTGCGTATCGAGTCAGACAAACCGAGTTCCATATCAAAAATTTATAAGTTCATCCTAAAAGTGAGGTTAAAATGGCCGGTACCCTAACAAAATTCTGCAAAAATTTAAAAGATGTGTCTGCCGTTAAAAATGGTGTTCTAGCGCCTGCTGTCTACGTTCAAAATCGCAACTATGCTAGTGGAAAAAGGGTTGAAGTGGCGAAACCCGTCGTCGAGATGGACGGTGATGAAATGACCAGAATCATTTGGCACAAGATTAAGGAATCGCTCATTTTTCCTTACGTTAAACTCGAATGTCTTTACTTCGATTTGGGGCTACCATAC…
XM_028279568.1	0.00031641	0.00403059	0.697167	Diabrotica virgifera virgifera venom protease-like (LOC114330245), transcript variant X1, mRNA	GTTTTATATCTACAGTTAGACTGACTCATTAATATAATTTACGCAAAGGGGAATTGGAAAATACTAGTATTATTGAAAATCTGACGTAGATTACTATTGTTCTGGTAAGACTGTCGAAGATAACTACTAAGTTGTGTAAATACAGTGCATACCATGTTTATCATTTTTATTATCTTCACTTTTATTGCAAAGTTACATGGAGCTGATCAAGGGTGTTCTATTGGAGGCCTACAGGGTACTTGTCAGCCAATAAGTGCGTGCAGCGGTGTTTTTAGTTTGCTGAAAGACACTGATATTAATTTTTGTCAGGAGGAAGATCCCGAACTTTACATTTGTTGCCCTGACTATTTATCAAGTCCAACTGTTGAAGTTGAACAATATGAGGATCCATCGTCTATA…
XM_028289096.1	9.82011e-07	2.82309e-05	0.693239	Diabrotica virgifera virgifera uncharacterized LOC114338497 (LOC114338497), transcript variant X2, mRNA	AAATATACCACATGTACAAGGTCGTTCAAAATGTGCTTGGTTTACCGTAAAGGACCAGTGTATTTTTCAATTCTGGAAAAACTGTAGTAAATAAAACACATATAAGTAGGCTGGAGGCGTAGAAAAACAGTCACAGTCGATAGCGCGTGTATTTGGCGGTCAAGTGTCAAGTGCGAGATTTTTCAAAAATGCCCGTAACTGAAAGCATCGGCAGACGTCAGGATATACCTATTCTGTATACAAGAGGGACTCATTACGAAGTAGGATTTAATATTGGAAGAACGTTTTCCGGCCTAATTCACAGCTTCATAAATGGGAACACAGCATTAGAAGAGGACCTGTTGCCCGCTTACAACACACCTGAAGGCAAAAAAGCATATGAGGACACCCTTGCTTCAG…
XM_028275936.1	1.62377e-05	0.000310376	0.69235	Diabrotica virgifera virgifera uncharacterized LOC114327349 (LOC114327349), mRNA	TGGAAAACCACTCACAGGCTGAATCAAAACAATTTAGTTACACCTTTACAACGAAAAGATAAACATGGATTTTGCATCTGTGCGAGTGCTATTGAATATTTTACCGCAACAAATCTTTAAAAATAATATCAGTGAAACCAATACAAAATCATCTGATATTGATCTGTTGTGTAAGTATATAAAATCCATTAATAACGATATTGATCTTATGAAAGTGGATGATTTGCTAGAAAAATTACGAAGAGAAGAAAGCATTAGAGAAAATAGTAAAGTAAGAAATGTAATTTTTAAATCTCTAAAAGTTATTTTTATAAACACAAATAGCGCAGAAAGGTTGTTTGGTTTTGACCAGTTAGTTTGCTGCAACTATGATTCTATTACTCAATCACTGTTAGAACA…
XM_028299278.1	8.11229e-05	0.00127595	0.69179	Diabrotica virgifera virgifera uncharacterized LOC114348793 (LOC114348793), mRNA	GTGCTCGTTACGATAAAACGTAGGTGTACTCGCGTTAAATGCTAACGATTTTTCAGTATTGGGTTGAAATTATTGAATAACAGAAAAATATAGTACACTGAATCGATGTTTAATCAAATAATGGATGACGAAAGGCTTATTAAACTTATACGACAACACCCGATACTTTATGATGCATTACATCCTAAATACAGTGATTTTGCGACAAAACAAAATGTATGGGAAATGATTTCAAGAGAAATAAACGTAGATGTTCCAATATGTAAAAGCAGATGGATTAATATAAGAGACACCTACAGAAGATCCTTAAAGAAAAGTCTTACAAGAAGTGGAGATGAAAGGAAAATTAAACGGTATAAATACTCGAGAGAGTTGCAGTTCATAAAGAAGCATCTCAAA…
XM_028288327.1	0.00661113	0.0481191	0.691788	Diabrotica virgifera virgifera lipase member H-A-like (LOC114337794), transcript variant X2, mRNA	CGCGGCAACCAAGCTTCGACTAAACTTTGAAACAGAATGAAGCTACAATATTTGTCATTACTAGTATTAGTGGCTGTTTTTACGGCAACAAATTGTTCCACTTACTTACCAGAAAGACATTGGGCAAAAGGTGCTGCCAACTTCGAGAAAGCTGCGGCGAATACAAAAAAACTTGGAGAACTGATTGGAAAGTATATTATCGACAATGAAATTGAGCTAGAAGATTTACAACTTGTTGGATTTGATATAGGCGCCCACGCTGCAGGGCAGGCAGGAAAATATATTGCTAATGTAACTGGTCATTATGTAAGTAGAATAACTGGTCTTGACCCAGCTGCTCCTAAATTTGAATTGGATTCTGTGCCACCAGAAAACAAATTACAAAAAACTGATGCTATT…
XM_028290894.1	0.00494742	0.0385101	0.690455	Diabrotica virgifera virgifera kinesin-like protein Klp10A (LOC114340173), mRNA	TAAATCTTGTTGTCCATGGTTTTCCAAATTTGGAAACTGGCAGATGTCAGTATTCTTTCATTTTTATTATTAATATGCCATAGTTAACATGAATCCTCTCACTGTTGGTAGTTTAATAAACATAAAAAGAAGAGATGGCAGAATTCAGGAAGCAATAGTATCATGTATTGATCAAGAACTAAATTGTGCCAAAGTGGAGTGGCTAGAAAATGGAGAGTCCAAAGGCAAGGATGTACATTTTGCTAACATTATGTCACTGAATCCAAACATACAGATACCCAAGACATCTACTGCAACAAGAGAAAAGTTTACTACAAGTAAAAAGGTTGATGACAATTTTCTAAACTCAAGTAAAAGAAAATTTTCAGCTTATAGTAAAGACTCCAGGGTCCATTCTGC…
XM_028297707.1	8.36615e-13	1.16899e-10	0.690064	Diabrotica virgifera virgifera superoxide dismutase [Cu-Zn]-like (LOC114346974), mRNA	GTTGTGTTATTATATGATTGTATCACCTTGACTCCTTAGTCTCTTTTCCTAAGGAGTATTTAGACGACTTACGACGTTTAAAGTGGATCAGTTGTTGTGGAAACAAGAAGCCGAACTGTAGCAAAATGTTCAAAATCGCTCTATGTGCCGCCATCTTGGCGATAGCCTATGCCGAGGATGGTATCGTCTATCTAATGGATCCTACTGGAAAGAGCGGAGTCACTGGCACCGTTAGATTCTTAAAACTACCAAGTGGCATTAATGTCATAGGTGACATCCGCGGCCTGACACCAGGAAAACACGGATTCCACATTCACCAAGAAGGCAATATCCAACCTAGTTGTTTAGCTGCTGGTGGCCATTTCAACCCATTCAACAAACAACACGGTGGTCCAGATG…
XM_028298157.1	8.21278e-13	1.15653e-10	0.68931	Diabrotica virgifera virgifera glycine-rich RNA-binding protein 10-like (LOC114347453), transcript variant X1, mRNA	GAGATATTCTTCATTTTAAGTTTATCGCTAAATTACTACTCAACGAATAATTACTAAAAATCGTGTTAGTATACATATATAATTTGTTTATTTTGAAAATTATTTCAAAATGAGGGGCGTGTCTGCATTAGTGGCATTTCTCTGCGTCGCCCTTTTGATAATCCAAACTATATCAGCAGCACCTGAGCCGGATCCTCATCATTGGAGAGGAGGACATGGTTACGGAGGAGGAGGAAAAATAATCATAATTAAAACAATAGGATATGGCGGTGGTGGATATGGACATCATCACCACGGCGGTGGATATGGAGGCGGTTATGGTGGCGGTTATGGTAGAGGCGGTGGTTATGGTAGTGGAGGCGGTTATGGTGGAGGCGGCGGTTATGGCGGCGGTTATGG…
XM_028291943.1	0.00468363	0.0368014	0.689189	Diabrotica virgifera virgifera gastrula zinc finger protein XlCGF57.1-like (LOC114341161), transcript variant X4, mRNA	TTTCATCTGGCAACACTGTAGGGCGTCCATATTGTGATTTGATTGTGTACTGTAAACTTGTAAACATTGCGATTGTAATTGTTGTTATCTGTTATGTTGTTTAGTTTTCACGTTTCAATTCAATTGTTCTGTTCGTGTCTTCCTCTCACTGGTTCTTGTTTAAGTTCAATTCAACTCGACTAAAATTCGGTGCCCATGATGTGTTATATGTTGTAGTGCAACTACAGTAGTTGTATTGGAAACATTGTCTACAGAAAACTTTAGGTTTGAAAATCCCTTTCAAAAACTTGAAGGCTACACCCAAGCAGAATATTAAAAGAATTAGACAATAGATATAAGTATAGACACTGATTGCTGAGGCAAGACAAAAGTATTTCCTCCAGAGTTAACGAAGGACAT…
XM_028289508.1	1.27984e-05	0.000251572	0.688389	Diabrotica virgifera virgifera uncharacterized LOC114338877 (LOC114338877), partial mRNA	GTGAGCTTATTCCACGACGTACAAATTTCTGATTTAACAGTTTTGAAATCGTTGGACAATTTGAAAGACTTGAAGTTGCTTTCTTGTGCTTTTTACGGAGATTACCTGAAGCAACTTCTAGAAATTAGANNNNNNNNNNNNNNTAGTCTTCATTTGGAGCATGTGGAAGAGATGGATTATAAAGTATTGATTGATATTAGCCAGTGTTGTCCCCAGTTAAAAAATTTAGTGTGTTACGATTGTGATTTCCGCAACAGTGTAGTACCGTACCACAAATTAAAAGTACAACCGTTTCTAGATCTGGAANNNNNNNNNNNNNNNNNNNNNNNNNNNNNNNNNNNNNNNNNNNNNNTCTTGAATCATGCCTACAACATTCGTTACATTCATTTGGGTTCTTCC…
XM_028296259.1	1.43438e-07	5.43166e-06	0.688039	Diabrotica virgifera virgifera transketolase-like (LOC114345442), partial mRNA	ACACCCTACAACCTGTTCATCGTGTGCAGAAATCCTGTCTGTTCTATTCTTCAGAACGATGCGCTACAAAGCCTGTGCACCTAGAGAACCTTGCAATGACCGTTTTGTTATGTCTAAAGGACACGCCGCCCCTGCTCTATACGCTGTTTGGGCACAAATTGGGCTTATACCAGAAGAAGAGCTCCTGAATCTCAGAAAAATAGACAGTGATCTTGAAGGCCATCCAACGCCTCGTTTGAGTTTTATTGATGTAGGCACTGGGTCGCTTGGACAAGGGCTGGCTGTAGCCAATGGTATGGCGTATATTGGTAAATATATAGAAGAAGCTAGTTATAGAGTCTACTGCCTTCTTGGAGATGGTGAATGTGCCGAAGGTTCCATTTGGGAATCCATTAATTT…
XM_028276245.1	1.49627e-05	0.000287222	0.687095	Diabrotica virgifera virgifera L-xylulose reductase-like (LOC114327571), mRNA	AAACTGATAATACACAGTATAATTATTAAAGGTCAGTTGCAATAATCTAGTCGTCAAGTTGTGTTTCTATAAGCCCATGCAAAGATGGAAATTAATTTTACTGGAAAGAGAGCTCTCGTTACTGGAGCTACCAAAGGTATTGGAAGAGATATTGCAATTCAACTGTCAAAATGTGGAGCAGACGTTATTGCAGTTGGACGAAACAAAAATGAACTATTAACTTTACAAAAGGAAGTACCTCGAATACTACCTCTAGAGCTAGATATAACCGACTGGAAACAGACAGACATAGCTCTAAAAAATATAGGACAAATAGACCTACTAGTCAATAATGCTGGAATGGGCTGGTTGAAATCAATGATGGACATTACAGAAGAAGACATTGACAGTGTAATGGGT…
XM_028288768.1	1.28767e-05	0.000252835	0.686522	Diabrotica virgifera virgifera uncharacterized LOC114338183 (LOC114338183), transcript variant X1, mRNA	CAAAACAAAAAATAGTAAATGTAAATAGTTAAAAAAGGTCAAAGTCAAATAAACTTAGTAAATTGATAAATTGAATAGTTAACAAAATCAAAGCAAACAATAAACAATTTTTAAGTCAATACAATGGAAGTAAAACAAGAACAAGATATTTTTCCGGTAGAAGGATGCGAGATGAAAACAGAAGTTATCGACTTCCCCAATGTTTCTTTTCACTCTTTTGTTAAAACTGAGATTAAAGAGGAAGATGACCAATATGTGGCGGATTCGCTTAACAACGATACAAAAAACTTTTTAGTTAATGGTTGCTCTTCAAACCAATTAAACATGGACATTTCTGTTGGTGATATCAAATTGGAGGAAGAGGAGGATAAGCCTGAACTAGTACAAATTGAGAATGGT…
XM_028283238.1	0.000756383	0.00836429	0.686249	Diabrotica virgifera virgifera uncharacterized LOC114333372 (LOC114333372), mRNA	GTTTTATTACATATTTAGCAACGCCTATTCGTGTAATCAAGGATAACAATTTAATACAATGAATCGTTACTAAATAATCTTAGTCATTGTTTAAAATGATTTTACCTATGTTTTTCCTAATTATTTGTTTTTACAAATTGTCTGATGGAAACTGTGCAGCCAATTTTGTGGTAGTTCTAGAAAAAGACGAGCCCCTATCTTCTGAAGTACGAAATTCTAAGACCCATCAAGGTGACAAACTCAGGAAACATGGAAATAAGCGGATTAGGATTTTGGAATACGATTCGCAAAGAGACGAACCAACAAACAAGTTGTTTGATACCTCAATCTTGAACTCAGTATTAGAAGATTTAAGAAGTGAATTAACCATACCACCATGGCCTAATGAAATACTAGAAG…
XM_028276751.1	2.16326e-06	5.55201e-05	0.684328	Diabrotica virgifera virgifera disintegrin and metalloproteinase domain-containing protein 10-like (LOC114328012), mRNA	ACTTCGGACTCGGCCCAAAGAAAAACAGTTTCTATGTACGTGGTGAGGAGGTAGGTCGAATTTTCCCGTTCGTGTACAGGCCCTACGTGCGTGACATCTCCGAAAAACGGACAATAAAATGATAGAATCATCTGCCAAAGATAGTAGCTGTGATTTGTGTTTGTGCGTTAGAAAGTTACAATGGTTATAAGAGTGGTATGTGGTGTGCTCGTGACATGTTTCTTTGGGAATCTGTTGCACTGTTCACCGTTAGATCCTGTTAAACACATCAAAGATTTCAATTTGAATTCGTGGATTCGGCACTACGAGCCTGCGCAATACGATCCGAAATCGTTAGTTTCGCAACATACACGCGTTCGAAGAAGTTCGGGGAGTGAGAGAGGCCGATATCCACTTCGA…
XM_028287940.1	1.4229e-05	0.000276377	0.684131	Diabrotica virgifera virgifera zinc finger protein 474-like (LOC114337490), mRNA	AACCTGAGCGATTACACAGTCATCCCGTTACTCCAATTGCAGCCAATTCTCCAAAACTACTAGTTAAAGCAACGGTACAAAAACCGGTACCCTTAAAATATAAATCATCAAAATCGAAGAAAGAAAAATCGAAGAAAACTCCATCACCTACTCGAAAACCATCACTTCCTTCTCAAAACATTGTTCATTCCAACCCATCTTCAGCGAATATGCTTGCGGCCAAACGACTCGAAATAATGAAGAAGATGCAGGAAGGCAACGACAGCAGAGCTAGTAGTTCAGGGAAACGAACCCTCACTTGCTATATTTGTGGAAGGGAATATGGAACTTCTTCGTTAAAGTTGCATGAACCTAAATGTTTAGAGAAATGGGAGAGAGAGAATTCAAGTTTGCCCCAAC…
XM_028295837.1	8.44927e-07	2.48853e-05	0.684116	Diabrotica virgifera virgifera lithostathine-1-like (LOC114345017), mRNA	TAGGCAATACTGCAGGATCTCTACCCTCTCTAAATTTCGTTGAAAACGGAAACAAACGATATTACATAGGAGACGTATTTCAGGGCAACTTTTTTAGATCAGAACAATTCTGCAGACAAAATGGAATGAATTTAGTTTCAATAAGCTCTTCACAAGAAAATGACTTCCTACAACGTACCATTATACAACGGAGTAATAGTTCTGCTGGCTTGGGCGACGAATTTTGGACATCTGGTACTAAAATACCGGATTCCCGTAACTGGATTTGGTTTACCACCGGTAGGAAGATATCTTATTATAATTGGTTAAAGGGACAACCAGAATCAAATAAAAATTATCAATGTATAGAAGCCCAAGTTACTAATAATCAATTGAAATGGAGTAATAAAGATTGCTGGG…
XM_028291723.1	0.00385785	0.031267	0.683523	Diabrotica virgifera virgifera uncharacterized LOC114340948 (LOC114340948), mRNA	ATTAATGGCTGGGGTGCCACCCAGTAGAATTTTACAAGATTCAAGAAAATTGGAAAAACCACAACTAGATAGACTTGCCCTATTAACAAGTCAAGATCTCGCAAATTTGTCCAAGAAGTATAATGTCCACAAGAAACGAGATCAAAATGATATGGTAGCAACAACCTTAAAGGTTCAGGAATGGAATGCTAACAACAAGAATTATGCTTTCTTATTTAAGAAAGAAGATGATGCTACAAGGTGTTTGGGAGAAAGTTCAATTATCAAATCAAACCATGAGGAGGAAATTAATGAATTTATTAGAGATAAACTAGAACAGACAAATGTGACCCAGGAAAAAACCAAAGGAAGTCTTGAATTACAAAATGAAATAAAAAATGAAATGGAAGACTTAAAAAA…
XM_028281287.1	7.95161e-14	1.49569e-11	0.682849	Diabrotica virgifera virgifera phenoloxidase-activating factor 3-like (LOC114331663), mRNA	ATCGTGTATTCCCACTCTCGTTAAACAACATTAGTTCTCTGTTTCAAAAACAACTTTTTCTTTGGTGGAATAATCAGTCCAATATTAGGAATGTCAACCTCTTAATCTTAACTTTTCTGCAATAACATAAATATTAAGAGGTACGAAGATGTGAATACCATCTCAAAATTTCAACCAGATTCTTGTGTATCTTCAAAACCAGATTCGATGCAAAAATTTGTGATTGTGGTCATAAAAACATGGTGCCAACATGTTTGAAATCTTTTTGTGTGTTTTTGGTTGTAGTTAGCCTTTCCAATGGACAATATGGAGGTGACCCTTGTACTACTCCCGCTGGAATACAGGGAAATTGTCTTCCCGTAAGATCATGTCCATCTATGATGACGGCTCTTCTCACTG…
XM_028274072.1	0.000436982	0.00530054	0.6823	Diabrotica virgifera virgifera PI-PLC X domain-containing protein 3-like (LOC114325921), mRNA	CGCATGAGCGTTAGTGTCACGTGGTAATTATGTTTATCATCATTGTAAAAAAATTTATTTGTTGGTTACCTTAATTGATGTTTTTATTATCACAAATATCGGTGTGTTTGTTTATAATAATTATTGATTAGTAATGAAGTTGATCGTAGTATTAATAGACGAACGCAACTGCCAGTTGGAAATAATTAGTGGCGACCACAAAACACTAGCGGGAGTTGTTGTTGTTGTTTAACCTAGAAAATTTTAGAATGGGTAACGAGTTTAGAGATTTGGCTGACGATTTAGAAAATTGGATGTCGCGGTTACCACAAAATGTGCGACAAATACCAATTACTAATATTTCTATCCCAGGTTCTCATGACAGCTTTACAGCCAACATTACGAAAGACTCTGATATAT…
XM_028272196.1	0.000139177	0.00203295	0.682009	Diabrotica virgifera virgifera alpha-tocopherol transfer protein-like (LOC114324370), transcript variant X2, mRNA	AATTATCTCTAGTGTATGTGTTGGTAAATTATTAAGGTTAAAGTTCTCTAAAGATTAGATTAATATTAATGTGAGAATAAATATTATGGTTTTCTTAACGATGCGCTGAGTATTTTTAGTGTACATCCTAGTTTCGTTCTAGTTTTGTGTTGGTTTTCAATCGTCTGTTCCAAACTTAAAACATGTCCCACCCTTCATTGGAGTCACCGCAAAAAAAGGAAACAACATTTAAGGGTACTTTTGATTTAGAAGAACCATCACAGGAGTTGTTGCAATGGGCCAAAGAAAACATAAATGAGGATCCAGATACAAGGGATCTGTTGATCTCTGAACTGAAGGATATGATATACGAAAGAGGGGAATGCACTCCTACAAGGACCGATGACGAGTTCCTGCTGA…
XM_028281060.1	4.23361e-05	0.000724803	0.680815	Diabrotica virgifera virgifera cuticle protein 18.6-like (LOC114331469), mRNA	CCGGGGTGGGACCACCTTATTAACGCAATAAAAATAATATAAATAACAAACAACTAATTAAAAAAATATTCTAAGTTTGCTAACTAACAAGCAAGATGGCAACCAAATTTTTAGTTCTCGCCGCATTCATTGCAGTAGCTAAGGCCGGTTCTTGGGGTTCAGGTTTCGGCTACGCCGCGCCAGCTCTTGTCGCTCACGGATCTCACGATGCCATCTCTACCTACTCCACTGTTCAACACCATGCTCCAGCCGTACACTCCTATGCCGCTCACGCTCCCCTTGTCCATGCTCCAGTTGCCCATTCCTACGCAGCTCCTTTGGTTCACGCCCCAGTCGCTCACGCTTACGCTGCTCCTGTTGCTCACGTTCATGATGAACCCTCTGCACCAGCCCACTACG…
XM_028276612.1	2.28451e-11	2.38024e-09	0.67976	Diabrotica virgifera virgifera uncharacterized LOC114327897 (LOC114327897), mRNA	ATGTTTATTAAATTATTTGAATAATCCTACAAATAGAGGAATCCTATGATATTTCGCAGTATTATTTTGTAAAAAATCAAAGCTTATATTGTTTGTGTTATTGGTGTTATAGATAATTTAATAAGATGAGAAGGTGTATCATCCTTTTGTTTGTCGCTCTTTTTGTTGAGTGTAAAAAACAGTTACCACCATTCGTGGAACCATGTAATCGAAATGATCCGAAAATGGACGAGTGTCTGGCTAGAAATATAAAGAATCTCCAACCAAGGCTAGCAAAAGGTGTTCCCGAACTCTACATACCCCAATTCGCTCCATTGATAATAGAAAAAGCAGAACTTGAACCCAATAAACATATCAAAATTAGCATGCGCAATATCAATTTGTACCATATCGAGAATT…
XM_028292768.1	6.48647e-05	0.00105713	0.679679	Diabrotica virgifera virgifera clavesin-1-like (LOC114341960), mRNA	TGACCACGTCGGAGCTAATAATGGTTAATTCATGGAACGACCACTACAACACAGATAGTTGCAATATTAAGATAAAGAACAAGAAACTAAAAAAAGAGCTGTATGAGATAGCCAGTAGGGAACTGAGAGAAAGTGAATCTAGTCGTAAGGAGTGTCTTGAACATCTCAGAAACTGGATTAAACAGAATCCTGATATAGAAAACTGTCTTACTGATGATACCTTTTTGCTTCGATTTCTTCGAGTCAAAAAGTTCAGCATTCCTATGGCAGAACAGACCCTCCTGAAGTATCTCAATTATAGGAAAAGGTTTAAATACTTTATGCATAATTTGGACTGTTGTGAGCCTAATGTATCAGAAATCATTGGCGATGGATTTTTATATGTGAGCCCCTTTAGAG…
XM_028293303.1	1.9717e-05	0.000367908	0.678942	Diabrotica virgifera virgifera uncharacterized LOC114342494 (LOC114342494), mRNA	TTGGACGTAATTCACTTGCGTTAAAGACTTCTGGAAGTTTATGTCATGTCCCGTTTTAGTTCATTACACTGAAGTGTCACAATTTTCTGAGGAATAAGAACAATATGTGCTTAAAGGTGGAAATTACATAAACAAATTAAGAACCAGGAAGTGATTACTGGATTAAGGATTGTTGGAAACCAAAGTTCAAGGTACGTGTCAACATGGACTGGGAACTCGAACGACACAACTCAACGAACGACACATTCGACCCCAACGCCATCTACATAGCCCAGTTCCCTTTGATCACACGCATCCTGGGAGTCATAGTAGGCGTGCTATCCACCACATCTAACGTACTTACCATCCTCACAGTATCCAAATACGCCACCTTGCACAACAGAACTTACTGGTACATAG…
XM_028282223.1	1.95475e-06	5.10644e-05	0.678289	Diabrotica virgifera virgifera uncharacterized LOC114332415 (LOC114332415), transcript variant X2, mRNA	TTTGCTTATAGGCTTAATAATTGAATTTGCCTTTACATAGTTTCGGTGACCTTCACATGGACCCCCATCAGCATCGGCTGGGCACCGAACGACTGACGTGGACTGGTGAGCGGGCAGAGACCAAACGACAGAAGGTGGACATCAAATTAGAGGACGAAGAGGTCAATGATGGGTACTGCTTTCCCGAAACCGTCAGAACGAATAAAGATAATAATAACATTTCATTGATACGAACAGCACCTACAAGTTCAACACCTTCCCTCACCATGTCAACAAACACCAGTAGTACAGTAGTTAGGACAGTACCAAGGTGTGTTCCATTGTCTAGTAAGCAGTCGTCGTCAGGACCTGTTCCCCTCACCACACAGTTAATGGCGACGTCGAGATACACAAACGTTT…
XM_028289506.1	2.29157e-05	0.000419772	0.678276	Diabrotica virgifera virgifera uncharacterized LOC114338876 (LOC114338876), mRNA	CGAAACTCGATTTTTCACAGTGGCCCAAAATTATGCGATATATTTTATACAAAAATTTGCACAATCTTACAGGTCTAGAAAACTTGAATTTAGGTTCCTGTTCAGGAGGCTGGCGGACGTCCGAATTCGATAGATGTTTGTTGGAAAGCATAGCAAAAATGAAGCATTTGAAGTCATTGTGTCTGTGCTTCGACAGCACAGATATCATAGTCCAAACAGTAGGTGATAATTGCCAACAGATCCAATGTCTCGATCTCACTTCTTCAGGCTCCGTAACCGACAGATGTATACCTTTTTTATTGAAATGTAGGCATCTAAAAGAGCTACAACTGCACAGAACCTCAGTGACGACTGAAGGTTTAGCTCAGTTGATCGTAGGACTTCCAAAGTTGCAAGATA…
XM_028294908.1	6.59499e-16	2.24292e-13	0.677447	Diabrotica virgifera virgifera uncharacterized LOC114344056 (LOC114344056), mRNA	CGACTACGCGGCCACTCGATAGCCAGTGTGCGAGGCCGAATTCAAAGCCGACTTCGACTGTTTTGTTTTGGTCGCTACGCAATACCGCGGCCGACCGTGATTTTTGTTTTGTTTTGTTCTGTGCTAGTTACTTGTGTCCGAAATGGGGAATAAATTGTGCAAAAAGAAATCGCAGGATGCTGTGGATAACGCTAGCAAATCACCCTCGCAGTTCGATAGGATCATCAACAGATTTCACATTCGACCTAATTCCTGGAAATCGGATCCGCAGCTGAACCAGAAACAAGTCAAAAGATTGGAAAAGATTCCAAACGAAAAACAAAACAATGTAATAACCACAAAACCCCTTTCGAAATCCTCCGACTGGACTGAAGTTGATCTGGAAGTACCTGATAACGA…
XM_028277234.1	0.00133652	0.0133098	0.677256	Diabrotica virgifera virgifera zinc finger protein 271-like (LOC114328395), transcript variant X2, mRNA	ACGTGACTGCAGACTGCCGCTGCGCACTCACTGCAACTTGCAACTGCTGCTTTCTGTTTGTTTTTGTTTTGTTAGCTTTTAGTCATAGATGAGGGGGTATAATTTGATTTTGATTCCTTGCCCCTTGTTTGTCACCTTGCTGGACGACGAGCTTTTATCAAAGACAAAGGTGGTCATTTTTTGGGGGAATAGAGCAGTGAAAGCATTTTATATATTTTTAATATATAATTCATACAGTTTATATATTGGCCATGGAATTTAAAGTTGAAATTAAGGAACACTTCCTTGAATATAACCAAACAGATACAGAGAACCAACCATCCATAAATCAGGAAAACTTCAAAAATGAACTGGAAGATAATTCAGAAATGGAACTAAAAGCGGAAATTAAGGAAGAGT…
XM_028278614.1	1.35407e-16	5.08481e-14	0.674094	Diabrotica virgifera virgifera guanine nucleotide-binding protein-like 3 homolog (LOC114329489), mRNA	TGAATGATTTTTGATAAAAAAGAAGACGAAAATGTAATTTTAGGATTATAGGATTTATAGGTTATATTTTCTTTTTAAAACACGTTCTAGCCCAGAAGGGGTTCATATCAGTATAAATATTTATAAAATACAATGGCTAAGTTTCACTTAAGAAAAAAGTCTAAACGACAGCCAGCGCGTCTCAGATATAAGATTGAAAAGAAAGTCCGAGAGCACAACAGAAAACTCAAGAAAGAAAATAAGAACAACCCTAAAAAGAAAAAGGAAATAATACAAATCCCAAACATATGTCCTTTTAAAGAGGACATTCTTAAAGAAGTAGAAGCACTAAAGAAACAAAAGGAAGAAGAAAAACTTAAGCTAAGAGAAGCTGCAAAATTGGAAAGGCAAAAGGAGAAA…
XM_028273441.1	9.32932e-15	2.27244e-12	0.674053	Diabrotica virgifera virgifera reticulophagy regulator 3-like (LOC114325380), mRNA	GGACAATCCACCAGGAGGTTAGTGTTCTGTGACAATGCCAATGTGAATCACGGGTCCGAAATTGCGACTATTTATTTACAAAAATAACAATGAATTTTCTGAGACAAAAGTTTTCTGACGTTGTAATCCCTTACTTTAGTAAGAGAATAGAAACCAACAAAGAACAAAAAGTCGGAAAGTATGGACAGTATTTTGAGAAGATCTACGAAGTTCTTAGCTGGGAAGATACTCGCTACAGTTTGGTAGTTTTCGTTGTTTTTAATTATTTATTTTGGTTAATGGTCCAATGGCAGATCAAAATCGTTGGTCTCATATTCTTTATATTGTTAATTCTCTTTTTGTTCGACACATTTTTCCCACATACGAGGCAAATAGAACAACCGATAAAGTCAGCTGATA…
XM_028285716.1	1.13399e-11	1.27751e-09	0.673986	Diabrotica virgifera virgifera probable ribosome biogenesis protein RLP24 (LOC114335478), mRNA	GTTGTCATTTGTCATTAGTGTCAAAAATAAAATTCAATTTCTCTTCATGTGGTGCAATCAAAATAAACTGATGCACGTGTAATATAATGTACTAGAATTTAATATTAAACTACAAATATGCGTATAGAAACGTGTTACTTCTGTTCTTCAAGGATATATCCAGGCCATGGAATACAATTTGTACGAAATGACTGCAAGATATTTAAGTTTTGCCGTTCAAAATGCCATGCAGCATTTAAAAAGAAAAAGAATCCACGTAAAGTAAAATGGACCAAGGCGTACAGGAAAACAGTAGGCAAAGAGTTAACAATAGATCCATCATTTGAATTTGAAAAACGTAGAAACATACCACTTAAATATAACAGAGAAACCTGGTCAAAGGCTGTAGAAGCAATGAAA…
XM_028289341.1	2.77958e-11	2.77411e-09	0.673168	Diabrotica virgifera virgifera uncharacterized LOC114338727 (LOC114338727), mRNA	CCAAACATGATTCTTTATTAGATACAAGGCTGCAGTGGATGTTGTTGATTATCTATTTTTTTTTCAATCAGTAGACCGCGTTGAGTGTGAGTGTAACATTAACATTGACAATGGAATTAAGCGAACAACAAAGACAACTGATCGACAGGGTCGCCAAAGAGAACGGTATCAGTGATTACGAAGTGATTTCAAATGCAGGATCATTCAAAGGTGACAATTTTATGGGAATAATAAGCACAATTTTAATCAAAAGTGGTGACAAAACATTGGAACTGGTTTTAAAATCTGCACATACAAACGAAGCTTTTAGAAAAGCTGCTCCTCTTCACGATGCTTATGAACGAGAAATATATCTGTATGAACATGTGTTTGAGGAGTTTAAAAAATTTCAAAAGCAAT…
XM_028276903.1	8.70137e-11	7.71821e-09	0.672367	Diabrotica virgifera virgifera zinc finger protein OZF-like (LOC114328123), mRNA	GACCTCTTTCATTGTGTTTGACATTGTAGTCCGCCAACGACATATTTCGAGTAATTGTTCGGGTGCCATCTTTTGTAAAGTGAAGTGATAAAACGATGGACTTACGTCCTACCGAAGTTTGAAACGTTTGTGTTTTCTAAATTAATAATGGATATGACGATGTATCTGACGGCCCCCCTACAGATTGATAAAATTTGTAGGGCCTGTTTATCGGAAAAAGGAGATATGAGGCCCTTATTTGGAGCATGTTTAGATGAAATGTTAAATACTTTTGCATCACTCCAGGTCTCAGAAAATGATGGCTTTCCTCATCTTATGTGTGTGCAATGTGTCCTGCAATGTAGCAGAGCTTATACTTTCAAACAGCAGTGTGAGAAGTCAGATAATATTCTACGACAG…
XM_028291552.1	1.03117e-11	1.17638e-09	0.671366	Diabrotica virgifera virgifera aminopeptidase N-like (LOC114340781), mRNA	TTTATCTTTCGTGTCTAACCAAGCAGTTACAAGCAAAAACAACTATATAAAAGAACTACGAAGAAATAAATCACATTGACTTTTTTACGTTTGGTTTAGCACATAATAGTTTATGGTAAATTATTGTGATATAAATGTGTGGTTATTTGTAATAATTTATATTCATATAATATTTATATAAGGATAAGGTGGTGTTGCGTTGTAAATGACCAGTGCTTAGAAGTGTTTATAAAGTGCGCAGAAAAGAAGAGAAAAACCAAATCGAAAGAGTTTTCAACTTATTATGGCTCGTGTCGTAGCCTTATTTTTATTATTTGTGCATGCTACCAATTGCTATAGACTTCCAAAAGATGTTATACCAGAGAACTACAAATTAGAAATCATTTCCAACTTAGGAGC…
XM_028285849.1	8.59708e-05	0.00133935	0.670967	Diabrotica virgifera virgifera putative inhibitor of apoptosis (LOC114335598), transcript variant X1, mRNA	TTCATTTCGATTTCGAGCCCTCAGTGCACTCCGCACTCAGTGAGTTCATTCGTTTTCAGTCGTACTAGTGTGTGAACGTTGTTGTATTTCCATTGCATCGGTCGGCATAGTTTAGTTGTTTCTCACGGTACTCTATCGAGGGAAAATACATCGTGTGAACCGAAAACTGTTGGGCAGGAAGTGGCCTATTAACGAAACAGATCTGTTTCTGTGTGAAAATTTCGGAAATTTTTTTAAACTGGAAGAATTCATGACACATATTGTAAAATGGTTGTGGACCAAATTATTTCATGGTACTAAAATGGCAGTAGTTCAATCAAATTACATTCAAAATATACCTTCTTTTGGATGTGTAGACCAACCTGACAACGGCTCCAAAACAACAAGAGAATCATTAGT…
XM_028290977.1	7.23502e-06	0.000156368	0.670272	Diabrotica virgifera virgifera centrosomal protein of 290 kDa (LOC114340256), transcript variant X2, mRNA	CAGCAAGAAATCTGGCAGGAAAATGTGACGTCGGTCACTGTGTATTAGCACTGACGACGGCGCTTTTCCTCAGCTTAAAACTGTGTATCTAACACCGCGTGTATGTGTTCGTAGTTTTTCCAAAAAAATTCAATTTCCTTCTAAAGTTCTACGCTTAATCCACGTCTTTGTTATGTAATTTTCAATCGGCACTCATGTTCTGTTGGAAAATGTTATTTTTACTGATTGTGACTGAAGACTATTCTTTGAAAGTGAAAAGTCTAGTGTATTTTTGATTAACCTACAAGAATAACCTGTGAATATTTCTAGTCAGACATAATGCATCATGCATATCCTTCCGTACGTGGTGATCCCCTTTGTCCTTTAGGATTTCATCCACAAGTAAGATGGCCCACAAGA…
XM_028278112.1	6.74911e-06	0.000146924	0.670091	Diabrotica virgifera virgifera cytochrome P450 9e2-like (LOC114329100), mRNA	ATATGTTTTGAGAACGTAATCAAGTAGATTGTGATACAAAAACAAAAGTAAGATAAAAATTAAGTAACAATACCAGTAGGTAATAGAACCAGCAAAGTTATCTTGTGTCATTTTTGTAATTTTGGCAGAGCAGTAATAATGTTTTGGATTCTGGTGGCAGTGTTGCTGGTAACACTGTTTTACTACTTCTGCTATAAACCTTCGATATATTGGAGGGAACGTGGGGTGAAACAAACTGATTTTCCTAATGTTTTGATAGACAATTATTTTGGTATATTCACACAACGCCCGCTGGTGCAGTTCATATCTGACCTTTATAATAGATTTCCAGGTACAAGGTACAATGGTCTATACCAGTTTAACAGGCCTGCTCTAATTGTCACAGACGTGGATTTGATT…
XM_028289457.1	0.00208418	0.0191085	0.668796	Diabrotica virgifera virgifera lanC-like protein 3 homolog (LOC114338840), transcript variant X1, mRNA	AAGTTAACTCGGAAAAACTCGGAAGAGATGGATGGATGTTTCAATAAAATTTAGTTATTTAGCGCCAGAAAAATAAAGAAGATGCAGAATGTTATTTTTGTATTTCATTTTTCATTTGTTTGTAAACAAATTTATGTAAAATTGACAGTTTGTGCAAAAGATTATTATATTCTTTGGTTTTTGTTTGGCTGAAAATGTTAAAAAATGTTGTATTAAATAATAAATGAATGACATTATACCTTTCTTGCAAGGATTTCGTAGATTGTTTGGAACAATGTCCCGATCTAAAGTTAGATATTTTGTTAACCCAAAAGAAGACTATAGAGAATCTAGTCAAATTGTGATTCCAGTACCAGATATAATACAACATTTAAATGATACTGTTGTCAAAATAGAAAG…
XM_028273358.1	8.62854e-07	2.52893e-05	0.668587	Diabrotica virgifera virgifera sodium/hydrogen exchanger 9B2-like (LOC114325317), mRNA	CTTCCAGCCTTGACACGTAAAATATTGTCGTCTACATTCATTTTTCAGTACAATGGGAATATAATACATCTATTTGGCGTTTAGTTTACATCGCTGGCGTAATGTTTATTAAAAAAATTAACGAAAAAAGCTGCAAAGAAATCGAAAACGGTTCAAGCTTAAAAAAATATTTTATTGAGCGAACGTACGTAGGTAGGTATATAAAGTTCTAACATCAGAGATCAGCGCGAGTGGTAACTTTGAAAATTAAACTAGTGTCTGTGTTTATATATTTTAAACAATGATATCGCGAGTGCTAAAAAAATTTCAGAAAAACAAATCCGAAGAACCGAAGGATAACATGGACAAAGAAATACATTCAAGTCTGGCAGCCGATAGTGTAAAATCTCATCAATTAGA…
XM_028281174.1	1.63484e-12	2.0607e-10	0.66717	Diabrotica virgifera virgifera leucine-rich repeat-containing protein 58 (LOC114331569), transcript variant X1, mRNA	AAATGAATATGTAAATCGCTATTTAAAATTTAAACCTGAAGGTTATCTACAACATCAGCTAAAGTTTATGATTTAAAAGATTAAAATTTATAAACACGCAAAAACAAGATAAAAAATTTGCGATTGTAGGTTAAGGCCAGAGAGTGCAGATAAATTTGGAATAAAAGATATTGCGACTTTAACAAATTAGCACCATCTGTTTTTTAAAAGCAATTATATAAACATACAAGTACAAGTTCTCAGTTCTCTGACACTGTTATTTGAAAGCTCTGAAGTTTTGTTAGCTGAACACCTCTAGTGGATGCAGCAGTGTTTTGATGTCCAGCAGCTGTGTTAGTTAGATCAAACAATGGAAAATTATACATCTGACAGTAGTGATAGTGAAAATAGTGTTAAAGT…
XM_028287448.1	4.50902e-12	5.38245e-10	0.667068	Diabrotica virgifera virgifera putative transporter svop-1 (LOC114337057), mRNA	GCATCACGTACTGAGATAGATAGATAACAGGAGAGAATGCCCATACCGTCGATGGCAGCCAGATAATTATTGTTAGATAATGTTAATTTTCGAAGAGTAGCAAAAGAAGCTAGTCCATTATGGAGTTACAAAATAAAGAAAAACCCACAACAGATGCCACAACTTTCGAAGATGCCATAGCTGCCACAAAATTTGGAAAATATAACATAATGTTAATTGTCGTCATAGCTCTTCCTTGTGTGACACAATTATTGAACACAGTCGAATTATCGTACATATTACCGGTCGCACAATGTGATTTGGGGCTGACTTTAGAGGATAAAGGTCTTATAAATGCTATTATGTTTGCAGGAATGATATCCACAGGTGTCTATTGGGGTTACTTATGCGACGCTTTAG…
XR_003654706.1	1.38445e-06	3.78675e-05	0.666894	Diabrotica virgifera virgifera uncharacterized LOC114344429 (LOC114344429), ncRNA	TTATAGAAAAAAAAAGAGTTTTTCTGCTTTCGGCATGTTTACATTTATTTCAAATCAACTATATAAAAGTGAAAAAGTTACAAGTGAAAGACGATCGGTAGTAGACGTGAGTATGACAATACAATTGGCTGCTGTGTCAACAGTAGTGGCCTTTGGAGATATAATAAAACAAACTGTGAAGCAGCAAAAACAAAAGTAATACAAGTAGGTCAAGGGCCACCATTGGTAACACATATACAGTGTGTTCCACAATTAATTCGACAAAAGCTATTTTTGTATTTGGTATCTGTACGATATTTTCCAATTAAATTTGCAAAAGTATAACCTTAAGGCCTTCAAATCTTAGCTAACACGCAATAAGTGCATATTTTTAACAAAAACGAGCAATTTTGATAAAAT…
XM_028277375.1	3.69163e-05	0.000638595	0.666734	Diabrotica virgifera virgifera zinc finger protein 239-like (LOC114328514), transcript variant X1, mRNA	AGCTCATAAATGACAATTGACAATATAACGTCATAACTTTGTAAAAGACGACAGCGCAAGCACATTCTGTCAAATATACAAAAGTGTGGACATTTTGAGGCGTATTTTCTTTATTAGTGAGGTATTCGCCTATTCTTAAAAAATCGACTCACTGAAACAATTTTTGGCGCAGATTAGAAATTTCAAAATTTAAATCCGTGTGTTGATAAAAATTATGCCCAGGCCAAGGAATGTGTACCAAGAAGGGACAAAACTTAAGTTAATGTGCAGGGTTTGTTTGACTCAAAGTAAAAGTGTAATGTATAAATTAACTGATTATATGGAAAGCTCAAATATTCCTGACGCAGAGACTTATTTAGAGGCATTGCAGAAAACGACTTTTTGTGAAGTTAAAATGGA…
XM_028290059.1	0.00124608	0.0125364	0.666075	Diabrotica virgifera virgifera uncharacterized LOC114339408 (LOC114339408), mRNA	ACCAAGAAAGCAGTTGGTTCAGTTGTAAACATTCTTCAACGCAACAAACACTCGTTCAGTCGCACTGCAAGTGGCACCGCTAAAGTACGATATCGGCGAAGACATAGCAGTCATTACGGAAAAGAATGGTACCGTTATTTTGTGTTGTAATTGCAGGATTATGTGGGTTAGTGGTACCGGCCCCTGCACCCGAAGAAACTGAGTTTTATACAACAAAATATGACCATGTAGACGTAGAGATGATACTTAACAACAGGAGATTGGTGAACTACTATACTGCTTGTATGTTGAATAAAGGACCGTGTCCTCCAGAGGGATTGGAACTTAAAAGGATACTGCCAGATGCTCTAAAAACAAACTGCAAAAGATGTACGGATAAGCAGAAAGCTACCACACTGC…
XM_028272945.1	1.30559e-05	0.000255519	0.664538	Diabrotica virgifera virgifera zinc finger protein 91-like (LOC114325020), mRNA	ATGCTTCGAAGTAGTGGAAATGAGTGGGGTATCGTGTTGAGCGAACGTTGGAGCGCCAACGGTTCTAACTGTCGATGTGGTGCTGAAGGCATATCATTACAAAAAAAGAAATTTAAGTGCAAGATATGTAAAAAGGCGTTCAGAGAAGCAAGAAGTGCTTTAGAACATGAAAATTTGCATACGGGTGATAAGCCTTTCAGTTGCGAACAGTGTGATCGTAGGTATCCTTTGTCTACAACCCTCAAGGATCATATAAAGCGAAAACACAGCAAAACTATAAAAGAAGAAGTGCACAGATGTGTGGTTTGTCCTAAAGAATACAGAAACCGCTCCGGGTTGCTTCGACACTACTCATCTAAACACAAGGAACTTGGTACTGATTATACAGTATCTTGTGAC…
XR_003651887.1	0.000409332	0.00501578	0.662979	Diabrotica virgifera virgifera uncharacterized LOC114326744 (LOC114326744), ncRNA	ACTGGGGGGTCAGAATGGGGCTAGTAGAAGGAACAGACACGTAAAGCTTTATGCGAACGGCAGCTCATTTTTTGTGCGGTGGCAGGTCGTAGATTCGTTGGGAGGGGTAGGAGGGTTTAAAGAAGACTAACTACATAACCAAATAAGCAAAGGATACTTACACAGACTTGAGGACTTTCCTACTATTTAAAAAAATTGGGACGCCGTTTGAAAAATCCTCAAATTCTCATATCGAGTACTTACTGGAAACCAACTGGGGGACATTCATCGTAGATTCCTCGTTGGGGTTAAACTGGGCTACAAATTATCATCATTTGGCTTCTATGCCATTATATTTTCTTCTGTTCTAAAACTTATTCACTTGTATTAGATATCTGTTAATAATTTTCTTAAATAAAG…
XM_028280119.1	2.0911e-05	0.000386586	0.662689	Diabrotica virgifera virgifera ADP-ribosylation factor GTPase-activating protein 1 (LOC114330704), transcript variant X2, mRNA	GTCATGAACATCACTAATCTCGCTCTCGCTCAATCTTTTTAATTGTGTCAAGTTAACATCTTTTGACACGTAGGAAATAATTTCCTCTCGGATATCAAGTAGATCCATATTTTGTAACATATTTACATTTGTATTATATTAGGATAGTTATTAAACATTTATGAAGTTTTATTTATAAATATTCCAACAAATAGTTTCAATATAATGGCAAGTCCAAGAACAAGACGTGTTTTACAAGAATTAAAACCCAGTAATGAAAACGATAAATGCTTTGAGTGTGGAACACTTAATCCACAATGGGTGTCAGTCACATATGGAATATGGATTTGTTTAGAATGTTCTGGGAAACATCGTGGGTTAGGAGTCCATTTATCATTTGTACGATCTGTTACTATGGAT…
XM_028283448.1	6.89061e-07	2.08745e-05	0.66116	Diabrotica virgifera virgifera uncharacterized LOC114333559 (LOC114333559), transcript variant X1, mRNA	ATATTACATATAAATATTGTCGTTTCATCAGGAGTTCTATATTCAACATGAAATCTTCAATTATTTTGGTAGCTCTTTTGAGCTTGACAGCAGCTAAATCTGTTGAAGATGCGTTGTTAAAAAATGGTTTGCAAAGCAAATTTAAGGATGAAAGAAATTCTCTAGAGGGTGATAAACTGACTGCAATAAATACTGAAATAAATGAATTTGTTGATAAGATTTGCGAAAATTTTCCTGCTTTTGCAGAAAAATCTAAATTGGAACCAATACTACTGGATAATATAAAACAGCAATTCCTTACTGCATCAATCGAATTAACGCATGGAAAGCTGAACGGTTTATCACATGTTTACAGAGATGGTGATGTTACAGTAACTTACGATCGTAATGCCAATATTA…
XM_028278630.1	0.00489292	0.0381961	0.660963	Diabrotica virgifera virgifera uncharacterized LOC114329501 (LOC114329501), transcript variant X1, mRNA	AAGAACTCTCCAACAGTCTCGAGGTACTCCAACGTTGTTGTTTCAACAGGTGAATCGCATACAGAGTGTCCACTAACAGCGGCTGGCTCTTCGATAGCGTGGGGCCCGTGCTCGAGGATATAGAGGAAAACCTCTACGTATAGATCCAAAATCGAAATTAACATCATGATGTGGCCATATGTACGATGGCTTGTATTGTTGGTGTCCGTTTTAGTACTTCAAAGTGACTGGACAACTGCTGCACCGAATCCTAATGGAGATGAGATGATGCGCCTGCTCAAGCTGGACCAGATGTACTCATCAGTCGCCAGACCGAGCTTGCGGAGTGGTCCCGTCGAAACAGAAATCAGGCCTAAGTTGGTCCAGAGGGCGATGCTGAGGCTGCAGGAGCTCGATAGG…
XM_028278573.1	0.00418878	0.0335708	0.65703	Diabrotica virgifera virgifera facilitated trehalose transporter Tret1-like (LOC114329458), mRNA	GGGGAGTGTAGGTCTTGAAGAAGGAGAAACCGTGGAATTTATGTCTTGATTTTCAGTGTTACTTGCTGATAATGTTCCACAGTGCAAGTGCTGCCAATGGCGATATTCTTTAACCGGTGAAGTTGAAAGTGCGTAGAGAACAATTGAATTGTATTTAATAACATCCGGATTAGTAATACGCAAACATGAAGGGGTTACATCAGAAGTTTTTATCTGCGTATATACTACGTATCAAACTGGAAAAAAATGAAATTCAAGAAAAAGAAATTAAAACCGACAAAAATGTTTCCCTTTTTCTAAAACAGGCTTTTATTGCATTGGGACCAATGCTTCTGACCATATGTTCTGGAATGACAGTAGGGTATTCAGCTATACTGCTGCCTCAATTGCAATCTTTAG…
XM_028293997.1	0.00150093	0.0146398	0.656781	Diabrotica virgifera virgifera zinc finger protein OZF-like (LOC114343186), mRNA	AGTAAAGGTGGCTATGACTGTGCAGACTGTGACTGTGAACTTTGCGATTGTTGTTGTTGTTATGTGTTATGTTTCTTAGTTTTTACGTTTCAATTCAATTGTTCTGTTCCTGTCTTCCTTTCACTGGTTCTGGTTCAATTCAACTCAACTAAAATTCGGTGCCCATGATGTGTTATATGTTGTAGTTGTATTGGAAACATCGTCTACAGCAAACTTTAGGTTTGAAAATCCCTCTCAAAATCTTGAAGGCTACACCCAAGCAGAATATTAAAAGAATTAGACAATAGATATAAGAACAGACACTGATCGCTGAGGCAAGACAAAAGTGTTTCCTCCAGAATTAATGAAGGACATAACCCATAATAAGAAGAAAATATTGTGGGGTTATGCTGTGACCTT…
XM_028276728.1	3.21109e-15	8.63878e-13	0.655569	Diabrotica virgifera virgifera dnaJ homolog subfamily A member 2-like (LOC114327993), mRNA	CAATGCTGTCATTACAGATTTTGTAGTGGTAGTGCTTATACGATTTTTACGCATGCTCCATTGTGGTAGATCTTTTATTCCTTGTTTAGAAAGATGGCAGACAACACACTTTATGATATTTTAGGTGTGCCCAGAAACGCACCAGCAAACGACATTAAAAAGCAATATAGGAAGCTAGCGAAAGAATTTCATCCAGACAAAAACCCAGCTGCCGGCGACAAATTCAAAGAAATTAGCTATGCCTACGAAGTCTTGTCAGATCCAAAAAAGAGGTCCCTGTATGACAGAGTGGGCCTCAAAGGTATGCAAGAGGGTGCTCACGATGGATTTGGTGGAGACGATCTACTTTCACACTTATTCGGCGGTGGTTTATTTGGAGGATTCGGTGGAGGGGGGCCG…
XM_028273054.1	1.08623e-07	4.29372e-06	0.655188	Diabrotica virgifera virgifera programmed cell death protein 4 (LOC114325113), transcript variant X1, mRNA	AATTCGCACACCTTCAGTGTTGATGATTGTCTCCTTCGTTTATGTTACGCTTTTACGCATGTCTTCTCTTTCTAACCCATAGCGAATACTGTGAAATAGCGAATTCGTTGTCCGGAAGACGTTAAGAAAAAAATCAATGTATTGTTCATGTTGGTTCATGTACGGGCGGTTGTGTTGTGTAGCGTGTTGCGCAAAAAGTATTTTCTAGCTATAAATACCTTTTTATTTTCTATTATACATTACCAATTTTTCATTTAAGTACCTGGTACCAATTATTTTCGAGTAAAACTGAAACTTCGGCAGGTGATAACGACATAAGAAACATCGTTTTTGCGTTGTAGCAAAAATGGCTTCAGAAAAAGGGGACGCCAGTGTTGATGTTGATGCTACCGAAGAAGT…
XM_028279820.1	8.75253e-08	3.56127e-06	0.648229	Diabrotica virgifera virgifera C-type lectin domain family 10 member A-like (LOC114330474), mRNA	GATTTGAGAACTTGACAAAATCAGCAACATGAGAAAACAACTTTTAGGTGTATTACTTACGATCTTATTCAGTGTTGAGATCAATGCTCAAAGTTATGTTATCACGAACGATACGGGTATAGCCCAATCCATAGCTCCATCAATTCCAGTTGAGAGGAATGGAAATACTTTATATTACTTTGGATATACATATACGGGTTCTTGGTTAGGAGCGATGGAGCATTGCAAATCACTTAATATGGATTTAGCTAGTATAGAATCGCAGGAAGAAAACGATTTTCTTTACAATCGGATGAAACCATTCCTTGGAGGTGGAGTTGAATATTGGTTTTGGACATCGGGAACTACATTATCTAGCGGCAGATGGATATGGATGAGAACAGGCCGTCCAATTGGTTG…
XM_028286301.1	0.000391058	0.0048305	0.64735	Diabrotica virgifera virgifera glucose dehydrogenase [FAD, quinone]-like (LOC114336001), mRNA	TATAGGGTATAGTATAATGTAACATTTTCGATAGATGTAACACATTATTTTGGTAAGCGCCTAATAATCGAGTCTTAAAAGACTTAATCTAATTGATCTCAAGTTACTACAAATGGACACAAACAACATTTGCGCAGCTGACACATGTCCAGGTAATTTGGCGAATGCCTCGGCTTCTCTACTTTTTGCTCTGTTCAATACTCTCACAGCTGCTAAATGTTCTTTGGCGTCGCCTGATGATTATCCCAAAGACTATGGACCGTCGTTGAAAGATGGAGATGAGTTCGACTTCATTGTGGTAGGATCAGGATCCGGCGGATCCGTAGTCGCTAACCAGTTAAGCCAAAATCCGGATTGGAGGGTTCTTGTCTTGGAAGCTGGTGGAATTCCTTCTTCTAA…
XM_028278886.1	3.19073e-08	1.43067e-06	0.647244	Diabrotica virgifera virgifera tubulin-specific chaperone cofactor E-like protein (LOC114329703), mRNA	GCTGTTCGCGCGATACGAGCAGGCAGACCAGCTGATCACAAAAACAAACGGCAGCGTTTCCCAGTGAGTTCGCGGCTAGCTGACAGTTCTCATCGCGCGTCAGAGTAGCTGTGTGTTCTTCTTTTTTAATTTGTTTGGGATCAATTACTGGCTTACGGACGATTTTCCAGAAACGACGTAGTGTTACGTGATTTCTGTGAGTTTGAAAAGTGATGCCAAAAACGTCGAAACGGCCGACGTTTATTCCTTGTGGACGTATTGACGTTCTTCCTTTGTTAAACAGAAACAGGTTTCCTTACCATGCCGTCCCTGCTAGAGGCCCTTGAACAAAAGTATGGCGAGAGCTCGACAGATTCAGATGGGTCCGAGGATGAAGGCATTTCTGTGTCCATATTTGTG…
XM_028291872.1	2.01973e-15	5.77868e-13	0.646204	Diabrotica virgifera virgifera dnaJ homolog subfamily C member 2 (LOC114341088), mRNA	ACATGATTCCATCCTCTTTTATATGGGTTTTTAGACGTTCGCCATGCGGGAAATTATGTTTAATGTTATAAATTATTAAAGTACGTTATAACCGTCAAATAAACCAACTACATTAAATTCGGACGTCCATATTTAGTGTAATTAAAGTTCAACGATTTTTGTGGGTGCCGTAAGAGGTTATGCGATAGTAAACATGGGAGAAGCCAGAATTGCAAAAAGTGGTATTTGCACAGCAGTCGCACTTAGATATTACTTTATTTACGAAAATGTAGGCGCTGGAGAACCTGAACTACGCTTTGTGCAACATCCCTTAATCGAATTGGAAGTTGATATACCAAAAGAGGACAAAGAGGAAGAACTAACTCCAGAAACCGTGGACTATGAAGACGATGTTGAATA…
XM_028282951.1	1.01864e-09	6.72563e-08	0.645335	Diabrotica virgifera virgifera juvenile hormone esterase-like (LOC114333123), mRNA	AAATACCTGGTACCTACATTACATAGTCATTATCAGAAATCACTAGAATTAACTAGAGATAAAGACCCTCTCAAAATATTTTTTTATCTATTCTACAACAAAAAATATAAAAACTCAATAATTAATCAGATCTTTCTTTTTAATAGATAATTTTTTTCAAAATAAATGATCATGAATGCGATTAAATTACTACAGCTATTTTTATTAGTTGCTACCATAGAAAAAAGTGCAACAAGAAGCTTCAAAGACGATGGTACCATAGTACATCTTGACGAAGGAAAGATTAGAGGACACATACTTAAAAGTGAAAATGGTAATGATTATTACGCTTTTCAAGAAATCCCGTATGCCGAACCACCTGTAGGGGAAAACAGATTTCAACTACCCAAACTACCGAAG…
XM_028293114.1	0.000773033	0.00851707	0.644874	Diabrotica virgifera virgifera uncharacterized LOC114342312 (LOC114342312), mRNA	GGTTATCCAGATAAGTTCCTATTGCATTTTTCGTTATATCGTAGCTGGAAAAATAGAACGGATATTTCAAAAAATGAAAATTACCAAAAACTATTATCTATGCAAGGTTTAAGAGTTTATATGATGCTAATAGTGTTCTTACTACATCTTACGTTTATCTATTTTAATATTCCTGTAAAGAATCCGAACTATCATCGAGACCTTCTTTACACTGGAGAGGCACAGTACTGGAGCAAGTATTTACTAGCTTGGGGCACTTTTATAGTTTTATACTTCTTTGTAGTATCGTCTTGGCTTGCTACTGTCCAATTATACAAAACGTTCGAAAATAGCGGCAAAATAACTTTAAGAAACGTCGTCGTTATAATAGTTAACAGATATTTCAGGTTTATATCAGCC…
XM_028288499.1	1.84317e-06	4.8501e-05	0.643807	Diabrotica virgifera virgifera uncharacterized LOC114337922 (LOC114337922), mRNA	AATAACGAAAATATTCGTCGCAGTTTTCGCCACAAAATCCACCAAACATGTTGCGGCTTTCTTTCTTGTTTGTAGCTCTCTTGATCTTTTCAACAGTGCTTGATGCAGCTGTTCTGAAAGACGATTTTGACTACATCCCGGATAGGCCGCAAGATCCAAAAGGGCCGCAAGATCCAAAAGAGGTCACATCTAGCTCTTCGGTGGATCCCCTAAGTCCTGAAAATGGTGAAATTGACATTCTCGAAGGAAATTTGACGGATTTTAACGGCACCGGAAAGGATTTGTTTGTGATAAAAACGGTTGTTTATGAAATTGGAATTTTGACGGATATTGGAAATGATACTAACTTCGACAATGAAACCCATGAACAAATCGATGTTTCATTTTTCGACCCAGCCC…
XM_028284788.1	1.42362e-12	1.81991e-10	0.64359	Diabrotica virgifera virgifera protein-associating with the carboxyl-terminal domain of ezrin (LOC114334685), mRNA	TTTTTTAAATTAATAATAATAATAAACGTCATAATAATAAGACGTCACAAGAATGTGTGATTAAAACAGAAAAATGATATTCTCATTCTCATAAATATTTTACATAGTTTATAATAGGATAATTCCTAATATATCAAAACTTAATAACGTATAACTATATAGTAGTAACCAAAATTAAACATGGGCAATGAGCAGTCTACTAATATACCAGGTATAGATATTAGGGAAAAAGCAGTAGAGGTTTGTGATTTTTGGACACAGCATTCCGCAGTAATTTTTAATCAAGAAAGCAGTTCGCATTTAACTGTATTTATTGGAGAACTATTTATGGACACTGCTTATTTATGGAAGTCACAACCTCCTCTCCAAATAAATTCAAAGCATTTGATGATATACAGA…
XM_028298859.1	3.24063e-10	2.43385e-08	0.641638	Diabrotica virgifera virgifera uncharacterized LOC114348255 (LOC114348255), mRNA	AACAACAATATTCAGATGTGTTTCTACTTACTGAAGAGATAAAAATACCGTGAGAGGTCTATAAAAAAATCTCTACGCAGTTGGGTCAGACAGATAGCTGTTTACCACAAAATACGTGATTATCATTCTATAGGAGTCAATACAAATACAAGAATTTTGTCTTCCGTTTCACAACAGATACGAAAATGAGGTACTGTCACCTAGTACTAGCGACACTTTGTGTAGTTGTAGTAACTCTTACTACCGCTACTCCTACTTCGTTTAATACACGTGGAACTATAGAAAACGCAATACCCACTGACGAAACGTGTTGCTCTATATCTCACTGTAAAGAAGTACCACTCAACACTGAAGGCCATTCGGTGTTCCAATGTTACAAAACTAAAGTATGCGGAGAAG…
XM_028292945.1	0.00229699	0.0206913	0.640986	Diabrotica virgifera virgifera testicular acid phosphatase homolog (LOC114342162), transcript variant X1, mRNA	AAATTATTTAAATGACAATACTAATTACGAATTATTGTTAACTATGCGGAATCTACATATTTTACGTAAAGAAACTCCTACGCTGGCGCATATTTAATATTTTCTCTGCTAGAATATGACACAGGCAATTTTTTTTAGTAGTATTTAAGCATGAATAGATGTGAAGCTGCAAGGTTAGCGATAATAGTGTCGAATATATTGTTATTGTTTACTCCTGTTTATTTCTCTTTAATAACAAAAAATATTTCGACTGAAGATCGTGGAACATTGGTAGCAGTTGTTGTTATGTACAGGCATGGGGACAGAGCGCCCCTTATTTCATTTCCACGTGACGAATATTACAATTTGACATACTGGCCCATGGGTTTTGGACAACTGACAAAGTATGGTGTTACAAGA…
XM_028289105.1	2.01847e-05	0.000374695	0.639372	Diabrotica virgifera virgifera ficolin-2-like (LOC114338505), mRNA	TTGAAATTTTGTTCATTTTCGTAAAAGGAATCTAACAGAAATCTGCGGTTTTTTTCTCAGGCTATATTATCGCTATGAATGTGTGAATATAAATATATAATCTCAAACCTCGTTTGGTCAGTTTAGTTATGCGAATCATGATTTTGAGGAATCTTGGCTTTTTAAGTGTTGTGTGTGTGTTAGAGTTTATTGCCATCTGGACAAATGGAATTATTGCCGAACCAAATAATTTCCTCCGAAATACCCTTTTGGATCAATTAGATGAAATTGAAGAATATGGAAGACATGTCATGTTTAAACGAAACGCAATTGAATTGGCTAGTTTTACACCGTATTTCAATTGTAACGAAGTCTGCACAACATTAGTGGGATTAAGTAAAGGACCTTACTGTCCCATTT…
XM_028293542.1	0.00291782	0.0251886	0.639045	Diabrotica virgifera virgifera pyrimidine-specific ribonucleoside hydrolase RihA-like (LOC114342748), transcript variant X1, mRNA	GTTTGAACATAAAAATGATATAAAGCGTATATGACTGATAAGCTTTTGAACAAAAATTGTTTGACTCATTCACATTATTCGGTTTGGTGCATGCGATTCGTGTTAGTTGTCAGAAACCAAAAGTTACAGATACAGATACAACATTCTTCAAGTAACAGATTCTAATCAAATAAACCAAAAATGAAGATGAGACGAGTTATATTGGACGTAGATGTTGGGACGGATGACTACATGGCATTGTTGCATTTAATGCATGCCGAAAATAGAGGCGAAATCAAAATTGAAGGAATAGTTTGCACAAGTGGAAATACTGATCTTGACCATGTTGTAATCAATACTGTGAGGCTATTGGAACTTATAGGAAGGACTGATATACCGGTATTCAAAGGGGCTAAACGT…
XM_028295500.1	1.33709e-13	2.36285e-11	0.638802	Diabrotica virgifera virgifera uncharacterized LOC114344675 (LOC114344675), mRNA	TACCACGGGTCATACGAAAAGCCCCGCAGCCCGCACCCGCAAGCCGTAAACCGCAAGTTGAGTTTATTTCTGTAAAGCGCTTCGAGCTGAACAGACGTGATTATTTTAGTGCTAAAAATTAACTGTGATTATTTTCGAATATTTTCCAAAGAATCTTTGAAGCAACTACTCTCTAATAACTAACCGAAAATGCTTTCCCAAAACATGCAAGAAGAAGCAAAACTTGACGCTATGCAACGCCACTGGCAAATACTCCGCCGTGGACCTTCTTCTTCAACAGCCTTTTTTGAAGAAGCTAATGAGACTGAAGATTTATTAACTTTACCATTGCAAAATTCTCATGTTGATGCTCAGAGAGGTGCATGCGTGCCACTTCTGAAAAATTTAAGCTGCGATTTG…
XM_028291809.1	4.23422e-05	0.000724803	0.638653	Diabrotica virgifera virgifera uncharacterized LOC114341020 (LOC114341020), transcript variant X3, mRNA	TGTTCATCTAGGTCTTTATACGTTGGCGTAACCCAAGTATAGGCGTCAAAGCGTTGTGCCTTTATGTGAGATTTTCTTACCAGTAAAAATTCACAAACAAATACTACAATGTAAACCTTATTCGCGGGAAAAACTAAAGTCAGGATGAACATCACACTAGCACTGACTTTAAACGACACCCTTGCCGAAGATCTACTAGAAGAAAACCAACCCGAAGATATACCAAAACGGGACATACTCTACTTGGCTATCCGATACTCCCTGTTCACATTAAGCGTCCTATCAAATTCCCTATTGCTATACTCATGCCATAAACTTAGAATTTTGAAAAGTAAGCACCATGTGTTGCTAATACATTGGGCTGCGGTAAATCTATATTATTTCCTACACCAACTCATA…
XM_028289982.1	7.11776e-14	1.36487e-11	0.638236	Diabrotica virgifera virgifera protein KRI1 homolog (LOC114339350), partial mRNA	TGATAAATCATGTAATGTAAAGTCGACGTTGTGATCTTTCTGTCAATTTAAATTAAATAAGTAGGTAAATTGGATTTTACATTGCCAAAGAAACATTTTAAATTATTCTATCTTTTGTTGCTACGTGTCTTAATACGTAGAGACCATTTTATTTGACATGTGGTTAACTTTGAGGTTATGTTTATCAGTCCTTTCCAAAAAGAAAACAGACCATCATGTCACATATTTTTGGGGCTGAAGACTCCAGTTCTGATGAAAACGACAAATTTAAATTAGACAATGAATATGCAAAAAAGTACGATGTCTGGAGAAAGAAAGAAGAATTAAACAGACTTAAAACAAAATATGGTGAAGATGTTTTCGACGAAGAAGAAGAATCTTCTAGTTCATCTGATGATG…
XM_028283767.1	0.000311296	0.00397669	0.637587	Diabrotica virgifera virgifera multidrug resistance-associated protein 4-like (LOC114333772), mRNA	CTCTAAATGTTTTAGTGTACTTGGGAAACATATTGAAAAAATTCAGAATACAAACGAACAGATATACTGACCAACGTTTGCAAATCTTTCAAGAAGCACTCTCTGTTATAAAAATTATCAAAATGTATACATGGGAAGACTACTTTTTAGGAAAAGTTGACACTGCTCGCAAGTTAGAAATTAAAAAAATGCTCAGTCTGCTCTACATGAGAATCGCAGTGGAAACTAGTGGACTGTTGGTATCAAAACTGGGATTCTATTTATTAGTAATGACATATATTTGGGTGAATGATGAAGCAGAAGCCACCACTGTCTTTTTTATAATGTCTAACTACGGAACGATTAGTTACACATTGGGGATTTTAATACCAGATGGTATTACGACTACTTATGAATTTT…
XM_028273830.1	7.20169e-08	2.99793e-06	0.637537	Diabrotica virgifera virgifera endocuticle structural glycoprotein ABD-5-like (LOC114325699), mRNA	ATATATAGGACTGCCTCAAGCAATTCAACGTTAGTTGTAAATTGCGTCTTCAGAAGATAACTTCGAAAGAGTCCAGTGTAAAATGCGTTACATTGTATGTAAATTTAGTGAAAGAAAGTCAGTGACGTGCTTGAGATTAATGCAATAAGTCATTAGTCTACTACGATGCCAATCAGATAAAGAAGAATGATTGAAAGAGTAGTGGTGATCGTTGTGGCCTCAGTTCTCTTGTGTGTGCAGTGTCGACCTACCAGAGATGCCCGAATTGTGAAATATACGAATGAATTAACGGACAAAGGATATAATTTTGAGTATGAAACTAGTGATGGAATTAAGCGCCAAGAAACTGGATCATACCAACCTATCAACAAAGAAGACGGCATACTAAAAGTAAATGGA…
XM_028294105.1	2.37462e-11	2.43196e-09	0.636855	Diabrotica virgifera virgifera cytochrome P450 6k1-like (LOC114343293), mRNA	GGCTAGCAGTGAAGAAGGTTGTCTGTGTTTATCGGCGATAACAAACTCGTTGATCGAGCCTTATCATGGTATATCAGATAAAAACTAAATATCGGTAATTAGGTTTTCGAATTTATTTATTTACTAAGAGAATTTAAAATTTAATTTAAAGTGTTTAAAAATTAAAACATGTTGGTAAATGGATAAATAGTGAACATTAAAAGTGGAGTGAATAGATATACTAAGGAAAAAAAAGAAAATACCAACTACAGAAAAGATGTTGCTGACATCTACCTGGAACCTGAGTATCCTATTGATATTTATAGCTCTGTATGTACTATATAAATACTTTACAAGAAATTTTAATTACTGGGAAAAACGAGGAATATTCTACATAAAACCTTTACCTTTCTTTGGAAA…
XM_028296096.1	8.79279e-11	7.73122e-09	0.636088	Diabrotica virgifera virgifera translocator protein-like (LOC114345274), mRNA	TAAATTTAAAATGTTTTCTCATTAGCACGTAAATATCTTTCTGACATAATATTAACATTGGATCTGATCAGTTAATTACAGACATTAGACCAGCCTTCAACTAATAATTTGAAGAACATACTAAGTAGATAAACTAGTAAATAATAAGCATATACAGTTAATAAACTAAGTATATAAACACAAAACATTAAATACTTAAAAGTTTCTAGACGAAATGCAAGAAATTAATTGGTTCGCAGTGGCTTTCATAGTTCTGCCACACACTGGAGGACTTGCAGGGGGCATTATAACGAAGAAGAATATATTTTGGTACAATGGCCTAAAAAAGCCCTTTGGCACACCACCAAGCTGGTCATTTAGTCCAATTTGGACGATTTTATATAGTAGTATGGGATATGC…
XM_028288285.1	1.27945e-12	1.65915e-10	0.635717	Diabrotica virgifera virgifera glutamyl aminopeptidase-like (LOC114337754), mRNA	GAAAAGCCCGAGATTCCCATTTGCAATGCGATTGACGTCCGACGTACGACTACACACAGTCTCATTGAAGATTCCATATCCATAGTAATCTTTCTTCAAAAACATCTTACATAAAATTCATTTTAAAGTCGTAGATAAACAAACCGTTTTTTAATGAACGCTAACGGTTCAATGTTTATCTAATTACTCAATTAAACGAGATAATTAATGATAGTGTATTTAAATACTAAATACATTTTTAGTCATATCAAAATCATTAGGACCGAGAGGTTATGGCCAGTTTGGATGTTTAAACTTTCTCTTTTTTTTAATTTTAAAAAACCTTTAGATTGTGACTAGCATTATATTAGTTCAGAATGTTTAAGTATTATTTTGTAGTGTTGTGTTTTTCGTTATATT…
XM_028275118.1	0.000197795	0.00273815	0.63423	Diabrotica virgifera virgifera zinc finger protein 521-like (LOC114326701), transcript variant X1, mRNA	CGAATCAAACGGAAAGACAAGAGATTGACCTCTCTAAATAATCCATCTGCTTGCTATCAGCCAGCGAGCATACACAGCCCAAGACGAAAGAACGAAGAACCTTCGCCTTCTCTCCTTCGCCAGTTCAGTATCCCTTCAGCGACGCTGTGCATCGTTGCTGGTTTACAACAGTCGTTGTAGTTCTTCCCACCTTTTCAATCGCTAACTCAACGGTTGAAAACCGACGATATATCCTGCCTCTGCCTTTGCCTCATCGAGTGGGGAGAAATACGGGCAGACAACGATCTGTGTAATGGCAATGGCGTTGTACAGACTATCAGAACTGAAATCATGGCCTAGTTCCCTTTAAAAGTTCAGAAAACAGTGAATTCGCGTGGATAGTGAAACTGGTGTGAATTA…
XM_028289564.1	0.00252538	0.0223466	0.633812	Diabrotica virgifera virgifera glycine-rich RNA-binding protein 10-like (LOC114338941), mRNA	ATGACGAACGATGATGCTGTAAAAAACCGGAGTATCTGAATCAACGTAAGCTCATTGGTATGGGAACAACCTTACCAAAGGACATTGACTACCGGTACGCCGAAGAGTATAAAAATAGACCTCTGGTCAGGAACGGACATCAAATATCTTAAGACTTTTGTATTCGAAGTGTTTAGTGGATTGTTTGCAAAAATGATTAAGGAGCTTATTCTATTGTTCCTGGCCATCGCAGCAGCAATGGCCATCCCTGCAGTCCCCCAAGAGGCCAAAGAAGCTTCTGAAGGCAACCCTTCCTTATACCAAGCCGGTGGATTTCCAGCAGCAGAGACTGTTCAGGGTGTAGAAGCAACCGACTCAGACCTGGAACCTTCTGCGTCTGCACATTGGGGTGGATACGGA…
XR_003652483.1	0.000113695	0.00170637	0.629645	Diabrotica virgifera virgifera uncharacterized LOC114330485 (LOC114330485), ncRNA	GTCGTGTTTCGTATTAAACAGAATAAATATAAATAATTACTATTCTGCCAACGTCCACTGCTGATTTGCAATTTCTAAAATTTCCACTCATATTATTACTGTATTAGTGTATATTAATAACAGTGCACCTGGCTTGCGCATTAAACAATGACTGAGTTTATTTCTCAGGAGACACAACGAGAGTGGAACAAAATGCACTGCAGTCAACATAAACTAAGGAAATCTACACGGAGATTAGTCAATTTATTGCAAGTGATCTTTGTTACCATATGGTTACAGTGGACACTAATAGGTGTCTCACTTGCGTATTAAACAAGGACTGAGTTAATTTCTCAGGAGACACAACGAGAGTGGAACAAAATGCGCTGCAGTCAACACGAACTAAGGAAATCTACACAG…
XM_028288818.1	0.00416549	0.0334446	0.628929	Diabrotica virgifera virgifera uncharacterized LOC114338227 (LOC114338227), transcript variant X2, mRNA	CTCAGTTCCTCAGTTGTTTCGTGACCTTTCACTGAGAGCACTAGATTGATTATAACAATTTTGTGAGAATATGTTCGTAAAGTTGACAGCAAGAGGTACGAATCTCAAGTGAAATTTTCGGTGATTTTAACGCTAGGTCTGACAGATAAGGGCACTGCATACATAATGAGTACCATGCAAACAGCCATATCTTTACTATTGTTTTATTTTGTGCAAGTAATATCGGAAAGGGAGCATAAAGTGCACAATATAGTGCTTTACCCAGAAAAACACTCCTGGTGTCAAATAACACCAATCCAACAAATAATTGCCTCCCCTGGCTACGAGTCAGTCACCATAGACAACAACGTCTGTGTGGGGGCCTGCTATAGCTATTCCATACCAAAAACCCAACCCGCT…
XM_028278506.1	0.00231427	0.0208085	0.628037	Diabrotica virgifera virgifera WSCD family member CG9164 (LOC114329415), mRNA	GACGACGCCCTTAAAATAGGCGATTTGTACATTATGCAGTGATCTCGATGCATTTCGCCGATATAAGCGGGAAAAGGGAAGCCAGTACAGCACAGAATCGCGATTATTATTTAAGTTCATTAAGTCTAAAGAGAAGAATGTAGATTAAAAACGATGTGAAATAGGTATAGATGATAGAAAATGTTTAACTGCCATTTGGGCTCTTTTTTTGGTTGATTACAAGGATTGAAAATGGCTTCCACTGCTATAAAAATTTCTTCCAAAGAGAAAAGACTCCGAACTAAGTGGTTATTTAATGCTCAAATATCAAGAATCTTCCGAGACAGCTAAACAAGTCACGAAATGGCCAAATGCTTTTCAAGAAAATCAGATTTTGGAGTGTAATTTTATTGCTCATTT…
XM_028286178.1	2.03119e-06	5.27554e-05	0.627558	Diabrotica virgifera virgifera cytochrome P450 18a1 (LOC114335895), mRNA	TCTTGTAGACACTGTGTATTGCTTCTTGATAATTTGCGTAAATCTTTAATTTTTTCAAAAAAGTTTAAAAAATGTTTGTGTATAGTAGTATGATGCTCTGGAATTTCGCCGCCAAAGAATTCTCGACAAATGTTTTGCTTGTGTTCCTCACGGTTTTGTTATTAGTTCGCGCCCTTCAGATGTTGAGGGAAGCTCTATCTCTGCCTCCGGGACCTTGGGGACTGCCTATCCTGGGGTCTCTTCCTTTTTTAAAAGGGGATCTACACCTGCACTACAGAGATCTTACTCAGAAATATGGGTCGCTGATTTCGACGAGACTTGGGTCTCAGTTAATAGTGGTTCTGAGTGATTACAAAATGATTCGGGATGCGTTCAGGAAAGATGACTTTACTGGACGAC…
XM_028285292.1	6.2448e-09	3.40068e-07	0.626996	Diabrotica virgifera virgifera UDP-glucuronosyltransferase 2B9-like (LOC114335120), mRNA	GTTCCTCAACTGAATAATAGCCTTCGCAAAAACACTTTTAAATCATTGCGTATTTATCAGCTCCTTCCTGTGATTTAAAGTATGCAGTTCACACAGTGCGTTTTTTTACTATATTTTAGTTTAAATTCAGTTTTTGGATCAAATATTCTCTACGTCAGTAATATTGCGAGTCCAAGTCATCAAATATGGAATTACGAACTTGCGGAAGGCCTTTTAAAAAAAGGACACAATATAACTATGTTAGCTGGGTCCCCAGTGGAGAATAAATTATACAAAAATTATCATCCCATCGATATCAAAGGTTTCGTTGAGGAGCTAGATCACGAAATGGATTACCTAGCATTTTTTGAAATGACAGTTTTTAAGCATTTCATGGGATTTGTCGACTACAGCCTTATT…
XM_028286329.1	7.57021e-08	3.13685e-06	0.62602	Diabrotica virgifera virgifera neo-calmodulin-like (LOC114336025), transcript variant X3, mRNA	TCGTATGTAATTATCCAACTATTTCTAGCCCAGTGAGAAGAAATTCAAGAAAGTGGCGAGGTTCGAGGGAAAATTTTTTTCTGCCGTCAATAATTTTTTTTCTAGTTCACCCTTGGTGAACCAAATTAAGGACTTAGTTACTAAACAAGTAAGTTCGTCAGATACCGAAATGTCACAGAAAGAAAGTGAATCTGTGGATGCTACATCACCTCCTCCAATGCTAATTGAAACCACTGAGAAATCCGATGGAGTCCCTTCCAGATCACCATCTGATGAAATTAGTAAACTAAGACCAGAGGACCGCTCAAGAAATCAGAGCTTTTCTATCAGAAATATGCAGGTGTCCAGGAGCCAAATGAAGGAATACAGAGAAGCCTTTAGACTGTTCGACAAAGACGG…
XR_003653712.1	0.00015215	0.002187	0.625268	Diabrotica virgifera virgifera uncharacterized LOC114338170 (LOC114338170), ncRNA	CTCATATTTTGAATATGTAATTAGAAGGCATTAAAACAACACCGATTTATCTGGTTTTGTTGACGCTGTTTAACATGTGAAGTCGGTAACAGTGGTCGGTGGTATTTTTTTCGCTTGTATAATAATATCCTATCCTACATGGTATTAGCGCTGTATTATAGTATACTGCAGGTATTAGTGACAGTGTTGTAGCGGTAGATCTAGGGAAACGATGCATTTTGTAACGAAGACGTTGGTGTTTTTTGCTGTTCTCATAGTGTGTCTTAGCCTTCCACATGGAAATTTTTATTTTCCTGATGAATTTGACGACATTAAGAACAATCCACAACAATTTAACCGATTTGGAGAAACAAGTAATACGAAGACAAATACTACTACAAATAGTACTATGCAACTCGA…
XM_028287600.1	0.00630314	0.0465441	0.62505	Diabrotica virgifera virgifera uncharacterized LOC114337190 (LOC114337190), mRNA	CCAGTTCACGAGCCACTCGATTCTGTTCTTGGTGTGCAGTGATCAGTGTCAAGGTGAAGAACGGACTTCATTTAAAGTGAAAACTTAATGGTGAACGAATCTAAATAAAAGTTATAGAATTTTATGCATCGAGCGTACTTTGCTACATAAGGAATTGAAGAAGAAAAGTGCTAGAATAATGCCTTATCGGGCTGGAGTGCGTACTATCTAAAAAAGATTATGAGTCGTACGAGAAATAATATGACAATCAAGATACCGAGATGGAATTATCTTTAATCCTTGGGATAGTCTCTATCATACTACCTCATTTTACGTCAGCTGCAAGCAATTTTTCAACAGAGCAAATAAATAGTATAGAAGATACAACCCAGACTCCTTTGAAAGCATACTTAACTAATG…
XM_028273454.1	7.91416e-13	1.13216e-10	0.624658	Diabrotica virgifera virgifera protein 60A (LOC114325390), mRNA	CGGTGGAGTCGAGTGCAGCAGATACGTCCCTGCATTCATCTTAACAACCTGTTTATATACCTGCCCACATCTTTTGCTTGGCTTTAAGTACGCTTTAGAAATTTTGTACGGATTTGTGGTTTGTGGAAGTGGAATGTCTGTTGCAGGTACAGGTTGCAGTGCAGTATGAGCACTCAAGAAATTTAGTGAGTTAAATTATCGCGTTTAGTGCCTTTATCTACATCGCGAATAATTAGTGTTTGTTTACATTATTTTCTTATCAAAAACGCGTGGGTTGTGAGTAAACAAAACAACTTCGACAACATGCAGTCTGTCTTGGCTTGTTTACTGTTTTTTACGTTTTGGAGTTTCTCATCATGCTCGCGGTCTGGGATTTATATCGATAATGGTTTTGATCAA…
XR_003653950.1	0.000694747	0.00783166	0.62421	Diabrotica virgifera virgifera uncharacterized LOC114339625 (LOC114339625), ncRNA	TAGCAAATTAACTCACATCTTGGCAATAATTCACAATCCACAATAATATCACAACACATAGAACAGATACAAGGAAATAATTGACAGTATTTCTGTTCATTGTTACCAAGCACTACAGTAACACTGTAGGTTATGTTGTATTTGAAATATATTATTTTTTAATAGCTACCAACTAAACAGAAAATGAAATGACAATGACAGTTGAAGATTTAATTTTGTTTCAGAAACTACCACCATCTGTTTACGTACGTTTCATCCTTTTGGATTCTTCAGAACAGCCCGTGTTGTGCTCTGAGTCGAAACCAAATCTCCCTGTCATGTTGGCAAATTAATAAGAAATATCCACAAGGAAGAATTTCCTGTATACTGGCTGTATACCATTAATTAAAAGTAAATTTA…
XM_028274377.1	0.00158374	0.0153149	0.623945	Diabrotica virgifera virgifera fatty acid hydroxylase domain-containing protein 2 (LOC114326133), transcript variant X2, mRNA	ATACATTTGTGTATTGATGTTATGATTACAGTGGTGTTTTTGCGTATTTTAAGATTTTGAATTTCCACCAACTAAAACAAGGGTATAAGATGCAGGGAGATTACGATGACGAATCGTCCTCTTCGGGGGGCGAGCTGACCCCCACAAGAAAAAACAACACAAACCATCACCAGATAGTTCAGAGCAATCCGTCAATCTTATCATCTCTGAGAAGTGTTCTCATTGTCCTGAGTACAGCTCTAGTGTGCTTCGCAGCAGCTAGAAACTCCATCACATGGCATTGTCAGAGATTCTGGGGCGCTTCCGGAGACTTCTGGCAGGCCCAATGGGACAAGTTTCTTGATTTGGTAGGTGAAGATCCCTTCAATTTGTGGGTGTTTTACTCGATGTGTATCACAT…
XM_028273363.1	0.00137898	0.0136273	0.623409	Diabrotica virgifera virgifera uncharacterized LOC114325320 (LOC114325320), mRNA	AAACCAGCAGCAGCGGCTGAACCGTAATCTGTTAAAACGAAAGTGAAAACCCCACCACTGGAGAGGAAGCTGTTGTAAGAAAATTAAGTCTTCGACGGACACGCGATCTCGAGGAAACCGTTCCGTGCTTTACATAGTTCTGGTGATCGCGATCGACGCGGTTGTGCATTTCGATTGTGCTTAGTTGTTTGTTTTCTTCTTACAAGTGGAGGTTTAATTGGATATGACATATGCTAACAGCTTGTGACAAGTAACCAAAGAAAATACCAGCCATAACTTCACAATCCAGAGGCACTTGAATTAAAGATGTACAAAATTTTAGCTATCTCCCTAGTTTTAGTTCTTTCTTCTGTAGCAGGTATTCATGACTCGAACATTTTTCATTCGTACCAGCATGAT…
XM_028283540.1	0.000379032	0.00470526	0.623231	Diabrotica virgifera virgifera glucose dehydrogenase [FAD, quinone]-like (LOC114333622), mRNA	CTATATAAGCGTATAATGCACCAAACGAACCAGTCGTACAAGAAGTGGCCATCAGCGAAGATGAGACCAAGGTCAAGTTCAACGTTGGTTGCATTGTTGTTTTTGGTTAGTGTTAAGGCCGAATTCTCGCCTTTTGATATTGTGGACGAATATGTCAAGCAGTTCCGATCGGGTATTGGAAATTTGTGCAAGTGGTCTGATAACTATAGTTATCAGCAGAGAAATTATGATAAGTCGGAATTCAATGCGACCTTGGCATTAGGAGGTGCTGAAGAGTACGACTTCATCATAGTAGGTGGAGGAACTGCTGGTTTGACGCTTGCCCACAGACTATCGGAAGAACCAAGATGGCGAACACTAGTTCTGGAAGCCGGGGGTTTAGAAACTACCATCACTGAA…
XM_028296123.1	0.000112649	0.00169208	0.622589	Diabrotica virgifera virgifera glutathione S-transferase-like (LOC114345302), mRNA	CCGAAACGGATATGCACTACAAGAAGAAGAAGGAACACTAGCAACTATATAGGAAGTTTCCTAAAAATTTCCCGAAGTGGAAATCTCAATGCCGAATCAACTTATTTTAAAGTAAATTTCTTATGTTGCTAGTATAGATTCTAACGATTTTTTTTTGTTATTATTTTTAGCTGCTTATGAATTCAAGTACGACCCTGATGAAGAAAAGAAGAAGCAGCACTTAAAAAAGCTTAATGAATTGATGGCTAAATACTTACCAGTTCTTGATGAAGCTGCAAGGAAAAATGGAGGTCATCTTGTTGGGAACAGGCTCACCTGGGCAGATATCTTCTTTGTAACATCTTATGAAGATATAAGAAATATACTCAAGAATAAGGATATTGTGGAAGATTTCTCTGG…
XM_028288939.1	0.00155584	0.0150937	0.621381	Diabrotica virgifera virgifera cysteine-rich venom protein 1-like (LOC114338350), mRNA	TGTTGATATAACGATGAGATACATAGCAGTTTTCGTTGCGTTGAGTTGCTTAGTTTGTGTAGTATTTGCACAGGAGACAACATGTCCTCCAAATTCGTATCCAGCATGTGCTCCCTGCTGTGAAGACCCATCGTGCCAAGATAGAAAGCCATTTTGTGATAAAGACAAACCTTGCACTAAGATCTGTATATTTGATTGTAGATGCAACAAGGGGTATATTAAAGATAAAAACAGTGGCCTTTGCGTACTTCCACGGGATTGTCCCAAATGCTAAGGAAAACAATACTTTTACCGTAATCTGTAAAATAAAAATTTTAAATTCATTAAAAGATTGAAATTCA
XM_028292395.1	1.38759e-11	1.53444e-09	0.620276	Diabrotica virgifera virgifera probable ATP-dependent RNA helicase ddx42 (LOC114341590), mRNA	ACGCAAGGTACCTAACACAGGCATAAGTAGGTTTCCTACCGCAGAGGTCAAAGTAGTACCACTTTCGGATTTAAACCGCGCAATTTAGTGTGTTTACTAAAGTGTTGAGTTGGTGTTTAAAAATGAAGTTTATTATTGGCACTGTGGTGTTTATTGCTATTTTCCAAAAAGCCTTTAGTCTGCGTTGTTGGAGATGTTCGAGTGACATTGACTCATCCTGCAGAGATCCCTTTAACGACTATAATTCTCGATCCGGATCCAATTCATACGTTTCGCAACAAAGCTATCAACAAAGACCGTACGAAAATCAAAGGCAATACGAATACAATAACAGACAATATGACAATAATAATTATAATAGGCAGTATGACCCTAATTACAACAGACAGTACGACCAGA…
XR_003653976.1	0.000474361	0.00566624	0.619909	Diabrotica virgifera virgifera uncharacterized LOC114339815 (LOC114339815), ncRNA	TTTTAGATAAATCCAGATTATGATGTCCCATGTATTGAAAGAACGTCCAATTGGGTCAAAAGAAACACTTTGTATAACGACGGCGAGATTTTATTAGACAGGGTACAGAAATGCAGCGAGGAATTGAAATATTCGCTGACTAACAATATAAGCTTCTTGGCTGATAACGTTGATAAACAGAATGAAAGACTTCGAACTTCCGAGGGCCAAACTAAATGTGAAATTTCTTTGGAATACATGAAGTGTATGGCCAATCCTTCAAAAATTACTGAGTGCCCAGTTTTTCAGTTTCCTTAAGTGAAAATAAAAAATGAATGCATGATATTGTTAGTTGTACTTAATAAAACTTAAATTTTTGTTTAAA
XM_028296504.1	0.00462549	0.0364399	0.618769	Diabrotica virgifera virgifera protein henna (LOC114345712), mRNA	CAAGAGTGCTCACTGAAGAGAAGTTCTTAAGAATATTTCAAGTTTATAAGACATTTTCCAAGATGATGGGGCCAATGTCTCAACCTACTAACATTATAAAAAATAATGAGAAGAAAACTGTTGATATGCCGATGGGCAGTCCACCTGATATACCCAAACTAATGCCCGGTGGCAACTACATCAGGATCGGTAAGGATTCAGCGCACAGCACCTGCATCGTCTTCGCACCCCCAGCAGAAGAAGTAGGAGTTCTTGCCAAATTCTTGTCGATCTTCAAGAAACATGAAGTCAATCTATTACACATTGAATCTAGACCATCTTCAAAAACTCCCGACAATTACGAATTTATGGTAGAATGTGCCCCAACCGGAAATCTTGGAGCTGCAATTGCTGATATGA…
XM_028295831.1	8.72402e-07	2.55277e-05	0.617579	Diabrotica virgifera virgifera E3 ubiquitin-protein ligase parkin (LOC114345009), mRNA	AATGCCATTCAAAGGGTCTTCCTTTTCCCAATAAAAATAGAAAACATATGATTGCCCAGACTGACAGTAATTCCATATTTTGAATTAATTGAACTGAACACTTCTATTATTAAAACTAATCAAAACACTCGAAACAGATACGTAATGCAGTTATAATGAGTTTTATAATTATTGCTTTTAAAAATTTCCTACATACCATGTTGCAGTTATTATCTTTTGGTAAAAAAACTATTACAAATAGTTTGAGTGTGTATGTAAAAACTATTGGTGGCAACACTTTAACTGTAGATCTAGATCCTACATGGGACATTAAAAATGTTAAGGAAATAGTGGCACCACAACTTGGATTAGAACCAGATGAAGTAAAGATCATTTTTGCTGGAAAGGAATTGGGAGACG…
XM_028287801.1	1.50456e-05	0.000288507	0.617374	Diabrotica virgifera virgifera 58 kDa phosphoprotein-like (LOC114337381), mRNA	TGCAATAAACTTTACACAAAACAGTAACACAGTAACAAAAAGAGCAATATTCAATATGATGAAATGTGCAGTTCTGGTTGCAGCCCTTATGGTATTTGTACAGATTCATTCTGCACAGTCACAAGTGGGTAGCTCACAGGGCGGCATGGGTATGCAACAATCAGGTGGCATGCCTACTTCCGGTGGCATGGGAATTCCGAATAGTGGAATGGGAGGAAGTATGAATGGTGGTATGAGCGGCGGCATGCCTGGTATGAACGGCGGCGGCATGCCTGGTATGAACGGCGGCATGCCTGGTATGAGCGGCGGTATGAACGGTGGTATAAACGGCGGTATGCCTGGTATGAACGGCGGTGCGAATGGTGGCTATGGACAATAGGGTTATTAGTTGTTAATTTT…
XM_028275880.1	2.69959e-09	1.61518e-07	0.617048	Diabrotica virgifera virgifera putative ER lumen protein-retaining receptor C28H8.4 (LOC114327303), transcript variant X1, mRNA	TCCAAACAATAATTGCAAACGTCACTTCGTTAAAAACCAGTCTCCTTCAAAGTTTTGTGAATTATAAAACGAGAAGAAGTAAATTTTTACATTGTTTTGGTCTACATTTACGCTTTTAACACGTACAGGGAGGCTGAGGTCAACATCGGAAAAATGGATTTTTATTTTTACATTCCGTTTGCGATTGCGATATTATATTTAATATATGGAATACTCAAACACAAATCATACGTTGGTATTTCCGCAAAAACGCAGTTACTGTACACTTTAGCGGTTGTTGCAGTTGGTGACATTTCCCTATTATACTTATTATTGATAGTACTTCCCTCAATTGTGGCCCTGACTTTAGTTTTTAAGATGAGAGATACTTATGAAAAGGAAGCCGACAGTTTTTGGGCA…
XM_028277519.1	0.000630598	0.00720313	0.616919	Diabrotica virgifera virgifera uncharacterized LOC114328625 (LOC114328625), transcript variant X3, mRNA	CAATCGCAAAACGCGCACGCGACGGTAAAGGTCGCCGAGACGAAAACTAGTGAAAATACGAAGAAGAACTACGTCAGTGAAGTTATTTTATTATACGGAGTTTGTGTGTACAATTTGTGTTTGGAACTTTCAACCAATATTCCCACTTCGGATTATATTTTGGAGAATGCGACAGGGTGAGATTTGAATGAGATAATAATTTGACAGAATAATTAGCAACCGACTGACCTATTAAACGAATATACCGAGGAGAAAATCCAAATCAATTTCATTGTATCTACTCATCAAAAAACGTCTATTTTGATCGATGACTACGGCTTGGAAAGCCGGTGCAAAATCAAGCATGCTATGGTGCGCCTCAACGATGAACATCAGACAATCGGAACGCACCGATTTTAT…
XM_028281654.1	0.00275191	0.0240209	0.615689	Diabrotica virgifera virgifera kynurenine formamidase (LOC114331961), mRNA	GACCTCATATGATACGGACCCGAAACAGAGTAAACAATATGTATACAGAGTACCTATACATACGGAGTAACAGACACAAACATATTCATATAAACAGCAGAATATAAATGATCGTTTGTTTTCTTTATAAATAGAAACAAATGTTTCCGAATTCGTATTTAGATCATCTCATAAATCCATCCTTTTGGTCCCGTTCTTCTTGCGGCGTAGAAAGATTAGTAAAACATGTGGAGTTTATCGAAAAACATAGCAAAATAGTTCTAGAAAATACTCCTCATGAACTGAACGTTCCCTATGGAACCGAGTCACGGGAAATTTTAAACATAATTGGAACTGATTTACCCGAGGGTTCTCCCATTTTTATTCATGTTCATGGTGGGTATTGGCAGGAACAATTAG…
XR_003652884.1	0.00692608	0.0498572	0.615336	Diabrotica virgifera virgifera uncharacterized LOC114333013 (LOC114333013), ncRNA	ACTGTATCAAATAAAATTAACCTGATCAAAAAATTACAATATGATAAAGTGAGCTGATTAGTAGTAATAACAGAAATAAAATTAAATAAGTGGTGTTATAGAAGAAGTTTTCAATTTTGAAAAGGGATTATTATATCAAGAAATTTATATGTCCACAGTATGTGTATTGATGGTTGTATAGGTAGAAGGGAAATTATTGTTTGGATGTAGGTGAAAATTAAAAAATTTATATAGATTGGAGTTAAGATAAAGTCAATCTGATAGTAGAAAATGTGATTCAGGAATGCAATTATTATGGAACAATTTTTATGAAATTGAGAAAATTCTTGTGACAAACTGGTGAATATGTAAAATTGATAATAAATAATTGTAGGATAACAGGTTGCCCAGTTGATACAA…
XM_028298346.1	4.05763e-10	2.9373e-08	0.614359	Diabrotica virgifera virgifera sterile alpha and TIR motif-containing protein 1-like (LOC114347677), partial mRNA	TTTCACCTATTAAATGGCACTCCCGAAGAAGCAATATTAAACACGTCATTAGAAGATCTCGACAGTCTCTCAGCTACTTCCGATGTCCACGATATCGAAAGAGCAAAACACAAATATTCTACATATTTAGACGAATCCATTAGATGCCTTCAAAAACTAGACCAAAACAAAGATGCACCCCTAGTGTTAGATAAAATCAATGACGTCATGCGTAAAGCATGGGCAGTACCGACCTATGGTCACGAACTTGGCTATGCTCTATGCAATGCGCTACGAAACAGTGGGGGATTAGACCTGATAATGCAGAACTGCACAAAATCGGATAAGAGCCTTCAATTTGCCAGCGCTAAATTACTAGAGCAGTGCCTTACTGCAGAAAATAGAGCACATGTAGTAGAG…
XM_028274234.1	2.70241e-13	4.31071e-11	0.614136	Diabrotica virgifera virgifera uncharacterized LOC114326031 (LOC114326031), mRNA	TCAGTTTTGAATCGATAAAGGCCGCGAAAACCTCGACGCCGTCCCTGTGCGTACATATCACCAGAAAGAGGAATAAGGAAATAACCACGATATTGATTAGTGAGTAGGTAACCTTTTAACAGCGGCACAGTGTGCGATGTTTGAGAAACAATAATTGACAACATGAACAACAATCGGTCGAAGCTGCTCCCACAACAATCGTCGAAATAAGGTGAAGCAATATTTCGGTGAAATATGCGAAAATACAGCAGTGGGGAGGAAAAGTTGTACATAAACAGTTTGTGTGTTAGTGGAAGCAGTATAAAACTTTTGAACCCGACAAACAAGTGTTACATCAACAAAACGATCAAGATAACGTTGGATGCCGACGTCGTGGACCAGGAAGCCACCGCCGATAGC…
XM_028278353.1	8.22627e-05	0.0012905	0.613414	Diabrotica virgifera virgifera divergent protein kinase domain 1C (LOC114329309), mRNA	ATTTTCCTGCTACACGGTCGATTCTTCACCCCTTGGCTGCTATGACTTTTCATTTGTCCTTTAAAAATCCACTTCCTTGCATTGTTTTGTTATGATTTTGTATAGAAGAATTCCAGGGATTTTATATACACACAAGTATACGGTCTACTCTATAGCTATTGTTATATTCACTTTGATTTATTTGTTATTTAAATTCAATGTGCTGTGCGTGAATCTTCAAGCTTGGCATCATGTTTCGATACTGTGTCATCTTTATGAGAATGGTCTTGCAGTAGGATCCTTGTGTGCTCCACTATGCGTCACAAAAGATATCCATTCTCTAACCTGTCACTCCTTCGAAGCTACGAAAGAAGCAGTCTTCAGTGCAGAGTGGCATGACACACGTCTGGTGTTCAAATC…
XM_028292547.1	4.2647e-11	4.06726e-09	0.612197	Diabrotica virgifera virgifera uncharacterized LOC114341733 (LOC114341733), mRNA	CGCATATTATTCTTATTTTTTTATAGGAATTATAGGTAAAACCATCTTAGTTATAGTAAAATAGATTTTGTATTCAGTTGTGTTTCTAAAGTTAACTGAATTAGATTGAATGAATGAAACTAGATTAAAAATGGAATATCTTGTATCATATTTGCTAATTGGCCTGATGTTTTTTGTCAGTTTAAATAAATGTGAGTCTCCATGGCCGGCAGGTATAAACGCCACTGTTTACTATGAAACAGGCTGCCCTTATGACAAAAGTTTTATTGAACAACAATTAAATCCCATCCTAGAGGGAAATCTATCCAATTATGTCAATTTACAATTATTATCTTTCGATTCAAAGTCACAAAAACCTACTACTATCAGATGGGTATGTTACGGTGATCGAAAAGAAAC…
XM_028281545.1	7.47886e-06	0.000160103	0.612175	Diabrotica virgifera virgifera uncharacterized LOC114331865 (LOC114331865), mRNA	GTGAATATCCCAACAGACTACTAAACGAATACATACATAGCGAGCGAGATCTCAAACACAGTTTTTACTTAACTTTGACGTTAGTGAGCCGGTAAACATTGCTTTAAAATCATGTCGGAAGAATTAGTGGTAACAACGGAAATTGGCAAGCTTCGGGGCAAAGCCCAGAAGGATTACCATGGTGATAAATTTTATAGTTTTAGTGGAGTACCCTACGCCAAGCCACCCATAGGGGAACTTAGATTTAAGGCTCCTGAACCAATTGAATCATGGGAAGGAGTAAAGGATTGTACCAAAGAAGGATGGGAATGTCCCTCGTTAGATATATACTTCAAACACCACATTGGCAACGAAGACAACTGCCTTAATATGAATATATACACCAAAGAGCTTCCAAGT…
XM_028296670.1	0.000489369	0.00582921	0.611625	Diabrotica virgifera virgifera zinc finger protein 718-like (LOC114345860), transcript variant X1, mRNA	TCATTAGGTATTTTATGTTAAAGGTACACGAAGAGGATGGCTTTCCAAAATATAGTTGTACAAAATGTGCAAAAGAAGTTCAGATGGCTGTGATGGTCAAGAAACGTATTATAAAAGCACACCATTTTCTATCCTTACAAGCTCTAAAAAAGAGGAGGGCAATATCTGAAAGAATAGAGACATCCCTTAAGTCAGAATTAGTTGAGGGCTCAAATGAAGCTACAACAAATGAAGGAAGTGTAAAACGTACTGTTAATAAAGGCGAATCTTCAGTACCAAAAAGGACAACACTCACTAAGCAAAAAGTAGTTTCTAAACCAATAATAAAACAAAATAAAACCCAATCAAAGTCAGGATTAGTGAAGAACTCAAATAAAGTAACGACTAATGAAGAAAGAG…
XR_003654493.1	0.000632713	0.00721813	0.611538	Diabrotica virgifera virgifera uncharacterized LOC114343130 (LOC114343130), ncRNA	ATATTTTATAAAAAATATCCATTAATTTTAATCCTATCCCAAGAAAAATATCAATTTTTCTAATTTATTTTGTCAGTTTAAATATCTTTAAAATTTCCTAAGCCGCTCCTGTTCGAAATATTTCAGAATATTTTCGCAACAAAGTAAAATCATAGGAAAGTTCCTATTTATTTGAGTAGCATTTACCAACTACGTAGATAGTTATTGTGAAATCATTCATTATTCGAGAATGAATCCTCTAAAAGGTTTGGTGTTTTTCCTTTAAGTTTTGAGCGATAAAAATCCCATGTTATTATTGGTCTGCATTTTGAAAGATCCTTGAGTTGTAGTTGACGATTGGTCAATAGTTTTGGCGGAACGATCGAGAAGAAATGCATCGTTTGGACGCGAGAGAGACGT…
XM_028286148.1	0.00343765	0.0285021	0.611214	Diabrotica virgifera virgifera intraflagellar transport protein 57 homolog (LOC114335860), mRNA	ATTGACAATTAATTCTGATTACAAACAAACCAACAATCAAAACAAATAGGTGCACTTTTGAAATATCTTGTAAACCTGCAAGAAATGATGCGAAATGAAACCAGAATTTTATCCGATAAGGACCAAGAAGTGTCTTTCAGTTCTTATGTGCAAATGGATGATTTATTAGACAAGCTAAAATTGTTAAACTATGAGTCTGAATTTTTAAGTGGCCTTAAAATTAAACCAATACACAAATACTACTTCATAGTAACCAAAAATCCAGGGGAACAATTTTATCTGTTTTCGTTATTAGCTGCATGGCTGATTAGGAAAAATGGAAAACCATTTGAAAATCCTCAGGAATTTGATGACCCCAATGAGACTATTGATAGGATTATAAATGAAGTGAAACAAAAT…
XR_003655169.1	0.00023694	0.00317534	0.610576	Diabrotica virgifera virgifera uncharacterized LOC114347344 (LOC114347344), ncRNA	CAATATTTTATAAAAAATATCCATTAATTTTAATCCTATCCCAAGAAAAATATCAATTTTTCTAATTTATTTTGTCAGTTTAAATATCTTTAAAATTTCCTAAGCCGCTCCTGTTCGAAATATTTCAGAATATTTTCGCAACAAAGTAAAATCATAGGAAAGTTCCTATTTATTTGAGTAGCATTTACCAACTACGTAGATAGTTATTGTGAAATCATTCATTATTCGAGAATGAATCCTCTAAAAGGTTTGGTGTTTTTCCTTTAAGTTTTGAGCGATAAAAATCCCATGTTATTATTGGTCTGCATTTTGAAAGATCCTTGAGTTGTAGTTGACGATTGGTCAATAGTTTTGGCCGAACGATCGAGAAGAAATGCATCGTTTGGACGCGAGAGAGAC…
XM_028273662.1	0.00135891	0.0134732	0.610545	Diabrotica virgifera virgifera sodium-dependent nutrient amino acid transporter 1-like (LOC114325571), transcript variant X1, mRNA	ATCAGTGAAACTTCCATGAAACACGTTGTAAATAATCTCTTGTCTGAAGTCACATTGCATCAGCGTGGCAAATATGTTAAGTTCAAATATTGTGAGATTCCCTTGGAACATTGTTTATTTGTGTTTAGTCAGGAATATACTTTCGACAACCCAGTATTTATTATTTCTCCAGAAGACGTAGACCATAAATCCAATGGGAAAATTCCAGATGTTGAGGAGAACGATAAGTCACCGCAGAGGTCTCAATGGGGAAACGACACCCAATTCCTCATGTCCTGCGTGGCGATGTCAGTTGGACTAGGAAATGTTTGGAGGTTTCCCTTTATAGCAAGGTCAAATGGAGGGGGAGCTTTCCTCATACCATACCTTATTGTCTTGACTGTAGTAGGGAGACCGATG…
XM_028299421.1	3.2393e-08	1.44526e-06	0.610507	Diabrotica virgifera virgifera uncharacterized LOC114348983 (LOC114348983), mRNA	GATTTTTACGATTAACATTACTCAATTACCTCGAATTTTAATTAATTCTATTTTTAAACGTTCGTATATATTTGCTTAGTTTGACCAGTTTCTCTTTACATAAAAATTTGGCAGTGCTAAATACAAGAACAGTTAAGTGACAACTGCAAAAGTGTGAATATGAACCACGCAATATCAATTGTACTGGTTGCACTATGTGCCTGCTTACTTGCATCTCCAGTCCCAGAGTATTCGACAGGCGTAAAGAACGCGGCTCAGTCTGGTTCAAACAATATTATAAATACTAATACAAAACAACAACCCTCATTGGAATCTAATAATACAGATGGTGACGATGATGGTGAAGATATGGAAACAGCTGACATGATTATTTTCAGACCTTTGTTTGTGTATAGAAAG…
XM_028276450.1	0.000991009	0.0104462	0.609223	Diabrotica virgifera virgifera uncharacterized LOC114327746 (LOC114327746), transcript variant X2, mRNA	AATTTGGTTACCACTAAAAACAAATTTGTCAAGTATCCTTAACAATATTATAAAACTGAGTGTACCGTCGCTGATTACATGCCTTCATAGTGAGAGAATAAAATCAACTTTGTCATTGTTCACTCAGTGCTTCGCTTGAATACAAAACATCACTAGATTAAACCAAAGCTAAAAATGGCAGCAAAGTTGGCCTTCTTCTTTACGTTCTTCCTCGTAGCTGTATATATTACTGAAGCTGTTAATGTTCGCAACAAAACTGAAGCTGCAGTTAAGGAAGCCACTGAAACTGTCCATCTCCATACTGCTGATATTAAAAACCAAACTGAAAATGCAGCAAAAGAAGTTGCACAAGCTGCTGAAATCCCTAAGACTCAAACAACTGCAGCGCAAGATATTGAT…
XM_028287884.1	0.00434853	0.0346857	0.607771	Diabrotica virgifera virgifera carboxypeptidase E-like (LOC114337453), transcript variant X4, mRNA	GGATATTCGTCGAGTATGTTGCGTTGTTTCGCGCTAGTTTTAGCTCTCCTGTCAGCACAGAGTTTCCAGTTTGAGTTTAAACATCACAACAACGATGATCTGGTCGCTGTTTTGCAGGATGTGAACGCGAGATGTCCGAATATCACTAGGATCTACACTTTGAGTGAGAATTCAGTGTTGGGGTTGCCGCTTTATTTCATCGAGTTTTCCACTAACCCAGGGCGTCATGAAATTCTTAAACCGGAGTTCAAATACATCGCTAATATGCACGGAAACGAGGTTTTGGGCAGGGAATTGCTGCTCAAGCTGGCAGATTTCCTCTGCGATGAGTACACGAAGGGAAATAAACAGATTAGGTCTCTAATCAGGACGACGAGGATCCATCTAATGCCGAGCATG…
XM_028297351.1	3.96447e-11	3.84192e-09	0.607595	Diabrotica virgifera virgifera leucine-rich repeat-containing G-protein coupled receptor 4-like (LOC114346607), mRNA	AACGAAGAAACCAGTAGTTTCGATTTGTTTATCAGCGAAAAATGACTTTTAATACGCTGTTAATTGCTTGTTTGTGTGTTCCAATTACAAACTGTGATTACTTTAATGAAATTACTATAAAAATATTCAGAGGAGACAATCCGTTGACCCTCGTTCACGCAAACACAGTCAACGATGAAGAAAACATCACTGAAGTCCAGATAGAAGATGAAGATATACCTGTATTGAAAACCGGTACATTTCAGAATCTTCCTCGGTTAAAAGTAATTCGGATCCACAGAAATAACCTGCAAGATCTTGAAAATTGTCCATTTTACAACGTAACTGCTTTAAGAATAATAAATCTCAATTTCAACAGGATTAAGGTAGTTCCAGAAAACGTTTTCGCTAACTTATCTG…
XM_028276547.1	3.32004e-06	8.02195e-05	0.606059	Diabrotica virgifera virgifera alpha-tocopherol transfer protein-like (LOC114327841), mRNA	GTGTTATCTGCTTAAACGTGACGGAGACATCCCAAAGGCAATTTACGTTGTTTTTAAATCATTTTGTACAATCCCAGAGCAGAACAGAGTACGTGGATGTTAATTTAATATTCCACAGTATTCCAATATTCCATAATATTATTATAGTTAGTTAAAAAGTAGTGTGTAGTGCAAAGATAATATCGTCAAAGAAAATAATGCCTAGTAATTCGAAAAAGGAGATTCCTCCTCTTACAGAAGATCAACAACACGCTATAAAAAGTTTAAGAAAAAGAATAGAAGATGAGCTCAACCATATTAAGAATATAAATACCAAGGATACCTACCTGCTTAGGTTTCTGTATTGTACTGATTTTAACACAGAACTAGGTTTTAAAAAGATAAAAGACTATTACGAAA…
XM_028273005.1	0.000216948	0.00295354	0.605734	Diabrotica virgifera virgifera zinc finger protein 271-like (LOC114325076), mRNA	GCAATCGTTACTTTAACGAAAAAAGAAGTCACGACATCTTAACTACTTTTTTTCTATCTCCTTTAGTTTTCAGTATACACTGCAAAACATACCAATTTGGGACACCCTGTACATATGGGGACTGCTGAAAAAGGCAGACCGATCCACCGTCTGACATTCCGGAATTGTGGACTAAAATTAAAAATGTTTCGTGCCAGAAGGCATCTTTACATCTGTTTTATCGGGAACGTCGTTGTGAATAATGTTTGCAATGTTATATCATGTGTGAGTATTTTTATTGCTCTTAATAAATATTTTTTAATAAATTGTTTTTATTTGTCACCAACCTTCTTGTTACGAAGTTTTTTTTTGTTTATTTGTTATTGTTTTAGTAATATTTTACTTAAATAAATAATTTAC…
XM_028293060.1	8.57699e-11	7.65348e-09	0.604815	Diabrotica virgifera virgifera neutral ceramidase-like (LOC114342269), mRNA	CACTTTTTCCTTTATTACAGATGGGATACGGAGACCCATTTCAACTAGGCTGTGGTCTTCATTTAAGACAATTCGCAAGAGCATTTATTTTTGATGATTCTGTATCGAGGGTACTATTCGTTACTGTAGATGCAGGTATGGTTAACCACCCAGTAAAACAAGCGGTCATCGAAAAATTAGATGTTATATATCCAGGGGGCATTTACACTTTAAAAAACACTCTAATTAGTGGCACTCATACACACAGTGCTCCAGGTGGTCAATTTAAAGATATATTATTAGATATATCAGCATTTGGATTTGTAAAGGAGTCTTTTAATGCAATAGTTGCTGGAATAGTTCGAGCAGTTCAAAGGGCTCATGATAATATTGTAGAATCAAGAATAATAATTAATTCAA…
XM_028278140.1	5.37423e-13	8.00582e-11	0.604809	Diabrotica virgifera virgifera very long-chain-fatty-acid--CoA ligase bubblegum-like (LOC114329120), mRNA	TTTCGGGTCATTTGGCGGGTAAATATAATCAGCATGTCTGATAACGATTCTCAGATGTGTAGACTCGCACCCCGAGCACTTCCACTCTATCGTGTGGTGTGGTACTCGCGAGTGCTGGATTCATTCCGTCCGTCTATCGTGTAGAAAGGTGGCTGCTGATCTAATGTGGTAGATTTTCCGGCAAAAACGACTGACAAAATGGCACAACCAACAGTTTATAGTGAAGGTCCGAATCAAATAATTCCTAGTGAAAATTACGTGTGTACCGATCCCAGTGGAAGCGTCCGACTTAGAATTCCCGAAAATGGTAAAGCTATCGAAACTATTAAACCCATATCAGTGCCAGGACTCCTCGAAAAAACAGCCAGGGAATACCCCGATAAGATAGCGCTCGCTCAA…
XM_028293262.1	0.00234679	0.0210243	0.604626	Diabrotica virgifera virgifera cadherin-related tumor suppressor-like (LOC114342449), mRNA	TTTGCGCGCAGCGTGTGCACTACCGTGACCGTTCACCAACATTCCGATGAAAGTGTGCACATGTGAGGTCACAAACCGCGACGGTGATAACCAAAACATCTCTGCACCGGTTCCTACAGTGACAAAACAGTGCCCCTTCTTGCCACCGGTGCGAATCTAAACTGAACGCAATTCTTCAAAGGATAATTAACCTGTGCGTGACATCTCTTGACCCTAAACAAGTGTCTAACCTTTGGATTGCCCTTGTGGATCAATTAAAGTGTAACTGTTTAGCAATCTGCAACCCCGTGAGTGTCAGTGCTCGCTTCAAGTGAGAAAAATTAGTTTGTTTTCATAGAAGTTTTTAAAAGAGCCCGTCTGTAAACGGCCATATTGCATACCACACGGACAGAGACGGCG…
XM_028296874.1	3.6655e-09	2.10416e-07	0.603719	Diabrotica virgifera virgifera cytochrome P450 9e2-like (LOC114346083), mRNA	GTTTTAGTAAGTATTTTGCAATGCACTAAGACACTTGACTTGCGTATTATAAAAAATAAAATAAAAGTAGGTATTTGAGGAAAATGTTATTGATATTACTACTACTCGTTGCTCTCTGTGCAGCAGTGTATTACTATGTATTTGTGCCTCTAACGTTTTGGAGGAAAAATGAAGTAAAGCAGAAAGGTTTGTTTGCTTCTTTTCTGGATACTTTCGTGTTTTTGAAAAAGAAAAGTGTGGCCGATCTGGTAACAACTTGGTACGGGGAGTTTCCGAACACTAGGTATAGTGGCATTTACCAGTTTGGAAATCCAGTTCTAATTTTGAGAAACCCAGATTTAATCAAACAAATTTGGATTAAAGACTTTGAGCATTTTACTGATCGTAGGACGTATATTC…
XM_028274714.1	0.000212621	0.00291001	0.60219	Diabrotica virgifera virgifera antichymotrypsin-2-like (LOC114326365), transcript variant X13, mRNA	ATATCTTGTTTCCATATTTTGCGTGAATGAGATTGTACACTTGACATTAGATTTTTTATAGCGAGCCCAAAACAGTTTTTGTGGCCCGTTTTCGTATAGCTTTTATGGGACTGGTCAAGGTTGAAGATTTCGGGAGCCGTATAGATCGATTGAGTGTGAGTGCACGAAATTTTATTCATTTGGTTTCTAACAGCGTATACGGTTCACAGTTATTTTTAGTCTTCGTTACATTTTTTCTACTGTCAACTTCAACTTTCGTCATGGCTGAAGAAAACAAACACTTGACTGCCGTCCTCCAGGGTAATGGACTGTTTACCAGAAACGCTTACCAGATACTAGCCCAAGAAAAAGGCAAAAATATATTTTTCTCACCTATAAGTATACACGCAATTTTATCTC…
XM_028283013.1	7.48783e-12	8.6518e-10	0.601779	Diabrotica virgifera virgifera nucleolar MIF4G domain-containing protein 1 homolog (LOC114333167), mRNA	ATATTAACATTGATGATGAACATTTTTATATTTTTATTCTCTTTTTTTCCAGTTTTATTAGAGGTTGTAGACCCAGAATATCTGAAACATGGTGTAACTACTGAAAAAGACTTTGAAGAAGCAAACAACGACTTCGAAGAAGATTTCGCACTAATGACAGATAAACCAAAAAAGAAAGAAACCAAAGTCTCTTTACCAAAAAGTAAAAAGACTAAAGTCAGTATTGAAGCTGATGAAATTAGCGAAGATGATGAACAGGGAAGTGAACAACTAGAAGAAGACAATGAAAAATTAGAAGAATCTGAAGAGGTAGATGAAGAATCAGAGAATAGTGATGCCAGTGAAGAATTTGATGATCTTGAACTTAACAGTAATAATGAAGATGATGAAACTAATGAT…
XM_028278957.1	2.64794e-09	1.59629e-07	0.601754	Diabrotica virgifera virgifera zinc finger RNA-binding protein-like (LOC114329751), transcript variant X7, mRNA	TTTTGTTGGAGTGATTAAAGAATGGCTACGAATAATTATTTTGGATTTACTCATGGTGGAACGCAGTATGGACCTATCATCCTCAGAGCAACCACTGGAGCCTACCAAGCGGGTCAGGCTGGTTACGCTGTAGCTACTCCTGCGACTGCAGCTGCTGCAGCTACGTACGGTACCCAAAGACCCACCAGCTATGACACAGCCTATCAGGCTGCAGCTGCAGCCAGCCAAGGCACTTATGCTGCTGTAGGAACCACTGCAACTCCCGCCTATGAGTATGGATATGGTCAAACAGCTGCAACTGGTTACACAAGTGGTTATGATCAAACAGCTGCTGCTGCAGCAGCTGTAGCAGCAGCTGCAAAACCTGCTTCCTATGCCACTACTTATACACAGAGAACT…
XM_028292246.1	4.47673e-08	1.9167e-06	0.601047	Diabrotica virgifera virgifera protein yellow (LOC114341445), partial mRNA	TCAATTTCAGGCATTCCAGCAACTCTGAACTACGTTCCATTGAACAGTCCAGTCAAAAATCCCCGATTAATTCCATACCCAGATTTTCCCTCCAATGAACTGGGTAATTGTGAAAATGGTTTGAACACCGTATACAGGATGAAAGCTGATGAGTGTGAGCGCTTATGGGTCCTTGACACTGGTACCTTTGGCATCGAAAACACCACTCAGAATCCATGTCCATATGCATTAAATATTTTCGATTTAAAGACAAATAGAAGAATCAGAAGATATGAGTTCCGTCCAGAAGATACTAATAGTGATACCTTTATTGCTAATATAGCGGTAGAATTAGGTGCTACATGTGATGATGCCCATGCTTACTTCAGTGATGAACTCGGTTATGGCCTCATTGTTTAT…
XM_028285611.1	1.95804e-11	2.05196e-09	0.600444	Diabrotica virgifera virgifera cytochrome P450 9e2-like (LOC114335384), mRNA	TTAGTAGTGAATCTTTAAACGTTTAACTGCGAACAAGCAGACCATAGCCACATCTCCAAAGTAGTTTACAATCAATTTGTTTTTGTTTTTGAAGGAAGTGATATATTAAATGACATGAAATAATACCACCTCTCAGGTTAGTTGACATGATAGAAATAGTTTTGATTGTGACCGCCTTGGCGGTTCTAATGTATTATGTGGGATACAAACCTATGCAGTATTGGAAGGATCGAGGAATAAAACAAGGGAAACCAGCCTGGTTTTTTGGCGATAACCTCGGTATGACATTAAAAACGGAAAGTTTTGCTGATATGGTAGTCAAAGTATATAACGCAGTACCAGGAGTACGATATTCTGGAGCATACCAATTTACTGCACCAACTCTCGTTATAAAAGATC…
XM_028294388.1	5.43995e-07	1.70235e-05	0.600249	Diabrotica virgifera virgifera uncharacterized LOC114343549 (LOC114343549), mRNA	GTCAAAAGTTGAGGTTAAAAATATTTGTGTCTGTAAATAATAAGTGAATAATAAATAAGGTATTTTCCCATATTTTGGATAACAATATTACTGTCATAGTTAAATATACTTATCAAAATATTATTCTTGTAAAATTGTCTGTGATTTTATGTTTTCAAGGACCCATTATTGATTTTGAACATTAAGGTATTCAACAAAAAGAGCACAATGACAGTTCAACAGTATTGTTTAAGATGGAATAATCATCAGCCAAATTTCATATCAGTGTTTTCTAGTCTCCTAAATAGCCAATCACTAGTAGATGTAACGTTAGCAGCAGAAGGCAAACAGCTTCAAGCCCACAAAGTTGTTTTGTCTGCTTGTAGCTCCTATTTTCAGTCTTTGTTTGCCACAAATCCT…
XM_028276741.1	3.58962e-13	5.57784e-11	0.595887	Diabrotica virgifera virgifera mitochondrial import inner membrane translocase subunit Tim23 (LOC114328003), mRNA	AACAAACAAACCTTCTTGAACCATCTGACATTGCGATAGGTTTCTTATTTTTAATTTCAGGAAAAGAAACCACAAAAATTTAAAAACAAATAGTCGAAACTCACAGTATGTCTTCCTTAAACGATAGCAACGACGTCTACTCCTCAAACTATTCTAGCAGATCAGGACTTCATGGTAAAGTAAGCCCCTTTTCTTCGCCGTATTTGAATTATGACCCAGGATATCTACCACAAGCGCAACCAGAATTTATATTCTTGGATGGAGCCAGTAAACAAAGAGGCAGATTTGAACTTGCTTTTGGACAAATTGGTGGATCATGCATGATAGGAGCAGCTTTAGGAGGTGCCTCAGGGTTTTATAATGGGTTAAAAGCCACTACATTGGCAGGTCAGACTGGAA…
XM_028296624.1	2.79283e-10	2.16986e-08	0.59562	Diabrotica virgifera virgifera synaptophysin-like protein 2 (LOC114345826), mRNA	GCAATTGTCTGGTGATTTTTAGTTTTTTGACCTGGCAACCTTGCTAGCTGTGCCTTTACACTTACAGAACAAAAACAGTCTTACATCGTTCTCAAAAATATTTATTTTAATGAATGGTTTTCTTGATTGATATTGACAATATATCATGGATTTCAATTTGGCTGTATTTCAAGAACCCCGAGGGGTAATGAGAATTGTGCAGTTCATTTTCTCAATCTGTGGATTTGCTACAATAACTGGTTATACAGGATATATTAATGTTGTTTGCGGAACACTCACTAAGCACACATTCGTTTACCCATTTGAAGTGATTATCCAAAATATTTCATCAAAATGCAGTATAGATATTGTGGGAGACTTTTCATCAGATGCCAAATTTTTTGTTACTACCGGGGTGTT…
XM_028297785.1	2.26886e-13	3.82207e-11	0.595526	Diabrotica virgifera virgifera cap-specific mRNA (nucleoside-2'-O-)-methyltransferase 1-like (LOC114347052), mRNA	GACGTCTATCATGATGTTAACCTTAATTTTTTATTTATTTAATATATTTTAAAAATTATAAAAATGATTTCAGAAACTGTTAATGAATCTGACACAAATATAAGTATGCAATACCAAAATCTTAGTATATATGACAATGGTCCACCATTTGAAGTCTTTCAAAATGAAGAAACAACTAAAAGCCCCAATATCGATGAGAAAGCCTTACGGATGATGCAAAAAATGGGCTACAAAGAAGGATCTGGTTTAGGTAAAAGTGAACAAGGAATTACTAAAATTATAGATATAAACTATCAACATGGTAAAAGAGGTTTGGGACTAAAATTAAAACGTATTGAAGATACACTCAAAACGTGGAATTTCTCAATTGAGGAGGTGAACATAAAGGAAAATTTGATT…
XM_028299496.1	0.000926836	0.00992047	0.594582	Diabrotica virgifera virgifera nucleolar MIF4G domain-containing protein 1-like (LOC114349086), partial mRNA	TTTTATTGATAAATAAAGTTTAATAATGGCATTAAAGAAAAAGTCAACCACCAAAAAAGCACCTCCTAAGTTAACAAGGAAACAACAGCGAAAGGAGAAACGAAAAGAAAAGAAATCACGACGAAACGATTTCTTTTCTAAGAAAAAATTAGAGCCTGGTGCTCTAGTGAGAAACCCTGATAGAGTTACAGATGAAAATGATAGTCCAACTAATTTGAAAGTCCCTACAGAGAATCATGAGAAACATAAGAAAGAAAACCTTAATCATGGGGGTCCTAATAAGGAAATTAGTACTGAACAACTACGAAAAAAAGAAAAAAAGGAACAGAAGAGAATTGAAGCTGATATGAGAAAGCAAAGAAGCAAACAGCTATTAGAAGCAAATAAAGAGGAAGATAA…
XM_028289560.1	8.42897e-06	0.000177491	0.593844	Diabrotica virgifera virgifera glycine-rich cell wall structural protein-like (LOC114338938), mRNA	CGTAGAAGGCCATGGACAAGAAGAAGTGGCTATAAAAGTACTGAGCATCTAGTTAACCAGCATCAGTTCAAATCCAAGAAATTAAAGTGAATTTATAACAATGTTTAAAGAGCTCCTCTTTTTGTGTATGATCTTGGCTGTAGCTATGGCAGCTCCAGCTGAGCAAGGCGATCATGCAGCTGACTTAGAACCAGTGCCAGCTGCCTTAGAACCAGCTGCAGCTGATTTAGAAACAGCGGCATCTGCTCATCATGGATATGGGGGATATGGTGGATATGGAGGATATGGTCGTGGAGGATATGGTGGTTATGGAGGATATGGTGGATATGGAGGATATGGAGGATATGGTGGATATAGAGGATATGGTGGATATGGTGGATATGGACACCACCACCACCA…
XM_028295499.1	8.04554e-06	0.000170814	0.593692	Diabrotica virgifera virgifera uncharacterized LOC114344674 (LOC114344674), partial mRNA	TTAACTTTACCATTGCAAAATTCTCATGTTGATGCTCAGAGAGGTGCCTGTGTGCCACTTCTGAAAAATTTAAGCTGTGATTTGGATAGTGATTCTGAATTTCTAGATTTACATGAACGTTGTCTAACACCCAAGCCATCGCAAGTGCCTGAAGTCGAAGAAACACCAGTAAAACCTTCATTGAAATTGGATGCCGCCTTTCTGGGAGACATTCCAGGACAGTACACTATCTGTGCCGTCGAACCCCATCAACTGCCCGTTGTTGGGGTTTACATCGACCCAAGAGTGGTCCCTGGTTTTAAATACCGAATCAGACCTCTCCCAGAAGTCGGCCAAGTCGGCCGTCCTTCTACCACTAATAAATGCCTGTTTGATAACAAGGCTTTGACTTTGCAGTCA…
XM_028273706.1	3.64082e-12	4.43418e-10	0.591393	Diabrotica virgifera virgifera ATP-dependent RNA helicase dbp2-like (LOC114325603), mRNA	TAAAAAATAATCTAACGTATAGAACCAAGAAAACGAACACAACTTTGTACGCATCCTACGTACTCTGTTCAACTTATTAAGTCAGGAGCTGTCTCTGTCTAAAAAATCTATTACGCAGTACACTCAGAACCACGCAATCGCTGCAAAATTTCTTTAGATTCGACATTGGCTGGCAGTGAGACGGCAATCATCTGCTATTGTTGAAAATAATTTTAAGTTTTTCTTTTGTAATCAACACTATTTATTAACTAAAGTATTTATTCAGGGAATATCGAAACAATACATTTGACGCCAGTAAAATTTGCTGAGTCCACCAAGGAGAGTATCTAGAATTTTCGTTGATAAATAGAAGCGATCGAAGATATTTAACATGTCATTTAACAGACAAGGAGGCGGTGG…
XM_028277659.1	1.34874e-09	8.62093e-08	0.590907	Diabrotica virgifera virgifera uncharacterized LOC114328718 (LOC114328718), transcript variant X8, mRNA	TCGTTATTATTCTGCGTACTTTATAATTGTCAACTAATCCCCTGTTTAAATAAGATAAAGCACTTTTAATACCTTTGCACAAAAACAATCATGTGATCGTTGTTAACTTTTATATACTCAAAGGCGTCCAGTTTCTTCATAAGTCTTTCAGAGATGTAGCCAAAATGTTGTTCTCCATTATTTGGGTGGTGCTCATCTTTATTGGTTTCTTCTTGTTCAATGTTTACATCCAGTGGAGGTTAAGAAAGAACAGACTTAAACTTCCCCACCAACAAGATGATATTTATAACATCAGTGGCAGAGTTCAAAACCAGGAACAGTGGCCCACACACGATGCTCATTTATCAATAGACCACATAAGTGTCTTGAACCAAATGAACAAACCGGTATATGATGATG…
XM_028289874.1	0.00171081	0.0163168	0.590623	Diabrotica virgifera virgifera uncharacterized LOC114339249 (LOC114339249), transcript variant X4, mRNA	TTAGAACCGTCAGCCAGTCCGTTGGCAACTTCGAATCGGCAAAGTTTGAGCGCGGAACTTTTAAAAATAGAACGCTTTTTTCAACCGACTCCCGCAAAGGGATAAGTCAGTGTCGATAGCAATTTTTTAACGTTTTTATTTGTTTGGTGTAGGTACTTGTTGCTTTTTATGATCTGTTTCGAAATGGATAAGTTTAAGTTTGTTCTGACAGTTGGATTTTTGAGCTGCGCCTATTCTACCATTGTGATAAAGGACATGACAGTTCCTCAATCAATTGAACTAAACAGTACTGTGGACCATGCCGACTTTGACTGCAATTATGAAGCAGTGAATGAATCTGATATAGAAGTTAAATGGTTCTTTAATGGTGATGTTGAACAAGTTTATCAATGGCTTCCA…
XM_028290565.1	5.24341e-07	1.65811e-05	0.590548	Diabrotica virgifera virgifera juvenile hormone esterase-like (LOC114339884), partial mRNA	GCAGAAGTACCTATTTAAATGTCTGATTAAGCTGATTAAGCATCCTCGTGTCGTGTCTGACCAGAACTAGACGAATCACAATTAATAAAGTCTAGACGTGTGCTCCCGTTTCTCCCACCACTCTCCTTTTATCCCAATTCAATGATGCACTTAAATCTCACCTACTTACTCGAAATACCTCATTCGAAATTTGCATTAAAATTATCAATATCAATACTAAATCTCTTGTTATAAAAAAGACTTGTTTATAAGCGTTTCGTTTCGGTCAGCTGCAGTATTTTGATTTGGTTTTCGGTGAAGTGAAGATGTTGTGTAGTTCGTACGCGTTTGTGTTGGTTTCGCTACTTGCGGGTTATTGTTGTTATAACCCTCTTTGTGACCTGCTACTCGTTCAATTAC…
XM_028289336.1	0.000106754	0.0016143	0.590145	Diabrotica virgifera virgifera uncharacterized LOC114338723 (LOC114338723), mRNA	TAAGATTGTTTTTACAAAGTAGTTGTAGATGTGACGAGTGTATAGCAACAATGGAATTAAGTAAAGAACAAAAAGAATTAATTGACAAAGTTGCAAAAGAAAACGGTTTTGGTGATTATGAAGTCATTTCAAATGCAGGATCAGTTAAAGGTGACAATTTTTTGGGAATAATCAATTCTATTATAGTTAAAAACAGTGAAAAAACCTTGAATTTGATTTTAAAATCTGCCCATACAAATGAAGCTTTTCGAAATGCTGCTCCCATTCACAATATTTTTACACGAGAAATATATTTGTACGAACAAGTTTTTGGGGAGTTCAAAAAGTTTCAAAATAAACACAATATTATAAATCAATTTGTCAGTATACCCAAGGCATATCTATGCTCTTCAGAAGTCG…
XM_028288248.1	0.000148272	0.00214151	0.588872	Diabrotica virgifera virgifera protein obstructor-E-like (LOC114337726), transcript variant X1, mRNA	ATATTTGCATTCATTTCTTGTTCAGGTTTTATAGTAGACAATACCATTGTGTGTTTTGATAGATTCATAATTTTTGATTGATCGAAAGACAAGCCATGGAATTCTACTGGATAGCGATGCTAATGCTGGTGCTACAAGGAGTTGATGGAAAACATTTGGTACAAAAAAACTTAAAGCTTGACTCTTCTCCAGAACGTTCTTCTGAAGAGAAACACAATACCAACTCTTGTAAAATAGAGAACCAGCAGACAGCCCACGAATCCCGTTGTGATCTGTATTATAGATGTGTATATGGCGTTAAAGTACAAAAGGAATGTCCCGCAGGGAAGTTATTCAATACTCAGATCTCAAACTGTGATAATAGTTATAACGTAGATTGTAATAATCGCATACATAACA…
XM_028285905.1	4.93362e-13	7.47299e-11	0.588518	Diabrotica virgifera virgifera serine palmitoyltransferase 1 (LOC114335641), mRNA	ACAGCTAACTTCACGTTAGTGCGTGCTTAAAATTTAAACGTCATCTTTTAAAATTGTAAGTTTTAGTTTTGAAGATAAACATCTTATTAGCTTATTATTTAAAACTAAAAGTTATAATTATAAAAAGGGACAAGGGACTACATCGTGTTGCTTATCTTTTAATCGCTATTAACTCATAGAGTCGCTGGAATTGAGGTTAAATCATTTTGGGAGTGGTGTTATATTTTAAACAATTACAATGTTGGATGAAAACTTATTGCAAGAACGATTAGCTCAATTTAATCCCGAACCTTTAGTAGACATTACTCACAATAAACCCAAAGAAAGCATCGAATCCTATACTATCCAGGAGGATGAGAACAACATTGATTTGGCCAAAACCAACTTTTTGAATTTTTT…
XM_028298413.1	4.44246e-07	1.4223e-05	0.588439	Diabrotica virgifera virgifera spondin-1-like (LOC114347739), partial mRNA	TAATGTATTTTATTTGTTACAAAAATTAATTTAGACGAAGAAAAAAAATCGGGAGAAGAAGAAGGTGACAGTGATGAAAAGGATTCGAAAGACGAAGAAGATAAATCTAATGATAAAGAAGATTCCAACGAAAAGAAGTCGGAAGAAAAGTCCAAATCTGATGAAGAGGAAGACAAGTCTAAAGGTTCTGAAGAAGACGACGTTGACTGTTCAGTCACGGGTTGGTCTGAGTGGTCTAGTTGCAGTGTTTCTTGTGGTTACGGTACAAAAACCAGAGACAGAAAATTTCTCCATGCTCAGAACGAAGACGATTGTGATATGGAACTTCAAGATAACCGAAGATGTCGAGGTGAAAACGGAAAATGCAGTGAAGAGAGTGAGTCTAAATGCACAAATACG…
XM_028283866.1	5.37173e-05	0.000890758	0.587838	Diabrotica virgifera virgifera serine/threonine-protein kinase pakF-like (LOC114333870), mRNA	ATTTTAGATTAGGTTGATGGCTGATGGCTTGGCTTGGTCTGTGGTTTTTCCCATATTCCTATTTTCGATTTTCGAGATTCGAGAGTGAGTCGTTGAGTTGTATTGTGTGTTGTGTGTTTTATGTTTATATTGTTTTATGAGCTGATAAGCAGATAAGTATTAAGATAAGAGTCTACAAGTTGTTACAGACACGTTTTTGACACTATGTCTTGGTTGGAGTATCCCGAGAAACTTTTTACATCGAATGAAAAAAATCAACAACACTCCAATGCCACTGGAAATATACAAACGTCTGTGGTTTTGGCAAATGCATTAAAAAGCGACGATAAAAACAACAGTGGAACAGATCACGGTACCATTTTGAAAAAGAGAAAACCTGGCAAGATAGAAAACGAGGAT…
XR_003654042.1	0.00074135	0.00822328	0.58722	Diabrotica virgifera virgifera uncharacterized LOC114340197 (LOC114340197), ncRNA	TTAATTAAATATACCTTATAAAGGAATTTAACTAATTTTTTGAGATAAAAAACTTCCACTTCATTTATTTTACATTTGAGAACACCTATTATAGTAAATAAACTTTAAACCGCATAGCCCCCTCTACCCATCATGCTACACCACTTCTAGTTATCCTTTTTTGAAGGTTGCCTCTCCAACTGCTGGATAATAATTTTGCATTGGCTTGGCTGGTCGATGTCGATGTCGATTCAGTTTTTGTTCGTCGGCTTTTGAGACGTATCTCCATCAATCGCGACCTCTGAGTTCGTTTCGTATAATGTGCTTTATCTTCCTCAGGGATTAAAAGTCAGTTTCTGGGATTTGAAAAAAACATAATAGGGCACAATAATGAGCGAAGCAGAAGCCAACATTGGTACC…
XM_028283884.1	7.25931e-06	0.000156384	0.586759	Diabrotica virgifera virgifera cytochrome P450 9e2-like (LOC114333886), mRNA	AATAATAAAATTGTAGGAATTAATATTGTGAAATTTTATTTCAGCTGTAGATACTGGCACAGTTATGTTTCTGATGATATTTTTGGTAGCAGCGGGTCTCGCTGCTGCACTCTGCCTCTTTGCAAGAAAACGTTGGCACTACTGGAAGGATTTAAACGTAGAACAGGCTGATATCAAAGATATATTTAAAAACATCTATATTTTGTTCTCCAAGACGACTAGTATTGCCGAAATGACTGTGATAGGATATAAAAAGTTTCAAAATTCCAGGTATATTGGAACTTATCAATTTTTTAAACCGATGGTGCAAATTAATGACCCCGAACTTATAAAAGATGTTACCGTCAAAAATTTTGATCACTTCATGGATCATACTAATCAAGTATCTGAAAACTCCGA…
XM_028285602.1	7.25709e-08	3.01403e-06	0.586736	Diabrotica virgifera virgifera cytochrome P450 6k1-like (LOC114335375), transcript variant X1, mRNA	ATTGAAGTACGTATCTGCATCCTTAGATAAAACAAAATTAAATCTAAAACTGACTATATAAATTCGTAGAAAGTAGTTGTACAATACATAATTCACAAAATAATTTTAGTGCGTTTATGTCTCAAAGATGCTGTTAACATCATCATGGATAGTAGACGTTCTTGCTTTCTCTGTAACATTATCAACACTGTTGTACATATATTTCACCAGACATTTTAGCTACTGGAAGAAACGCAATGTCTTTTACCGAAAACCAACGCCATTTTTTGGTAATTTTAAAGATGTAGCAAGCATGAAAACAACCATTGGAGAATGGTTACGAGACGAATATAACAAAGCAGCTAAACAACCCTACTTTGGAATTTTTGTTTTCGACGAACCGAAATTAGTGATTAAATC…
XR_003653421.1	0.00119121	0.0120695	0.585706	Diabrotica virgifera virgifera uncharacterized LOC114336450 (LOC114336450), ncRNA	GTTCTAATATAATTTTATTTACAGAAGAAACAAAAAAAAAATTGAAGGACAAAACGTAACACTATCTGAAGAAGATGCAGTGCATGTAGATCCTCTCAATGAACATTATTATCAAGAAAAACCTCCTTTCTTAGATGTGACTCAACCGATGTTTGAATCTAATATGGGCTTAACAAATCCTGTTTTTGAATTGTTACCTGAGCCATCTTCAGTCCTTAAAAAGAGACGAGTGTTTGCCGAGGACCAACAGGAGCTAGAAGTTAATAATGACGAGAATATTGGTTGGAGTGGCTTCGAAGTTGACGTTTAAATAGTATAGTGTGATAATATTATGTCTAGTGAAGGACTTGTTATTTTATTTATTTTATCATTAATAAACACTCTTTTTGAAATAA
XM_028295833.1	2.22188e-08	1.03755e-06	0.584584	Diabrotica virgifera virgifera cytochrome P450 4d2-like (LOC114345011), mRNA	ATGAAATTTTATTTGTTTTTAGAAACAGCAATGGGAGTATCAATACATGCCCAAAAAAATCCAAGATCGGACTATGTTCGAGCTGTGTCGGAGTTGTGCAGAGTACTCATGCTCAGAGCATTCTCACCTTTAAAAACCTTCGATTTTTTCTACCGTTTTACGTCTGATTACAAGAAAGAAATGGAGCAGGTTAAAATACTTCATTCTCACACTATGGAAGTCATCACTTCAAGAAAAGAAGAATTAAAGAAAAAACCGAAAGAAAAACAAGAAGGAAAAATAGATGATGTTGGAATTAAGAAGAGAAAAGTATTTTTAGATTTAGTGTTAGAAGAAACAATCGATGGAAGACCTCTTACCGATACAGAGATTCAAGAAGAAGTTAATACCTTTTTATTT…
XM_028297799.1	0.000504522	0.00597897	0.583872	Diabrotica virgifera virgifera zinc finger protein 845-like (LOC114347063), mRNA	TCTTGCAAAGATATGAAAACTGATGCCGATAGCCTATTAACAAATCATGATAGAAGTGACAGTACCAATGTGAACACTGGAGGACAACGTTTTATATGTATCATTTGTAAGAAACCTTTGTCGAACAATTATCGTTTAAAACTACATATGAGGATACACACTGAGGAAAAATCATTTGAATGTGAAACTTGCACCAAACAGTTTTCAAGAAAGGACCATTTAAAAACACATATGACAGTGCATTCTTATCAAAAACCATTTGGATGTGAGATTTGCACCAAACAGTTTTCAAGAAAGGGTGATTTAAAAACGCATATAACAGTGCATTCTGATCAAAGACCATTTGAATGTCAAATTTGCATCAAAAAGTTTTCAACGAAACAAATTTTAAAATCGCAT…
XM_028276551.1	1.19859e-12	1.57698e-10	0.583639	Diabrotica virgifera virgifera putative inorganic phosphate cotransporter (LOC114327844), mRNA	ATACAAACGAATGTTTTCTTTTTGTTTCAGAACAATTTTTTGGAAAGAGGCATGTGCAGTACCTTCTGCTCTTTAGTGTAAATGTTTTAGCGTATGGATTAAGAAATATTTTAAATGTAGCCGTTATTTCCATGGTTAGCAAAACCCCGCCAGAGGGAGTCACCACTTATCCAGAATGGGCAGGCAGCAAAAACGTAATGTTATCCTCCTTCTTTTGGGGTTACGTGCTAACTCAAATTCCTGCCGGTCAACTTGCCGAACGCTTCGGTCCAAAATTATTTTTATCCGGAGCAATGGTTATTTGCTCACTATTTTCAATACTCATTCCTATTTGCGGTGCTCAATTCGGATATCTAGGAGTAATGTTTTGTAGAATAATTCAGGGACTGATGCAAGGAT…
XM_028286392.1	3.44503e-12	4.22427e-10	0.581394	Diabrotica virgifera virgifera glutenin, high molecular weight subunit DY10-like (LOC114336068), mRNA	TATTTACGTAATATATCAATCGGACAGTCTGTTTTCTTAATTGTAAAATATATTTCAAGAAAAATTCGGTGCAGGATATGGGATCCTGATGATGAATCCACGAAGAGAAGGGGAAAACATCATCGCGGATTCCAACTTATATATAGAAGATGATTACGAAAATGCTAAATAGTAAAGAATAATTCGGTGTTTATCCTTATTAAGTGAAATTTTTTTACTACGAAGTGTACTGTGTGGGAGACAAAAAAAACATGAAGAATCTGTTGTTCTTGTTTGGATTTACCAGTATTTTATCAGTATTGCTAGCCGCAGATGTTCGCCTGGTAGACTTAGATCCACCAGAAGCTCAACAGCAAATAGAACAACAGGACCAGTCTCTTCACTATGCGCCAAAAGTAG…
XM_028284992.1	0.00337495	0.0281376	0.581068	Diabrotica virgifera virgifera uncharacterized LOC114334874 (LOC114334874), mRNA	TTATTCTAGGTCTCTATATAAAAGCAGCATTAATGACACATGATTGTACTGCGAATACATTATTATCCGTCGATGATGACTTTACTATGACTGTGAAAGCTAGTGTTGACATTCCAAAAGATGCCCTTATATATTTCAATTATGCCAATGTATTGCAAGGTAGTCTAGATAGAAGACAGCATCTTAGAGAGGGCAAATATTTTGAGTGCAATTGCAAAAGATGCTTGGATCCTACAGAACTGGACACTAATATTAGCTCTATTAAATGTCATCGATGTCCGCAGGGTTTTGTAAGAGCTGTTATGCCAAGCGATCCCAAATCAGAGTGGAAGTGTTCCAGATGCGGCCTAAAATTTGTCCATTTCTTAGTAAACATTATAGTTGATGAAGGAAAAAGAT…
XM_028299491.1	3.20218e-05	0.000560927	0.580837	Diabrotica virgifera virgifera heat shock 70 kDa protein cognate 4-like (LOC114349081), mRNA	AGGGACAAGGTGAAAGAAATGTCCTCATTTTCGATCTGGGTGGCGGTACCTCTAATGTATCAATCTTAACCATTGAGGATGGTATTTTTGAAGTCAAATCAGTTGCTGGAGACAATCATTTGGGAGGTGAAGACTTCGACAACAGAATGGTCAATCATTTTGTTGGAGAATTTAAGAGGAAATACAAAAAGAACCTTACCAGAAACAAACGTGCCCTTCGTCGTTTGAGAGCAAGCTGTATAAGAGCTAAGCACACTCTTTCCTCATCGACCCAAGCTAGCATTGAAATTGATTCTCTCTTTGAGGGTATTGACTTCTACACCTCAATCACCAGGGCTAGATTTGAAGAACTCAACGATGATTTGTTCAGATCTATCATAGAACCTGTAGAAAAGGCCA…
XM_028289854.1	0.00695227	0.0499949	0.580678	Diabrotica virgifera virgifera ryanodine receptor-like (LOC114339234), mRNA	TGCTGGGGAGAAAAATATGCATGATGCTGAATTTACTTGTGCACTTTTCAGATTTATTCAACTGACTTGTGAAGGGCACAATTTAGAATGGCAGAATTACCTAAGGACTCAAGCTGGTAACACGACAACAGTGAACGTCGTTATCTGCACAGTAGATTACCTATTAAGACTACAAGAGTCCATTATGGACTTTTATTGGCACTATTCTAGCAAAGAACTCATAGATCCCGCCGGTAAAGCTAATTTCTTTAAAGCTATCGGTGTTGCCAGCCAAGTTTTCAACACCCTCACTGAAGTTATCCAGGGGCCTTGCACCCTTAATCAGCAAGCTCTAGCACATTCCAGGTAAACTTATTTATTTTAGA
XM_028280391.1	0.00184322	0.0172952	0.580632	Diabrotica virgifera virgifera protein mesh (LOC114330927), transcript variant X3, mRNA	TTATCTCGTTCTAGCGATTCTTGCAAACACTCGAGTACGAACTTTACTAACCGTAGCAACTTTTTTTGATGTGATGTGCGCCAGGTTGTAGTGCCAAATAACCAAAATGTGGTTCAAGTACTTTGTTATTTTTGTTTTGTTTAGTGTTAGCGTTAAAGGACTAGATGGTGATCTTCCACCAGATGTCGAAACTATCGATGTGGAGACTACGAATGTAAGTAAAGCGGATCCAGACGCAGGGAAACCTATTCCGGTGGAAGATACGCCTAATGGAGTCCCTCCAGTGAATACAAACTATGATCCTATGACCTCAGACACAGCTCCACCAGACACTGACCAACGAGGAGGAGGAGGAACTCCATACACTATATCAGAACCGAGACTGGCAGAAATAAGGAA…
XM_028291609.1	0.000219751	0.00298493	0.580441	Diabrotica virgifera virgifera probable chitinase 10 (LOC114340830), mRNA	TTAGAAAACAATACATTTTGTGTGTTTATTTTACAAATAACTTTCTCAACGACTGATAAGATCGAGATTTTTTCTATAAAAAAATCAAAATACCCATTTTAAGTCGTACTTGATTAATAAATATAAAAATGAAACTTCAATTTTATTTAGGATTTGTTTCGTTAATATTTCTGTGGGCGTATTCTACTCCAGCAAATGGATACAACGTAGTGTGTTACTTCTCGAGTTGGGCCATTTATAGAAACTTTTCCGGAAAATTTGATGTTTCGGACATCGATCCTCATCTTTGTACTCACGTCAACTTTGCCTTTGTAGAATTGTATGAAGATGGTTCATTATATATTGTAGATCCCTGGGAATCCAATGATAGAAATAATGGTGGATATTATGAGGGATTTA…
XM_028285225.1	0.000622902	0.00713329	0.579826	Diabrotica virgifera virgifera sodium-independent sulfate anion transporter-like (LOC114335068), mRNA	AGCGCGATATATTTGTTATTTAGTTGCCGGTTGAATCGGCTAAGGAAATAGCTGTTTTAATATCAAGTTCACACGTCAAATTGCTCGCAAAAACACTCGGTGGTTGTCGATACAATTCAAACATTTTTTTATGTAGTTATGATATATCATTTTGAACAAGATTTTTATTAAGTGACTAAATGCATTCCAATGATAAGGATAATTTTACGGATAATCCACAACAACAATATGCAACCAGAAACGATGAAGCCTACGACAACCCTAGCTTCACACACTCATCAGCGGATATCTCCTCCATCCACAGCCAGAGAAGTACCCCATGCTTAGGCAGTGCGTATTTAGGACCAAATTATTTAGGAAGTAATCAGTTCATAGTTTTAGATGAAGACAACCGAAATA…
XM_028293779.1	1.1179e-05	0.000224139	0.576736	Diabrotica virgifera virgifera NAD-dependent protein deacetylase Sirt7 (LOC114342974), mRNA	TAGATTACATTTATACTTCAAAAAATTGATAGTGATAGAAGTATAACAGATAAAAAACTATTGAATCAATATAAAGATATAGTAGAAGAAATTCGTGAGAGATGGAGGAAAAGGGAAGAGGCTAAAAAGAGGTTGGAGGAATTGGAAGACCCTGAAGATGTTATTGATAATAAATGTCATATACTTGCCCAAGCAATAGCCCAATCACAATATTTGGTAGCTTATACTGGTGCTGGGATAAGCACAGCTGCAGAAATACCCGACTATAGGGGAACAAATGGTATATGGACTAGATTGCAACAAGGGAAAGACATAGGGAATTATGATCTTTCCTTGGCAGAGCCAACGTACACTCACATGGCATTGGCAGAACTGTACCGCAAAAACATTCTGAAACAT…
XM_028289434.1	7.6737e-12	8.81009e-10	0.576573	Diabrotica virgifera virgifera UTP--glucose-1-phosphate uridylyltransferase (LOC114338820), mRNA	TTTGTCAAATTTCGAAGGGAAGTGGTAACGTTCATTTTGAGATTAAACCTTTAGCAGTCGTAGGAGGCTATTGATTATATCACTATATCAGCGTGGAGATAATAAAATAAATACTATGTACGATTGTACATACTGGAAAAGTTTTAAAAAGCAAACAGTGGTTATGCGACCGTCAGTTGACAAGTGATAACATTGAAGAGTGTATCCAAACAACAGACGATGATAAAGTTACCGTTTCAGGTACGTGGTCATAGCAGAAATGCTAGCGACTCTAGCCAATTCATCGAAGCCACCAAACGAGACGCCCTTAACAGATTACAAAAAGAATTAGAGAAAATAGTCCAAAGCAGTGAACCTAGTAAGGTAGCGGAAAACAAAAAACAGTTAGATGGCTTCACT…
XM_028279581.1	0.00248786	0.0220773	0.576548	Diabrotica virgifera virgifera UDP-glucuronosyltransferase-like (LOC114330257), mRNA	TTGGATTTAGTTTGTTTTGAAAATTTTTGTCAACACCGTTAACAGTGTGAGTTTCCTGTTTTGAGTAAATTTTTGACTTAAAATTATTTTTGCCAGCTAATTCTGTTTATTAAAATACTATCCGTGAAAGATATCCTCAATCATAAAGAAATGATTAAAAAACTACTTTATATTTGTTTGTTATCGTATTATGGCTTATTTACGATTACGAATGGTGCTCGTATACTAGGTGTTTTTGTGATGAGTACCAATAGTCACTATGTCTTGTCAAATACGTTAATGAGAGGGCTTGCTGAAGCTGGACATGACGTCACCATGGTAAGTCCATATTATGATAAGAAACCAGTACAAAATGGTACATACAGAAATATTGTACTTACTGGATTTGTCGAGGAATAC…
XM_028272903.1	2.63863e-12	3.28008e-10	0.575725	Diabrotica virgifera virgifera leucine-rich PPR motif-containing protein, mitochondrial (LOC114324970), mRNA	TATTTTCGTATCACACATTGATCACTCATGCGGGTTTTCTTTCTTCCTTAACCTCAATTCAATGCAAAAAGTCTCGAAAAGTCCGAAATGGCGTCGATTCTCAGATCTTCGAAATTTGTAAGGTACATAGCAGGATTCGCAAGAAATGTCGTAATTAACACACCTAGAGAATTTGATGGAAATTTCGTAAACACTTCTCAATGTCTGTGTGGTGTTCTACAGAGTAACTTCGCTACACAAGCTTCAACATTACAAGATCAAAATTTAGAGACAAGTTTACGAAGAATCGATCAAGATGTCAGAAAATCAGGCCGCATATCTAGAAGAGACATTGAAGATGTTCTTGAAGAGATCAGACAGACTAGATCTGCTACTAGCTCACAATCTTTGTTGGTCATA…
XM_028288928.1	1.59177e-06	4.28234e-05	0.575659	Diabrotica virgifera virgifera zinc finger protein 665-like (LOC114338341), mRNA	TGTCTTCCTGCCTATTCCATCCGTATTGACAGTTCATTGGGTCCTAGTCATAGAGAAATAACAACAAGTTCATAGAAGAGTGGGTGGGGAACAAGTTGTTATTTCTCTATGGTCCTAGTTGGGTGAGTCCAGTGAGTCTGAGTACTTGAGCGAACGGAATTTTTAGTTTTGGTTTTGAGTTTTGAGCTTGGCAATAAAAAAAGTCTTGGTTGTGTAGAAAGCTTACCTACTTTACTTACATAAATTTGTTTATTAACTATGGAAGAAAGTGTTAACTATGGAAGTTAAAGTTGAAAAGGAAGAGTTTGCAGACTATGACCAAAAAGATCTAGAGAATCAATTATCCACATCAATAGATCTTCAAGATTTTAAGGAAGAGCCAAAGGAAAATCAACCAGG…
XR_003652074.1	7.3778e-05	0.00118314	0.57474	Diabrotica virgifera virgifera uncharacterized LOC114327945 (LOC114327945), ncRNA	CATTTATTGCTACCCCGTAAGTGTTTTATTTGATGCGCCTATGTATCTTTATAACTCCCTAACGCTTCGACGTGTCGGCGCAGGCCGAACGACCAACGGGACGGAGAGATAAGCGAAACTCGTAATAGTAAAATCAGTTGGGAAAAGAACATCCGCTCTGATACGTGAGCTGTTGCTATTTGTAGACGAACTCTGGGAAAATAATGGACTGAAATTAAATATATTACATACCATCAGTAAACTAAACATCAGGAAACTCAACAGACAATCTCCAAAGTAACAAAAAAACAAGAATTCAAGAAATTATAACATAAATTATACCACGTGGTCACGTATCAGAGATCCCAGGGTTCGTTTTACATTCTACATCATATTTCCATTCCACCCATAATATGGATA…
XM_028278809.1	2.01497e-12	2.52221e-10	0.574499	Diabrotica virgifera virgifera uncharacterized LOC114329632 (LOC114329632), mRNA	TTGACGGGTCGGGAATGTCAGTCGTCAACATGATGTGGCACATCGTAAAGCGGCCACAGTAATTTTAAGTTTTTTTCGTAATTCTGCCGATTTTCTCGGCACGATATAATTATGTAATATTAAAAAATCGCAAGATAAATAATCGTCTGCCGTACCGAAAACACGCAAATAGTACAAAACCGCGAAAAACCCGTAAAAAAAGTTTTTAATTCACGACCAAAACACGTATCGTTTAATCGGATTTACTTAAGGCTGTGTTACACATCGTAAAATATAAAACGAAATGGAATCCGTAGTACCAGAATTCGAGGAGTTAATGTTATGCGGATATTGTAAGCAAAAGTTCAACGAAACGGACCAAAGTCCCAAACTGCTGTCATGCAAGCATTATTTTTGTCT…
XM_028293658.1	0.0023021	0.020727	0.574074	Diabrotica virgifera virgifera laccase-like (LOC114342854), mRNA	ATAAAATGTTGTTTTCAACTACTGTGATAATTTGCCTTGCAGCTCTTGTAAAAGGAAATATTATCTACAGAGAAAATCCAGCAAATGAACTAGACAAAAACTCCACAGAAGATGTCCACATAGAGTATGTTCTTCTGGACGGCAGCAATCCTTGCAAAAGAAATTGCATAGCAGGAGCTCCACCCATGCTCTGCAGATTCCATTGGGAGGTAGAACATTACCATACATTAAGCAAGGCTTGTCATAATTGTCCATACAACATGACCGACTGTTATAGAAAAGACTGCATTCCTGGCGATGGTACCAAAAGGGGGATTGTAGCTGTCAATAGGCAAATACCGGGGCCAGCCATAGAGGTTTGTCAGAATGATACTGTTGTAGTAGATGTTACCAATAAGA…
XM_028277391.1	2.37491e-05	0.000433277	0.573677	Diabrotica virgifera virgifera aminoacyl tRNA synthase complex-interacting multifunctional protein 1 (LOC114328524), transcript variant X2, mRNA	GTAGTATGACTTTGCTTCCCATAGTGTTCTGTTTTATATCCACAGAAGTTTCTAAAAGTCCAACTGTCAAATAATTCTTTTCGAGGTTAGGTCAAAGTGAAGAATGTCCGGCAAGGGAACAATGGAACGTATAAAACAAAATGCCCAACTTGCTAAACAAACAATAGAGGAATTAAAAAATGAACTGAATATAATAAACAACGAATATAACACCCTGTTAAGCAGGCAGTTACAAGAAGAAAATGCTAAGCTTTTAGCAGCTGTGGAAGATGCGAAAAAAAAGTTAATAAAATTGGAGGTCCAGAATGGAGTGAAACAAGTGCCAGTTCCAAATCAAACTGTCAATGTATCAGCAGTTGAAGCCCCCCAAGCTGACATAAATAAGGATGAACCTAAAGC…
XM_028290185.1	1.3846e-11	1.53444e-09	0.5736	Diabrotica virgifera virgifera ATP-binding cassette sub-family F member 2 (LOC114339529), mRNA	CTAAAATGAATTTAAAATGTCAAAGTTGTCAAATCAAACGTCACTGTCACATTCGCCAGCCATAGACGATAGACCTCTTTTGTGTCCATTCAATTAGAGGACACATGTAATTTTGAGCCGATTTTATTTTTAGGTATTATCGAGCATAAAGTATTCAAATTAATTAATAACAATGCCCTCCGACGCTAAGAAACGTGAACAACAACGTAAAAAAGATGCAGCAAAAGCCAGACAAGCAGGAAAAAAGAATGAAAAACAAAAAGGAGAAGAGCAAAATGACACTCTTAAAACAAATGGTCTCAGTAATGGTGCAACAAATGGCTCGAGTGAATTAAGTGCTGAAGAAGCCTTATGTGCAAAACTTGAAGCGGATGCCCGTTTGAATGCAGAGGCTCGTGC…
XM_028282204.1	1.35409e-09	8.62454e-08	0.573123	Diabrotica virgifera virgifera kelch domain-containing protein 3-like (LOC114332403), mRNA	TTTTTGATCGTCCATGATCGTTTAATTGCGTAGCAAATGGGAAAGATAGAAGTTGTTGTGTTTTTTATTTAAATATAAAACTAAAAACTAGATATTAGTCTACATCTACATAGTGTTGTAGTCGCGAATTTTTGTGTCGGCAATGTATATTAGATTCTCGTTGATTTTAATCGCCCTTAAATTAGAAAGTTTTTAATACAATGATATAAATATAAAAACAGATATTGTGTTATTAAAGGGACATCCTATCTAAACTGTGTCAGATGCACAGCAATTTTTGAAAGTCACTCGGAATATTTATTGGACGGTAAGAATGCCTTGGATAACCTGCTTAGAAGGTGGCCCCAAGAGAGTTAACCATGCAGCTGTTGCTGTGGGTCATAAAATTTATTCTTTTGG…
XR_003653151.1	5.78823e-06	0.000129767	0.573002	Diabrotica virgifera virgifera uncharacterized LOC114334735 (LOC114334735), ncRNA	CCCAGCGGTTGGGCTTCTGTATCACAGAATAATATAATATCCAAATATAGTTCAATAAGTATGTCGCAGTTAATTATTTACAGCGTTGCGTATTACTAAATTTCTATCGACGCCAACATCTCAAATCAAAACATAAACTAACGACAAAGATATCTAGATGATCCTTAACCGAATCATGGTTACACGATAAGAGACTGTTTAGCAAACAACATGAAATACTTAAACTTACTGGTACTTTTGTTTCTTGTAATCTGTGACGTATCTCCATATGTTCCAAGACCTAGAAATTTTAGAAAATTGCATAAAGTTAAAGACCCATGTCCCGACCATCAAGTGTTGTTATATGCAATGTGCAGAAATTATACTGATTTATATACGGAAGATACATAATAAGTGAAT…
XM_028288662.1	0.00168814	0.016134	0.572765	Diabrotica virgifera virgifera uncharacterized LOC114338078 (LOC114338078), mRNA	TGTCACACTCCAGTTACCAGTAAAGATGTCAACAATGACTCGAATAATAATTTCTGTTACTATTATCTCAGTGGTGGCCAATTCGGTCTCCGGATTTGGTCCTTTTGATTTCGATTCACACAGCAACTACCATCCCAAGTATCTAAACCATTACCAGTTTAAAGGCCTCTTCAAACCACATCTTGGCGGTTCCTCTGTAGATGAAGACAGTTTCAGTAAAGGAAGTAAAGGCTTGAGTGGAAACCAGTTCGTTGCGCAGCATGGTGTAGCTGGAGAAGACATAAAACATGGAGATTCCGGTGTTTACAAAGGAGAAGGTGCTTTGAAGGGTTTGAAAGGTGAATCTGAGTATTATTTTGACAGCGATGGCGTAAAGAAGGAGCACAACGATGGGAAAGA…
XM_028299747.1	0.00029913	0.00385334	0.572648	Diabrotica virgifera virgifera uncharacterized LOC114349391 (LOC114349391), mRNA	TTATGTGATGCAAAATTACTTAATTGTAATTACAATGGTTCTGTATAAAACGTTTTTTATTACCTATTCATATTTCAGTTAATTCAATATGCTCGCCAAAGTGCTTAATTTGGTTTTTATTGTGCTCGCTATTGTTAAATACTCAGAAGCTTGTAATGGATATAGTTTAAAAATGGATCATATCAAAGCTTGTGCGGATGACAGCATCACAGTACCACAAGATATGGATATGACTCTTGATAAAAATTGTAACATCGTCGTAAGCGGATGCGTAGAGGTCTTAAAACCGATTAAAACCGCTAAGGCAACCTATGAAGTATCTAAAGCACCATTACCGGCAATGACGGGAGACGTGGACTTATGCCAAGTTGCTGGAGGACAATTAGCTCAAGCTCAAGC…
XM_028292476.1	0.00120267	0.012165	0.57184	Diabrotica virgifera virgifera uncharacterized LOC114341670 (LOC114341670), mRNA	TTAGACTTAGAGTTACTAAAATTTCTTTTTGTTTTAGATTTTATTGTCCCCATGGGGATAACCGTCAACGATTATATCAATAATTTATCAGAATCAACCCGTGCTACTTTTGGCAATATCTTGGACTTTACTGTACCCCTTTTATCAATGGATATTTCTGATACTTTGGAAACATTACTTAAAGCATTACCGTTACAAATAAAAGCTGATGTATCTGCTTCAACATCACCAAATATATCAGATTCAATATTACCCAATGTAGCAACTTCAATATCATCGGATATAGCAGTTTCAACATTACCCAACGTAGCTGTCACGACATCGCCCAATATAGCTGTTCCAACACTGACCAATTTAACTTCTTCAACTACGCAGAGTATAGCTGTTAGAACACCACCT…
XM_028276449.1	8.36911e-06	0.00017685	0.571793	Diabrotica virgifera virgifera uncharacterized LOC114327746 (LOC114327746), transcript variant X1, mRNA	CAATTTGGTTACCACTAAAAACAAATTTGTCAAGTATCCTTAACAATATTATAAAACTGAGTGTACCGTCGCTGATTACATGCCTTCATAGTGAGAGAATAAAATCAACTTTGTCATTGTTCACTCAGTGCTTCGCTTGAATACAAAACATCACTAGATTAAACCAAAGCTAAAAATGGCAGCAAAGTTGGCCTTCTTCTTTACGTTCTTCCTCGTAGCTGTATATATTACTGAAGCTGTTAATGTTCGCAACAAAACTGAAGCTGCAGTTAAGGAAGCCACTGAAACTGTCCATCTCCATACTGCTGATATTAAAAACCAAACTGAAAATGCAGCAAAAGAAGTTCATGTCCACACTTCTGACATTAAAAATGAAACTGAAAAAGTAGCAAAAGAAGT…
XM_028278953.1	4.74438e-11	4.50092e-09	0.571485	Diabrotica virgifera virgifera zinc finger RNA-binding protein-like (LOC114329751), transcript variant X3, mRNA	TTTTGTTGGAGTGATTAAAGAATGGCTACGAATAATTATTTTGGATTTACTCATGGTGGAACGCAGTATGGACCTATCATCCTCAGAGCAACCACTGGAGCCTACCAAGCGGGTCAGGCTGGTTACGCTGTAGCTACTCCTGCGACTGCAGCTGCTGCAGCTACGTACGGTACCCAAAGACCCACCAGCTATGACACAGCCTATCAGGCTGCAGCTGCAGCCAGCCAAGGCACTTATGCTGCTGTAGGAACCACTGCAACTCCCGCCTATGAGTATGGATATGGTCAAACAGCTGCAACTGGTTACACAAGTGGTTATGATCAAACAGCTGCTGCTGCAGCAGCTGTAGCAGCAGCTGCAAAACCTGCTTCCTATGCCACTACTTATACACAGAGAACT…
XM_028279206.1	0.00572323	0.0431817	0.570603	Diabrotica virgifera virgifera gamma-aminobutyric acid receptor subunit alpha-5-like (LOC114329929), mRNA	TTTTATAGATGTTTTGCTTCATATTAATTTTATCGATTATAACATCTACGGTAGATTTAAGTAGTATAATAATCATGAGTGGTACTGGAACATTGTCCCAGCAGAATAACCATAAAAATATTTCATTACTATTGGATAATTTGTTAAGAGGATATGACAATAGTATTCGTCCAGATTTTGGAGGTCCTCCTACTATAATAGAAGTAGATATTATGGTAAGAAGTATGGGACCAATATCAGAAATTGATATGACATATTCAATGGATTGTTATTTTCGGCAATCTTGGAGAGACAAAAGATTGTCGTTTTTTAGTCACACAAACTATACCCTTGCTCTCAGTATCTCGATGCTGGCCAAAATATGGAAACCAGACACTTTTTTCTACAACGGAAAACAAT…
XM_028288621.1	6.98986e-08	2.91649e-06	0.570481	Diabrotica virgifera virgifera uncharacterized LOC114338036 (LOC114338036), transcript variant X1, mRNA	GATAAATAATATAGGTTTTTTTATCAATTTATCTATTGAATCTTACTGATCAATTTGATGATAAAAATATATTTATTTAGGTGTCGAAACTAGGAATATGTTGCGATTAAATGGTCCTATTGGATGGGTTCTTGCAGTTTTGATGCAGGGGGCTTTACTACCCGCTGTTATATTGGCTCAAACGGAAAACCCCAATGTATCTTGTGACAACGAATATGCTTATTATCCTGATCCAAACGATTGCAGCTCATTTTTTCAATGTATAAATGGCACCAAACAGCACATGGAGTGTGTTTTTCCACTCCTTTGGGATAACCATATACAAGGATGTGAAGAAGAGTCCGACTGTTCACAAGTCATTTCAACAACTTCGGGTAATTCCGAATCAACTTCAACACA…
XM_028293519.1	0.00321576	0.0270607	0.570079	Diabrotica virgifera virgifera putative inorganic phosphate cotransporter (LOC114342728), partial mRNA	GCTAATATTTTCCAATCTTAGGACCAACTATTGGAAAAAGGCACATTCAAATCGTACTAGCATCTTGTATAACTCTCCTTAACTATGCCATCAGAATTAGTATGTCCGTTATCATAGTTGCTATGACAGATCCTACTGCCAATAAAAATAAAGATATTCCGACATACAACTGGACTGATAAAAGCTTAGTAGTATCTTCTTTCCTATGGGGATACGTGATTCCCCAAGTTGCAGCAGGTTATTTAGCTACTATGCACGGAGCCAAATGGTTTCTTGCTGGATCTTTAATAGCAAGTTCAACCTTAGGGTTGCTCGTACCCATAGCTGCTGCTACATTTGGATCCAAAGGACTCATGGCCATACGAATGTTGCAGGGACTGTCTCAAGGAGTTATGTTCC…
XM_028273602.1	1.33066e-06	3.66187e-05	0.569694	Diabrotica virgifera virgifera transcription termination factor 5, mitochondrial (LOC114325530), mRNA	GGCTGTCATCTGTCATTTCTTCTTTTTTTGGGCAGTCATCTGTCATTTTTTTCTTCTTTTTTGGCTGTCATGTGTCATTTGTGAGCAAATAATTTAGTAGAATTTTTGGTAGATTTTATCCTCAATCTAGTAGAATTTGGTAGGTTTTATATATAAATCTAGTAGAAAACGAGGTTCGGTCGTTGGCAACCCTGCCCTCTATCATATCATTGGTCTACTCTGAAGTTCTATCATAACAAATGTCTTTTATTTTTAATAAATATTTTTTATTTTTATGTAATATTATATTTTAAGATGTTTAAATCAACTAGTGCCCTATGTGGATGTAAAAATTTAAAATATTTTAAACTGTTGTCAACCCAAGCTGAAGCCAATTGCCAAATAATATCAGATTTAATA…
XM_028295104.1	0.000645039	0.00735014	0.569221	Diabrotica virgifera virgifera uncharacterized LOC114344259 (LOC114344259), mRNA	GGCACCAAACATTATCAACTCATTCAAAACGAGAATACAACGCGACGACAGATATCCTTGAGCATTTTTTAAGTCACTTCGAGTGATACCGCGAGGATAACAGACATACTCACACAAGTTGCAGAATATTGACTAGAGACAATCTCTGAAGCAGTATTTTCAAGATGTGTAATTTAAAAGTGATAGTAGTTCTTGTTTTTGTGTCGGCTGGAGCTATATCTACAGGCGCAGACATGGATGAAGTTAGTGAACACATCAAAAGGGTTTCCACGAGCAAATATCCCTGTAGCGCCCCTCAACCCAGGGTCATGTACCTCAGGGATATCATTGGAGACGAACTGTGGGAAAACAAGTACAAGAATGACATGAGAGATATACGTCCATTCCACACAGTTCTTC…
XR_003652453.1	0.0001382	0.00202032	0.568689	Diabrotica virgifera virgifera uncharacterized LOC114330344 (LOC114330344), ncRNA	TCGCCGATACAGAAGATGTAGCGTTTAAAAAACCAGTGAAAATATGATCTTTAGATTTGTATAGATTTTACAATCCCTCTCTAAGAAGTCCAAATTTTTTTATTCAGTTTTTTACTTAAATTCAGATTGCAAGGAATTTTCTAAAACCGCACCTGTATACATCTACAAAGTATTGCGCACATTTCAATGTGTTACAAGATTCCTGTTTATTTGAGACGCAAAAACAGAATTTGTAAGAAGTTTTGACAAAAGTACAGTTCTAATGCGTTGATGAACTTTCTAGAATAAATGTTGAAAATCAATTTGATTGGTTTGTTTGAATTTGGTACAAAGATCGAAGCTCGTAATTGGCTCTGAAGAACGGAAGCCGGAAATTGCGTAGTGACAGGATCAAGGAAT…
XM_028295938.1	0.00109918	0.0113086	0.567888	Diabrotica virgifera virgifera uncharacterized LOC114345115 (LOC114345115), mRNA	ATTTTAATGCCAAATAACCTGCAACTACTAATCAATGATTTGTTAAATACATTATGTTTGTATTATTATAAGTGCAATTTAGTAGTCAAATATTTACCTTTGAATCTTAATACTTTGATTAATAATACATTATGTTTTAGCGAAGGAAGGGATACAACATTGTGTGTTCCAAATGATAAAAGTATCCGAGTACGTAGACCTTTTTATTGGCCTTATAACAGAAAGCGCATCAGTAATCGCAGCGTACCTCTTGTTGCCACGAATCAAAATCAACAAACTAGTCAGCAACGCCGAAGACGAGTTAAGTTTCAAGAAGAAAAAGATACAAATAACCAAACTAATGAAGGCACTGAAAATGCTGAGAATATTGCACAAAAGAAACACAAAAAGAAGAAGAGG…
XM_028295880.1	1.72092e-08	8.27188e-07	0.567335	Diabrotica virgifera virgifera nucleolus and neural progenitor protein-like (LOC114345057), mRNA	CCATAAAATCAAAGAGAAGAAGAACAAAACCTTCTTTTAGCTTAACCTTAACCTAAAATTTTGCTTTTATTTTGACTAAATGAGATTCTAAAAATATTGCTATTATGAAAAAGCTGCTATATAATTATAATATAGAATATAATTATTAAACGAACATGGATGCCTGGAATTCAAAATTTTTACCATATCCAGCAATTTCTACATTTAAAGCTGTGAATCTTGATCTAGATTTAGATGGTTTAACCAATATATGCCATGAGTTCAAGGGATTTTTTAAGAAGGATAGACACATGGAAGCAGAATATTTGGTGTTTTCAAGAATAGTTTATCGAATGAAACAGAAGTTTCGTACATCCAAGGATTTTAAATATTTAGAAAGAATTTACAAGTGTCTTAAAG…
XM_028292580.1	5.98669e-06	0.000132762	0.565641	Diabrotica virgifera virgifera pleckstrin homology-like domain family B member 1 (LOC114341771), mRNA	ATTTAAATAAAGTGAAGTTACGGATTTCAAATAAATTACAATTACTACGGCAGTGGTTTAAGTATATAGAAGTTTGACTTGTCGTGACATATATTTAGTTTTAATTAATTTCTGGAAAGTAACGGAAATGTCTCTTTTTATTGCATTTGTTAGAAACGGAAACAGACAAAACAATGCTAGAAAAAAGAACAGAAGATCTTTAACGTCTCGAGATGAATCTGAACATGCCGAATCTCCAAGACCGCTATCTGAAACTAGTGAAATGAGTCTAGAAGTTGGTACTTTAAATAGAAAAAGAAAACCGATAAGTGATAAACAAAGACCGCTCACAAGATATCTTCCCATTAGAGGAACAGATCTAGATTTAAGACAACACATAGAATCAGCAGGTCACCAAGT…
XM_028278163.1	0.00135294	0.0134289	0.565447	Diabrotica virgifera virgifera uncharacterized LOC114329144 (LOC114329144), mRNA	TCAAAATGCAAAAAATGCATGCAGGTCTATTATTTGTTGCTGTCTGTACACTAATTCCATCAGTTTTACCAATCAGAAATACGTTCAGAAACTACCACCAAGAACTAATATACCCATCTAAAGATCTGTTTGGAAGTTCACTATCTCTAGATTTTTCACTCGGCTTGAGTTTAAAGAAACCGAGGATTGAGATACCACCGTTCACACAGTTCGCTCTTTTTGAGTCACCAAAGATTAATGGTCCTCCTGTATTTCCACTGTTTACTCCAAATACAGTCGATCAAAGACCTGAGACTGTTGGACAAATCGAAGAATACAAGAAAGCTTTAGCAGAAGAAGCGGAAGAAAAACTAAAGGAACAACAAGAAAATGTTATCCCTTCATCATTTAGACAATTTT…
XM_028299929.1	6.82314e-10	4.60626e-08	0.564795	Diabrotica virgifera virgifera palmitoleoyl-protein carboxylesterase NOTUM-like (LOC114349525), mRNA	TGTGAGTTAGTCGGAGATCGGCTTTCGTGTAGCGGTGAACAGAAAGACGTAGTGAGAGATAACGAATACGAGAATCGCGGAACGACGAAGAGAATCGTCAGGTGTGCTTTTTTGACGTGTTGGCGCGTGGTCTGCAACATGCGAGTCCTCACACAGATATTTTCCTTGTGGTTTGGGATGTGCCTAGCCTTCCACGGTGGTCAAGGTGAAGTGACAGTTCAACAACCAATCTACACGAATACCATTCAAAGGTTCGACCACAGCAGCGATCACAACGGAACGCATGAAAACGAAGTCAAAGCTTTAAAGAAGGTGTTTCTGTCCAATAGATCTATTACATGCAACGATGGATCACAAGCTGGATTTTACCTGAGACGATCGCACTCTAGCACAAAGTGG…
XM_028280594.1	3.29842e-05	0.000576663	0.564664	Diabrotica virgifera virgifera facilitated trehalose transporter Tret1-like (LOC114331116), mRNA	CTTTGTTACTTCTAGACCACTTTTGTGAACTATGGATACTTCCTTTTATGGTTTTATGGTAGTAATTCTGAATCTTTTAATGAGAAACAACTGGCCTAATTGATATTGCGGGGTATTGCCAGAAAAGTAAAAGACAATATTAAAAATCACGTAAATAAACTCATTCAATGTGTGACCGTGACTCGTAAGAGATAATGAAACGAGCTATCGAAGGTCCTAAGTTCAAATCAAGGATATATCAATACATAGCTGCAGTCGGTGCAAATTTAGGAACTCTCTCCCTTGGTTTTCATTATGGCTGGCCCTCCACAGCTTTTCCTACACTTCTTGGAGAAAATAACATTTATAAACTTTCCAAGGATGAAGCCTCCTGGCTAGTATCGTTAGTTCCTTTGACGT…
XM_028296004.1	3.18551e-06	7.75931e-05	0.564277	Diabrotica virgifera virgifera chitooligosaccharidolytic beta-N-acetylglucosaminidase-like (LOC114345183), mRNA	GTATGACAGTAAAACCATAATCAGCGCGATTATAATCATTGAGTACCCCACGCACTCCAATTTAGTATCGTCTTTTCAAAATACTATTCACAACATCGTGCAGTCTATAAACAGATATTATTGTTCATACAAAAATGCCATCGTACAGTAGTGTTCCGTGATTTTATGTTTAGTTTGAAACTGTATAATTTGCCTACTATTTAAAACAATGATTGGTGTTAATGTAGTACTAGCTGTTTTATGGGTAGTAGTCAATGCTGCCGATAGTTCTAACTGGTTATGTGAAAATGGTCATTGTATAAAAGAAAATAGTCAATCCGAACGTGAAGGATACGTTTCACTAGAACTATGTCGATTAGTGTGTTCCAAGTACTTGAATATTTGGCCTCAACCTACTGG…
XM_028283975.1	2.09331e-10	1.68446e-08	0.562109	Diabrotica virgifera virgifera E3 ubiquitin-protein ligase sina-like (LOC114333971), mRNA	GTTTGTTGGTTTGTTTACATTTTTGATAAATTTTAAAAATAAACAGAAAGTACCAGATCCCAGATCGATAATAATTATTAATAATATAAGTTCAAATGTTGATGTGATTGTTATTCAGTTTACACATTTCACAACAGTGATGATAGTGAAAAACCTGACGTAAGAATCTTACACATTGTTACAGTTTTTTAAGTTTCATTACATGTGTGAAATAAAAAGGCATTCCCAGTAAACTGTACAAATATCTACAGAAAAAATAGGTGCAATGGCAGAACAATCGCTCATGAGTTTTATGGATGAATTACTAGAAAGCATGTGCCTCTTCTGTGCAGTTTGTAAAGATATTTTAAAACCTCCTATTATGTTAGTGGAGAATGTAGGAAACGTCTGTACAAAATG…
XM_028291247.1	3.57519e-06	8.59526e-05	0.560633	Diabrotica virgifera virgifera uncharacterized LOC114340501 (LOC114340501), mRNA	TTCATTGAATACTTCATATAGATTAAAACTTATCAAAATCATTATGTGCGCATTATGTGTTGCCTACCTCATAGGAAAGAAGTATTCTGATTGTTTGCCAAGGATACGTCACAAGTTTTTAATGCATGCCAGACAAACCGACATACTTAACGCAGTAGGCGCGTCTTTTCCAATGCTTTATTAATAAATAAACGATATGTGTAACTGATAAACGAGTTCGTGAAAATTGCAAAATATTATAATGAGTTACATTATTATTGGATAAAACATGGTCTCCAGTTGACAAACGTGTCGAGCGCTGTGTCGTTTTTAGTTTCTCAATATTCCACGCGACGCAAGCGCCAGTGAGTCCAATATGGCGGAAATGAATAGCACGCGATAAGTGACATCTCTAAAAAA…
XM_028279207.1	4.21104e-10	3.01206e-08	0.560601	Diabrotica virgifera virgifera arylsulfatase J-like (LOC114329930), mRNA	ATGACATTGGATGATGAAGAACCAGCAATAGAACCATTAGTTGACATCAGCGGTGTGAGTTTTTCTGACTTTGTTCAAGTGGATAAAGATGTTGCTGTCTCAGGTTCACTAACCGATGGCGAAATTTTATCTGAGACAGATACGAATGAAAAAAGTAACGATGAAGATGAGTACGATACATCAGAACCTTTGTCAGAGGTGTCAGTTAAGGAAGTAAGCTCCTCATTTGATACCTTACAAACCTTGTGTCTACAAAACGAAAGTTTACAAGGAACTTCATTTTTACCCGCTGACAAACGATCTTTACCTGAGGGAAAGCTGTTACCAGAATATTTTAAGGAACTTGGATATGCTACTTATTTAGTGGGAAAATGGCATTTAGGGTATTCAAAATGGAAC…
XM_028276862.1	1.19113e-07	4.63716e-06	0.560333	Diabrotica virgifera virgifera uncharacterized LOC114328096 (LOC114328096), mRNA	CCTCACTCCCTTCAATTCCAAACCGCGACAGACCACCCTGTGCGCCACAACAGTTGTAGTAAATTAAGTCTAAATAATGTAACTAATTGTAAAGTCGTTCTAAATAATGTTTGTAATAAAGCTGGTGAAAACAGACGCGTCGTTTTTAATACAAACAACGAGTGTCCGATGGTGTAATAATCGATACGCGGTCGTGTAGTGGAAAATGAACGGCATTTTGTCTCCCAGGGCGAAAAAACGTAAACAGAAAGAAGAGATGAAGGAACAGATCGTCGCCCAGGTTCACAAATCGGTGATTTCTATTTCTAATCCTAGCAGTGACAATGATTACCAATTACCGGAAACAGAGTCCAATAGGACTTACACGAAATACGAAGACAAAAACGAAAATATTAGCAT…
XM_028292985.1	0.0040922	0.0329294	0.560329	Diabrotica virgifera virgifera microfibril-associated glycoprotein 4-like (LOC114342195), mRNA	ATTTTGCATATAAAAACCGATGAATATTACGGAACGCCAATCTTGTTTTCCAAACCCGTTCGAACAACAATGATGGCTGCTAAATTAATTTATGTGTCCAGTGTAATCTACCTCTGTATCGCTACATGCTATGGAGCCATCCCAGATCCTCCTATAGAGGTAGAAATAACTACAGATGGTAAACTGGACAACAGAATTGACTCACGAGGTCCTTTTGAAAGTATGCTTAAATCGACTGATAAATCTCATCAAACATTCTGTCCCGAAGTTTGTCAAAATAGTTACTGCAAGAACTTAGTTGGAGTGAGTAAAGACAAATCTTGTCCGATCAAAAGGCTACCAGAAAGGGGAGAGCGAACTCCTAAAAATTGTAGGGAAATTTTTGAAACAGGGAATAAT…
XM_028294021.1	0.000145523	0.00210687	0.559249	Diabrotica virgifera virgifera importin-5 (LOC114343213), mRNA	CAGTTTATTACTAGATGTCAAAAAGACAGTTGACGTATATTGCCCATCCTGTTATGAGATGTTATCGTTCTTTGATGTGAAGGCGCCATGGCCGCCGAACAGGAGCAATTTTACCAAATCTTAACAACACTTTTATCTACGGATAACGTGATTCGAACTCAGGCTGAGGATGCTTATTCCAATTTACCAGTCGAAACAAAAGTAAGTCATCTGTTGGGAGCTATCCACAACACCAGTTTGAGCCATGAAGCTCGCCAGATGTCTGCCGTGTTGCTGCGTAGGGTGTTTTCCAACGATTTCATGGAATTCTATCCAAAACTACCAGTTGAAAGTCAAAATCAGTTAAAAGAACAAGTTCTCTTGGCTGTACAACAAGTTGAGACTGAACAATTAAGGCAT…
XR_003654716.1	0.00143016	0.0140483	0.559085	Diabrotica virgifera virgifera 40S ribosomal protein S9 (LOC114344498), transcript variant X2, misc_RNA	TTTTCACGATTTAATTGGCAACGCCGCCTTTTCTTTGAAACGTACCTGTTTTCTGTCAAACTGTCATTTGTCAATGTTTCTCTTTGACTTTTCTTTAATCTAGAAATCAGTCTTTTTATGTTCAGAGGTTGAAAATAAAACCTCAAAATGGTAAACGGTAGGATACCGTCGGTTCATTCTAAAACCTATGTAACGCCTAGGCGTCCATATGAGAAGGCCCGTTTAGATCAAGAATTGAAAATCATCGGAGCCTTTGGTCTCCGAAACAAACGTGAAGTATGGAGAGTAAAATACACTCTAGCCAAAATCCGTAAGGCCGCCAGAGAACTGCTTACTCTAGAAGAGAAAGAACCCAAAAGGTTGTTTGAAGGTAATGCACTCCTACGTCGTTTGGTTCGT…
XM_028283384.1	5.60248e-07	1.74714e-05	0.5589	Diabrotica virgifera virgifera leucine-rich repeat-containing protein 57-like (LOC114333496), mRNA	TAAAAATATATTAACTGACTAAAAACGTGACACAAATTTGACTAATACATGAATCAATTTTATATATACGTTTCTATGAAAATGAAATTTTTTTGAATGCTCCTCATTCAGTGGCAGAAAACTCTATTGGCAGCTGCCCAAATAAAACCGAATAGTAGGTACACAGTTTATATACAATATAAACATAAAATCAAGATACTCTGTCAAAATATTCACAGTAGTTATTTGAATTTGGTGGCAATGAAGTTCTCTCTGGGTGTGGCAATTTTATGTTTACTATTAATTAACCATGTACGTGGTTCATTTATCTATGGTCAACCGTGCACAGAAAAAAATACAGCTTACTTACAAGTTGGAACATGGAGAATACCAGAAAACCGAACCTACTGCGTTGATGTC…
XM_028277987.1	1.07175e-06	3.04225e-05	0.557687	Diabrotica virgifera virgifera heat shock 70 kDa protein cognate 4 (LOC114328984), mRNA	TTCTCATTGGTGGATTCTAGAATTTCCAGAATATTCTTTGACCTCGTATAAAGCTGGCCATCGCTTCGATTCGTTCGATTTGATTGCAGTCATTGCTGTAGTGCACACGTAATTTAAGTATTTATTTAAGAATTGTCTGCAAATAATTAATTATAAGATGGCTAAAGCCCCAGCTGTAGGTATTGATTTAGGAACCACATACTCCTGTGTAGGAGTTTTCCAACATGGCAAAGTTGAAATTATTGCCAACGACCAAGGTAACAGAACCACACCATCATATGTGGCCTTCACAGACACAGAACGTCTCATCGGAGATGCTGCCAAGAACCAGGTAGCCATGAACCCCAATAACACAATTTTTGATGCCAAACGTCTTATTGGGCGTCGCTTTGATGACAG…
XM_028299933.1	0.00366881	0.0300729	0.556651	Diabrotica virgifera virgifera glutamate receptor ionotropic, kainate 2-like (LOC114349528), transcript variant X1, mRNA	CAGCTTATTCACAGCTGACATCGCGTGAAACTATACGGAAAGCTTAAAATAAAACTAAAAAGCAACAAAAACAACGACCTCTTCACGCGAAATGTCTCTCGAAAGAATTTCTGCTAAAAGTTAAATTGTTTTCACGAGTTTAACGTGAATCACTTTCTCGTTAAAATGTTCAAATGTGCAAGGGTAGTTATATTTGTGATTTTAGTGGTGGCTATTGAGGGAATAAGGAGAAAGCCTGTCAACATCGCTATTTTTCTAAACGACGATGACCAATACGAGATTTCCTCAATTGCAGTTATAAGCGTCATACGAAGAGTCAACCTATACCACAGGGTGGAATCATTTTTGCACCCCCACATCTTTAAAGTACAAAAACATGAAGTTTTAAGAGCGGGTCAA…
XM_028275194.1	0.000714562	0.00799999	0.556342	Diabrotica virgifera virgifera RING finger protein nhl-1-like (LOC114326767), mRNA	TCAATTAAAAGAAATAATTTTATCTTTCACAATTTTGATGATAAAAAATTATCTGTCTAGAATTTTTAGATAGCGTTGTGATTTAGTATTTTATATGTTAGTTTTGGTTACTTTTACCATTATTACTGTTACGAAGTTTATTTTAAGGGAAGAATGAGTAATTTTAAGAAAGTTGTAAAGAGAGCAGAAAGTTCAAGAGTGCAGAAAGGGAATTCCAGAGCAGCCAGACCTAACAGCTTGATAAGTGAAAATAGAAATGCAGGGATAAAGGACGGCTCTTTGGCAGTACTAGAAGAATTGGTACAATGTGGAATTTGCTTGGAGAAAATGAAGGAGCCTCGCATGCTTACATGCCAACATACATTTTGCAAATCGTGTCTAAAAAATCTGGTCACAGCA…
XM_028285103.1	1.53377e-11	1.67552e-09	0.55428	Diabrotica virgifera virgifera pescadillo homolog (LOC114334967), mRNA	CACTGCACTCGGAAGTTATCTGTGAATATGTCATGTGTCATGTGCATGTGTCATCTAAAAATTAAAAATAACATAACCTTTTATTTTGAATGCACGTGAGAGTGTACATGTATGTTTTGATTTAACTTTTCGTAAATAATTAAAAATGGTTTCGAAGCGTAAGAAGAAGTATACATCTGGAGAAGGTGCTCAGTTTATGACTAGAAAAGCAGCCCTTAAGAAACTTCAGTTATCCCTTAACGATTTTCGCAAGCTGTGTATTTTAAAAGGGATATATCCAAGAGAACCTAGAAATCGCAAAAGAGCCCAAAAAGGAAAAGCCGGAATTAAAACCCTGTACCATGTGAAGGATATACAATTTTTACTACATGAACCAATTATTTGGCGTTTAAGGGATTA…
XM_028274580.1	9.05633e-07	2.63291e-05	0.553374	Diabrotica virgifera virgifera cytochrome P450 4C1-like (LOC114326272), mRNA	CGGTCAGTATTTTAGCAGTCGCATCCAACATTATTACTACTTTATTTAAAATACATACATGAACAGAATTAATAATATTAGTGAAGCAATGGATGTTTTTAAAAACTTATCTGCCGTGTTAGCAGCAGTGTTTGTTATTTATATTGTTTACAAATTTTTAAAAATACGTAGTGTTTTAAAAAAAGTTTACAAGTTGCCAGGTCCTCCGAAACTTCCGATTTTGGGGAACTTCAATGATTTATTCTACTCTGATTCAGTGCAACTATTTAAAAATTTTCGAGAATGGAGTCGAAAATATTCACCACTTTATTCAGTCGTTGTACTTGACATACCCGTAGTAGTTGTCACTGGACCTGATGAGTTTGAAAAAATCGCATCTGGATCAAAACATATTACCAA…
XM_028273782.1	1.24266e-08	6.29183e-07	0.553355	Diabrotica virgifera virgifera folliculin-interacting protein 2 (LOC114325664), mRNA	AGGGACAGAAGCACGTGATGTTATATTTACTCATTTCTTGCTTAGTTTAAAAAACAGAAGTATAACAAAGTTAGAAAATGAGTTAATGGCTAACAAGAACAATTTTCTAAAAAGTAAAAAGAAAAATGATTGTTTTTACGGAAACGAGCAATACTGGGAAAATTTAAACTTATACTCTTCAAACAGAATCCGCATTCTTTTATTTAAAGAATGTCGTTTAAGAGACCGAGAATTGATTTTTGACTCATATCGTGAAACAAAAGACCAAAATGGTCCGACGAAAGAGGAAAAGAACAAACCTGAAGAATTTTCCCATCTGACAGAAATGATCTTTGGTTCTACAGCGATGAAATATCACGACACTTATTTTAAAATCCATGATGTTTCTTTTCCAGATCG…
XM_028293735.1	2.54881e-05	0.000461267	0.553252	Diabrotica virgifera virgifera venom acid phosphatase Acph-1-like (LOC114342928), mRNA	ACAAATAAAATATATCCAATACGCATCTCGTGTGTCATCATGTTTCTTCAAATCCAATTCCTGGTCCTTTTGTTTTGGGCAGCAATTGCTGCATCAGACCAAACTGTGTTAGAAGGAAGTGCATCAAATCTAACTGCATCCAATCAATTGGTAGCTGTAGTCCAGATATTTAGACATGGACATAGGACTCCTACAGTATTCTACAAAAACGATAAATATGCTGATTTATCAAAATATTGGAACGGCCTTAACTTAGGAGACTTAACAAATGAAGGAAAAAGACAACACTATAGACTAGCGATGTTTACAAGGATGAGGTATGGAAAATGGCTGCCCCAAAATTATAACAAAAACGATTTTTACGCCCAAACCACAGAATACGATCGAACACATATGTCA…
XM_028281298.1	3.97915e-05	0.0006857	0.553147	Diabrotica virgifera virgifera phenoloxidase-activating factor 3-like (LOC114331674), mRNA	TCTCGTTTAACAACATTTATTAGTTCTCTGTTTCAAAAACAACTTTTTCTTTGGTGGAATAATCAGTCCGATATTAGGAATGTCAACCTCTTAATCTTAATTTTTCTGCAATAACATAAATATTAAGAGGTACGAAGATGTGAATACCATCTCAAAATCTCAACCAGATTCTTGTGTATCTTCCAAACCAGATTCGATGCAAAAATTTGTGATTGTGGACATAAAAACATGGTGCCAACATGTTTGAAATATTTTTTTGTGTTTTTGGTTGTAGCTAGCCATTCCAATGGACAATATGGAGGAGACCCTTGTATTACTCCTGTTGGAATACAGGGAAATTGTCTTCCAGTAAGATCATGTCCATCTATGATGACAGCGCTTCTCACTGTTCAAAGACCC…
XM_028284432.1	4.1115e-08	1.77296e-06	0.55274	Diabrotica virgifera virgifera chitotriosidase-1-like (LOC114334396), mRNA	TTGCTGTATAAATGAATCGTAGATTTCTGTTATGTAGTCTTAATACCAGTAAGTGCTCAACATGAAGGTGCTAGTGTTACTCTCGGTACTATCTGCATTTCTTGTTTGCCAAACATCAGGTGCGGAAAAACGGATCGTTTGTTATTTCGCCAGTTGGACCATTTATAGAGCAGGAAAAGGTGCTTTCGATGTCAGTAATATAGATCCATCGCTGTGTACACACATTAATTTTGCTTTCCTTGGTCTTAATGAAGATGGTTCTATTCACATTTTGGATTCCTGGGAGTCAAGTGATGCTGGTGGTCATGAGGGTTTTAAACATCTCGTAGAGCTTAAAAAGACCAATCCTGACCTTAAGGTATGTGTAAGTATGGGCGGTTGGAACGAAGGTTCCAAGCA…
XM_028290374.1	8.99696e-05	0.00139322	0.551883	Diabrotica virgifera virgifera pupal cuticle protein Edg-91-like (LOC114339705), mRNA	ATGATATCTAACAAGCCAAAAATAAATCTAAGAAATATTGTTGCTTATTTATCACAACCAAAATTAAAAAAAGGTTTAATTTTATATTTCTATTTACTTTGTTATTATGTAATTTGCCTTTGCCTTTTTGTGGCAGCAGCCCATGCAGGAGGCTATGGTTTACTAAACACGAATGGCTACGGAAGCTATGGAAGTGGTTACGGAGGATACAATGGATATAATAGTTTAGGATATGGAGGTTATAACAGCCTTTACGGAAAGGATTATGGAGGTTATTCGGGCGTTGGAGGCTATTCCGGTATCGGCAGTTATTCAGGCTATGGTGGTTATGGAGGTTCTGGAAGTTATGGAGGATATGGAGGTTATGGAGGCTATGGAGGTTATTCAGGCTACAAACCT…
XM_028274666.1	0.000284152	0.00369541	0.551835	Diabrotica virgifera virgifera pyruvate carboxylase, mitochondrial (LOC114326335), transcript variant X2, mRNA	TAAAAATAGAACATTTTTGAACCGAGCGCGCGGCGAACAGCGAACAGTGAGCGAGGAATAACCTAGTCAGACGGTTCGCGTAGTGTGCTGTGGTGGAAGTGTCAATTCTCGAGAGTGTGCTATATCTACGATTGTTATCGATCTTTAAAATAACCACCACTACATGCTAAGGATACCACTAGAATAGAAAACAACACACAAGAACCGAAATGTTTTCAAGAACCCTCCTCTTACGATCCAACAAAATCAATCGGATCGTACGATGGAACTATTCGACCAAAGTAGAATACAGACCCATTAGAAGTGTTTTAGTTGCCAATAGAGGAGAGATAGCCGTTAGAGTATTTAGAGCATGTAACGAATTAGGAATTAAGTCAGTAGCTATATATTCGAAAGAAG…
XM_028291573.1	0.000318303	0.00404328	0.551372	Diabrotica virgifera virgifera uncharacterized LOC114340799 (LOC114340799), mRNA	AAAAAATCATAATTCTTCATCAGTTTCGTGAGTTAATTCAACACAGACCTTTTAAAAATGTTTAAATTGGTGGTGTTGTTCGGACTCGCAGCCGTCGTTGCAGCTAGACCAAGCGGATGGGAAACTCCCGTAGTCTCCTACAGCCTACCAGCAGTAGCAGTCCCTGCCGCCGTTAGTTCTACCTACAGGAGAGACGTCATCAACAAACCTGTCATTGCTTACTCTGCTCATCCAGTCGTAGCTGCTCCAGTAGTCCATAATGTAGTATCTTCACCAGTCTTGCCTCTCTCAGCTGCTGCTACCCACAGTTTTAGAAGCGATTTGGTAAGCAGTCCATGGGTCGTTGCCCATGAAGCTCCTGCGCTTTTAGCTGAACCCGTTTGGCCTGCAGCTGCATCC…
XM_028282218.1	2.96673e-09	1.74756e-07	0.550901	Diabrotica virgifera virgifera uncharacterized LOC114332415 (LOC114332415), transcript variant X1, mRNA	TTTGCTTATAGGCTTAATAATTGAATTTGCCTTTACATAGTTTCGGTGACCTTCACATGGACCCCCATCAGCATCGGCTGGGCACCGAACGACTGACGTGGACTGGTGAGCGGGCAGAGACCAAACGACAGAAGGTGGACATCAAATTAGAGGACGAAGAGGTCAATGATGGGTACTGCTTTCCCGAAACCGTCAGAACGAATAAAGATAATAATAACATTTCATTGATACGAACAGCACCTACAAGTTCAACACCTTCCCTCACCATGTCAACAAACACCAGTAGTACAGTAGTTAGGACAGTACCAAGGTGTGTTCCATTGTCTAGTAAGCAGTCGTCGTCAGGACCTGTTCCCCTCACCACACAGTTAATGGCGACGTCGAGATACACAAACGTTT…
XM_028295420.1	5.12155e-07	1.62528e-05	0.54948	Diabrotica virgifera virgifera retinol-binding protein pinta-like (LOC114344591), transcript variant X1, mRNA	AAATACCTTGTACCTATATGCGGAGACAGACGAAATTTTATTTTATAAGAATAAAAAAGTACAGTATAAAATGAACACGCAAATATGTTTGTGAACAACACCCTATATAGTAGTATGCACTTAAATAGGTATTTATTAAATGGCAAATAAATAAACACTCTCATAACCGGAAGATCTGTTCGAGGTTCAACACATTTCTTATATTTTTAGAACTTGCCATCGTTAATTCTAACTTGACCAGTGATATTGTTCTGACAAAGTTTTTACAGTTATTTTATAATCATGGGTTCCAGTGATTTACTTATGAACGACAGAGAAAAAGTGTTGCAGGCTTTTGAGAAAACCGAAAAAGATCTTGCAGAAGATGTTATTGTGATCAAGGAATGGATTAAAAGTCAA…
XM_028290922.1	3.04884e-07	1.02913e-05	0.546736	Diabrotica virgifera virgifera uncharacterized LOC114340204 (LOC114340204), partial mRNA	ATAAAAATAATATTGTATTATCATCTCTTATCTTTTTAGAATTACATTTCAAAAAGCCAAATAATACGTTTGGAGATGAGACTTTGGACAAAATTGATCTTAAATCAAATTTAAAACCTGAGGAGAAAAATGTTGCTATAACTACCATCAACTGGGAGATGAAATCAGTATGTATGGATAGAGTAAATAGAGCAAAGGCGTCCGAGAGAGGAGTCCAAAGTGATCGGTTGAAAGCAGAAAAAGTAAAATTGGATGAAAGCAGTGCAGGAACACATGCTCTAATCAATATAAATACGTTGGTGCTAGGTTTCTTTGTTTATCTAATCATTCACTTTTACTATAACAAAGTTGAATAGTTAAGCGTTGTTTAGCCAATAGCTTTAACTAGTTAAGAAATAT…
XM_028285714.1	0.00183601	0.0172635	0.545208	Diabrotica virgifera virgifera zinc transporter ZIP3-like (LOC114335476), mRNA	TTTCAGTTTATTGCATTTTAAATACTGTTCATTTAATAAAAAAATACTAAACAGTGCTTGTATGATTCATCGTCAAGGTTACAAAACAAAAAATGTTCCTTTGTCATTATTGAAGTGAATCATTATTAATTTAGTATATTGTGCTTGTGCGATTCGCTAAATAGTAATTCGGTTGGACCTTTCATCTCCCAGTTTGTGCCATTTGAAAACTTTAAATTATCTGTTTTAGAAACTGATAAGACATAGTATATAAAAAATGGTCAATTAATTGTTATCGCTGTATATCCTCGGGATTATTATTATTATTAACAACAGTTCGACTTGAGTCATAGTTCCGCGATGTGTTGATGTGTTTATTTTTAGCGCTCGCCAATGCATTGAACAATGAATTTAGTACAA…
XM_028283397.1	0.000859271	0.00928003	0.544684	Diabrotica virgifera virgifera liver carboxylesterase 2-like (LOC114333512), mRNA	TTGATAAATACCTTTCAAACAATCGGTTTTTTGTAGATTTGAAGTATATTTTAGTTAACGTATCACTATGTTATTGCGCGTCTTTTATTTTGTACTAATTGGTGTACATATTAATGCAAAAATTATTGTTAACACTCCTAATGGACAAGTTATGGGAGCCCAAGAACCTGGTACTGAGGGAAATTCATTTTACATGTTCCAACAAATTCCGTATGCTAAGACCCCAACGGGATCATTGAGATTTCGGGAACCACAACCTGTCGATAAATGGGAGGGAGTCTTTGACGCAACTATTGAAAATAAAATTTGTTATCAACAAACTGCCGATAAACAATGGGGAGCTACTGAAGATTGTTTATATGTCAATGTTTATACCCCAACGTATCCATCACCAGACCT…
XM_028278955.1	2.89044e-08	1.3025e-06	0.544558	Diabrotica virgifera virgifera zinc finger RNA-binding protein-like (LOC114329751), transcript variant X5, mRNA	TGCTTTGACATCCAAAACATTTCCTGTTTCCGTTTGGAGGTGGTGCACAAGCGCACTTTGAATTTTTACATCTCTAGTTGATCGCATTTTTGTTGGAGTGATTAAAGAATGGCTACGAATAATTATTTTGGATTTACTCATGGTGGAACGCAGTATGGAGCAACCACTGGAGCCTACCAAGCGGGTCAGGCTGGTTACGCTGTAGCTACTCCTGCGACTGCAGCTGCTGCAGCTACGTACGGTACCCAAAGACCCACCAGCTATGACACAGCCTATCAGGCTGCAGCTGCAGCCAGCCAAGGCACTTATGCTGCTGTAGGAACCACTGCAACTCCCGCCTATGAGTATGGATATGGTCAAACAGCTGCAACTGGTTACACAAGTGGTTATGATCAAACA…
XM_028272793.1	0.00178033	0.0168542	0.543355	Diabrotica virgifera virgifera uncharacterized LOC114324891 (LOC114324891), transcript variant X4, mRNA	TACATCGAGAGCGAAAGATCATGTGAGCGCTTGATATGAACGTGAGTGATGCATTTAGATCCCCAAAAGTGAGGCGGAAAAAGTATTTCGACCTGCGAACGAGCCAACATTCAACATTGTTTGAACATTGCGATAATGTTTCGATGAGCTTGTGTTATCTTTATCTTGTGATTGGAATTTAGGTGTTTGGTGTTTTATAACTTTGAAAATTGTTTGTTTTCAAGTGTTTTACGTATAACGCAAAAATGAGTGCCGAAATAAAGGACAGATTCGACTTAGACCCAAGTACTTTTTCACCAACTGAACTGGACGACAGCTTCATGTTGTACTACAGAAGACCGAAACCGGAATCGAACTTTTCCACCACCACCACCATAACAACCACTAATCTACCTGAAA…
XM_028281401.1	2.72325e-08	1.24522e-06	0.543333	Diabrotica virgifera virgifera nudC domain-containing protein 3 (LOC114331763), mRNA	AGAAGATTTGTTTTCCTTCACACTTCACGTCATGCTTTCACTTCATCTTTGTAAATAAATCAATAAATTTCATAGTACAAAACAAAATATTTTTTAAAGGTACATTAAACAATGTCTGAAAATAATCATGATGATATGTTATTTGAAATGCTCAAAGACTGCAGAACTCTGCCGAAATTCCTAGATGACATATTTGGCTTTTTGGCAAGAAGGACCGACTTTTATAATGTGTCCATGATGAATCCCGGTTTGGGTTTGCCAAAAGGTCTTTCTGAAAAGTTAGTCAGACATACATTTTTGAAATGGAAAGCTGTCCCACGAGATGTCATATACACCCCTAATGAAATACCTGTATCTACAGAAGAAGTAGTCGTGTCTTGTAGTGAAGAATCAGACCAG…
XR_003654517.1	0.00517804	0.0398864	0.542896	Diabrotica virgifera virgifera uncharacterized LOC114343284 (LOC114343284), ncRNA	TTTTAAATTCACTAAATTTGCTTTGAAATATACAAATAGTTAATTTTAGGAAAATATATAACCTACATACAGAATCATGTCTTCCCGCAAAACCGTAAGCCGCCGTGGTACCACAAAGAAACGTGCCCAAAGAGCCACATCCAATGTATTCGCAATGTTTGATCAGGCTCAGATTGCTGAGTTCAAAGAAGCCTTCAATATGATCGACCAGAACCATGATGGTTTTGTAGATAAAGAAGATCTGCATGATATGCTTGCTTCGTTAGGTAA
XM_028294859.1	0.00503551	0.0390892	0.542423	Diabrotica virgifera virgifera uncharacterized LOC114344008 (LOC114344008), mRNA	TCATTATCATTATATATTATCACTATCACACTATCACTCAGGGTTTTGTTTTTGTTGCACTTACGTTGCAGTTGGTTGCAGGTTGCAGTTGTCTCGTTGTCTGTTCAATTTTCAATTAATGTTTAGCTAGGTTTTCCATTATTTGTTAAAAAATGTCAAGTGATTCAGACGAGGAAGAGGTATTGTTGTTGATAGCATTATTGAAGAGAAAAAAACGTAAGTGGGTGGACAATGTAAACCTAAAGAGACACAGATATGGAGAGTATCACAGATTATGCAAAGAACTGGAATCCAATGAGGATAGATTTTATTATTACTATAGAATGTCCAAAGATTGTGTGGAAGAGATATATCTGGCAGTTAAGGACGATATTATGAAACTGGATACGACTTTTCGGC…
XM_028283446.1	1.2287e-07	4.77313e-06	0.541944	Diabrotica virgifera virgifera uncharacterized LOC114333557 (LOC114333557), mRNA	ATTTATCGTCCTGATAATTTATAAATTTATTGTATGGATTTTAGTTTACCTATGATTACGATGTGAGGATATTTGGACTTGGTCCAAGCGGTAGCATGGATGGCGAAATCAAGGAATTTAAGTTTTACCTTCAATTTTCTTTAGACCTCGAGCATTTCGTTTTATCAATTAAACAATTGAAGACCACTGATAGTGGACATATCTCCGTTCAATTCCATGGAAATATTACAGATATTATAGTCAACATATTATCTGAATTCATAACTACATTCCTGCATCCATTACTACAAGGCATAATCGAGGCAATAATAAAATTAATAGCAGGTGGCGTAGTAAGTGAAATTAACAAACTTCTACAACAATTAGTCAATCCAAATGCAACCGAGTTTATTATTGAGG…
XM_028289626.1	2.96763e-05	0.000525653	0.54166	Diabrotica virgifera virgifera cytochrome P450 4C1-like (LOC114339001), mRNA	ATATTAAATGTATTGATTTATTTCAGATGGTACTTAATAATCCAAAACACTCTACCAAAAGCTTTGTATACAAATTCATTCACGAATGGTTAGGGACAGGCCTCTTAACTGCTGACGGTGAGAAATGGTTTAAAAGAAGAAAGATAATAACGCCAGCATTCCATTTCAGTATATTACAAGAATTTGTGGAACTTTTTAATAATGAGACGGAAAGTCTCGTTAACAGTTTGAACAAATTGTGTCATCAAGCTTATATTGATGTCGTACAGCCTTTAACAGAGTTTGCATTAAATTCTATTGCAGAAACCTCCCTCGGTGTCCGACTAAGGGATAATCCACAAAGTATGGACTATAAACAAGCTGTCATAGATTACGGAGAATCATTCGCACTCAGAATAA…
XM_028297236.1	0.00196788	0.0182276	0.54096	Diabrotica virgifera virgifera cytochrome P450 6k1-like (LOC114346503), partial mRNA	ACTTTGGTTTTAGAATGTTTAAGAAAATATGGAGTTTTACCATTTCTAGACAGAGAAGCTGTCAGCGATTATCGCCTTGAAGGTACAGATCTCGTCATTGAAAAGGGAACGGGAGTATATATTCCCTTATTTGCTTTTATGAGAGATCCCAAATATTTTCCCAATCCTGAAAAGTTTGACCCTGAAAGATTTGCTGATAATAATGTTAACGCAGAAGAATTGCTCTATTTTCCATTCGGAGAAGGGCCAAGAGCTTGCATAGGTAAGCGTTTAGGAATCTTAGCTGTTGCGATATGTATTTCACATGTTCTGATTAAATTTAATATTGATAAATGCGCAGCTACTCCTGATCCAGTTGAATTTGCAAAGAAATCCTTTATTCTACAATCCAGCTGTGGA…
XM_028292272.1	0.00338343	0.0281953	0.540938	Diabrotica virgifera virgifera pancreas transcription factor 1 subunit alpha-like (LOC114341469), mRNA	TATTTATCAGTTGAAATCTAGCGATCGTAGTGCACAAGTTTTATCTTATATTTTGTTTGTGTTAGTGCCCATTTTTGTGATATATAGAACAAAATATAAATTATCAATATTGCTCCGGCAGTGGTTTTGAAGAAACGATACAAAAAAATAAAAATGACAAATCGCGTTCACCAGTTGCCCGATTCTTCGTCGTCACCTCCTTCCTTACAATTTGGATATAGTGCAGGAGACATGTCTGAGGATGAAGTTTCCGATCTGCCCAGCTGTGCCTTCGCGTCTAGACCATCTTCCAATTCGAGTCTTCAACATCATTATTTGAGCAGTTTACATCATGGAGGAGATGGTCAATGCGCAGGTACTCTTTCCAGTTCAGGTGACTACTACGGATCTTCCCCTTAC…
XM_028275769.1	0.000925323	0.00991614	0.53962	Diabrotica virgifera virgifera inositol-tetrakisphosphate 1-kinase-like (LOC114327223), transcript variant X1, mRNA	GTGTTGTGTTGTGATAAAAGCCAAACTCAAACCACAAAATCAACGACCTTCGATTGTTGACATGGTGGTGGTCGTATAATAAAAAAAAGCGTGGTATTAATCCTTGTTTTGTAGGTAGTATTTGATAATAAATAATATAAAATGCCTTCCAATAAAAGAATAGCCTTCTGGGTATCCGAGAAGAAATTACAGAAGCTAAATTGGCAGGAACTAGAGACAATAAGTAAAAAATTTGGTTTTGAGGTGTTCAAATTGAGTCTGAAAAAAAGTTTGGAATCACAAGGACCTTTCTGTGTGTTAGTACATAAAATGACGGATATTATTGCATCTGCAAATATGGGTGATATTAGGTGTGGTAATCTTATTCAAGAAGTTGAAAATTATATTTCTCAAAATCCA…
XM_028280011.1	0.000144312	0.00209439	0.53914	Diabrotica virgifera virgifera uncharacterized LOC114330606 (LOC114330606), mRNA	AAATCATTCGTTTCCCAACCGCTGCCAAAGCTGCATCGTACGCTCGCTACCAGCTGTTCTGCGAGCATGCTCTATGTTTACGCGCTTCAAAACATTTGAACAGGTTTGACAGTCACAGACCAAAACAACATCAAAAAACATTGTGACTTTTTACTTGAGTGATATATTAGTGCTACAAAAGAAAGTAGTTTTTGTATTTGTATCGCCTTTTTTGAAAACGACTTTTCCCTCGAAGTGAATGTGTTTTCGCCTTTTAAGACGCTAAGTGAAAATCGGTAACATGGTTTGTGGATATTGTTGCAATGAAGATGGACGGTTTAGTTGTTGACATTTTTTTGTGATTCGGAATAATGTTAATTGCTACGCCGTACAGGGATTTTGACGTGAGTGATAAGAGCC…
XM_028287064.1	0.000204614	0.00281754	0.539102	Diabrotica virgifera virgifera leucine-rich repeat-containing protein 4 (LOC114336704), mRNA	CGTCCAACATATCGTGAGTACGTATCGTAGCTGGCTCTGACTGAAACGCGCCGTCTCCGTTCAATGCCAGTATGCCGCCGCAGCAGATCATAGTGCCGTGGCTCTGCTTTCTTTTGATGACTGTGTTAGTGCCGGAGGTGAGTGCTATGGGGGGTCTGTGCCCCGCAGCGTGCACGTGTAAGTGGAAAGGTGGTAAACAAACTGTCGAGTGCATGGAAAGAGGACTTATTACGATTCCTGACAGTATAGATCCCGAAACGCAAGTGCTCGATTTGTCCGGAAACAATCTGCAAATCCTCCACCGCGAAACGTTCAACCGGACTGGATTAATCAATCTTCAAAGAGTGTTTTTGAGAAGCTGTCGCATCGGCCAAATTGACAATTTAGCCTTCAGGGGAT…
XM_028278064.1	3.50418e-10	2.58864e-08	0.539102	Diabrotica virgifera virgifera U3 small nucleolar RNA-associated protein 14 homolog A (LOC114329051), mRNA	TTTCTAGTGACTTTCTTGGATGTGAGTCTTTTTAATGTAGTCCTCCCGGTTTAAAAACAAAGCATAGTAGACTTGCCAAGTGTAAATGAGGCTTAATATTTAGATATTCAATATTCAAAGCACAGAAAACTCCAACCACCCCCAACCAACTTGTTGGTTGGGGTATTCTGTGTTCAAACGAAAAAGAAGAGATGTGCGTGCAACTGTCAAATATAACCTTAAATACTATTTATTTACATGTGTGTCTTGTTTCCATAGTTTTAGCTTTTTTCTTTTAATTTAAAAAGATGAGTGACGATAGTGATAACTTTGAATATGTAGACGATGAGATAGATGATAAAACTCACAATAAGCTAGTGGATAACGTTTTAAAGTTAAATAAAGTTCAGCATGTCAAAA…
XM_028297669.1	0.00301709	0.0258229	0.538954	Diabrotica virgifera virgifera fibrinogen C domain-containing protein 1-like (LOC114346932), partial mRNA	TGTTTTCGTTAATAGGTTCTCAATCGACTGAACTATTAATCGAGTTGACAGACAAAGATTTGGTAAAACATGTTGTTCGCTATCGACAATTTGAAATTGGGCCTGAGATAGATGGATATCCTCTAAAAACGGCATCTGGTTTTAGTGGTGCTGCAGGGGATGGTTTGAACTGGATTTTAGGACAGAAATTTAGCACGAAAGACTTGGATCAAGATGCGTGGAAAGAGGGAGACTGTTCAGATTTTTCACTTGGTGGATGGTGGTACAATAATTGCTATACTTCAAATCTCAATGGAAAATATCGACATATGGCACATGCCGAAGGAATCGACAGAAAAGGGCTGAACTGGGATCCACTTACTAAATCAGAAAACAATTTTTTCCTTTCTGGATCACGAA…
XM_028292892.1	6.10691e-11	5.64498e-09	0.538763	Diabrotica virgifera virgifera probable ATP-dependent RNA helicase DDX56 (LOC114342103), partial mRNA	ACAGTTCAATTCCATGAGATGGAATTGGACGACCGTCTTCTTAAAGCTATAGCAAAACTGGGATGGCTACAACCAACCGTAATTCAAGAAAAAGTAATTCCCTTATTGTTAGAAGGAAAAGATGTTTTAGTAAGGGCCAGGACTGGATCAGGTAAAACTGCCGCTTTTCTTTTACCAGTAATACAAAAGCTATTGAACATTAAACAGACAGCTGCTCAACAAGAAACTAAAGCATTGATCTTAGCCCCCAGTCGAGAATTGTGCCATCAAATATGTGGTGTAATAAAAGATCTAACTACAAAATGTTCTAGAGAAGTGAGATATATTGATATTTCGTTACCAGTCGATTTGAGTATACAGAAACCGTTGTTAGTTGAAAAACCAGATATAGTTGTCGGA…
XM_028291119.1	4.66358e-06	0.000107909	0.53862	Diabrotica virgifera virgifera tyrosine decarboxylase-like (LOC114340378), mRNA	GGAGATGAAAACATAACAGTTTAAGTTTAGCAGTACGATCAAACCGCGAGTTCGTTAAAGATTGTCTTACCTACCGGTCGTGTAGTTCTCACGTATTTTACGCAAAAGTTATATTTCCTTCATCACAATGAACACAGAAGAATTCAAAGTTCGCGGCAAAGAAATGGTCGACTACATTTGTCAATACACGTCAAATCTGGATAAAAACAAGGCCACTCCAGATGTAGAACCGGGATATTTGAGGAAGTTGCTGCCCAGTGAAGCTCCTCAGGAGCCTGAAAACTGGGATAGTATCATGAGGGATGTGGTCTCCAAGATCATGCCGGGTGTTACTCATTGGCAGCATCCTAGGTTCCATGCCTATTTTCCCAGTGGGAATTCGTATCCTTCGATGTTGGG…
XM_028295322.1	4.33887e-06	0.000101295	0.538083	Diabrotica virgifera virgifera uncharacterized LOC114344486 (LOC114344486), transcript variant X1, mRNA	AAACAAGGACAGTATGCCCGGCCTTCCAACTGAACCGCCAATGGTGGCTACTAATTTATCTTCCTTCTTTTTGAAGCTTTAAGACAGAAGCACCATTTATTGTTTTAAGTTCGCGAAGAGTGCACAAGGTGGAAACAAGGTGGGATTATCCGAATTATTCGACTGAATCAATTAAGAAGAAGAAAAATGTGTCAAGTGTACGTTGCATCTGCAATATTAATTCTTGCGCTTGTCGATTGCGGTTTTGCACTGCAATGTTGGGATTGTAAGTCTGAATTCGATGTTACATGCAGAGATTACTTCAACGTTTCAAGGATAGAAGAAAACAACAGAATTTATGAAAACTTTAATTTCCAACAAAGTAATAGCAGACAATTTTCAATTGGTAACAGAAACAAT…
XM_028281364.1	0.000190909	0.00264499	0.536641	Diabrotica virgifera virgifera cell wall protein DAN4-like (LOC114331726), transcript variant X2, mRNA	TGAAACCTTGAGTAGGGAGAATTTTACATAAAATTCTCCCTACTCTAAGAGTGAAGGAGTAGGCAATACGGAATGAGGATGTCTGTAATAAATGTTGCCTAACCAAAAGTTTATTGCTTACAAAAAATGTGAGTCAGTGACAGCGGAGTGACAGTTCGAATTCGAATTGTACATAGTCGTTTCTCGAACGAACGTTGTTTGCTTGCTGTTAATAATTTCTGACAGATCATCTTGTACCTTTGTTTTGATAGGAATAAATACGAACGTTATAATAAGAAACCATGGCAAATTTTAAGATATTATTAGTGTTATCCGTCTTATTTTGTTTACAAGTAACAGATGGCGCAAGTGGCATAGGACCGGAACCACCACATGTATCAACAAACCAACCTACTTCTC…
XM_028277221.1	1.14082e-05	0.000228227	0.536467	Diabrotica virgifera virgifera uncharacterized LOC114328382 (LOC114328382), mRNA	CCTTGACCTATGATAAGCCGTAATAACAAAAGTTTGATTGGGTTATATTTGGATTTATTTGTAACAGAAACGCAGCATTGTTAAATTTATAATGAGGTTCTTAATTGCATCATGCCTATTGATTTCCAGTATCATTTGTTTAAAGGCTGCACCAACGATGACAGCCGAAGAACAACAAAAAGAAATAAAAAAAATTGAAAAATTTCAACGAGAATGTACAAAAGAAGTAAACATCGATACTGTCACTATGTTCAAAAATATGAACAATTTTGGCACTACAGTGGATCCGATATATATGGACTATTTATCATGTTACTATAAAAAACTAGGTTTTCAAGACGTAGATGGAAAAATTGAATACGAGAAAATGCTCGATTTCTTTGGTGTTTTTTCCGTAGG…
XM_028281679.1	5.52203e-11	5.13064e-09	0.535775	Diabrotica virgifera virgifera terminal nucleotidyltransferase 5C (LOC114331986), mRNA	ACAAATTTATTAGCGGTTGCCGTCAGTTGCCAGTCGCTGTTGGAGAGGGTAACGTCGTCGTCAAATCATCAAATCGTCGGTCCGTGCGCAATCTGGTGTTAAATTTAATTTAAGTGAAAAAGCTTAAGTCAAGTGATAGTTTAGGAAAATGCAACTTAAGGAGTATCTGTATAAGTGCGGAATCGAAGATGATTCAGACGACGATGAACTAGGCGCTATGAAAGACCTTACCATCAACGATTACATCAACACAAGCGTCAACACCAAACAACAAAACGATTTGGAATCTCAACAGCGACTGGCCGTGCTCAGTTTCGAACAAGTCAACAGGCTCAATGAAGTCATGGACGAGGTGGTTTTCATCCATGGCAGAGGAAACTTCCCCACATTGGAGATCCG…
XM_028272763.1	0.00156324	0.0151573	0.535471	Diabrotica virgifera virgifera lysosomal thioesterase PPT2 homolog (LOC114324842), mRNA	CGTTTTTTTTAAAATTTATCAATCATTGTTTTTCTTAAAAAAAACACAATCCAAGGTTATTGGAAAACAATAACAAGAAAGACATACCTACTACTAAATAGTTATTAAAAGTTTTTTACGCTTTATAAAAACGTGTAAATTCTCTTAAACATAATGAAAAATGTGATCTTTATTCTATTTTTTAGTGTGATATTATACACACTAACTTATGGTTATAAGCCTGTTATTCTGTTACATGGAATTATGACTGGTTCGAAAAGTATGGAGCTAATTAAGAAACGAATAGAAGAGAAACACCCAGGTACTGTTGTGTATAATATTCAACAATTTGAAGGATGGTATAGTTTAGAAAACATGTGGTATCAAGTTCAACAAGTCTCTCAAAATATAACAAATATC…
XR_003652724.1	0.000107013	0.00161685	0.53519	Diabrotica virgifera virgifera uncharacterized LOC114331943 (LOC114331943), ncRNA	TTTGTAATTGGTCCAAACCTGCTAATTGTGGACGAATCTGGGAAAAATATGGCATAGAAGTTAAATATTCTACATAAACATCATTGAACAACCAAGAAAAGTTACCAGTAAATCTCTAGAGGGTATTTAGGAAGCCGATTGATATAAAAGAATGTAAAAATATACCACGTGGAATTTGCCGTGAGAGAGGTAGTTTCACTACGTATCATATCCCAGGTTCGTCTACATTCTATAGTTGTTACAAGCTATAGTCACCTTTTGTTTTTTTTGGAATGGTTTGGATAACAATAAGATAACTCAAGCACCATTACCTAACCTTACCGTCACCAGCATAGCAGCCGTTTTTGCTTTATTCCCAACAGACTTCCAAATTCGTTGGATTTTGGTAGCGCCTTGAAG…
XR_003651612.1	0.00211111	0.0193063	0.534848	Diabrotica virgifera virgifera RNA-binding protein 1-like (LOC114324909), transcript variant X3, misc_RNA	ACTAACTTCACACGATTCAGTCAAAAGAAGAATGTCAAATATTTTTAGGTCAATCATCTTCGCGGCCATCGTTCTGAGTTATCGACAAATTTAAGCTATCATTAAAATTCAATTATTTGTGTTCAACACCCGAAAAACCCTTCAAAATATCCAGAAACAGGAGAACTATGGCTCCACATAAGGAGTGGGACCTCTTTTGCAAAGTGTACGTCGGAAATCTCGGTTCGTCAGCGAGCAAACATGAAATAGAAAACTCTTTCGGGAAATATGGACCGTTGAGAAACGTTTGGGTGGCAAGAAATCCTCCGGGCTTTGCTTTTGTGGAGTTCGAAGACCCCAGAGACGCTGAAGATGCCGTTAGAGGCTTGGATGGCACACGTTGTTGTGGCTCTAGAGTCA…
XM_028298849.1	1.79339e-07	6.61062e-06	0.534158	Diabrotica virgifera virgifera uncharacterized LOC114348237 (LOC114348237), transcript variant X2, mRNA	TTTTATAAACATCGTTACCAAATATTTTCCATAAACTTGATTTTGATTTAATTAATAACATAAGCATTTGTAAAAAAAGTAAAAGTTATCAAAAATCATATTTTATATAAATCGCATGAAATTTAAAGTAGCCAGTTAAATATACTGATTTAAAAATGCTTTCTCGGTTAACATTGTTAACCCTCTTCATTTCATTGGCAGCCGCAGCAACTGTCAGACCCACATACGACGTCTATGGTAATTACAAAACAGACGAATACCACAAGTATACATCCGATTGCTGCCGAGTTCCAAACTGTGATGAATTCGGAAGATGCTACGACTCTATAGAATGCGGCCATATTTGCTCCACCGCAAATTATCCCAAAGCACAAGTTAACAGAACTCCGGGATATCACA…
XM_028295066.1	1.95959e-05	0.000366787	0.534141	Diabrotica virgifera virgifera bypass of stop codon protein 1-like (LOC114344218), mRNA	CATTTTGTTTGTTTATCTATAATAAATAACAATTGTCGTCTTAAACGATACCACAAGTCTACAGTTAAATAGACATAAGCAGAACATGAAAATTATGTCCAAACGTGTGTAAAAACATCTAACACCAGGACATCTATTTTTTCATATAAAGATGTATACGATAAACGTCCTAGTAATCGTTTTCCTGTGTATCGGATTATGTCAGGGATATTTTAAAATAATAGCAGATGATGGGGATTTAACATGTAGACCTAGTGGTGTGGAATGTCTAACCGCATCTACTTTTACCACTTGTACGAATATTGGCAGCGTCACATCTTTACATGCAATCTTGCGTTGTCCTGATGGCTATCACTGTGATGATTCTACATCTATACCGTGTAAACCATCGACAGAAGG…
XM_028276813.1	0.00200374	0.0184933	0.532696	Diabrotica virgifera virgifera serine/arginine repetitive matrix protein 1 (LOC114328063), transcript variant X3, mRNA	CTTTGTACTAAAAAACCAAAAAGACAATAAATATTAAATCATAGACATAGACAATGATCAAAAAGACTGACACCATATATTTTTTGTTTAAAAGGCTGTTTTTGAGACGATAGTGATATGTTGAATGGTGGTGATAGTGTTCGTGACAGACCCGAGCGGTCGATATTCGAGTTATCCGAAAAAGAAAGTTACGTACAGTTCGAGGATTTTTATTAAACCGAATTTGTTTTTTGAACAGGTCGAGCCTGGGGAGACTATCGCCACCACAAAAGAAGAGGAATGGGTCAGTAAGAAAAAAACTGAAGTAACCAATACCAAACAAATCGAAACCCGAGTCAAGAGACAAGTTGTATTAGAAGATGGAAAAGTCGTTGAAGATTCTGGACCTATGGTCACCAC…
XR_003651865.1	1.48314e-05	0.000285615	0.532235	Diabrotica virgifera virgifera uncharacterized LOC114326576 (LOC114326576), ncRNA	AACTTGTGAAAGAAGTAAGCAACAAATAAAAATCATCTAAGGAGATGTAAAAAAGTACAAACATTGGTAGAACGAGCACTTTCAATATTATGATGAGTAATGAGTAGGAAAGCAAAGTGTAGAAAAAAATATTGTAATCTGAATACTTTATCAATTATTACTTTAGTATCAATTACGGATTAGTTATATCATTCTTGCTATAATTGCACAAAACTTAACGAATTTAAGTTAAACTCTTTGAGCAACAAAACAGAACTTTCATGAGTATCTAACTTTATCTAGTATTTACAAATATTTACATTCTCAGAAAAAAATTCTAAGATAAAAATATTTCTCTAAAGAATTAATTCCTTCTTTCTCCAATAGATGCTATATCTTTTAACAAAATAATATAAATAT…
XM_028294308.1	0.000155787	0.00222862	0.532228	Diabrotica virgifera virgifera cullin-4B (LOC114343472), mRNA	GTTATTGTTATGCATTCTTTTCTGTTCCACGGAAAATATTTGCATTATTATGTTAAAAAATTAGATCTATTTGTTTTTAGTGTGATAACAGTGGTTCGTTATTTTGAAATTAATGTTATGGATTTAGATTTCAAGTAACATATGCAGGACAGTTCCTAACACATTCTTAAACATTGATAAAAAGAAAAACAAAATGAGTCAAAATACAAATAATAGCGTCGGCAGACCAAACTTTTCCAATGTTCCCAATAGAAGCATAAATTTAATTAACATTAAAGCGACCACAAAAAAACTAATAATAAAGAATCTAAAAAGTGAGCCAAGACTCCCTCCACATTATATGGAAGATACTTGGGATAAGCTAAAAAGTGCTGTTATTGCTATTCAGAATGCAACAGG…
XM_028279517.1	1.1297e-06	3.16685e-05	0.531034	Diabrotica virgifera virgifera mitochondrial carrier protein Rim2 (LOC114330193), mRNA	CTTTGCAGTCACAGGCACAGGTGAAGTCTGTAGCGGTGAAGTTAAAAACCTCGATTATAATAGTGAAAACATGTTTGTATTATTCAAGGACGATCTCATATTTTTAAATCGACATTGATGCATTCGTTCGTAATCGGAAATCAGTTAATGCGCTTTATATAAACACTTCAAAACGCGAAAAAGTGCTTTATCTATTGTAAAGTGCGCAATTTATCGATTTGATTCTTTGAACAATTTATATAAACTAATTTGCTAAAAGAGTACTAAGCAAATGCTAATTATTTAAAAATTATTATTTATTTTTATATGGAAAATTAGGGCATCCTTAGACCGGTAAACAATTCCACGTGATCAAAGCATGGTATTAGTTGGAAGGGGGATGTGTCAAGAGATATTTTA…
XM_028291241.1	2.77283e-05	0.000496823	0.530821	Diabrotica virgifera virgifera probable tRNA N6-adenosine threonylcarbamoyltransferase, mitochondrial (LOC114340494), mRNA	ATGAAAGGATTACCACTGTCTCTTCTAATCGGTACCAAATATGGTAAGCATTTGTGCAGAAAGCATAACAAACCATTTATGCCAATTCATCACATGGAAGCTCACGCGCTCACCGCAAGGATGCACGACAAATCTATCGAATTTCCTTTTCTAGTTCTATTAATTAGTGGTGGACATTGCTTACTCGTAGTAGCAGAGTCAGTAGACAAATTCCTTCTATTAGGAGAAAGCATAGACGATGCTCCTGGTGAAGCCTTCGATAAAATGGCAAGACGAATGAAATTAAAAAATATTCCCACATACTCAACCTTATCGGGGGGTCAAGCGATCGAATTAGCTGCTACCCATGCCGACAACCCTTTGGCGTATAAATTTACAATACCCCTATTAATGTACAAG…
XM_028278444.1	0.00185142	0.017345	0.530085	Diabrotica virgifera virgifera pancreatic triacylglycerol lipase-like (LOC114329371), transcript variant X2, mRNA	GTCCTTAGGGAATGCCAGCACACGTGCGCCTGGATCCAAGCGATGCGGAACTTGTGGACGTTATTCATACTGACGGTAAAGGTATCTTCTTCTTAGGTTATGGCATGTCTCAACCTTGTGGTCATTTAGACTTCTATCCCAATGACGGTAAAGAGCAACCTGGATGTGATATTACCCAATCACCGTTAGTTCCTTTAACTCTAATAAGAGATGGTCTTGAAGAGGCTTCACGTGTTTTAGTAGCGTGCAATCATGTCAGGGCCATTAAATTATTTATCGACAGTATATCCACTAAATGTCCTTATATAGGGCATCAATGCAAAACGTACGGACAGTTCAAAGAAGGAAGATGCTTTACTTGTAAACCTGGTTCAGGATGTGCTATTATGGGATATCACG…
XM_028275156.1	1.84473e-10	1.51832e-08	0.530048	Diabrotica virgifera virgifera deoxyhypusine hydroxylase (LOC114326730), mRNA	AATATTCCTTTTAATTCCTAACGTCAAACAGACTGTTTTATGTGTAATTGTTTTTGTAATTTTAAAGTAATAGAATGGTTAACGTTAATGAAAATCAGATCAGAAACATTGGAAAGGTTTTAAATGACTCGTCGAGACCTTTGAAAGAAAGATTCCGTGCTTTATTTACACTAAGAAACATCGGAGGTGAAATATCCATTCAGTGTATTGCCTCCTGCTTCTCGGATTCATCAGTATTATTAAAACATGAATTAGCATACTGTTTGGGTCAAATGCAAGATGAAAAAGCCAATCCAATACTCACCCAAATTTTGGAAGATGTAAAACAAGAACCTATGGTTAGACATGAAGCAGGTGAAGCCCTGGGAGCTATTGGAAGTATAGAAAATATAAAAATTC…
XM_028274105.1	3.12991e-10	2.36053e-08	0.52948	Diabrotica virgifera virgifera RING finger protein 10 (LOC114325949), mRNA	CGTACAAATTCTGACGTTTCTGCGCCGTCAACAAGAAAATTAAATCATTTCCCGTCGCCATAATCGCGGCGAGATCGTGAGAGTGTTTTGCAACAAAGAAATCGTCGTTTTCGACGAGGGGAGTCTCCTGCTCCCGATCATTTCGGCCTATTCGTTCCAACAAATCCTTTTTGTCATTCAAATTTGAGAAATTACTGTTATTTTACGGTTTTTTCTTGTTTGGGATTTTATAAACATGGCTTTTTAAAATGTCTGCCTTCAAATTGTGCATAGCCACTCCTTGTGGAGGAGCTTCAAACTCCAATAAATTATCATCTACTTATACTGGAGGACGTCGGGATGGAGAAGAAAGGAAATCGCAATTTGCCTCTTGCAAAAGGCTCCACTACTGATTCCAAA…
XM_028292601.1	1.08607e-05	0.000218731	0.526726	Diabrotica virgifera virgifera peptidoglycan-recognition protein LE-like (LOC114341790), partial mRNA	GCCTGTCTATTTATTGATTTTATTAATGAATATTACTTTTTCTATTTTAGATCAATTGGAATTTCATTCATCGGATGCTTTATAGACCACCTACCCCCAGAGTCAGCTCTGAAAAAAGCTCAAGATCTTATCGAAACCGGCATTAAAAGAGGATCCATAGACCCTGACTACAAACTACTAGGCCATTGCCAATGTTCAGCTGTGGAAAGTCCCGGAAGGCGGTTGTTTGAAGAAATACAAACTTGGAAAAACTGGGATGAGTCAGTTGTGGCCCCACCATCAAACTTTACCTTGGTAATTGACGAACCCCCAGATGATCCTGACCCAAGCCAGTAACTGTGTTCCTCATATCGATTCAAACAATTGTGTTCATTTAGGGGGTAGGCGCAAAATCTTAGC…
XM_028275084.1	4.61381e-05	0.000782351	0.526389	Diabrotica virgifera virgifera anaphase-promoting complex subunit 15B-like (LOC114326678), transcript variant X2, mRNA	TAAACTTTAACTGACGTTTTTTACGTGTGACCTTATTTCTTACGTCTTGCAAGTGTCTTTGTTTTTATTTTGATTTGATTCTACGCAAAAATTATAGGGTGCAAAATTATAGATCTAAATTAAATAAAATGAGTAATATACCATTATTTCCAAATTTAAAACCTCGCTTGATGCATGCATCTTGGTTTGATGTAGATCAACCTTGTGATGATGAAGAGGAAGTTACTCAATTAGAAAAAGATCATGAACATTGGCTGATGTCTATAAAGCACAAAAATGCGGATTTGACTCCAATTGGAAAAACAGCTTCGGAGACTATTGAGGAAGATGAAGAAGAGGATGACGAAGACGACAATGACGATGATGACGAATCTGAAACACAGGACGAAGAAGAGGAGG…
XM_028275903.1	2.327e-07	8.22433e-06	0.526293	Diabrotica virgifera virgifera ribosome biogenesis protein NSA2 homolog (LOC114327317), transcript variant X1, mRNA	TTTCAACATTCACATACCAATTGTCATCAAAAGGAAGTAGTATATCTGTCAACTCGTCATTTCCCTTTGTCAATTGTCAAGTAGTTCTTTTTACAGCGTGTTATGGTGGAGTAGTCGATTCTCTCCATAATGCCGCAGAACGAGTATATTGAGCGCCATCGCAAGTTGTATGGTCGCAGACTTGATTATGAAGAAAGAAAAAGAAAGAAGGAGGCCAGAGAGCCCCACAAAAGAGCGCAAGTAGCCCGAAGCCTTCGCGGTATTAAAGCCAAGATCTTTAACAAAGAACGCAGAAATGAAAAGATTCAGATGAAAAAGAAAATCAAGGCTCATGAAGAGAAGAAAATCAAGAAAACAACAGAAAAGGTTTCGGAGGGTGCCTTGCCTGTTTATCTGTTG…
XM_028279612.1	7.28297e-09	3.90701e-07	0.525008	Diabrotica virgifera virgifera facilitated trehalose transporter Tret1-like (LOC114330284), mRNA	AATGAAATGCAACATTCGATTTCAATATCAGCCTGTGTCGCTTCTACATTCAGCATTTACGAAAAATGAGTAAACAGCTGCGGTAGTACTAAAAAGTACTTTGTTTAATTGTTGTTTTGTGTGTACGTAATTATATCAGGAGTGTATTAATAAATACAGATTCCTGATGTCCACATGTGAAAAAGAATGATGGGTTAATACAAGCAACATCCAATAGAAAATCATTAACAATCAAAAGTATTTTTATTCCTGTATATTTTAAATACCTGATAAAAAATGTTCCTGAAATTTGACACGTTTGGCAAGGATTATGCCCAAATGGCTGCAATTGCTATTGGATGCCTCAGCTCATGCATCAGCGGAATGACAATAGCCTGGTCATCACCCTACATCGTAAAG…
XM_028292820.1	3.26403e-09	1.91642e-07	0.525005	Diabrotica virgifera virgifera choline/ethanolamine kinase (LOC114342021), mRNA	ATCTTACGTTACTGTGATAATATACCTGTAGCTAACTTTCGGTTATTTATTTTTATACACTTTTCTAAGTTCCTGTTTTTGTGATTTTTTCACTATGTTGGATATTGTGCCAAAGAATAAGCCTGCTGCTGGAGACTGCTTCGAGATGAAAGAACTGACGGCGAGAATTTGCAGGGATTACCTTCAAGGGGCCTGGAAGAAGGTCAATGCCAAAAACATTGGTTTCAAGCATATCAGCGGAGGGCTCTCCAACCATCTGTTCCACGTCTCTCTTCCGGACTCTCTAAAGACGGCTGATGCCAACGTCGAGCACGAACCCAAAGACGTTCTGATCCGTGTCTATGGACAAACCCACGGAGAAGGCGCATTGGAGGCCCTCATCACCGAATCAGTAATCTT…
XM_028294563.1	1.11288e-07	4.37986e-06	0.524579	Diabrotica virgifera virgifera high affinity cationic amino acid transporter 1-like (LOC114343723), mRNA	TAGTTGATAGAAAAATTGTTTGTTTCCAGCTATGATGACCTGTATATTCTGTGTGATATTCAAGAATCCTCAATTATTTGGCACTCATAGGGCATACTACACCAGCTGCTCATTTACCGCTGTATTAATGATATTGATGGCACTTATCATTTTCAGACAACCTCAATCTAAAGAGAAGATATCTTTCAAGGTTCCACTTGTTCCTTTTATTCCCTGTTTGAGTATCATGTTCAATCTTTACATGATGATGCAGTTAAGTTTATTCACTTGGATTGGATTTCTAGGATGGATTGTCATTGGTAAGTTTACTTGGGTTCTCCTTAACATATTGCTTAGATTTTAAAAAATTAGTGTGTGTGTGTGAGAAAGAGACAGAGAGAGAGATATTAACAGAGATAC…
XM_028289796.1	0.00542087	0.041368	0.524212	Diabrotica virgifera virgifera CLIP domain-containing serine protease B15-like (LOC114339164), mRNA	ATGACATCACTAGATAGAAGTCCCTTAGCCTTACATCTGTATCTATTTTTTTTAGAAACTCAACTAGATTTTATTGAATATTTATGTGGAGGGACTCTAATTACTGAAACATTTGTTCTTACTGCTGCCCATTGTTTAGGAGTCGGCCCTAATCATCAACTTGTCCAAGTCCGTTTTGGAGAACACGACTTAAATACAGAACTTGACTGCATAAGAGTACAGAGTACTTATATTTGTTCAGACGAACCAGTAGATGTGCCAGTGCTTACTTATTTTATACATGGACAGTACGATACTCATACGCTTAAGAACGATATTGCTTTGGTTAAGCTGGCTAAATCGGTAACATTTACTGATTATATACAACCTATATGCCTGCCATTTGAACGAAATTTAGAA…
XM_028291845.1	1.31462e-08	6.56401e-07	0.523561	Diabrotica virgifera virgifera phenoloxidase-activating factor 2-like (LOC114341056), partial mRNA	AGATATTTCAGTTTAGAAACAATCATCCAACGTCGCGCGTCGGTTTGTATCCTTTGATTGGATAAACAAATTCTAATCTAACATCAACTTTAACCTCACGCGTTAAATTAAATATCAATATTATTATTATTATGTGATCGCACTCATTTATGGCGTTTCTTTAATATCCATTATTTATACAAATTTGCGATTTCTAAAATGTCGGTGTACATTTTATTAATAAATGTTTTGTTATTGAACCATTTTCTTATAGTGAAAGTTCAGGGAGGTTTTCGGTCAAAAAGAGAAGATATTGAAACAGAAAATACTGTGATAGAAGTTTTCCATGACTGCAAATGTGTGAATTATTATCAGTGCGATGCTAATAATAGAGTGATTACAAATGGTGAAAATTTAATT…
XM_028283037.1	3.87413e-10	2.82718e-08	0.523348	Diabrotica virgifera virgifera uncharacterized LOC114333185 (LOC114333185), mRNA	TTCAAATTAAAGTTATCTGTTGAAATGAATATTCCTGAAGAACATAGGGCATTAATAGATCGTATTGCTAGTGAAAATGGATTCACCGATTATGAAATAATAACCAGTTCTGGATCAAGCAAGGGAGACAATTTTCTGGGAGTTCTGACTGCGATTACCATCAAAGACAAGGAAAAAAGTTTGGATTTGATTTTGAAGTCTTCCCATACCAATAAGGGTTTTAGAAAAGCTGCACCCATTAAAGAAATTTATAATAGAGAAATCTTTTTGTACGAACGGGTTTTTAAAGAGTTTAAAAAGTTCCAAGAAGAACACAACATTGAAGATCCCTTTGACAGTGTACCGAAATGTTATTCAAGCTTTACGGAAGAGGGACTGGAATGTTTAGTAATGGAGAAT…
XM_028274391.1	1.41577e-08	6.97246e-07	0.523347	Diabrotica virgifera virgifera myosin heavy chain, muscle (LOC114326036), transcript variant X23, mRNA	TTTCAGGAAGGCTCTAGGGCTGCATTACGTGTCTCGATAGCCCCGACTAAGTCCGTACACCATGCCTAAACCACAAAAACAAGAGGGGGATGACCCAGATCCCACCCCATACTTGTTCGTATCTCTCGAACAGAAACGTATCGACCAAACTAAGCCCTATGATGCCAAAAAATCTTGCTGGGTACCGGACGACAAGGAGGGTTTCTTGCTTGGTGAAATCAAAGGAACCAAGGGTGATCTTGTCACCGTTGGTCTTCCTGGAGGAGAGGAAAAGCAATTCAAAAAAGACAACGTTCACCAAGTGAATCCTCCCAAATACGAAAAAGTCGAAGATATGGCAGATTTAACCTACCTAAACGACGCATCTGTCTTACATAATTTGAAACAACGCTACTACGC…
XM_028275877.1	2.26915e-08	1.05688e-06	0.523189	Diabrotica virgifera virgifera ER lumen protein-retaining receptor-like (LOC114327300), transcript variant X1, mRNA	GTACAGTACTTACCTTACCACCAGTCTCCTCGGATTCCTCGGAACTACATTTTTGCATTGTTTTGGTCTACATTTTGTTTGTGACACATACAGAGAGGTTAAGGTCAATATCGGAAAATGGATTTTATTCTTTGCAGTCTTCTTGCGATTGCGACATTATATTTAATATCAGCAATACTCAAACACAAATCATATGTGGGTGTCTCCGCAAAAACGCAGTTACTTTACACTGTAGCTCTTGTTGTACAGGGTGAAATTTCCATATTGTACATATTGCTTATAGCATTTCCCTCAATTGTGGCTTTTACTTTGGCTTTTAAGATGAGAGATACTTATGAAAAAGAAGTCGACAGTTTTTGGGCAGAGATTCTTCTTATAGCAGCTTTCATTTTATCCGTT…
XM_028287474.1	0.000249072	0.00330355	0.523006	Diabrotica virgifera virgifera protein pygopus-like (LOC114337095), transcript variant X2, mRNA	CAAACCATGATACCCACATTTACGATAATGTCTGTCTTTTGTCGGAAAATATACAGTGAATCATAATAATAGCTACCAACTGCAAAGTTGAACTACCTGTATAAGAATATCAAGATCATGAGGGAATCCCGGTAGAACTCCCGGCGTTCGGTTTTTTTGCGAATTAAATAAAAGCAGCCACACTCTTCGCTTTCTAGTTCAGTGTTCAGTTGACGTTAGCATTAGCTCTTTTTACGATACCCAGGATACTTACCAAAAATGTACTTCAATATTAAAACTGGTATTTTGGTGTTGTTCGTAGTGGTTGAGTTTTCAAGTGGTTTACCTTATAACAACAAAAAATCAACCGACGAAGAATCTGACGTTATTGAAGACTCCAGACTATTAACTCGTCTTCGA…
XM_028295330.1	0.0020648	0.0189695	0.522664	Diabrotica virgifera virgifera uncharacterized LOC114344486 (LOC114344486), transcript variant X2, mRNA	AGACCAATCATTGTTCCCCGAGTAGCTTGTCAGGTTTGATATTAGGATCAATGTTGCTACTAATCTTCCTTCTGAAGCTTTAAGACAGAAGCATCATTTATTGTTTTAATTTCGCGAAGAGTACACAAGGTGGAAAGTGGGATTATTCGAATTATTCGACTGAGTCAATTAAAAAGAAGAAAAATGTGTCAAGTGTACGTTGCATCTGCAATATTAATTCTCGCGCTTGTTGATTGCGGTTTTGCACTGCAATGTTGGGATTGTAAGTCTGAATTCGATGTTACATGCAGAGATTACTTCAACGTTTCAAGGATAGAAGAAAACAACAGAATTTATGAAAACTTTAATTTCCAACAAAGTAATAGCAGACAATTTTCAATTGGTAACAGAAACAATCCT…
XM_028292410.1	4.11515e-06	9.72158e-05	0.521955	Diabrotica virgifera virgifera alpha-tocopherol transfer protein-like (LOC114341601), mRNA	TCACAGCAATCAGGTATATTTTGCGATTCGTCTTAAGAAAAACCACCTAGTTCCTGTCTAGTTTTGTTGCTGAATGTTATACTCGTAGAATTGATTGAATCGAAAAAATATTTAAAATGAAATTTAAATTTTCCGCTGATGATGTAATTGCTGAGAAAAGAACAACACAAGGAAATATAAATCTTATTAAACGATGGCTGTTTGCAGCCGATGAAAAATATGTACCATCTAAATTATCAGATGAATTCATAGTTCTGTTTCTATTGTCTTGTAACAATGACATTGATGTGACTAAAAAGACTATTACTGCCTACTATAAATTAAGGAAAGACGCACCTGAACTGTTTGATGACAGAACTTCCGAGAGAGAAGATATTCAGAAAGCCTTAAACACACTGA…
XM_028273892.1	2.64457e-07	9.17506e-06	0.521866	Diabrotica virgifera virgifera cytokine receptor-like factor 3 (LOC114325758), transcript variant X1, mRNA	TTAAAATTTTTTGTTTTGTATTCATTCATCTATTCATTTCATTTTCATTTTTCATTTCATTATCAATTCATACTTTTCTCATAAACAACTTAAAAACGACTAAAAATGAATAATACAGAAGTACATGATACAGTGCAAGCGGCCAATATATACCTTAGCCGATTAAAATGGTTAAATAGTGAACTAGACCATGCAATGAAACAAATTCTAAGTACATTTGAAGAAACAGAGGCCAATGTTAGCAAAACTTTTTGTAATTTTAAGGAAGCCTTTATCGAAGCCCTTAATAAAAGAGAAAAGATACTATTGGACAAAGCCAAAAAGACAAAAATTGAAGCCCTGGCTCCTCTAAGAGAATGCCGCAGCATGATTTTAGATAAAATTGAATCTACAGTTAAA…
XM_028289202.1	0.000291449	0.00377126	0.521312	Diabrotica virgifera virgifera zinc finger protein 724-like (LOC114338566), mRNA	TGATGTCATTTTAGTGACAAGAATATTGTGGCTCGGGCTCTCGGGCTAGCCCTTATCAAACAAACATCAACAAACTGGTTGGTAAATATGTCAGAAATTTGTTTAATATGTTTGAAAACTCCTTCTGAATTAATAAAAGTTTCAAAGGACGAATCTCAAAATGCGGAGATCTTAGAACAACTAGCAGAATGTGTGCCAGAATTGAACTGGGAGCGCTCTTTTTTTGTATGTGTTATCTGCAGGCAGAGGCTGTATGATGTACATTCTTTTAAAATATTATGTATTAACTCCTACAATTGGTATTGGTCACTAAAGGATGAAGTTGTTAAAGATGAAGATATAAAAGAATCTATAAAGGACGAATCTATAAGACATAAAGACGAAGAATCTATAAAAGAC…
XM_028286938.1	7.56618e-06	0.00016178	0.521001	Diabrotica virgifera virgifera membrane-bound alkaline phosphatase-like (LOC114336572), mRNA	GTTAAGGCCACCCCAGAAGAACTAAAAAATGCGAAGAAAAAAGACAATAAATAATAAGTGAACTTGCGGTGGACTTGCGGCGTTCGACCAAAAAATATTTTGACCTTTAAAAAAGGGGGGACAAATAAAACGCGATCTCTACGTAGATGTATATATTTGTATTACACTGGCTTCAATTAGTCTATATATTGTTTTAAATAATACAAAGGTACCTGTTTAGAATTAAAAATGTTAATGTATTACTTAGTTTTTATCGCTTTTTTCGCGAGCGTGTGCAGTTACCCGAAACTAGAAAAAAATGAGGAAGAAGATGACGATATTTCGCCATATCCGAATAAGCTAGTCAGAAACAGAACTCAAGGAGAAATGGACCAGGAAAAACAACAGGATTATTGGGAC…
XM_028284599.1	5.28143e-07	1.66721e-05	0.520685	Diabrotica virgifera virgifera elongation factor 1-alpha-like (LOC114334538), mRNA	ATTGGAACTATAAATACTCGCAATGTCGATATAAATAATTCTCTTATATCCACTAGAACACAATGAAGTTAAATCTACACAGAATATAATTTTGATTAAATTAATGTCTCCTGCAAATCTGCATAAATCAATACTTCACCCCTCCATGGAAACCTCTCCTCTAACTTCCGCTAGCTTGCGCTTGTAGGGTTCTGTCGATTTTCTCGATCTCTTGCTGTGCATTTGGGCAGAAAAAAAATAGACATTCAAAATGGGCAAAGAAAAGATTCATATTAACATCGTCGTCATCGGTCACGTAGATTCTGGCAAGTCCACGTCTACCGGTCACTTGATCTACAAATGTGGTGGTATCGATAAACGTACCATCGAAAAATTCGAAAAGGAAGCCCAGGAAATGGG…
XM_028296645.1	0.000731927	0.00814382	0.520556	Diabrotica virgifera virgifera JNK-interacting protein 1-like (LOC114345838), partial mRNA	ACTCGATGTCCATTGTAGATCAATAGTCAGGGGTGAAAATAAACATGGCTGATACGGAGTTCGAAGAATTTAGGCATAGTTTTGAGAAATTGCCATCGCACACAAAAACAACTGCACCTTTTTATTCCCTTGTTCATGATGTCGCTGTCGACGAAGACTCGCCTACGTCTTCCAAGAGTGACCTAGACAATTACTGTGATATCAACGGAGATGGTTTGGACAGCAACACCAGCGAACCTCTATCGTTCGGTAGTAAAAAGGACAGTGCAATCACAGTCGGCGCATCGACCTCGATACCTTGGTCTGGTGAAAGAAGACGTAGAAAACTTCCTGAGATTCCTAAAAATAAAAAATCTGCTGTAGTTACAATGTACAACGCTCAATTACAGTTATCCAGAG…
XM_028296063.1	0.00562128	0.042555	0.520188	Diabrotica virgifera virgifera kelch-like protein 38 (LOC114345247), mRNA	ATTGTATATTTTAGTGATGCAACATTTTGTAATGTGTGTTTGATAGTTTTATTTGATTCAATATGTCGTGTTCAGAGGAAGTTATTTTAGAAATTGAAGGAACACCTGTCAAATGTAAAAGAGATGTACTTATTTCCAATAGTGATTACTTTAAGGCAATGCTGGAAGGAAACTTTATAGAGAAGGATCAAAAAACTATTTCAATTAAGGACGTAGATCTAAAAGCTGTAAACATTATACTCACGCTTTTGGGGGATCCTAGGAATGATACCGAAGATGAAGATGTACTTATGATACTACATGCAGCTTGTATGCTACAATTTTGTGAGATTAGAAACATGTGTTTAGATAAACTTAACCAAATTCTATCAGTACAAAATTGTTTGAAAGTATGGATAA…
XM_028295641.1	0.000142146	0.00206961	0.519665	Diabrotica virgifera virgifera ATP-binding cassette sub-family A member 3-like (LOC114344808), mRNA	ATGTTATTTTTAGGGAATGCAGCTTTTCTTTTAGTTGAAGTGCTTAAAACGCAAAGCACAAACCTAAAACGTATAGGAGAAACCTTGGATAACGTTTTTCTTGTGTTCCCGCACTATTCTTTAGCTACAGGAATAAACAAATGCTACGCTATCTATTCATACAACACTCTTTGTGAAACAGTATTTGACTCGTGTGCTCAAAATAATTTTACTAAAGATGAGTGCATTTCAAAATTTCCATCCACTGTCGCTGATATTTGTACCAATCTTAACGACAACTACTTTTCATGGGACAATAATGGTATCGCAAAAAATGTAACGTACTCACTGATTTCTGGTGTCTTGTGGGCAATATTACTATTTATCATCGAATACAAATTCATAGCCAGACTGATGTAC…
XM_028285552.1	2.85069e-07	9.69505e-06	0.519371	Diabrotica virgifera virgifera 110 kDa antigen (LOC114335327), mRNA	ACTATTTTGGGAAAAGAAAATTTTCTAAAAATAACTGAAAGAGAAGTCACCTACAATCTAAAAATATGTCTTTTCTCTTTAGACCTCGTGTTGTGAAGCTTGTATTTCTACGCCTTAAACAGTGAAAATGGCAGAGGGGCAGGTTTCAAACGCAAACCATGAAGAACTGATAAGAAAGGTGGATGATTTGGAAAAACGTCTGCAGACCAAAGATGCAGAAATTCAAGTCTACAAAATGCTCATGTCTCAAATGGAGGAAGAGGCAGCGACAGCAAAAAAATACAAGGCCCTTCACGAAAAGCAAACCCAAGACGTGGACGGCTTAAGGACAGAATCTGAGAAAACGTTAACGAAGGCGAAGAGTATGATCTTTGAGAAGACAAAAATCATTAAAAACCA…
XM_028285523.1	0.000178549	0.00250651	0.519153	Diabrotica virgifera virgifera gastrula zinc finger protein XlCGF57.1-like (LOC114335302), mRNA	TTGTCAGTTGAGTTGTGTAACTAACTTCTCAAATGATGCTGTAAATATTTTTGTTTGTATTTTTATATTTATTTTTCAATATTATAAGGCCACAATGTTCCCAGAAAATTGTTATATCTGTTTTAAACGAAGTGATGTCGTTTATGATCTATCTAAGATGAATGAAGATGGTTTCAAACTTTCTTTCATGTTGGTATTTTTAGTACCTGAAGTGGAATGGTTGGATCATTTCAAGATATGCGATATTTGTATAACAGAAACAACAGCAGCTTATAGGTTTAAAGAAAAATGCATCAACAGCAGAAATAACCTAAAACAAGAAGTGGAAGTTTTTGACGACGATTGTAGTGATCTCAAAATAGACGTTGAATCTGATTATTCTGAATCTGAACCAGATTT…
XR_003654856.1	3.43275e-08	1.52028e-06	0.518106	Diabrotica virgifera virgifera L-xylulose reductase pseudogene (LOC114345471), misc_RNA	TAGCATTACATAATAATAGTAACCGTAAAGTTGAGATTTAATTTTAGTTTTAGTTTAGTTCACACTTCATCGCCGGGCTTTCACAATATGGAGGTTAGTTTCAAAGGAAAAACAGCTCTTGTCACAGGAGCCAGCCAAGGAATCGGCAGAGAGCTTGTTAAACAATTAGTTAAGTGCCAAGCAAATGTCATTGCCGTTGCAAGAAATGCCGATCATTTAGCATCACTCAAAAAAGAAATACCCTCTATAAGAATCATTCCTCTTGATTTATCAGACTGGAACGCCACTGAAAACGCTCTCACAAATGTTGGACCGATAGATTTGCTTGTCAACAATGCTGGTTTAGCAATTTTGGGCCCTTTAACTGAGGTTAAGGAAGATGACGTCGATCGATTGTTT…
XR_003654564.1	0.00157072	0.015208	0.517817	Diabrotica virgifera virgifera uncharacterized LOC114343568 (LOC114343568), ncRNA	GCTATAATATATTCTATATATTGAAGTAACTGTCTGAGGGTTGGCCTGACAAATTTTTCAGGGAAACACTTCATTATTTAGGATCTGCTGCTGGACAGGCCCTTTTTCCATTTCAGACTGTAGAAAAGTATAAATATATGGCTATTTCTTTGTTATTCTAGAGGCTGAGTAAACAGCACACATCATGTCTACACTATCACTCCACTGTTTGTTTGATTTTCATTAATCAATTCTTATTCATAAAGAAAAAAGTTACAAGAATATTACTAATATGCCTACTTACATTAAACAGCAAGTGTCTTAAATTTTATGAATAATTTAAATTTTGTAGATATCAAATATACTGAACAGATTTAACTGAAACCCTCAAGGTCACTTACACCGCATCAACGAGCAGCT…
XM_028291386.1	3.17222e-06	7.73738e-05	0.5178	Diabrotica virgifera virgifera histone acetyltransferase KAT2A-like (LOC114340609), mRNA	AGAGGCGTAAATAGATATTCGAAAATGCAACCCAACATACGCGTAACCACCCAAGCTAAAATGGCTTTAGTCCGTTGTAGTTGTAATTAGCGGATTAAATTAACATCCCTTAATTACCGAATAATATACAGATTATACTTATGGGTTATGTTTTGATTCAGCAGCTGATTAATAACAAAAACATACAAACTCCATAAACATTTTAATAACAATGAATAAGAACTGAAGAATATAATTATAATAAATCAACTTAGCCATGTCAGAGACATCGGTGGAATCCTCAGAAGGATCTGCAATAAATTCGAATGAGCACCCAACTATTGGACAGAAAAGTACAAATAACCAAGCAAAATCAGAGCAATATGCATCAAGATTAAATAATTTACAAAGAATACAACA…
XR_003655234.1	0.00220643	0.0200357	0.516698	Diabrotica virgifera virgifera uncharacterized LOC114347642 (LOC114347642), ncRNA	AAATGATTTTATCTAAAACCTGATCACAATTTTCCTGAAAACGTTGGAAATTATTTAATATTTGGCAACACCACACTGCACGTTTACAATTGGTTATGGCATGTTTATATATACGCAGGTTCGGTCTCTTCGTCGGACTCGGGTCATAGTACCATCAGCCAAGTGACGACCAGCTCCAACGATTGTCATTCCTACCAACCTAGGTGTCCGAGTCCGCCCAGACATCCGCCGCCTATACCAGGCTGGTTACCTGCTCGCATTGGTTCTTTGCCCCCTTGTGCTCTAGCTGTGGCCGTTTTACCTCCCTTACCTATAGCTTTTCGTAATTCCAACAATGGTAAGTTACAAGTAGTAGGTATTTGATTTCTTCATATAGCCACTTTTGTAGATAGCTTTTGA…
XR_003654216.1	3.43381e-05	0.000598592	0.51588	Diabrotica virgifera virgifera uncharacterized LOC114341343 (LOC114341343), ncRNA	AGTGTATCGACCTAATGGTTCGGAGAAGTGGCCCGCCCATGAAGACTGCATGTGTGTATTCTTAACGCTAACAAAAATAATAATTTATAGTTGAATATATTCCAAAATCGTCAAATAGTGTTATTGGCGTAGGTACTTGATTTTTGTACGAATATAGTTTAGTGGTAGAGTATTCGACTGCAGATCGAGAGGTTCAAACCCTTAATATCACAAAATTTATTTCAATTTTTTGCTTACTTTAGCTCGTTTATTATTAATTTCTTCCAATAAAAGTAGGTATATTGCTTCTGAAACAATATTTACAATAGTTACATTTTAAAATATCAGTCAATAATGACCTTGCTGAGCATTCCAATGTATTTATTTTAAAGACATTGATTTCAAATTGATTGTATTTTT…
XM_028295741.1	0.00228597	0.0206171	0.515062	Diabrotica virgifera virgifera trypsin-3-like (LOC114344919), mRNA	CAAATTTCTGTCCTTCATCTTCACCTTTTACATCCACATACTTACAGTTTAAAAGGATTATTATTTAATTAAAACAATAGTAAATTAGTTAAGAAATGTGTTACCGCCCTGTATGCTGTTCTCCTTGCTCCGTTATGGCTTGTTATCCATTATGTTATCCATGCTGTCAGCCATGTTGTCCACCATCGTGTCCACCTAAAGAAGTCCAAAATCGAAGCAAACTGTTGGCACCCCCTACTGAGCCCAGGCCTCCTTTAAAATGTAAACGCATTCAACCTTGTTATTATTCAAAACCTTCAGATCCAAGATACAAGACTATCAAATTTGATGAAAAGATGCAAATTACAACTAACTACTGTCCTTTTCTCATGCTCGGATATCATTCACTATGCCGGACTT…
XM_028290943.1	1.771e-09	1.10458e-07	0.514824	Diabrotica virgifera virgifera homocysteine S-methyltransferase-like (LOC114340192), transcript variant X6, mRNA	CAAACCCAAGGAGTAAACACATATAAATTATGTTGCAAAGTTGGTTGCCGCTTTTTCCGCATTTCACAGTAGTCGTTCACTCGTCGCCGACTGCCGACTTGATCGGTCGATTTAGGTAGTAGGTGTAATAAATTTTGAAAGTGATAAAGACAGTTTGTGATAAACTGTAGTGCAGTTCTTTTCGTTTATTTTCTCACCTCTCACATAACAATTAAACTGAAACAATGGCCCCCCCGGGTATCGGGAATTCGGTGGAGATCCGCCCCGAGGCGACAGCATCGTCGGCAGAGAGGAGCAGTAGCAACGGAGTCGCTACATTCCAAAAGGACATCGTCGTTTTGGATGGGGGCTTCGCTACTCAATTAGGCTGCCACGTCCAACAACCGATTGATGGAGACG…
XM_028274503.1	1.02692e-07	4.08615e-06	0.514408	Diabrotica virgifera virgifera ecdysone-inducible protein E75 (LOC114326211), transcript variant X8, mRNA	CAAGTTCAAGGGTGATGGAGGGGAAGGCACGGCAGCCGGCTGGTGGGGGGCCGCGCCGTTAGAGGGGAATCCGTGGGTGCTCTGGCTTCGACTGGAAATGTTATTCGCGCCACTATACTCGCTACCATCTCGGGAATGCCAGCTCGCGCCCGCAGCCCGATTTTACGTCTACCGCGACGTGCGCCACATGTGTTTTTTGGTGAAAGTGATCAGTTAAAGTGTAAAAAGTTCACGATGGGTGAAGAATTGCCCATCCTTAAGGGAATACTCAATGGTGTCGTCAACTATCATAACGCACCTGTTAGATTCGGTCGTGTGCCGAAGAGGGAAAAGGCCAGAATTTTGGCTGCTATGCAACAAAGTTCAAACTCACGCTCTTTAGAAAAAGCTATCGCTGCT…
XM_028285806.1	2.86191e-05	0.000508879	0.513791	Diabrotica virgifera virgifera cathepsin L1-like (LOC114335561), mRNA	TTACTTTCTTTCGAATAATAAAAATAAGGCGAACTAAAATTCTAGGTAAATAACCATCATCATTGAATTTAAAAACTACAAGCGTTTTTTTTTTTGCAAATTGTTGTTAAATAACGATACAGGTATTTTTAGGAAAATTATTTTATTTTGCGCTTTATTGTGTTCAAGATGAAACTGTTTGTTGCTATCTACTTAATTATACATATAGTCACTGCCTTGAGTGACAAGGAAGCCTGGAAAATATTTAAGGATACATATGGTAAATCTTACACCTTATTAGAAGAACCAAATCGTTTTAGAGTTTTTCAAGTTAATTTACAAAGAATTCAATGTCACAATAAAAGATTTGAAGCTGGGCAATCATCTTATAAACTCGGTGTCACAGAATTTACCGATTTA…
XM_028297240.1	1.2124e-05	0.000241475	0.513681	Diabrotica virgifera virgifera cytochrome P450 6j1-like (LOC114346505), mRNA	TTTACAGATTGATGTACTACTTGACTTCACCATGGTTATTTTTTTAATACTCTTGGTCACGATAATATTCCTTGCATACAAATATTTTACCAGACATTTTGACTACTGGAAAAAACGAGGCGTGCATACTAAAAAACCAATTCCATTTTTTGGACATTTCTACAGAACTGCCACATTTCAAACTACCTTGTCAGAGTTGATACAAGACCTATACCATGAAACTGACGAACCATACTTTGGGGTATTTGCCTTTGACAGACCAATCTTGGTGATCAAATCACCTAAGTTAATTAAAGATATATTAATAAAAGATTTTAATACGTTCTGCGATAGAACCGTTGCAGATCCCACTCATCACCCTCTCTTATCCAAATTTTTATTCTGGCAAAAAATGGCAAA…
XM_028279905.1	4.89663e-06	0.000112435	0.513607	Diabrotica virgifera virgifera testicular acid phosphatase homolog (LOC114330545), transcript variant X3, mRNA	AATTCCGAAATTAAGTCAGTATGCTGAGAGATGCATCTCATAGCCTCATTTGTTCTTCTAGTTGGGTTAACCCTTTCGGGGGTCCATGCCGAGTTAATAGCTGTTATACAGATTTTTAGGCATGGACAACGTACACCCATAAATTTTTACCCTAACGACCCTTATAAAGACCCGTCATACTGGGGAGGACTAGCTGGTGGACAACTAACAAATGAAGGAAAAAGAATGCATATGAAATTAGGTCAATACACAAGAAGTAGATATGCAAACTTTATACCCCAAAAGTACGACCCATCTTTTTTCTATGCACAAACAACAGACGTAGATCGTACTCACATGTCCGCACAGAGTAACGTTTATGGTTTATTCCCTGTAACAACAAATGACCAACGGTGGGAA…
XM_028278763.1	3.02058e-05	0.00053274	0.513271	Diabrotica virgifera virgifera troponin C-like (LOC114329598), mRNA	TCAATTGACAAGCTACAATGCACTAGAACTTTTGTAGTAGATTAAAACTGAAAATTCCCAAAATAATTCGCAATCATTTTTCTAAATTAAATATTGACGGGAGTGGGAGAAATATAAGATGCTTACATTTTCTTAAAGCTTTTAGTATTCCTTTGTCATTAAAGTGACATTAAAAAATTAGCAAAATGAGTGGGGACGATGACCAAAAGATGGAGATCATCAAAAAAGCCTTCACCATGTTCGACACGGGCAAAACAGGCTTCATCGAGACCATTAAAATCGCCACCATTTTGAACACCATTGGTCAATTATTCGATGAAGTCGCCCTAAATGATCTGATTACCAAAAATGACCCTGACAGGACTGGACAAGTGAACTTCGATGGCTTCTATGAAATCA…
XM_028286335.1	9.40707e-05	0.00144768	0.512967	Diabrotica virgifera virgifera aminopeptidase N-like (LOC114336027), transcript variant X1, mRNA	AATAGAGATATACAATTTATATTATTTATATGATTAAGTTAGTCCTACGTAGGTATGTAAAGAGGTATATTAGTGTTTCACTAGCTCAGATAAATGGCGATAAAAACTAACTTGTTCAATACGTTCCTCGTTCCGTTCATTTTTTTCGGAGCAGCTGTTATTATTATTATTACCGATGCAGAGGATACAACTTTATTAAAGCATATTTCTCCAACTATGTACACTCTATGGCTGAATATACCTAGTGCATACGATGAAAACTATTCAGGAACTGTAAATATAGTTTTTACAGCAACAGAAACTTCTGAATACATTCTGTTACATTCATCCGAAGAACATATTGCTATAAGCAAAATCTATTTAAACGGCGATACAAAAAGACCGTGTCGTTGGAAGTAC…
XR_003655614.1	2.11335e-07	7.71117e-06	0.512851	Diabrotica virgifera virgifera uncharacterized LOC114349324 (LOC114349324), ncRNA	ATGATTTGGGATTTACAATATATTACATTGTAAATTATGATTCAGGAGTGCTCCTAGTAGCATTTAACGTATCTTGGTTTGTTTATTTCTACTGCATCTTGGTTGAAAATTTGGTATAGTATGTGGCCTCTCCGTACGCGGTCTATGTATGATGATTTCCTAACTTTCGTTGTATTGAAAAGTTCTCTTTCCGTCCCAGATAGCATGTAAACTTGTGGCAAGTTTGATTCTTCTTTGATTTTAAATTGCTGTTCAAATATAACGAGGCAAGTTTGTGTCAAGTGTGCTGCAATATTGTTATGACAAAGATGATGATTCATGTTTGTAGCAACTTTGCTGCAAGCTTACACTTGCAATGTTGCAAAGCCACGTAACGCGTGCCATCTATTTGGTTGACTT…
XM_028291748.1	8.42612e-06	0.000177491	0.511906	Diabrotica virgifera virgifera esterase B1-like (LOC114340966), transcript variant X1, mRNA	CATTATTTTTCATTCGCATATGAATTGTAGATGAATTGTAGAATTGAAGATAATATGTATTGTATAAAAAATATTTTTCATCCAGTTACATCACAGCGTGGTTGCGTATTGGTAGTGGTAGATTAAAATTAGCGAATAGAGTGTGCCAATCGAGCCGAAAATACGATGGAGTCTCCCATAGTCACGGTGACCGAAGGTCAAGTTAGAGGATGCCAAAGAGTAAATTTGGATGGTGAATCTTTTTATTCGTTTTTGGGAATACCGTTTGCTAAACCGCCTCTTGGAGATTTGAGATTTAAGTCACCGCAACCAGTAGAAACATGGAATGGTGTTAGAGATGCCACGAAAGATGGACAGCCTAGTTACCAATGGGATGACAAAAACAATAAACCTGTTGGT…
XM_028271893.1	9.18554e-07	2.66617e-05	0.511434	Diabrotica virgifera virgifera 3-hydroxyisobutyryl-CoA hydrolase, mitochondrial-like (LOC114324149), mRNA	GTCAGAGATAAGTACACGAAAGTTTTGTTATTGATGCTTACATTCAAACATTTTTTATTTTTATAAAAAACAATTAGGTATTAGGTATTTGTTAAAAGATAACGGATTCAGTGTGTGCACAGAAACCACATAAACAATGTCGTTAAGTTCGCCGAGCTGCCTCTTTATACGATTAATTCAAAGACACACACATATTACCTCACGAAAATGTTCTACTCAATCAGTATTGACCAAAGAAGTAGGAAAGAACGCCGTAGTTATATTAAATAGACCGAAAGTATTAAACTCGATGAATGTGGATCTACAGAAGAATGTATACAAAACACTCATGGATTTACAAAACAAAAAATCCCTAATCGTTATGAAAGGTGCAGGAGATCGAGCGTTTAGCTCTGGTGG…
XM_028297871.1	0.00276291	0.0241053	0.51056	Diabrotica virgifera virgifera lysosomal acid phosphatase-like (LOC114347133), mRNA	CAGATATCTTTTTAGGTCTATAGGCATGGAGACAGAGCACCTGTAATTTCGTTTCCACATGATAAATACTATGATCCATCATACTGGCCGATGGGTATGGGTCAACTAACTCAGGATGGTATTAAAAAACTCTACAACCTCGGTCAATCTTTCCGACAACGTTATCAAAATTTTCTTAGTGACATCTACTCCCCAAATGAAATATACGTTCATTCGTCCCAAGTTGATCGATGCCTAATGTCAGCTGCGGCAAATCTGGCAGGTCTTTATCCACCGAAGAGCTTTCAGTTGTGGAATCAAAACATTCTTTGGCAACCCATTCCTATTCATACAACTAATATAAAAGACGATCATATCATTACTGAAAAAAGACACTGCAGGTAAGTAAACTTAACACTA
XM_028294389.1	1.59796e-06	4.2926e-05	0.510245	Diabrotica virgifera virgifera uncharacterized LOC114343546 (LOC114343546), mRNA	CCTCAAAACCAAAGCATACCCCCACCTCAAAACTTCCTTTTTGACAACCACATTGAAATGGAGTAAATGAAAATATAAACAATTACTTTAATTTACAAAGATTTGCACAATGGCCGAAGAAATTCTTCATAAAATCGTACAGCATATTTGTAGCAACTGGACTGGGTTGAAATTAGCAGTCGAACATTCTATGGGTGGACCAAACAGTAAACAGCTTGCAATTGAATGTGTAGACGAAGTGACAGCTTTTTGCACACAGGAGCAAAATTTGGAAGTAGAGGATTTAGAAGACTTATTAGAAGACCTTATGGATGAAAAATTTGATATGCTTTTTGAAGATGGTTCTCCTAAAGAAATTGCTACCATATTATATAAATTTGTACAGTTACTAAAAAGTGG…
XM_028281080.1	0.00141098	0.0138902	0.509205	Diabrotica virgifera virgifera uncharacterized LOC114331490 (LOC114331490), mRNA	AGGAGCAGCATAACCATGAGCAACTGAGGTACCGTATTCATGTACAGATGGTGCTGCATAAGAGGCGTGGGCTACTGGAGCAGCATAAGCAGCATGTGCAACTGGGACAGCATAGGCAGCATGGGCAACTGGGGCACCATAGGAATTATGGGCAACTGGAGCAGCATAGGAAGCATGGGCAACTGGAGCAGCGTAGGCAGCATGAACTGCTGGAGCAGAGTATGCGGCATGAGCTACTGGGGCAGCATACGTTACTGGAGCTGCGATTTTAGCAACGACTGGAGCTGCAACTTTAGCTACGACAGGTGCAACAGCGTGTACAGTAGGTTCTTTGTGTACAACAGCGTTAAATCCATTGTGTGGATCAGCAGTGTAGTCTACGGTACGTTTGGTTCCATC…
XM_028292290.1	0.00351048	0.0290126	0.509194	Diabrotica virgifera virgifera zinc finger protein 93-like (LOC114341487), mRNA	ATTTGTTATGATTATCTATTATATGACAGAAACAGAAACGTGCTATGGACAAAAACTAGAAACAGAAACTGAGCGCCTTTCCTAATATTCTAATTTAAACTGAATAGATTTTAAAAAATGAGACAAAAGGGCATTTAAATAGAATTACATCAGTTTATTATAGAAATATGAACACCAGTAAAGTAGTAGAATGTTTAATTTGTGGAAAAACTTTCAGCAGTTCTTCAAACGTGAGGAAACATGTCAAGAAATTGCATCCAGATAGAGTTCTGGAAGAATCATATGATCATATTATGAACACCAGTAAAGTAGTAAAATGTTCTATTTGTAAAAAAACTTTCAGCACTTCTTCAAATTTGAAAAAACATGCCAAGAAATTTCATCCAGATACAGTTTTAG…
XM_028294716.1	2.0003e-06	5.20281e-05	0.508827	Diabrotica virgifera virgifera cytochrome P450 4C1-like (LOC114343877), mRNA	AGTCATTGTGCAAGTGCAAATTTTTAACTCGTAGTTCATCACCGCATTAGTGCGCGAAAACCATGATTTTGTTAATAGCGATTTTAATACCTTTGATAATATATATTTATGTAAAAAAAAGACAAAGGTACCAAGATATTTGGCAGTATGTTGATGTTATCCCTGGACCTAAAAGTTATCCAGTGCTTGGAACGACTTATGAGTTACATACACAAGCCTCATTATTTACGAGAGATCGAATCAGAGCAAAGGAATTTTTTCCTATCTACAAAGAGTGGTCTTTAGGAGTTCCTGTCGTTAACATTATACATCCTGACGATATCGAGTTGGTAACCACAAATCCAAAAAGTATAACTAAAAGTTTTATTTACCATTTTCTGCATCCATGGCTGGGTAATG…
XM_028284878.1	5.96501e-06	0.000132576	0.508063	Diabrotica virgifera virgifera zinc finger protein GLIS2-like (LOC114334783), mRNA	GAGATTGTAAGATCCTCATTATTTAAATTTTTCGCTCGTCGGAGTAATAACGTTCCTTATATCATTTTTAGTATAGTGTTTATTCAGTTTAGTTAAAAATGTTTTTATCGCATTACAGAATGGTAGAGGGTCAACCCCTACAATATTACAACCCCTACGTTGTGGAAGATACCGACCAGTATTCATATTTTCGAAGATTTAGAACTTACACCACCATGTCAGAGCTTTCGGATGAAACTTTGCCACCTGCATCACCAGCTAGCACACAGAGCGACAGTGAAAACTCAGTGTCAAGTGTAGAGATTCCTCACAAGGAACTACGTCTGTCCAGCCACATAATCAAATCCTCACAACTATCAACCGATGTGCAGTGCCAATGGAGGTCTTGCGGAATAATGT…
XM_028278054.1	0.000129937	0.0019135	0.507912	Diabrotica virgifera virgifera uncharacterized LOC114329043 (LOC114329043), mRNA	ATTAAGATAAAATTCAGATCATATCCATACACATCAGATAATTAAAATTATCATCCATATTGTTCGTGTTGTTGTTATGTGTAAAATATAAACAAGTGGTACTTTAGCAATTGATCTAAGAACTCATTTAGTATATAAAGTAATTTAGTGTTTATTTTTCTTATTTACGATCAGTCTCTATTAAAATATTGTACAAAAAATGAAATCAATTTTCATTATTACATTCTTTGCTTGCATTGGTCTTGCAGTAACAGTTGCAATTCCAATGAACATAAAAGGTCCAGCTCCAGATTTAGATGATCCAAACTGTGTAGTCTGCTTTTCCGCTGGAAATTTTATTCAAGGATTTAAGAACTCAGGTGATTCCAAGGAAGAAGCAAAACAACAAAGAAATTTTAT…
XM_028294065.1	6.94306e-05	0.00112241	0.506018	Diabrotica virgifera virgifera uncharacterized threonine-rich GPI-anchored glycoprotein PJ4664.02-like (LOC114343260), mRNA	AATTAGTCGAGCTTTTAAAAGTAACGGAAATGAAAATTCCTAACACCGATGTCACGGTTACAACTCGGAAACAACTTATACAAGAAAAACAAGACGATTCTAATACTAACGTACCTGAAAACACAGAGAGTAATACCCTAGGCCAAAATAAGTTAGATGTATCAAAAGAAGAAGACATTGATGATTTTTCACATAATTCAGATGTACTTAGGAACGTAATAGTTCATGAATCAGTGTCAAATCTTTTTTCTCTTCATCCAAATCTTAAATTACGGAGTGGTGTGCTGGCTTTGGATATCAATCCCTTCGTTAGCTTAAAATTAGACGCAGTCGAAAAATACTGTAATAATAATAATATAAATTTAAAATTAGGTATTCAAAGACCAGTTAATGTAAATA…
XM_028290958.1	0.00210715	0.0192799	0.505857	Diabrotica virgifera virgifera uncharacterized LOC114340239 (LOC114340239), mRNA	GTCACAATTTACAAACACCTAAGAACTCTTCTGACCGAACGAGATGTAAATACTTTCCAAAAAATGCTGATTCAATTCTGCCACATCGATGATCCGGAATGTATAGAGTTCATAACGTATTTCCGTAATAATTTCCTTAATAATAGTGAATACTGGGCGCACTGCCATCGTCTGAACGCTGGAATTAATACAAACATGCACCTGGAACGTATGCACGAATCTATCAATTTCATCTACCTGAAGGAAACAAGGATTGACAAGGGGATCGCTGCTATAATTAAGTTTGTAAGAGAGAAATTGATTGACCTAATGAGGGTAAATCAAAAAGGAAAAATCAGTGTCAAACTAGCAAATATAAAAGAAAGACATAAAAGTATGGAAGAAATGGATGGTATCACT…
XM_028298003.1	5.42624e-08	2.30136e-06	0.505774	Diabrotica virgifera virgifera UDP-glucuronosyltransferase 2C1-like (LOC114347281), mRNA	ATGATGCTCACGGCGCGGCAACCGCATGATATTAATTGTCGCCGTCCTTCAAATATAATTCAAACCACTTCAAAGTATTCAGTACAATGTGCACAATGTGTCTTGCCAGTTTTTATCAGTTTGCCAACACGTAATAGTTTTATAAACATGTTTATTTATTTAATCTGAAAATACTTTCGAAGATAACCAAAGAAAATAATAATTTTTCTCTAGGTAGAATCACTCATTATCTACAATGAAGTCCACAGAAGTGCTAACGTTTCTATTTTTATCATGTGTGTGTTGCACCAGTGGTTATAAAATCTTGGGAATATTCCCTTTCGCTGCCCCGAGTCACTATTTTTTAGGGAATGAACTTATGAAAGGGCTGGCTAGAGCCGGACATGAAGCTACTATTTT…
XM_028294624.1	2.13444e-07	7.72557e-06	0.505126	Diabrotica virgifera virgifera cytochrome P450 4d2-like (LOC114343782), mRNA	CAGGTTTGTCCTCCATATAAATCAATGTTACGTTTAATTGGTGCTGAAACCTTTCGCTTTTCTGTAAACAGTATTTGACTGATTCGAGTTTCGCGTGCTGGACACAGAAGTACGATGCTAATATTGAGTGTGATTGTTGCTGTGTTTGTTGTTATTGTAGTAACACTTGTGGTAACTTGGCTTCGTGCTCTAAGAAAGTATGACAGTTTAAAAAATGTGCCAGGACCAACACCAATTCCAATTATTGGAAATGCACTTCTTATGGGAACTACCACCGTAGCTCTGTTACAAACCTTTCTGGATCTGCAGAAAAAATATGGAAATTTCTATAAATTATGGATGGGACCCAGGTTACACTTGGTGATATACAAACCAGAATATTTAGAGAAAATCATGACT…
XM_028293498.1	0.000239564	0.00320099	0.505027	Diabrotica virgifera virgifera probable ATP-dependent RNA helicase DHX35 (LOC114342700), partial mRNA	GTGCGTGGTACGTACTCGGTGTCCGGTGTTATGTAAACGAACAGGTCGGTGAAATGAACACATTGAAAATGTTGACCTTAAAAATAAATAAGTCCAAACAGCCAGTGGCTCTCTAAATTTCATTAATGGCAATTAATTAAATTAAAACTAAAAATAAATTACCTGTTGTTGGGTACATATTAGCAAACAGAGTAATAGAATCACCGCCTACTCTACAGTAACGTGCGAATATACGTCGGTCATAGACAAAAAACAAAAACATTTTTGGCTCTTGTAACTGAACCATTTAATCGATTTTATTCACTTATTTATTCGGTTTTCCGCCTGCTTGATTTGTTTTGTTTACTATTCGATAGCGGTAAGCGGTACCTACAACGCGAGTCAGTGTAAATTCAATTT…
XM_028289592.1	1.9647e-05	0.000366981	0.504953	Diabrotica virgifera virgifera protein eiger (LOC114338970), transcript variant X1, mRNA	CGGCATGATACGATGGTCAGTGTTTAAAAGTGAATCAAACCGAAAAGATCAGAGTTCCGTTTAATGTGAATAGCGCACGCACCTCTTTCTAAAATGTTAATTGATAAAGCGAGAGTCATTTCCGATTATGGATCTTTCGGCGGTCAAAGGAAAAGCTTATTTTCCATTTTTGCCGTCTCCTTTTTGTACGTGCTAGTGGTCGTTTTGTTCGTTTTTAACTTTCTTATCATAACTAAGGTAAAAGTGTTGGAAAACGAAGTGGAAACTCTCAAACAAACCCTTTATAGCGTGAAACTGTTCGATGATAATCTGATGAAGGATTTGATTGGGTTTGAGGATGAAGAAGATTTTGAAGAATACGACATTGAAGACGAGCCTCAAGTAGTAGTGCCCTACGAA…
XM_028283021.1	7.11079e-07	2.14694e-05	0.504416	Diabrotica virgifera virgifera paxillin-B (LOC114333172), transcript variant X5, mRNA	TGATAAGAGTGATGTCATTGTTTAATATAAGCCTGGTACCTATATATTTATTGATTCTTTATTAGTTCTATCTGTTCGATTAGTACCGTGACAAGTGCAGTGTTGTTCAATTCACACCCACATTTAACAATATGAGTTCAGCTGCTACCGAACCAAAAGTTTGCCACAAGTGCAAAGAGCAGGTCAAAGGAGGAGTGCTAACAGCTTTAGGTAAGACATGGCATCCTGACCATTTCTGCTGCAATGAATGCAAAAATCCGATAACTGAGAATTCATTCCACACTAAAGATGATTTTCCTTACTGTACGCCTTGCCATACTAAGCTTTTTGCGTCTATTTGCCATGCCTGTGACCAACCAATTTTGGACAAATGCGTTCAAGCGATGGGAGTCAACTGGC…
XM_028292824.1	1.11228e-06	3.13754e-05	0.504191	Diabrotica virgifera virgifera high affinity cationic amino acid transporter 1-like (LOC114342028), mRNA	ATATATGTAGAGTTGAACCCTAGCAGGACAGTCACCAGATGAACAGTAGTCACATGATTCCTTTTTGTTTTTTTTAAACCTCCTCGTGGCTACTACACTGATAATGTTAAAAATTATCAAGAGTCATTTAATAATAAACGAAATCAACGATCAGTTTTGCTTTACCAGTACGGTATGGTGGTCGACGATAAGAACAATCTAACCAATATTATTATTATTATACACACGATGTGTTGTTGTTGTTGTTGTTAGGAAAAACAAAAATCAAGATGCCCAACAAATTATTTGCTGCAATTACCAGAAAGAAGACGTTCACATACAATGAAGAAACTACAAGTCTAGCAAGAGTGCTCTCCTTGGTAGATCTGGTCGGTTTAGGCGCTGGATCTACACTAGGTC…
XM_028296134.1	0.000828981	0.00902863	0.504017	Diabrotica virgifera virgifera xenotropic and polytropic retrovirus receptor 1 homolog (LOC114345315), partial mRNA	TGACGTAGTTGCGTCGTTTCAGTCGCTGTCAACTCGACGTCGAAGGCTGAGCTGAGACTTTTCATTATATTCGGCAGTTATGGAAATACATTAAATTGAAACAAATAAAAATGAAGTTTGCAGAACATCTTTCAGCCCACATTACCCCAGAATGGAGGAAACAATATATACATTACGAGGAAATGAAATCTATGCTTTACGCAGCTGTGGAACAAGCTCCGTCCGCTGAACTTGTTGAGCCAGAAATATTGTCGAGGTACTTTGCCAAGTTTGATGAGCAGTTTTTTTCATATTCTGAAAAGGAGCTAACTAAAATTAACACCTTTTATTCCGAAAAGCTCGCCGAAGCTACTAGAAAATATGCAAGTTTAAAAAGTGAATTGAGTGAAACTCAAGATG…
XM_028280070.1	3.4144e-09	1.98531e-07	0.503654	Diabrotica virgifera virgifera thioredoxin domain-containing protein 9 (LOC114330663), mRNA	TGTAACCTCGTCATGTACTGTGGTAACCTCTTTGTATCCATGCATCCATAAATAAACACCCGGTCCAAATTTACCTTTTAAAACAAGTAAATTTAAAGTAAATCGTTACTAAATCAACCAAAAAATGGACGCCGTTGAAAATAATTTATTGAGAGTAACGCAAGCTATCGAAAAGCAAGTTGATGCAGTAATAGACCAAATAGACAATTTGGACACCAACGACCTGGAACAGCTAAAAATAAATAGAATAAAAGAACTGAAGAAGCTAGAAGAACAGAAAAAGATATGGTTAAGTCGTGACCACGGGAAATACGAAGAATTGGCAGAGGAGAAAATGTTTTTCGACCTCATCAAGAAGTCTGAAAATGTTATCATACATTTCTATAGAGATTCAACCCT…
XM_028288428.1	2.74699e-08	1.24722e-06	0.503462	Diabrotica virgifera virgifera organic cation transporter protein-like (LOC114337875), mRNA	TCATATTCGTTTAAAGCAGTGGTAGTTGTAGTTAAGATTTTTACCGCGATTTTCTGCAGTAAGAGATGGAGACAGAAGAAAAACAGAATGAAGCATCTGGTTTACTACAAACAGTACAAAATGGGAAAGAAAAAGAAACAGCTACACCCACAGAAGTAGAAGCAGAACAAGAAGATATTATACAAAAATGTATAGGAGTTTTAGGAAGGTGGCATATTTGGTTATGCTTTATAATATTTCTAGTCAAATTTGGTGTTTCTTGGCACCAACTTAGTATAGTATTTCTAGCTCCACCTATTAAATATTATTGTATCAATAATGCAACAGAAACATGTTTATCCAATTGTACTCATTATCTGTATGATACGTCCATATTTACTAACACTATATCCATGGAAT…
XM_028293133.1	1.1812e-06	3.30608e-05	0.503223	Diabrotica virgifera virgifera cadherin-related tumor suppressor (LOC114342329), mRNA	ATGTTTTACAAACTTTCAGTTCATAAAGTAACTTTTACAAAAAGGAGGAAATTATCGTTGGTGCATATTATTGATTTCCAGACATTTGTCCAAATAACGGTCTTGGATAAAAATGACAGTCCACCGTCCTTCAAAGACGCTCCCTTGCACTTTTCCGTTTCGGAAGATCTTGGTCCTGGCCAGTCTATCGCGACGATCAAAGCCGAAGATCCAGATACGATTGGATCTCTGGATTACAGTCTCCTTAAAGGCGACGATGGAAAATTTTCTTTGGACAAAACCACTGGAGTATTGCGCTTGATAGATTCTCTGGACAGGGAAACTAAAGACGTCTACAAGTTGTTGGTGAGATGCAGTGATGGAAATCAGTTTACAGATACTGTTGTTTCTATTGAGGTA…
XM_028278469.1	0.000137884	0.00201897	0.502578	Diabrotica virgifera virgifera brain protein I3 (LOC114329386), transcript variant X1, mRNA	ACTTTGTTTGAAACATTCAAATCAGCGTTTATTGCATATACGTACGTATAGTTATATATCACTATATCAGTACAGTACAGTCAAGTAAGTACTTACTTGCAAGTCAGTAAATAATATCCTACGTACTACGTACAAAAATTCAGTATTTCAGTATCATAATCATAGAAGTAATCCATAGATTAAACTTCATAAGTGCCGCGAAAAATAGATAATTTATATATGATATACAGTAACAAAAACAAATAAAATTAGTTGTTGAGTTGGTTGTGGTTGGAGTTGCGTGTGGAATAAAGTTAATACCGAAAATACAAACCAATTAATGGATACCAAACCGTCAGGACCACCACCTTATGATGAAGGTCCACATCAATATCATCAGCCTCAATCGCACCCGTATCC…
XM_028275511.1	6.35863e-06	0.000139944	0.501707	Diabrotica virgifera virgifera myogenesis-regulating glycosidase-like (LOC114327016), mRNA	TTTATTGACTCGACTTGAAGTCGACTCGAAGTGTTCGATTTATCATTTCTAGAATGTCAAGAATGATAACATAATTATTTTGTTTTCCCATTTATCTACTAAAGCATATTTTTGCTGCGGTACTGGGTTAAGTGGACAATTTAGTTGATATAATTAGTAGTTTACCTAAAATAGTGATGTCGAAAGGATGCCATAAATTGTTTACTTTTTTGATATTCTTGACAACACTACACAGTATAAGAGGAATCGTAGTTAAAAATGGTAACATCACCTTGCAACTCGAGCCAAAATCAAATGGGATTAGTTTTGCTGCATACGATGGCAAAATAAAGAAGTTGGAAGGCATCTTAGGCCGCGGTATTAACTTTTCTAACGTGGACTGTATTGGTACACAAGTCT…
XM_028282776.1	3.27231e-06	7.92786e-05	0.501035	Diabrotica virgifera virgifera uncharacterized LOC114332968 (LOC114332968), mRNA	ATTTAACAAACATCAGATAAGAATGTATGTTCATTGATTAGCAAAATAGATGCTAGTCCTGTTCTATCGGTTTTGATAATCGTTATTTCAACTAGTTGCAATTGTACTGCCAAGTAGTGTTCATGTTTTGTGTGTAGAAAAACGCTAAAACTGTGTGCAGGCACATCCTTTCGCGATGAGTAGACCCAACACAAACTGTTTTCAAGTCTTACCGAACAATAGCAGATGGCTATCGACACAAGATTCTGGAATTTTTCCCAAACGTCACACTGACTACTATGTATTTAATATGGGAAGACAGGAAGTGTTAGTGGAAGGATGGTGGGGAACAAAACTGGGATGGACTGGGGTTTTGGATGGAGTGAACCTGGCGCCTGGCAATGGTTACAGAATTGTAGT…
XM_028287595.1	1.70538e-07	6.33294e-06	0.500862	Diabrotica virgifera virgifera eukaryotic initiation factor 4A-I (LOC114337188), transcript variant X2, mRNA	GGTGATCGGAAGTACAGTAGAAAACCGGCCATGTTCTTTCGCCATAAAAAATAATTCCATTTTGTAATTAGAATTATTTTATAAAACAACCACAGTTAGACTCACTTTCAGGTAAAAAAATCCTAACTTATTTGTTACTACAAGTTAGAAGTGGTTAAAAGCATACTAGAAGCCATTAAGTGAATTGCAATACCTGGGCGGAGCGACAGTAGTCCTATCACTTCAAACTTCAATTCAGCAGCCTTTTCCGTTTAGCTATACGCGGAGTAGACATGTCTATGCCAGATCGTCGTGAAGAGTGGGACAAGAATGGCCCAGCTAATGAAGACAGCCAGCCCCAAGGCTATGACGGCCCACCAGGTATGGAGCCTGATGGCATTATTGAATCCAACTGGGAAG…
XM_028289728.1	5.08332e-06	0.000115837	0.500318	Diabrotica virgifera virgifera microfibril-associated glycoprotein 4-like (LOC114339094), mRNA	GCCATTCTACGTTTACTTAGTTAGTCTCTTATTAAATTTTAGAATATTTCTTGAATGTTACAAAAATATTGCTTATGCGGAATTATTGGAAATTTGTTCATTTTCGCTAACAGGAATCTAACAGAAATCTGCGGTTTTTTTCTCAGACTATATCGCTATGAATGTGTGAATATAAATATATAATCTCAAACCTCGTTTGGTCAGTTTAGTTATGCGAATCATGATTTTGAGGAATCTTGGCTTTTTAAGTGTTGTGTGTGTGTTAGAGTTTATTGCCATTTGGACAGATGGAATCATTGCCGAACCAAGTAATTTCCTTCGAAATACCCTTTTGGATCAGTTAGATGATATGGAAGAATATGGAAGACATGGGAGTATGTTTAAACGAAATGCAATTGA…
XM_028288652.1	0.000909151	0.00976025	0.500288	Diabrotica virgifera virgifera keratin, type I cytoskeletal 9-like (LOC114338066), mRNA	AGTTCTTAGTTCCTCTCGGTGATCACAACAAACATGGTCAAAAAGTTGTCTGCGCTTTTTTTACTTCCTCTGGTCCTCTGCGAGGATGCATCTAGGCAGCCGATGTATAAATACAGGTATGAAACAGAAGATGTAATGAAGACAGCTGCTTCCACGGTACCTGTAAGAGGCTATCACGTGGTGGAAGGAGGCTATTACCCTTCTGAGCCTGAAGTTGGTGGTTTTGGATTTGGAGGAGCAGGATTTGGTGCAGGTCCAGCAGGATATGGTGGACATGAATTCTTAAGTCCAAAGTTAGCTGCCAGCCAGGTAGTCCCAATAGGAGCAACATTTGGGGGACAACTAATTCCGAAATACACTCAAACTGGCTTTCTAGGTGCCGGAACAGGTTTTGGAGGT…
XM_028291657.1	0.00667634	0.0484855	0.498359	Diabrotica virgifera virgifera E3 ubiquitin-protein ligase siah-1-like (LOC114340879), mRNA	AAATATGTATACGTAAATTCCCATCTCTAGGACCGCTGAAGTTCCTTTCAGAGGATTCGGGTTTGTTCGGATATCACGATCTCATTCGCATTTGTATCAGTTGACTTTGACGTTTATTTGTTATCGTTAAGGCTAGTGTGCAGTTTGTTTATTATTTAAATTAAAGCATTATTAATTTAGTGTTTATTGTTGATCGTAGTATAACTGTGGTATAACTTTGGAATATGGCTGCAGAACAAATCATGCAGTGTCCAATATGTTTGGAAACTATGTCACCGCCCATAATCCAGTGCAAAGTCGGCCATAGCATGTGTGGTTCGTGCATTAAAGAGAGTGGTATCAAAATGTGTCCAACCTGCCGGGAGAAGCTAACTACTACAAGAAATTACCAACTGGAAC…
XM_028272034.1	0.000927378	0.00992047	0.498156	Diabrotica virgifera virgifera uncharacterized LOC114324243 (LOC114324243), mRNA	TATATTCCATATATCAACAATGTGTTGCAAATGCCCACCTTTACCAATCCCGACGGGAAATATTTTGGCGACATATTTGCTGATAACTATTACTTTTGGAGTGTATATAAAGTTGTCTGAATCTGTTTATGTAGTTGGACCTGCTCAAATCCAGATAAATACAATTGATCGCTGCCCACAAGATACACTCCCCAGTGGAATAGACATGCAACTTAAGTTTGATGAACAAGGCAAAAGTGTAAGTGGAAATGTGACTCTTAATTCCGATTTTGATGCAAAAGTTAAAATTAATTTAAGAGAGATATCAAACCATCCAACAATAACCTATCTCAACCAAAAGGGCTTCTGCAAGCTAGCTGATGATTTTCTCGACGACCATGCTTACCAAAAATTGTTTTC…
XM_028272149.1	2.13246e-05	0.000393827	0.498147	Diabrotica virgifera virgifera D-arabinitol dehydrogenase 1-like (LOC114324346), mRNA	ACTATAATATTGTTAATAACAAATTCAGACCACAATCAATCATTAGAAACAGAAATTATCTTCGCTTAGTAGAATTTTGACTATAATATTGTTAATAACAAATTCAGACCACAATCAATCATTAGAATGAAAGCTATACAGTTAATATCGCAAAAGAAAGAGATTCGATTTGTTGAGGTACCTATACCGAGAATTACGGACGCTAATGATGTTTTAATCAAAGTAGCCTATTCTGGAATATGCGGAACGGATCTTCATATGATTGAGGGAAAGTTTCCAGTAGTAAAAGATCGACCCTTAATTCTAGGGCATGAGTTTTCTGGAACTGTAGTGGATTTTGGAAAAGATGTAACAATTTTTAAAGTAGGAGATAAAGTTGCTGGAGACCCTAATGATACG…
XM_028296121.1	1.19637e-06	3.33788e-05	0.494049	Diabrotica virgifera virgifera glutathione S-transferase-like (LOC114345300), mRNA	CCTGAAGATAGGTATCTAATTTTCCCAATACTTCTATCAGAATAATTTGATCAAAAATGCCAAATTATAAGCTTACCTACTTCAATGTCACCGGAAGAGCAGAACCTGCGAGAGTTATGCTTCATTATGGTGGAATTCCTTTTGAAGACGTTCGAATAGAGCATGCTGATTGGCCAAGCATAAAACCAACAACCCCATTTGGACAATTACCAGTTTTGGAAGTTGATGGTAAGAAGTATACACAAGGAACCCCTTTGGCTAGATATGTGGCCAATGTTGTTGGTTTGGTAGGAAAAACTAATGAGGAAAACTTGGAAATCGAAATTGCAGTTAATATTGTGTCCGAGCTCTTAATAACTGCTTATGAATTCAAGTACGACTCTGATGAAGAAAAGAAGA…
XM_028299943.1	0.0058457	0.0438124	0.493819	Diabrotica virgifera virgifera UPF0598 protein CG30010 (LOC114349534), mRNA	TCACTTCACATTCTGGGGCTGTGGCTATCTTCACATTTATTTATGAAAATATTTTTTTAAAAGTAAAAGTTCAAAACACACACCAAGAAAATATTTTCACAGTCAAGGTTCAAAGGTTAAGGTTGATTTTTAAGAAAACTAATTTTTCATAATGAGTAAAATTCTGAATAGATATTTAAAGTCCTTTTTAAACCTCGAAACTAAGCTGATAAACATGAGAAATGTTTCCTACATACAAGGACAAAGCCCAGAACCGAAAGTGAGAGAATACTTTTATTACATAGACCACCAAGGAATGTTGTTTTTAGATGATGCCCGAATGAAGAACTTCACGTCATGCTTCAAGGAAAAGAAATTCTTACGATTGTTTTTTAATCAGCTCAGAATAAATACCACTGC…
XM_028282917.1	0.00308929	0.0262539	0.493141	Diabrotica virgifera virgifera SRSF protein kinase 2-like (LOC114333089), transcript variant X1, mRNA	CACGAAATATGTCACTAGAAAAATACCTGTATTTTAAACAAAATTTTCGCGCTTCAGTGCTAAATCTGCTTATAGCCTGGTCTATTTTTAACTAGCCTTATATTTTGAGTTGTGCAACGACTAATGATGTTCTAACAGTGTTTCAAGTGCAATAATTACAATTTTTTAAAAAGTGTGTGACGGAATTGCAGTGTCTTGTTTTGGTGAAAGTATTATTAAATTATTTAATAAAAAAACTTTGTTAAATCCTTAAAATATGTGTGAAAACGCGAACAGCAGAGTTTTAATATCTAAAGATAAAACTTTGCCAAGTATATCTCCTAAAAATAAAATGTGGATTTATTACGTTTGTAAAAATTGAATTAATCCATGAAATACCCGTAGTGCGTCTAGAAAATG…
XM_028287038.1	1.48109e-06	4.02059e-05	0.49296	Diabrotica virgifera virgifera neprilysin-1-like (LOC114336678), partial mRNA	TAAAATTGGAAACCTGCACGAATTCGTCATGCGTTCACGCCGCTACGCAAATCCTCCAACACATCGACATCAGAGCAGATCCATGCGAAGATTTTTATCGATTTTCCTGCGGTAATTTCCTGCAGAACACGCACTTGCTAGATAATCGAGAATCCCGATCGGGATCTCGATCAGTCGAGGATATCGCCCAGGACGAGATTCAATCCCAAATAAGAGAAATGCTGGAAAGGCCAATACTGCGCGAGGATCCGAAATCCTTCAACACCGCCAAAAAGTTTTATCGAGCTTGCATGAACGAAACGGCCATAGCCCGCCAAGGATTAAAAAAGATAAAAGAAATTTTGGAAATGAGCGTAGGCTGGCCCACCCTGCATGGCTATAATTGGGACGACAAGAAGT…
XM_028285607.1	1.48861e-05	0.000286058	0.492723	Diabrotica virgifera virgifera cytochrome P450 9e2-like (LOC114335381), mRNA	AATCTTTGTTGTTTATTCAATTATAATTAAAAAACATCACAACCGTTTGTGCAAAAATTTTGATACAGAGCAGGAGCATCATCAGTGAAACCTTGAATGTCCAGACTGATGGGTCACATCGTTGAAAATTAGTGTCGCATCAGATTATTTATATTGTTGTTATTGTAAACTGTGTTATGGGGGACTGAATATTAATAAGTTATATTTAAAGAAACCAACGATGTTCCAATTGGTGCTAGTCTTAGCGGCCTTGGCTGTATTATTCTATTATTTTGCTATCAAACCCATGAGTTACTGGAAAGAAAGAGGAATAAAGCAGACGAAACCTGTATGGTTGCTTGGCGACAATTGGGGTACTGTCCTGAAGACCCATAGTTTAGTGGATTTTGTCCAATATGT…
XM_028290911.1	9.61299e-09	4.95859e-07	0.492506	Diabrotica virgifera virgifera NADPH--cytochrome P450 reductase (LOC114340196), mRNA	GAAATTATCTTATATCACGTCGCACGTTTCTGTCTGGACTAATTTTATGTGTAATTATTAATAACAATTAGTGAATTTACAACTAATAGCTGCAACAATAAACATTAGGGCACAATAATGAGCGAAGCAGAAGCCAACATTGGTACCCAACAGATACCAGAGGCGAGTGAGAGCCTCTTCGGCACCCTAGACATAGTTTTATTAGCACTCATCGTAGGAGGAATTAGTTGGTATCTCGTCAATAAACATAAGAAAACCAAAACGATAGCAAATGGTAGATCATATTCAATACAACCTACCTCCATCAACCTCCAAACATCAACAGACAACTCCTTCATAAAGAAACTCCAGTCTTCAGGTAGGAGTCTCGTAGTGTTCTATGGAAGCCAAACCGGAACC…
XM_028282918.1	0.00365369	0.0299763	0.492358	Diabrotica virgifera virgifera SRSF protein kinase 2-like (LOC114333089), transcript variant X2, mRNA	TAAAAGTCCAGGCGCAAACAATTCCTGATGTCGCGCAACAATACATATCACAATAAATCTCGCAAATACCATGATTAAAACGTCAACGGCCCCTGCCGAAGAAACTGAACCTAGTGTCGTGTTTTCTGAACGCTTTCCTGAAAATTTGTGGTCCAAATCATCACCATTCTGGCTCCAGACGTGCCGAATTTGCAACAGCCTCCCAAGTCTACCATTAACTTCAATAGATCAAATAGTGGAAAATCAGATTTCGACACCATTCACAACTTCAAGCCTAAAACACCCTTTTTGGACCATCAATCGGTGTCTTTCGACAGTTATTGTCGGAGGTCAACTTTGCAAAAAAGTTATTTCGAACATGAAAAATATAGGTCGCTCGAGACTTTCCACCCAAAAAGA…
XM_028292831.1	9.46741e-05	0.00145234	0.491785	Diabrotica virgifera virgifera fibrous sheath CABYR-binding protein-like (LOC114342032), mRNA	TTCTGGTTTTGCAGAAGAAGAGCACCGGGTCGAAGAGATGCGTTCAGGTCGTGTCCTGCGAACCCTTGGGGCCTGTTGAGCGCTTTGTCTCACAACGACGACCGCGAGTGGGGACGGAAAGCTATAAAACGCAGCCCACCACCTCTCTTCGCAACATTTCAGTGATATCTCGTGTTTTTGGTGTGACTTTTTTTATCACGGGTTATTTTTTCGTGTGTTGCGCTCATCGACAAACCACAAGAATGAAACTTATCGTAGGATTATTATTAATAGCCACAGCTCTGGCATACCCAGTAGCGGAAAATGAAGAAAAACTAGCCCAACCAGTAATTGCACAAGACGCGAAGCCAGCAGAGCAAGAACTACCACTACCAGACCAACTTCTTCCCACATCAGAAA…
XM_028294740.1	0.000266116	0.00349777	0.491156	Diabrotica virgifera virgifera retinol dehydrogenase 13-like (LOC114343900), mRNA	TTATATTTTTTACTAAATTTTGTTAAAAATATTAGGTCACTTCAGAGCTCGGTCCGGGGGACCCGTGGATTTTTCCAGTCCTGTATTCCTACAGTTACGCCACTGGTGTATACTATCAAGATTAGAAAAATAAATAAATAGGAATGTTATTTCAGAACGCCATTGACTAAAAGATAATATTTACTTTTTCCACCACTGAATTTAAATATAAATATACATTTTTGTTGTTATCGATTGTGTGTAGCCGCACACTGTACAGAGCTAAAATTATTTCCACAATTTCACTCCAATTGAACCGAATCATGTCTATTTTAAAACTATCGCAGTGCAATGTGCATGAAGTAGCTCATGCTCATCAATTAACATGATTATCATGATCATCATCATCAGTAAACAAAA…
XM_028285804.1	0.000513152	0.00606131	0.49044	Diabrotica virgifera virgifera larval cuticle protein F1-like (LOC114335559), mRNA	AGCAAATCTTGTCACTTAAATATAGTTCTCTCAAGTCTACAGTACGACACAGACCTATTTACAAAATGTACAAATTGGTGGTGTTGTTCGCCGTCTTGGCTGCCGTCTCTGCCCGACCAAGTCATCTTCTTACACCAGTGGTGCACAGCGCTGCAGTGATCGGTTCAGTACCAACCAGCGTCAGTGAATACAGCAGCTCCATCGTCCACGATCATGCTTTGGTAAGCCCAGTCGTGCATGCTGCTCCAGTTTTACACGCTTCTCCAGTAGTCCACTCTGTGCATGCTGCTCCCGTTGTCCACGCTTACTCTGCTCCAGCTGTTGTTGCTTCTCCCTATGTATCCTACGGACATTTATGGTAAACACCAAGAGGCCCTGTAGGCCAAGAGGCTGTGTAAA…
XM_028278887.1	0.000185417	0.00258279	0.490386	Diabrotica virgifera virgifera U3 small nucleolar RNA-associated protein 6 homolog (LOC114329704), mRNA	TTTAATTTCTTTATGTGTAAAACTGGTTGCATACTTCCGACATATCCACTAATAAATTTTAAAACACAAAAGTAGTGAAAAAAGAACATAAAAAGAATCAATTAAACTAAACCGTGTCGTCACTTCAGTTTTCTTAGGTTTTTCAGTGCCGCATGGTGCTGCAGCATTTCTGTATCATGGCATTTCTTAGAGCAAGACATTGATTATAAATATTCCTATGTAATTATTAATCAATGAGCAAGACGAGCTACCAAATGTATAATGGCTGATGCACAAGTGTGCAAGCCAAATAAAGTAGAAAGAAGAATTGAATAATAAACCCTCCACAACGTTCTTTTTAAATCATAGCTAAGTAATTGTACGAATTGTATTAATTATTAATATAAAACCGAAATTAGC…
XM_028286308.1	2.9737e-05	0.000526015	0.489888	Diabrotica virgifera virgifera chymotrypsin inhibitor Ani s 6-like (LOC114336007), mRNA	ACAACAATTAGGCGCGATAGACTGTATGGTAGGGAGTAATCGAAGATTGTTTTTAAAACAAGTAACATCATTAATATAATTAGAACTGAGATATAAACTTGTAGTTTTACGTAACACCTACGTTGGTATATAAAACACTAATCACAATAATTTTTCAAATCAATATTAAATCTCCAGTGGTGTGGTTCAGATATTTCTTTAACGCGACTATTATTACTATTTCACGATGAAATTCACAACAGTTGCTATGTTTTGCTTACTTTTTGCAGTCACTATGGCCAGCCCATTAAATAAAACAGGCTCTTGTGATGACCCCAATGCTCATTTTGGATGTGAATATCCGTGTAAACCAACTTGCAACGTTCGTCAATTCGCATACTGTGGAACAAAATGTGTTAA…
XM_028274264.1	0.000390502	0.00482771	0.488882	Diabrotica virgifera virgifera probable cytochrome P450 6a13 (LOC114326066), transcript variant X2, mRNA	TCAGATTTCTGTAGCTTTCTATTGGTCAGAATCTCCTATGAATGAAATAATCAAAGAAATTTTTCGTCTACCGTTGCAATGAAGTCGTGGGTGATCGGGTCAAAGGCCTTTTCTAATTCAATAATGTCACCATCATTGTCATATTAGGTCACAGTCAACATGTCAATCGTTACGAACAGCTCCTTAATCAACTTTCTTATAGTAATAGCAACGATAGTATTCACTGCTACTATTTACATAAAATATAAATATTCATATTGGAAAAGAAAAGGTATAGTGCAACTGAAACCAACATTTCCTTATGGAAACCATGGAAGTGCGCTTCCCAGAGGAATCGCATTAGGTAGAATAGTAAAGAGGTTTTACGACGAGTTCAAAAAACAAGGACTTAAAGTAGGA…
XM_028275023.1	0.000141143	0.00206	0.48871	Diabrotica virgifera virgifera protein ANTAGONIST OF LIKE HETEROCHROMATIN PROTEIN 1-like (LOC114326606), mRNA	TGTGATGTAGAAATGTCACTTTAGATTAGAACAAAAAGGTTATGTACGATGTTTATATCTTTTTAAATATTAAATCTAATCAAATTTTTGAATATTCTTTTAAATAAGTAAATACTTAAGTTGTTTTTGCTATAACATGGATCGATATGTACTGGAAACTTTTTTGTATACCTCAGATTGTGGAGAAGATGGATATCTGTTCAACAGCAGCAGTAGCAGTAGTGACAGTGAAGATGACGAGGTTGAATGTACATGTGATGCAGAAACCGAACCTCCACCTGATAAGAAGCAGAAATTGACTGAATCTGGCGAAACAGAGGCAGCGGTAGAATTAAAGCCTAAAAATAAGACAATGCTGTATGGCTTACTTGAAGTTGATGTGAAAACAGAACCAGAACC…
XM_028290279.1	2.03724e-08	9.63814e-07	0.488634	Diabrotica virgifera virgifera transcription factor kayak (LOC114339624), transcript variant X2, mRNA	CCTCACTTCATTTGTTTCAAGTAAATACAGTGACTGGACTGGCGTATTTTTATTGTTCGATAAGGTTTTGTGGTTTATTGTTGTACTGTGACAATTATAAAAGGAACAGTTTTTTTCAAGGTTACAGTTTTTGTCGGTCAACTTCTGTTATGTCGCAGTTAGTGCCTTTTTTAAATTTCGGTTTGGACTGTAGGTATAGTGCCGATGATAGTGATTTTTTGTATAACAACTGCGAATTTGTTGATAAATCCAAAATGTTTATAACTCTCGAAGGCCTCAATTCCGGAGTCCCAACTCGAACCACACCTACTTTGACTCCAACCACGTTACGAAACATTGAGCAAACTTTTATTGAGCTCCAATCGAAGCCCGAGAGCCACGAAAATGAAGCGGGATTTG…
XM_028271966.1	0.002386	0.0213437	0.488453	Diabrotica virgifera virgifera uncharacterized LOC114324204 (LOC114324204), mRNA	ATTGTTTGTGTTCTATCAGTATCTGTTCGGTGTCGTCCAAATAGTATCCCCGTCATATTCGCGTTGACAAAAATGTCTAATTTAACACTTTTGCTCTTCTTGTTCTTCGTAACAATCATATCCGGGACTAAATACTGTGGTGACATAGGGTATAACAACAGCACTTATACCTTGGTGTACCTAAAAAGTCCGTTGCCACGAACTGGCGAATGCAGCAAAGATTTAAGGTTTAGTTACTTGTACGAAGGGCCTGTTACGATGTGGACCAAACAGAATAAGGATCCTTTTATTTACATAAATATTCCAGAAGGAAATTCTACTACCTGTTACTTTGTACTATTAAAAGAACATCACATGAAGAGTTGTTATGTGCAGACAGTGTGGAAAGCAGAGCATGAG…
XM_028287811.1	0.00332067	0.0277492	0.488173	Diabrotica virgifera virgifera glycine-rich protein 5-like (LOC114337391), mRNA	GCACAATTCATATATAAACTTGAATGTATCATCAGCAATAAATAAGAATTTATTCAAGTGACGAATATTAAATAGGTACATCCAATATGATTAAATTTGCAGTTTTGGTTGCAGCCCTTTTGGTATTCATGCAGATGAATTCTGCAATGGGTCAACCAGGACAAGGCGGTATGAGCGGTGGAGGAAGTGCGGGCGTTGGATTCGACGCTAGTGCGGGTGCTGGTGGTGGAATGGGTGGAACGCCTGGAATGGGTGGAATGCCTGGAATGGTTGGAAGTGGAAGTGTAGGAATGAGCGCTGGAATGAGTGGAAGTGGGAGCGCCGGCGGGTCTGGAAAATAAGGTTGACAGTTTTTTTTGTAATTTAATTGTAAACTGTGTTTTAATTTAACGGTAATTA…
XM_028293532.1	2.641e-07	9.17506e-06	0.488169	Diabrotica virgifera virgifera putative cystathionine gamma-lyase 2 (LOC114342742), transcript variant X1, mRNA	TCACATATATGACGATAGAGTGATAGAGGTATATTTATCACCAATTTTATCACCGATAATAATTTTGTATTGTAGTATGATATTTGCGTAGTATTTGTATTTTCATTTTGTATTGTTGCCAAATTTATTTATCGTTTTGGAGAGGTTCATTTCATTTCAGGCTAGGGTTAGAGTCTAGAGGCAGTTTTAGTTTTTTTAGGTTAAGCGTACAGACGGCGGTTTACATACAACTTACGTCAAGATTTTATCAAAATTAATTTTTAATTGCCTGTAATCAATTGTGTTTTGTTTTGTTCAGTGGTTAATTCATTCAGTTTTGTCCAGTTCTGTCGTCTGTTATTTGTTCTAAAAGATTGTAGGTAAATATGGCGTTAACAAATGGCAAGGTTGTTGGTGCAG…
XM_028276019.1	3.10001e-05	0.000544617	0.488164	Diabrotica virgifera virgifera uncharacterized LOC114327410 (LOC114327410), transcript variant X1, mRNA	AATCTGTGACTACAAAGCATCCACATAAAAACTATAAATTCCCGCTCTCCTTTTGTTTTTAACACTGCTTGACTTCAATAATATTTTTTTTATCTCGTTTTGTATATTAATAGAAGAAAGATATAAACCCGTTTTGTAAAAATTTGTAGGTATTTAAGCGATTGTTACCAATATTTATTTGTAATATTCGGCAAAATGTGGTCAAGATCGTTGGTCAGTTTTGGTATTGTAACACTTGTTCTGCACTTACATTGTGTACAAGGACTCAAAGATGACTGCGATAAACTGGGCATCCTCCTCTACGAAGACGTAGGTTGCACCCCAGTCCTGGCACCAGGTAAAAGTTGTCCAATCAAATACGAATGCGACTTGGCAATCAGGAACAATACCTGTTTGTTT…
XM_028273765.1	0.00112573	0.0115673	0.48806	Diabrotica virgifera virgifera gastrula zinc finger protein XlCGF52.1-like (LOC114325650), mRNA	ATGGATAGACTGGAAATTAACAAAAAGAAATTCTGTCGCCTGTGTTTATCGGAAACTGTTATATCGCATTCATTACTCAATGACGATAATGCAGTATTTTTAGAAGCTCTGACAGCAATAAAGATCGACGAAGACGAACCATTCCCAACAATTGCATGTGTCAAATGCTGTTGCAATTTAAAATTTGCTTTCCAAATCCAGCAAAACATTCTAGAAGCTGACAGAAAGTTACATATGTTAGAGGAAATTAATATAGATGAACTGGACATAAAAAATAGATTAGTTGATAATGTAGTCGAAGTAGAAGAAAAAGTTCAGTCAGTGGGGGAATGTATCGTGGACCATGATTATGGACTCTCTAGTACTGAACCATCCACACCTTTGAGCAGAAATTCTCCA…
XM_028293853.1	0.00116234	0.0118569	0.487834	Diabrotica virgifera virgifera E3 ubiquitin-protein ligase mind-bomb-like (LOC114343038), partial mRNA	ATGTACATCATCGTCAAAAGAACACCTTACAATGAAAATAATATCGCAGTAGAAAACTGTACTATCCAACGTATGGACGCCTTTACATATCTGGGCACAGAAATCAATCAAAACAATTCCGTTAACGTGGATTTAGAACTGGAGATTGTACAGTCATTACAACACGGTCATGGTGGTTGGACTGACGGCATGTTTGAGTGCCTAAATAGTATTGGAACTGTAGTAGGCATCGACGAAGACCACGACATTGTAGTAGCGTACAATAGCGGTAATAGGTGGACTTTTAATCCAGCCGTGTTGACGAAAGTAGCGACTCCAACGAACTCTGCCGGTTTTAACGAAACCCCTCAACAGCAATTTGCAGTCGGTGACGTGGTTCAGATCTGCAACGACATGGAA…
XM_028293884.1	3.85175e-07	1.25321e-05	0.487599	Diabrotica virgifera virgifera uncharacterized LOC114343071 (LOC114343071), mRNA	ATTTTAGATAAGGCGACATATAACACCTTTAGAAATTATGGCATCATTAATAGGTGCTGTTGCTCATGATTTAGACCATCCAGGAGTCAACCAACATTTCTTAATTTCCACTTCGAATCACCTAGCGATATTGTATCAAAATAAATCAGTTCTTGAAAATCATCACTGGAGGTCAGCAGTTGGTTGTCTCTTAGAAAGTGGAGTTGCTGAACAATTAACCCCTTATAGATCAGAATTGGAACAACAAATTCGAGATCTAATTTTAGCAACGGATATCAATAGACAAAACGAATTCCTCACGCAATTTAAAAAACATTTAGACGAAGACACATTGGATTTGCGAGAGGCCCATCATAGGCAGTTCATCATGCAAATTGCCCTAAAGTGCGCAGATATTTC…
XM_028292501.1	3.96375e-09	2.26097e-07	0.486348	Diabrotica virgifera virgifera uncharacterized LOC114341697 (LOC114341697), mRNA	TCCTCCGCATTTTAGTGGAAAGTTAGGTAGTGGAAGTAGAACTCAAGTTCTTCGACGCGCAATAATCGACGCAGTGTGTTTGTGTTTTGAACTGTTTACAATGGCAAGTGAGGCTGAAAGGTTAATTGGTATCTCTCTGACCAAAATCGCACAGAGTAGATCACATCGTGGTGGCGTTAGTTTACATAAAAATTTACTTGTTGCTACTGTGCTGCAGAAAGCGCGTTATATCTTTATGGAAGAAGCTTATAATATGGTGCACTATCAGTCCGCTGCGCCTGTCATTTCTCGCCCGATTATTGCCCAGGAGGAACTTGTTGGACTTACGGCTGAAGAAGCAGGTTTGGAATCCAGTGCTTCCTCAGAGACCATTCAGGAATCGTCTTCTAGTGATTTTTT…
XM_028288594.1	6.63449e-08	2.78108e-06	0.486301	Diabrotica virgifera virgifera probable chitinase 10 (LOC114338015), transcript variant X1, mRNA	TATTGTTTGCTTTTTTAAAGGTATATATAAAAGTAAGTTTCTATAATCCACTTGTTTACTAACACTACTATTTCAGATAATTACCGAACAAAAATCAGTATTATGAAAGTTACCGGTACTTTGGTGATACTTAGCGTTTATTTTGTGTTAAGTATAGTCGACTCTGCAACAGCGAGACAAGTGCCTAGAAGACAGTTGCTTTCAGAGAATAAAAGTGACATTGAGGAGGACTGTAAGAATGGACTACAAAATTATTACAATTACCCTTACGACTGCCAGAAATATTACACTTGTAGAGAAGGAAAATTATACCTTAGTACATGCCAAGACGATTTATACTGGAATAGTGAACTTCGCAGCTGTGATATTCAAGCAAATGTGAATTGCTCAAAGATAATT…
XM_028282384.1	2.23561e-09	1.36138e-07	0.486191	Diabrotica virgifera virgifera gamma-aminobutyric acid receptor-associated protein (LOC114332557), mRNA	AACAACAATAGTTAAAAGCATTGCCAAAATTCCAGTTGTAATTTTTTGACTCTTTAAATCATTCCTAAATTTAATTACATATTTTTAAAAATAAGACAAATAAATAATTTCATTGTTAAAGTTATAAAACGCAGTAAGCTTTCTTTTATTTTGACATTGTATTGACTAGTGAGCAGTTGAGTCATATCATCGATTATTTTGTTAGACAACAAGAAAAAGGAAAACCAAGAAGACACGTAGATTTTGTTGCTAATCGAAGTCTTGTTTTGTAAATTTCAGTATTTAAATAAGTGCGATGAAGTTTCAATATAAAGAAGAGCACCCTTTTGAAAAGAGGAAGTCCGAGGGAGAGAAAATTAGGAGAAAATATCCAGACAGAGTCCCCGTAATTGTTGAAAA…
XM_028274287.1	1.2942e-05	0.000253841	0.485621	Diabrotica virgifera virgifera myosin heavy chain, muscle (LOC114326036), transcript variant X9, mRNA	TTTCAGGAAGGCTCTAGGGCTGCATTACGTGTCTCGATAGCCCCGACTAAGTCCGTACACCATGCCTAAACCACAAAAACAAGAGGGGGATGACCCAGATCCCACCCCATACTTGTTCGTATCTCTCGAACAGAAACGTATCGACCAAACTAAGCCCTATGATGCCAAAAAATCTTGCTGGGTACCGGACGACAAGGAGGGTTTCTTGCTTGGTGAAATCAAAGGAACCAAGGGTGATCTTGTCACCGTTGGTCTTCCTGGAGGAGAGGAAAAGCAATTCAAAAAAGACAACGTTCACCAAGTGAATCCTCCCAAATACGAAAAAGTCGAAGATATGGCAGATTTAACCTACCTAAACGACGCATCTGTCTTACATAATTTGAAACAACGCTACTACGC…
XM_028295680.1	2.71198e-05	0.000487859	0.485191	Diabrotica virgifera virgifera hydroxyacid oxidase 1-like (LOC114344844), mRNA	ATAACTGCTAATGTACAGATTGTTTTTAAGATAAGGCAACAAGCGGTATAAAACCTAACGTAAATATTCCAAATTTAGTTGTTGTCGAGAGAATTGATTGCTTACTTAAAAATGTCTAACTCTGTTGTATCAAATCTTGTGTGTGTAAACGATTATGAAGAATATGCTAAGAAGAAATTACCAAACATGTACTTTGAGTTCTATTACAGTGGAGCTGGACAACAAAAAACTTTGAAATGGAATAAAAATGATTTTAACAAATATCGGATTAGACCAAAATATATGCGTAAAGTAAGCAACAGAAATTTATCAACAACTATATTAGGCAAGCCTGTGGCATTTCCCATAGGGATATCTCCCTCTGCTTTCCATAAAATAGCACACGTGGATGGAGAATGT…
XM_028289568.1	4.65512e-09	2.60585e-07	0.485048	Diabrotica virgifera virgifera DNA-directed RNA polymerase, mitochondrial (LOC114338946), mRNA	GTTTGGTTAGGCGTGCGGAATGAAAATTTGCGTGAGGTTAAAAATTAATAAAGCACATTTCCGTTTATATAAAGTTTAGTTTAAGAAAACATAAAAATACTGACATGCATAGATTCCTTAAACTTCAGGGAACGTCTTTCTATAAGTATTCACGCGAGTCATTCAGTACACTTAACACCAGTGCAAACTCCTGCCTCTTATGTAAACTAAACAATATATGCAAAGGTACATTTAGGTATAATTCTTCAAACCCAAACCCAAACTTAAAAATTAGGAAACCTAGAAAACGAAATAAAAAGGAGTATGCCGAGCTTCTAATAGTTACAGATAATTCATCATGTCAGCGTAGAGCAAATGTAAAAAAGTTAACCTTTAGTGAATTAGAATTACTAGCAAGCA…
XM_028279774.1	6.32876e-06	0.000139457	0.484706	Diabrotica virgifera virgifera proton channel OtopLc-like (LOC114330434), mRNA	AGCTAGACTAAAATTTATTAAAATTAAACATTATCATTGGGTCTCACATTGGGTGTTTTCGGTATATCTTCACGAGCGGCTCTAAAACTTTTCCCCAGAAACTATTTTACGTGCTTGTTTTCGTAAATTATAAGAACAATAATTTTTCTACGGAAACGGTCTAGAGTTTCGTTGTTTTTCGGATAAAGTTTTTAATAAAGGAAAGTTACGAGCCACCGGGGAAACGGGAAAAAGGAATATAATTAAGAGTTTTAATGGACACCGTGCATGAAGAAACCAGTCCTCCTCCATCACCAGGAGACAGTGATGCCAGTTATGCATTTCTGTTGCCTCCGCCAGCACTTCAGCAAACTCAAGTGGTGGCAACTCAACATACCATTCCTCAAATAACCATATCCG…
XM_028279193.1	2.49698e-06	6.25981e-05	0.483963	Diabrotica virgifera virgifera balbiani ring protein 3 (LOC114329915), mRNA	CACAACAAACGCGATGGCGGAGATGCTTAGTTGATGTTCTGCCGTCACACGAACTGCAAGGAACGTTCGGTGCTAAGCTTGTTGTGCGCGCGCAAGTTTGACTTCGCGGTCCTTTTTGTTTAATTTTGTGATTTGCGCCTCTTGAAGGACGGACATTTGTGATTAATTTGGATAATAGTTTATGAGAGTACGATGATTATTCGCTGGAAACTGGTGTTTGGATTTTTACTTGTATTCGTACTTCACTGGCTAGTAGATGCTAAGAAAGATTCAAAATCAGACTTGACCTCAAAATGCCCAATGCTAACAGAATGTCCTTTAAGAGCTGAAAGCTGTACTGACGATGACGACTGTTCTGTTGATGCTGTCTGCTGCAAGAGTCCCTGCGGAAAAGTTTGC…
XM_028298658.1	2.71511e-09	1.61518e-07	0.483572	Diabrotica virgifera virgifera rhythmically expressed gene 5 protein (LOC114348024), transcript variant X1, mRNA	GACAGAGCAGTATCCAAACAAAACACAGTCGTCGTTCGAAGTGAAAGCTTTACAGAGATAAATCGTAGTGATTTTTCATTTTTACGTTTGAATTTTTTCAACTTTATTGTGCAAAATGTTCGGTTTTGGACTTTTGTTAACTGTTTGTGTGGTTTTTGGACAATCTCATGGTTCGGCTATACCTATGTGGGAATACTTAAGTAAGCAGGAAAAAACTTCTTTCCTTTACTCAATGTTCGCTACCCAAGTGGAGAAAATCTGTGAATCGTCCAGCATTCAAAACTGCAACAGAGAATTGCTTAAATATGGCCTTAACAAACTAAAGAACTTGCCCGAAGAATATTTGGACTCAATGGACCCCTACCAAAGAGGAGGAAGCTCAATAGTTTGGGACACCAT…
XM_028281708.1	9.86811e-07	2.83237e-05	0.483436	Diabrotica virgifera virgifera uncharacterized LOC114332012 (LOC114332012), transcript variant X1, mRNA	CGATACGCGTCAAGTGCCGTCCAACATTACTTATCTCGTGACTTCCACCAACTCCTAGTGCTCGGAACTTTCTTATCTGTTTCCTTTCTACGGATGCTGTTAGATTTAAGTATCTGCATCTAGTCGTCGCATTTTTTAAATGCTTCAAATACTTCTTTGGACGAGACCCAGTGAATGCATGTAGAAATGTATCGGAAGAAGAATTGTTACGCGATCGCACTAAAAGTAAACAAAAGTTTGTGAATATTCCGCGTTCATCGTCTTCGTAGAGGTTTTGCCTGTAGTTGATTTTATGAGAAAAATTTTTATTGAATGGATTTTACAAGAAAAAGTGTTTTTAGTGCGGGAGGGTATTTGGAAAATGCCTGCAGATATGGTGTCGTTTGCCGTTTCAACAGG…
XM_028277548.1	0.00140757	0.0138642	0.482113	Diabrotica virgifera virgifera B2 protein-like (LOC114328636), mRNA	TTCAATAAGAAATAGGCAATGTCGTTCTTTGTATCAATCAAATCTAACAAAATGAATACATATTGTATTATCTTTATCTTGGCTGTTGCTTTTCTAAGCGGAATAGAGGGCATGTCAGAAGCTGAACGAGCCATGGCGGACTCACTACACAAAAAATGCTATCCTATCTCCGGAGCTACTGAAGCAATGATTAACCAAGCAAGGGAAGGAAATTTCTCAGAAGATCCTGCATTTAAGGAACACTTATACTGCATGTGCAAAGGTTATGGAATCTTTAAGGAAAGTGGTGAAGTAAATATAGATGTAGTGCAAGCTATATTGCAGCAGAAATTCCAAGACCCGGCTCTAAGGGATGAAGTTAAAGCAAAATGTTTAGTAATGAAAGAAACTCCTCAGGAA…
XM_028284373.1	4.15909e-07	1.34351e-05	0.481043	Diabrotica virgifera virgifera glucose dehydrogenase [FAD, quinone]-like (LOC114334335), mRNA	TTTTCAATCGCAACGTAAATATTTTGGGAGTATGTGGTTGACAGTGAAAAAGTGAAAAATGAAAATATTGGTTATACTATTGTATACTCTGGTATATAACAATATTGTGTCTGCAAGAAGAAAGCCAAAACCTGCACAAGTAAAGCCCAAGACAGATCCATTGTATGATTATGTGAGACAGACACTTAAGAATGTTGAAACATACAGATTGCCAACAAACAATGAGAAATTATTCAAAGTTAAAAATGAAACAGTACTGGATTACGGTAAATACGATTTTATAATCGTTGGTGCTGGAGCGGCTGGTTGTGTGTTAGCAAATAGATTGTCTGAAATCGACTCATGGAGTGTGCTACTACTAGAAGCTGGAGGCGTTCCTAATTCCTTTAGTGATATTCC…
XM_028278073.1	0.000547663	0.00638966	0.479816	Diabrotica virgifera virgifera rutC family protein UK114 (LOC114329060), mRNA	AACTTATCTCTATCATACACACAACTGTTCTAGACCACGTTCAGGTTCAGGTAGCTTCAGTAAAAAATTACACGTTTTTGTGTTTTAAAACTAATACTTGTTTTACATCTATTTCTGTTATTGGTGTACTTGGAACAATAATGGCTCAGTTAGAACGAAAAATAATCGAAACTTCAAAAAATACACCACCCCCTCCATTTCTCAGTCAGGCCGTTTCCTTTAATAACATGCTCTTCCTTTCCGGTTCATTGGGAATTTCAAAAGATACAAACAAACTAGTAGAAGGAGGAGCAGCATCAGAAGCTACACAAGCAATTGAAAACATTAAAAATATCTTAGAAGCTGGTAATTCCAATTTGAGTCAAGTTTTGAAAACTACCATTTACCTCAAAGATATCA…
XM_028296343.1	2.41189e-06	6.09886e-05	0.478463	Diabrotica virgifera virgifera 5'-nucleotidase-like (LOC114345528), mRNA	ATGGCTCGGTGCAAGAGGAGGGCGGCACATGGAATCAGGAGAAACAACGAGGTTAAGGACTTGAATGCAGGTAAACTAAATCTAAAATTCGACGACAACGGTGATTTAGTTCATTCTTACGGCCAACCAATATTATTGAAAAACTTAATAACGCAGGACAAAGATGTTTTGGAGCTCCTCGAAAAATATAAACCCGAAGTTGAGAAGTTGAGCACAGAAGTGGGAAGATCATTGGTAACGTTGGACGGCGAGGACAGTAGTTGCAGATTGAGAGAGTGCAATTTTGGAAACTTGATAGCAGATGCTTTTGTACTGTACAAAGCATCAAGCTCGCAAACAGTTTGGACAGACACTCCAATTGGTATAACAAATGCTGGAGGTATACGGGCAGCTATCAAT…
XM_028274330.1	9.45317e-06	0.000195405	0.477396	Diabrotica virgifera virgifera myosin heavy chain, muscle (LOC114326036), transcript variant X15, mRNA	TTTCAGGAAGGCTCTAGGGCTGCATTACGTGTCTCGATAGCCCCGACTAAGTCCGTACACCATGCCTAAACCACAAAAACAAGAGGGGGATGACCCAGATCCCACCCCATACTTGTTCGTATCTCTCGAACAGAAACGTATCGACCAAACTAAGCCCTATGATGCCAAAAAATCTTGCTGGGTACCGGACGACAAGGAGGGTTTCTTGCTTGGTGAAATCAAAGGAACCAAGGGTGATCTTGTCACCGTTGGTCTTCCTGGAGGAGAGGAAAAGAACTTCAAGAAGGACCAAGTAACTCAGGTCAATCCTCCAAAGTACGAAAAGGCCGAGGATATGTCAAATTTGACATACCTCAACGACGCTTCAGTATTGCACAATTTAAAACAACGTTATTACCA…
XM_028280841.1	1.18776e-06	3.31929e-05	0.477159	Diabrotica virgifera virgifera retinol dehydrogenase 13-like (LOC114331312), mRNA	TCCATCATTTTTGGAGTAGGTAAATGATCAAAGTTTTTTATTACCTAATCATTCACTATTACAATGACTATGTTCGTGACAAGTGTGTTCTATTGGCCAGTACTTTTAATAATAGGTGCTTTTTTCTTAAATCTTTTTTTCAAATATTGTTGCATGAAATGTAACAGCAATGTATGTTTAGTGGGAAAGACTGCTGTAGTTACAGGAGGAAGTTTAGGAATTGGACATGAAATAGTGCTATCCCTACTGTCAAGGGGATGTAAAGTTATAGTAGCAGACAAAATAATAACTGAAAGTGTTAAAAAGTCTCTTATCCAGAAAACAAAAAGCTCAAACTTTGTTCTTGAGCTTGTAGACTTTACGTCTTTCAAATCGGTTCGCAATTTTGTTGAGAAATTA…
XM_028284148.1	5.17787e-05	0.000863111	0.47681	Diabrotica virgifera virgifera ADP-ribosylation factor-like protein 2 (LOC114334120), mRNA	ATTTCTGGAAACGAGATCGTTGCATTCGTTGCTTCCTTCACACCGGTTTTTAAAATGTCAGTTTTATTGAAATAATAATTAAACAGAAAGAATTAAATAAAGATTCTATTAATATTGTGATACAGATTTGCAATTAAATTGTAAACATGGGTTTTCTGACTGTATTGAAAAAAATGAAACAGAAAGAAAAGGAGATGCGCATCTTAATGCTTGGCTTGGACAATGCTGGAAAAACGACAATCCTTAAAAGATTCAATGGAGAGCCCATTAACACCATATCTCCAACGTTAGGATTTAATATAAAAACTTTGGAACATAGGGGATTTAAATTAAATATGTGGGATGTTGGAGGACAGAAATCTTTAAGATCATACTGGAGAAATTATTTTGAATGCACTG…
XM_028281520.1	0.0017978	0.0169484	0.476299	Diabrotica virgifera virgifera uncharacterized LOC114331844 (LOC114331844), mRNA	AACCGATCAACCGAACGTGTTTTGATCGTATTTATTTGAATATCATCTCGCAAACAAGTTCAGCAAATCCGTTGGCCTGATCTCGTCCAGTTTGCTTTTGCAGTGTCAACTTGGGCCGTTTTGCTAGGAATACCAACAGTTTCTCTGTGAATATACTGTGTTAATTGCTAAGATAAAAATGGTATTTAAAGAACAACTAGCTATTCAGATTTCTCTGATTTTTTCTCTAAGTATATGCACACTGTGTCAGATAGCATTTCCGGAACTACCTACGCAAAGACTGGATAGCGACCAAACAAAGGGAAGGGTACCCCTTTATGCACCAAATAGATGTCCAGAAAATCAACTATATTATCCTGGATACCAACAACATGACTGGATCTGTGATTGTGGCCCAAC…
XM_028276200.1	3.91539e-06	9.32298e-05	0.475838	Diabrotica virgifera virgifera autophagy-related protein 2 homolog A (LOC114327532), mRNA	AACTGTCAATGTCAATGTATCAAACAAAGAGTGAACGTGAATAGTGCTCCATGAAGATTTTTCTGGTAAAATGTCGTGGTATCAAAACATTTTACCAGAAGGTATAAAGAAAAACGTTTGTGCGTATTTGTTACAAAGATACCTTGGACAATTCTTTGAAGAGAAATTAACGAGAGATCAACTTAATGTTGACTTCTACAATGGCACTGGCACTGTGGAAAAAATCAGCCTTGATGTTCAGGCACTTAACGAACTCGGAGAAAAACAAAATTGGCCAATTGAGTTTGTGGATGGATACATAGAAAATCTACATGTGAGGGTGCCGTTTATGTCGATATTAAAAGATCCTAGTTATGTAGAAGTAAAAGGATGTAAAATTACTGTTCAACCGAAACAAAG…
XM_028285173.1	0.000243473	0.00324121	0.475515	Diabrotica virgifera virgifera uncharacterized LOC114335019 (LOC114335019), mRNA	TGTCAACGTCAAAATAGTATTTTTGTTATTGTTAATTTGTATTGTATCTGTATCCTAATTTAAATAAATGAAGCAGATATTTATTTAGTAATAATTAATACTGCTCATAATGGAAAATGAAATACTCAATATTCTTAATAAAGTTCCGGATTATATTGAAAAAGTAGGGTGCGATACAACGAATTTAACCTCTCCTTTTAAATGTGCCGTAAAATCATGCCCCAACAGATTTGTCAAGTTTGACAATAGCGGAAAACTCCCTTACAAATTTCACAGATTTCCTGCTAACATAGAACTCAGCAAAGTTTGGAAAGTTAACTGTGGTTGGAAGGAATATGATGATGTGGACAACTTGATGGTGTGCTCAAACCATTTTAATTTGGACGATTATATTAGAAA…
XM_028290013.1	0.000702409	0.00788351	0.47511	Diabrotica virgifera virgifera zinc finger protein 501-like (LOC114339372), transcript variant X1, mRNA	TGACGTATTGACGTTTATCAAAGAAAACATTAAAAATTTTAGCTTTTTCGTCTCAATTTACTTGAAGTTGAGCATTTCAAGTCAATAAAATTTAGCCATTAATGTGTTTCCTATGGAATTTAAAGTTGAAGTTGACGAAAAGCTTGTTAAATGTGATCTAAGACATGTAAGTACAAGTAGTCACTATACATCAAGAGATCATGGATTTTTGAAGAATGAACCAGACGCAGATAACTCAGCTATGGAAGTAAAAACTGAAATTAAGAATGAGTCCCTTGAGGGTGACCAACAATATATGGAGAGTTGGCCATCCATGTCTCTAGATCTGGAAAACTTGAAGAATGAACCAGAGGAAGAGTCAGATTTTTCCCAGAAGAACCGAGTGGAAGTTATGTTATC…
XM_028285653.1	0.00332926	0.0278082	0.474961	Diabrotica virgifera virgifera oocyte zinc finger protein XlCOF6-like (LOC114335418), mRNA	ACAACATAAACATGAACTCATGAACATAACATTTGATTTTTGATTTAACATATTTAACTGAAATATAGAAATATAAAAATAACATCATGTTTAATCAAACTGAAGTAAAAGAAGTTAGTGAGACGACTTGCAAAGAAGAAATAGATAAGGAAGTAGAGGATACCTGTAAAGTTGAAATTAAGGAGGAACTTATCACTGAAAGTGCAAATGATACATTTGAGTATTTAGACGTTAAGAAATGCCATATAAAAGCCGAAATAGAACAAGATGATGGTGTCTCTTGTGAAGATATGAAAACTGATGCCAGTAGTCTATTATTAGAGAATCATGATAGAAGTGATATTAATTTGAACCAATATATAACTTCCACTACCAATGTGAATGGAGGACAACGTTTTA…
XM_028272263.1	3.21161e-06	7.81231e-05	0.474718	Diabrotica virgifera virgifera T-cell activation inhibitor, mitochondrial (LOC114324424), transcript variant X1, mRNA	AGAAGAACACTAGAGCACATGTCACATGTCTCATGTCTGTCATGTCATGTAGAAAAATCTCATTCAAAAGTCAAAAAGTCAAAACAGTGTGCGAATTTATTTAAAGGACGTTCAAAAAATGAAAGAATGCTGCGCAATTTTTCCAGTTTGTTAACTAACAGACCAATCATCCTACATAATCGAAATTTTACTTCCATAGAAGTTTCTACTGCTTTGAGGCCCTTTTATTTTGCTGTTCATCCCGATTTATTTGGAAAGTATCCTAGCGAAAGGGCTACAAATGAATCATCATTACAGCAGTTGAGTTCCATTTTAGAGAAAATTCAAAAATCGAAATCTGTTCCTCCTGTCAGCTTAAGTTTCTATGTTAAAGACAAAGCAAAGAAAACAGACAAATTT…
XM_028272109.1	7.9913e-05	0.00125802	0.474076	Diabrotica virgifera virgifera uncharacterized LOC114324303 (LOC114324303), mRNA	TCAAAAAATCAGTAATTTCAGTTCTTCGAACACTTTTACATAACAAAATGAAACAATTTTTAGTGCTTTTGGCTTTGGCTTGTGCCGTTGTGGCAATGCCATCAATTGAGTATCTTAATTCAAATGAATTTGCACAACAGTTTGAAACGGAGGAGCAACTAAGAGATTTTATAGGCGATATTATCAACAGCACTCTAAATGGGGCCATTTCTAAGATGTCTGATCCCATGACAATTGCTGATATACACATGGACCAGAACTCTGAGGCTCTAGCCGGAACCATTGATATTAAAGACATTGCTATCTCTGGTATACATAAGATAGTATCCACTGCCGTATCAACCAATCTCATCACGCAACAACTGAACATATCAGTTTTGGTTCCTGATCTTACTATCA…
XM_028293628.1	0.000614203	0.00705328	0.47374	Diabrotica virgifera virgifera venom carboxylesterase-6-like (LOC114342823), transcript variant X1, mRNA	AATAGAATTATCTCACTGATTACATCAATCACGTAGTGATTTATATATTTGCAAAAATATTTTTGTTAGATACGATTTAGTTATAAACAAGATGCGTTGGTTTTACTTTTTGGTGCTTTTCCCAGGATTATTGCATATCAATGCTGAGATAATTGTCACAACCCCAAATGGAAAAATCCGAGGAAGACAAGAATATTCCCAAAGGGGAATATCGTTTTATGCCTTCCAACAAATACCTTTTGCCCAACCACCTATTGGATCATTGCGATTTAAAGCTCCTGTACCAGCAGAACCATGGAGTGGAATTCTAGATGCTACAAAAAATGATAGGTTATGTTTTCAACAAACAAATATGTTAGGACCAGGTATAACGCCACTTCAAAACGAAGATTGTCTTTA…
XM_028296309.1	0.000173079	0.00244686	0.473499	Diabrotica virgifera virgifera protein takeout-like (LOC114345489), mRNA	TGGTACAAGTTCATTTCGATTTCAAAGATCGGACAGTAAAGTAGTACCATAACCAAGAGTATATCGGGTCAGTCAGTGCGAGTGATCACTAGTCAATATGACAAGGTTTTTTATATGTGCAATTATATGCTTGTTCGCAAATGTTGTCATAGCTTCCAAGTCTTTGCCTTCTTATATCACACCTTGTAAAAAAACTGATCCCAAATTAAGTGAATGTGCCAAGCAACGTGCTATAGAAGCATTACCCTCTCTTATAAAAGGGGACAGAGCATATAAAATTCCTAGTTTCGATCCATACGTTATACCTGCTGTAGAAACCAGTGGTACGAGTGGTATCAACTTAAATCTCAAGAATTTACGCCTGTCAGGTTTGGACACAACAGTAATAAGAGCAGTTAA…
XM_028293325.1	1.38598e-05	0.000270371	0.473338	Diabrotica virgifera virgifera aldo-keto reductase family 1 member A1-A-like (LOC114342513), mRNA	TGTGCAATAAAATTGCGCCGCAGATTATCGTCGCGAGTGAAACGAATATAACAAAATTCAACTTCCTGCTGGCTTTTAACGCAGGAATAATCAGTTTGTGGTGGTATTTTATGCAATTCTAATTCAATTCAGTTTTAGTTTCAGTCGTTGTCTGACATCCAAGGGCGGCTGCTGCAGACAGTTCCGGTGAACAAATATCGAATACCGGCAAGATTTTTTTATTGTGGAGATCATTTATAAATAAAATATGGCTAAAACAATTTCTTGTGGTGGATTGAGTATGCCCACGGTTGGATTGGGCACATGGGAAGCTAGAGACGACAGCGAGATAGAGACAGCCCTAGACGCTGCTTTAGAACTAGGCTACCGCCACATCGACACAGCTGCCGCATACGGAAA…
XM_028299543.1	0.00461384	0.036364	0.47322	Diabrotica virgifera virgifera uncharacterized LOC114349146 (LOC114349146), mRNA	CAGAGGTCCACCTAGTTACAACATTGCATTCCTCAAAAAAAAAAATGTATAGTATTATTGTTCTTTTACGATTATCCGGATCTTTAGTCAAAGCTGAGCCTTCCTTAACAGAAACGGACCCAGTTGTAAAAGACTCTTTGGCCAAATGCATTAAGGAATACAATTTGACCCTTCAAGATTTCTACGATAGCATCAAAAAGGGCCAACATGACTCAAAAACAAAAGAATTTAGCAATTGTATTTATCAAGCATTAGAATTAATTAATGATAAGGGGATAATAAACATTAACAAAGCGACAGATTACATTCGGCATGAATATGGTGATAAAGCGGAAGATATTATAAAACATTGTTTAAATCAAAAAGATACTCCTGTTGAGACATCTTTTGGAGTAAGGC…
XM_028287809.1	0.000172149	0.00243754	0.473149	Diabrotica virgifera virgifera uncharacterized LOC114337393 (LOC114337393), mRNA	GTTGTTGATCGTTCGCTCCAATCGCGACTTGTTCTGAACTGGAACTGGAAGTGGTAATTAAAAATAAGAAACAACTATAATCTGTTATAAACAATAAGTAAAGCGATATGAACTAACGTAAACTAACCGCACGGTCTCTTCCTTGCAGTACCAGTTGGTGCTATTTAGTTTTGTGTTCTGAGGAAAGATTGTGAAGTGTATGTATTCAAAGATTCGGTTTAAATATGAAAGCCTGTGATCTATTGTTGTGGTTTTGCCTATTTATAGCTACAGCGACTTCACAATTTATAAACAGTGAGCACATTAATTCTACAGTAAGAAGAAGAAGAGAAAACACTAGTTACAAATGTACGCTACCACAGTTCCCACCTAATGGAAGATGGATCATAATTAATGGAG…
XM_028287222.1	0.000181437	0.00254308	0.473131	Diabrotica virgifera virgifera perlucin-like (LOC114336835), mRNA	TATAAAATTACAAAAAGTAATAAAATGTCTTTATTTCTAGGCTAATTTTTACAAAGCGTTACAGTTCTGCCGACAACAAGGAATGCATTTGTTAAGTATCAATAGTCAACAAGAAAACGACAGAATTGGAAAATTTATTAATGAGAATGGTTTAGGATACGGCCACTACTGGACATCAGCTTCAAACCAGGTCGGAGACGGCCAGTGGGTCTGGCTATCCACTGGACAAAATATGGTATACTCGAATTGGTACCCCGGGGAACCCAGCGGGAAAAACTCCCAAAATAACACTGAGCACTGCGTTGAAGCCCGACATTGGGCTCAGCCTAGTGGCTTCACTTGGAACGACATTAACTGTTTAGTAGAAATGTACTTCATCTGCGAAACGATCACAGATTG…
XM_028289620.1	0.00321563	0.0270607	0.472783	Diabrotica virgifera virgifera phenoloxidase-activating factor 2-like (LOC114338992), mRNA	GTTTATGGTTATCCTACTGACACGAACACAAGACACCACAACAGGCTTGTTTACCAGTCTATCTGCTAGCTATTTACAGCTGTCTTTCGTGGTTGTGCGTGTTTTAGTTGAAATGTTCGCTAAAATTATGATGGTAAACTATTTAACGCTCGTGGTTGTATTATTTGTAGTGGCAGACGGACAATTAGATGAAGAATTTAACCAGATTATAAAGGAACTTGATGATGAGACCACGACTGTACAGCCAGAGACCACGACGACGCCTTTGTCTCTAGATCCGTATCAAAATAATAAAGATCCTTATGCTGTGCCTGGTAATGTTTCCGTTAGTTGTGATTATCAATGTGTGCCGTTTTATCAATGTAACAATGGAACATTGGTAACCAATGGGGAAAATAT…
XM_028299725.1	1.71344e-05	0.000324761	0.472492	Diabrotica virgifera virgifera leucine-rich repeat-containing protein 15-like (LOC114349371), mRNA	ATGGCTCATTTGTTCCTGGGCTATGAACCAGAATACATCCAGTCTTATCCTTACACCTGTGTATTAGGACTCTACGATAGTGAGAAGATAACTGTAAATATGAAAATCCCTAGATATGGACTTTCTTTTCGCCTCATGACCACGTTTTCAGCATTTGGAACCACTGTGCGCCGCCTTGTTTGGGAGATTTCTAACGTAAATGAGAGATGGATAGAATGTGGAAAAGGCCCATGTAAATGCACACCAGAGCTCAAGGGAGTCAGTTGTTGGCAAAGCAATTTATCTGCTATACCCGATGAACAAGTTTTGCCCCAAGATGTTATAACAATGGATTTAGGAATAAATTTATTAACAACCTTAAACAAAAATGTGTTCAGAGGTATGACATACCTTAGAGAA…
XM_028281042.1	0.000823765	0.00898811	0.471951	Diabrotica virgifera virgifera uncharacterized LOC114331456 (LOC114331456), mRNA	TTTAAACACCTCAGCGTGTATTTTCAGTCAGTCAAGATCAAGAATTCTCAGTCGATCGACGATAGTGCATGTAGAAATAAACCAAAATGAAAACTATTTTGAGTTTGTTTTTGTGTGCTATTTTGGTTGGTGTAAACGCGTGGGTGTCTATTATACGAGCTGATCCAGCGACCGCACATCTTGGAGATTGCTACACAAACGTACATAATCTCGGAAGCTTTATAGCAGGAGAGGAAAAAAGAATTGAAGGACAGTGTGCCATAGCAACTTGTTATGCCGGAGGTGAAATTGGATTGACAGGATGTGGAACTGTACATGTAGAACCTCCGTTCAGAGTCATCCCTGGAGACTTATCAAAACCATTTCCAGATTGTTGTTATGAAATAGTTGGTCCTGCTA…
XM_028293253.1	9.70577e-05	0.00148009	0.471937	Diabrotica virgifera virgifera trypsin-1-like (LOC114342442), mRNA	ATATTGTTATCAGTATAGTGGTGTTCACGGGATAGGTATGAACTTTTCAATGAGGGTTACTGTATTAATTGCTTGTATTGTGCTGATTGCTAATCAGTGTGAGTCAGCAGTTTTAGGTAATAATTACCGCATTGTTGGAGGTAACGATACCACTATCGAGCAGCATCCATGGATAGTGTCAATCCAGTTCTTAAGGGTACACTTTTGTGGCGGAGCTCTTGTAGATGAAGAAACAGTTATAACCGCTGCGCATTGTTTTAATGATGTATCTGGTAGGATAACCATATTAGCGGGAACTGCTGATTTGACTCAAGAAGGTACGTCCATTAAAGTTAAAAGTATTTTGATTCACGAGAACTACAATCCTGATGTTGGTTCTTTAGATCATGACATTGCAAT…
XM_028274941.1	1.88127e-07	6.9204e-06	0.470483	Diabrotica virgifera virgifera uncharacterized LOC114326548 (LOC114326548), mRNA	GCGACGATCAGTCTCCATCTAAGCACCTCCTAGTGAACACGTCGCCAATGTGAATCGCGTAACGGTAGGCATGTGATCGTGTCCTCGCGACTATGAGCCCCGCGTCCGCAGGCAATTTGGAAGTAGAACGCTACATCGGGGCCTGTTTGATTTCGCAAAACCGCGCTAAAAGCAAACCGCAAAGACAAGAACACTATTCCTCAGCGCATAGAGATGTAGTGCCGGATATCTACCATCAGAAACACGTTAACTTTCGCTTGCAGAGATGTCACTCGGGCGACGGATGGGCCGGTGGGATGCCCTTGATATCGTTCGCCCAGCACCAGCGGAAGATCCACCACCAAGAAGATTCTTCTTCGTTGGCTAAGTTGGCGGTGCACACCCAAGGCGCGCCCTTGA…
XM_028286645.1	5.13816e-07	1.62769e-05	0.46967	Diabrotica virgifera virgifera cytochrome P450 9e2-like (LOC114336300), mRNA	AATAATATAAATTATCTGATGTTAATAGTGTTTATTGATCATTGTAAGATATTTTGAAATCAAAAGTGATAAGCAACATCAAAAGTTAGTTGTCAATTCTCAGAGGCGAAATGTTGCAACTCGTCTTAATATTCACAGCAGTAGTCCTCTTCTACTATTTTGCTATCAAGCCTATGAGCTACTGGAAAGACAGAGGAGTAGTACAGTCAAAACCAGTATGGTTTTTTGGAGATCAATGGAAACAAATATTCAGACTAGAAAATATATACGAGTTTTTCGAAAGAGGCTACAAGTTGACAGATGGAAGATATGCAGGAATGTACCAATTTAATATACCAACTTTAATAATTAAGGACCCAGGACTTCTGAAGCAAATTGCCGTAAAAGATTTTGATCATT…
XM_028291348.1	6.60681e-05	0.00107286	0.469622	Diabrotica virgifera virgifera glucose dehydrogenase [FAD, quinone]-like (LOC114340582), mRNA	AAAGGCTTTTTTCTGTTTTAGTGTACTCCAGTATTACTTCATCCAAAATCATACGGTTCGATAAAACTAAGGTCGAGCAATCCGTTTGATCATCCGAAATTTTACGCTAACTTTTTTTCAGATTCAGAAAATGAGGATATTAGAAAGTTTATTGTAGGTATACGGGAGTTCCAAAGGGTTAACTCAATGCCGGCTTTACAGAAAGTTGGTGCCCGTTTGGTCGAGACTCCAATACCAGGCTGTGAAGGCATAGTATTTAATACCGATCAATATTGGGAATGTGCTTTGAGAACTATAATTGGAAGTTATTACCATATGGTAGCAACGTGTAAAATGGGTCCTGAAACGGACAGTGAAGCCGTGGTCGATAGTAACTTAAAAGTTTATGGAATAGACAAA…
XM_028291753.1	3.82747e-05	0.000661458	0.469294	Diabrotica virgifera virgifera cholinesterase-like (LOC114340969), mRNA	CATTATTTATTTTTTACAGTTACCATCAGAATGTAACGCATTAAAGTCAGTTATGGTTTGGATACATGGCGGTGCTTTCGTAACTGGTAGTAACAAAAGCAGCTTCTATGGCCCAGAATTCCTAATAACTGAGGACATCGTTCTTGTTACGATAAACTATCGTGTAGGTTTCTTAGGATTTTTACATTTAGATGACACATCCTTAGACGTTCCTGGTAATGCTGGCTTAAAAGATCAACAACTAGCGCTGAAATGGGTACAAAATAATATCAAGAGCTTTAACGGAGATCCTAATAACGTTACTATATTTGGAGAGAGTGCTGGAAGTGCCTCTGTCCATATTCACGTAGTATCACCATCGTCCAAAGGACTGTTCCATAAAGCTATTTTACAAAGTGG…
XM_028275113.1	6.75505e-08	2.82505e-06	0.468168	Diabrotica virgifera virgifera protein Tob1 (LOC114326699), transcript variant X1, mRNA	TTGTAGTAGCGCCAGGCGCGGAAACGTGAGTGCTAAAACACAGTGATCGTACTAGTCCAAAACATCTTTTATATTTTTCTACTTTTATATCTAATTGTATAGTTTCGTTATTTTTATTACTTAGAAGTTTATATTTTCTCATCGTTTTATACGCTTCTGATTTGTATATTGGCTATAAGAAACTCACAAGAACTGAACAAAAACACGTACCTTAATTTCACAAAGAAACGGAATAGAAGCAAACATAACTTACCCTTAAAAACAAAAGAAATCAATGTGTTTATAAATTTTCCCAACGAAGAACCCACTACATCTACACATTCTCAAAATGCATATTGAAGTGCAAGTAGCTCTAAATTTTGTAATTTCGTACCTGTACAACAAACTCCCGAGGAGGCG…
XM_028299941.1	4.63334e-05	0.000784188	0.46799	Diabrotica virgifera virgifera uncharacterized LOC114349533 (LOC114349533), transcript variant X2, mRNA	ATGTAATATTATATAAATGAAACATTTATTTCTGTCAATTCTGAAGTGGATCAATACAGTCACACGATCATTGGCAACACTGTTCGTCCAACCTCTTTCACTTTAACTTGTGACCCGAGTTCCGAGAGCCAAGCACCAGGCTTAAGAGTTGAGGATGTTCTTGTCTCAAGCCCGTTGCCTCGCTTTACGTCTCACAGTGCCAGTGCCACATCAGAATGTACCCATAAACAGAAGCGGAGGTAAACTAGTGCCCCCATCCGCCATCTTGTTAGCAGGTTTAGGAGTAGGAGTGTCATCCTTCAGCCTCAAGCAGATGCTTCAGTCCAAACGTCCAAAATTGCTATGAACCTCTCTTAAACATTGACTTGTCAGTTTTGTGACAATGTTATCATAATTTTT…
XM_028278345.1	1.51971e-07	5.7307e-06	0.467945	Diabrotica virgifera virgifera N-acetylneuraminate lyase-like (LOC114329298), mRNA	TACTTTAAGATTTGTTTAGTGTAAACACGGTAATACAAATATTTTTAAACCTACACCTGATAATGAAGATATGAGTGTTGCGTAATTGAACTCTCTCTCATGTATGTATAAATAATATTGAAATTATTTGAATTTTATCACAGTAAATTAGTGGCTGCAGTGAACACTCGCCAAGGCTTCGAAAATGGTTTCCTTTACGTATAGAGGATTATGTGCCCCAGTTTTCACAATCTTCAATAAGGATTCATCGGTCAATGTGGCAACCATACCAGAATATGCAAGATTCTTGGCTAAAAATGGAATCGATGGAGTTTTGGTACATGGAACATCAGGAGAAGGTGTTTCGATGACCGTCGCAGAAAGAAAAGCCGTCGTAGAAGTATGGGCGAAGGTAGTAAA…
XM_028285184.1	0.00223457	0.0202606	0.467742	Diabrotica virgifera virgifera zinc finger protein 664-like (LOC114335028), transcript variant X1, mRNA	CATAAGTGCTTGATCGCTTGATTGGGTTGGATGTGGCATGTGGCATCACTGCACTGGGTTAATTACAGTGATGTGGGAGGGAGCTAATTTTAGCTTCTCGCTTCTCGTAATTTTTAATTAATTAATTATAGTGATTTCACTTTTTAAGTGTAAAATTATTATTGAAATACATAAAATCAAGTGTACTCAAATGGAAGTAAAGCAAGAAGTTAGCGAGGAAACGTGTAAAATAGAAATAGAGTATACTGACTTAGATGATTTTAAATGTGAAATTCAGGAGCAGGAGAAATCTAGTACGCCCCACAGTACACAGGACGCTAATGACTATTTACACTTAATGGAATATCCCATAAATACGCAAATAGTACATCATGGAAATAAACTTATCCAATTTCAAGA…
XM_028296323.1	0.00693207	0.0498805	0.466652	Diabrotica virgifera virgifera (11Z)-hexadec-11-enoyl-CoA conjugase-like (LOC114345505), mRNA	AATTATGCGTAACAATTATTTCGCTTTTCAATTGTCATGTAGAATTATCTATAATAATAATAAGTGCAGAAAGTAGTGGATCATACTGAGGTTGGAATGGCTCCTTTACCTGATGATTCTGTACAAGCTACACCTCTACCACACCAGTTCCTACGAGAGCACCCTAAAGCAGTTTATTCAGACGGAAAAGGACCAGTCAAGCAAGACCTAGTTTGGTACAATATATATAAATTTATTATTTACCACATACTTGCACTATATGGTATGTGGTACATTATTACTTTACAATCCATGTGGCAAACTCTCCTGTTTAATGTTATATTCTACTTCTTCAGTCTTATCGGGGTGACAGGTGGTGCTCATCGTCTATGGTCTCACAGAGCTTATAAAGTTAGACTT…
XM_028277283.1	0.00149914	0.0146382	0.466386	Diabrotica virgifera virgifera zinc finger protein OZF-like (LOC114328433), mRNA	AGCAAGCAACTGTCAACGAATCAGCTGTACAAGTACAATAAATATTTACAATATTTTTTTTAAATAACCCCTAGACAAAAATATAAATAATAAATCTTGCAAATCATGCGTATGTAATATTTTTCAAAATGGTAGAGCCGGACACAGTTTTTACGTCTTTAGATAGTTTATGTCGAACATGTTTGAATGAAAAAACTGCAGATGAATTAAGATCCTTTTCTGAGAATTCCCTGAGGCAAGAGTTAAAAGAAATCACTTCTATTGAGGTCCAGGAAAATGATGGTTTGCCATATTTAATCTGCAACAATTGTTGTTACACTTTAAATGTAGCAATTAATTTTAAAACTCAGTGCTTGAAGTCTGATAGTCATTTAAAAGCGGTATTATTCCCTGTTGAAT…
XM_028291756.1	2.67061e-06	6.63055e-05	0.465956	Diabrotica virgifera virgifera cuticle protein 19.8-like (LOC114340962), transcript variant X2, mRNA	CTGCCAAAAGGCCTTATGACCATCTACACCGGCTGCCCCCACGCTCTAAAGCAACAAGACATAAAGATAGCTTTGGCACGCTGCGTCACGCCGACCTATATAAACAAAGCTACCAGATCATCCTGGACCACTTTGTGCAGATCTTCAGCAGCATCCTCGAAAATGTCACACAAGGTTATCGCATTTGTTGCTTTCTTGGCCGTAGCCCAAGCCGGAGTTATTTCTCCCGCTCTCCCGGTCCAAGTAGACAAAGATTACGACTCCAACCCCCAATACATGTTCGCATACAGTGTGAACGATCCTTTTACGGGAGACAACAAAAACCAAGTGGAAGGCAGAGTAGGAGACCGAGTAGAAGGTCAATATTCCCTTGATGAACCTGACGGCACCCGTCGCATA…
XM_028295414.1	0.00426375	0.034127	0.465589	Diabrotica virgifera virgifera actin-related protein 5 (LOC114344585), transcript variant X1, mRNA	GTCGATTTAGGCCACCGTAGTAATGTCTAAGAACCGTGAGGTAGTGTAGTGTTTTTGTGTTTTTAGGTTAGACATTACAGAAGTCATAATAAGTTCATTGATAAATAAACAAAAATTATCTTCAAATTCAAAATTGATTGGGATGTCATATTATGGGAAAAATAAATAATAATAGTAAACATGGATTTAATGGAATTTAAAGACACAAAATGTACTCCCGATACTATTTATCCTTATCCGGCTGATATAAGAGACAATTCTGTACCAATTGTAATTGATAATGGATCATATCTGTGTAGGGTAGGATGGTCCATCAATGATTCTCCCTTATTACAATTCAAAAATGTAATTGCAAAACCTCGCAAAGAAAGACTAAAAAAAGATAATGTGGAAACTCCT…
XM_028289627.1	0.00080281	0.00880209	0.465106	Diabrotica virgifera virgifera probable cytochrome P450 4p2 (LOC114339002), mRNA	TTAGGGACGATTGGCGATAAAAATTATTAATTTCGTTTCTATATTTTAGGAAGAAATTTACGACGAAATAATATCGTTAATAGGCGACTCAGAAACTCCCACACTTAAAGAATTAGGAGAATTAAAACTAATGGAGAGGTGTATTAAGGAAAGTTTACGCTTATATCCGAGCGTTGGCCTGATAGGTAGAGAAGTTGGAGAGAACTTACAGACCAAAACTGGATATACAATACCGAAAGATTGTAACGTCCACATTTTTATATTCGATTTGCACCGACGACCGGAATTTTGGGAAGACCCCTTGAAATTTGATCCTGATAGGTTTTTGCCGGAAAATTGCACAGGCAGACATCCATTTGCTTATATACCTTTCAGTGCCGGCCATCGAAATTGCATAGG…
XM_028287990.1	0.00582689	0.0437235	0.46489	Diabrotica virgifera virgifera A disintegrin and metalloproteinase with thrombospondin motifs 7-like (LOC114337528), mRNA	CCAGATCTACTACAGAGGAAACACTTTCAATCCAGGAGTTGAATACAAATACTCGATCTGGAAACAAGTGAAACCCATTGAAGTAAAATACTCGTGGATTCTCGGTGAGTGGTCCCAGTGCTCCGTCACCTGCGGTGGTGGTACCCAACAACGAGAACCTCTTTGCCAAGAGTTGGTGCTAGAAAGAATGTCATCTGAAATAGAACGACCAAATATGGTGGACGAATATTACTGTGAACCACAAGATAAGCCCGATATGCAGATGAGGGCTTGTAACGAAGACAACTGTCCATCTAGATGGTGGTTCGGGCCTTGGCAAGCCTGCAGTGCGTCGTGTATGGGGAAGGGAAAGAAACCCATGAAACGCCGAAGTGTTGTGTGTGTTGATGGTACAGAGAT…
XM_028279027.1	0.00109696	0.0112922	0.464738	Diabrotica virgifera virgifera nocturnin (LOC114329802), transcript variant X4, mRNA	AAACATTTCGTCGAGTCTTGATCACGCCAAAACAACACCGTTGGTGACACTTCTCGGTGTAGACGTATTTCTCGGTCTAAAATTAAACCACCAACTATGTAAATTGGGAGAAGATACGCAATAACGCAATACTCAGTCACAATCGAGCACCAGACATCTATCGAGAGCAAAAGATTATTTTATCTTAACGATTAACGATCATCAGCAATTTATTATATAAAACCTTTTTGTGCTAAATTTTTTTAATCTTTTGTTTAGCCGGTTGTGATGACATACAAGTGGACGAGCGTCTTCAGATACCATTATCAAAAAGTGTGTTTTAACGCAAGTCAGAACTGTAAAATAAGAACCTTCAAGTGTAATTGATAAACAGTGTTTGAAAAGTGATCTTTTTGGTAA…
XM_028276630.1	0.00215446	0.019643	0.464702	Diabrotica virgifera virgifera protein AMN1 homolog (LOC114327915), transcript variant X1, mRNA	TTGATCAATGAACCGTCAGAAACAGAATAAATTCACATGAGCTAAAGGAAAGTGCGGTTGAATTATTCCGGTTATTGCGTTGAAGATTTTGCTTAAAATGTACATGCATGAATGAAAAATCATGTTTAAATCAAGGAAATGGGACGTGGGTGTACAAGCATTACCAAAGCCCATCGATTCACTTTTTACATTAGCCATTGATTATGTCGTTGATAACCTTGCCATATACATGAAAGAAAATGATGAAAAACTTAGTGCACTGCCATATAATATTAGAAACAGAATTCTACGTAGATTTACGACTTCAGCCTATTTTTGGAGAAACATTCATTTCAAATCGGTTTTGTCAGCTATTGCTAACGAACAGACATTGTCAATTAATTTGACTTCAGCTCCATT…
XM_028293990.1	0.000223224	0.003023	0.464452	Diabrotica virgifera virgifera aquaporin-like (LOC114343179), mRNA	ATGCCTCTAGCGACTTCTAATCAGGAAATATGAAGTAAATGTCGATAACGATTAAAAAAAATTAAACGGTGTATGTGTATATTTACTTTTATATTTCAGATTTTTGGACATATTTCTGGAGCACATATTAATCCAGCAGTGACAGTAGCTGCAGCCACCTTAGGAATCTTTCCACTAATTAATATTCCGATTTATATATTTGGTCAACTTTTGGGCGCTATAACTGGTTTTGGACTAGTAAAGCTTTTAATCAACAACTCAGTCCTTAGTATCTCTGGGTTGTGTTCGCCAGGACCTACTGGGATCCTATCTGCATTTCAGTTATTCCTATCAGAATTTATATTAACATTGATCTTGATTTTGGTATGCTGCGCAATTTGGGATAGCAGAAATGCGACG…
XM_028282124.1	1.00384e-06	2.87209e-05	0.464183	Diabrotica virgifera virgifera uncharacterized LOC114332338 (LOC114332338), transcript variant X2, mRNA	TTATATTGTTTCTTATTTAAACACAGTCAACGCACGAGACATTACAAAACAATTATAGAAGTAATGCAGATTTTTTTAAATGGAGAATCAGGGGAGTTTCAAGACTCTATTACGAAATAATCTTCAAGTAATTATTTCTACACTTGCAGGGATCGTTGGCGCTGTTTCCAATGGTATACATCTAGGGCTTTCACCTGGTGCTGTTATTCCACTTTGCAACACACCGATAAACAATATCAGCACCAACACAGACATCTTTTGTGATAATAATGATAGTCAAAATATGTATAGGACGTTCTACTTGTTAGGATCTTGCATCGGTGTACTGCTTTGTATTGTAAGCTACAAATTAAGCACGAAAAAACTAATGTTTATATCTGGGATATTGTTAGTAATTTC…
XM_028293973.1	1.31307e-06	3.61896e-05	0.463632	Diabrotica virgifera virgifera BRISC complex subunit FAM175B-like (LOC114343129), mRNA	AAAATTGATTAGACCTTCAACCTTCATTTGTCAGTTGATTTTTGCTTATGTTTTTTTACTCACTTGTAAATGTTGGAGTATTTTTGTTTAATGGAATTTTAATACTTTGCTAAAAGATGTATACACCTACCTCTGTATCACTTTCAGGCCCAGCCTTTTCATTTTTGCTCTACGAAAATACCAAATCGCGATTTCATCAGGAAGGATTTTTACTTGGAGAAATCATCAAGAAGGAGACCAAAACGATAACAGATAGCGATCAACAACAGGTTAATATAAGCAAAATAATCAAAATCAACTCTGTGGTGCCATTTCCTCAAAGCCACTATATTTATAATGGCACTGGAAAAATCAACAAAGACAAAGTTAGAGAGTTTTTAGGAAATCAATTCAGCAAGG…
XM_028297653.1	0.00636151	0.0468408	0.46291	Diabrotica virgifera virgifera histone-lysine N-methyltransferase SMYD3-like (LOC114346911), mRNA	ACAGAATAACATGATTTGTCAAAATAGAGTTCGTAAAGTATTTATGTGGTTAATTTTATAGATAATAAGTAAAATAATAAGGTGTTTTTCTTTAGATTTATATTAGTTATATAGACGTCATGGCAACCAAAAAGGAGAGACTACAGGAGCTCGAGCAAGCCTACTACTTCCTTTGTCGTTGTGTGAAGTGTATTAATCCAGAACCGATAATAGAGATGACAGGAGCCGCCTGTCCAAACTCAGACTGTAACAATTGTTTTGATAGTTTTACTATAAAACCAGATGACGAATGTTCAGCATGTGGAACGATCATCAGTGGAGAGTTTATACAGTTATTCCAAGATGTGATGGATATGACATGTATGCATCTAGAAAATATGAAAGAAACTACATTTCTAG…
XM_028281835.1	0.0028859	0.0249489	0.462609	Diabrotica virgifera virgifera MATH and LRR domain-containing protein PFE0570w-like (LOC114332108), transcript variant X2, mRNA	TCTAGCGCTTTGAATGACGGTACCTACATGTTCACGCTTCGAGAATCAGTTTGCGGAACGGACATAAGGTGAAGAAGAAAAAAAGAAAGCAATATCAGCTATACCTACTTCTTCATGGCTTTTTCATCGACTGCCCTTCATATACCTTTCAGAACCTTCAAATATCTGGAAAAGATTTTTATGTGAAATCAATGATTTTTTTTCAGTCGTATTTTTTCACACGAGTGTCAAAAAAGGAGATGAATATTCAATTGTTGAGTATAAGATCTATCATAGGGTTTGGTGTGGTGGTACTAGCGACTGTCATGTAAATTATAAACAGATGATGTTTACTATTACTGGAAAATTTTAATTTTAAAAAACTTTTGATTGAAAATTTTGTGAAAATGGCACCTACAA…
XM_028288557.1	0.00116108	0.0118561	0.46256	Diabrotica virgifera virgifera epidermal growth factor receptor kinase substrate 8-like (LOC114337973), transcript variant X1, mRNA	AGATAGTACCCAGTACCCATCCAGGTAGCTCGTTATACGCATGTGCCGGGCGTTGAAGCACCAACTTATCTTACTTACCTGTCAGGTGGGAGCGCGACTGTAGTTTGTCGATCTGTGTTGTATATAGTTTATTTATTCGGATGTATTCTTCGGATTAATTAAACAAAATACCCGTGAACTGTTTGTTTTCTATGAAAAGTTGCTATAATATGGATTATTGATAAGCTATCGCTGGGAAAGAGGACTGAAGATCCAGTAATCATGGCATATCGAAACGGTTATTCGGGAGACGATAGGGAGCTCGATCGCGAAGACAGAATGACCGAAGGCGTAGGCAAACCAGTTCACGTTATCGAACATTTAGCTACTTTTACGGTAAACAAAGAAACAGGTATCATT…
XM_028283666.1	1.53785e-08	7.49183e-07	0.460765	Diabrotica virgifera virgifera cathepsin L1-like (LOC114333718), mRNA	GAGAAATTAAAATGAATACCAAAATGACCTCCTAATTTACTTGAACCGATTAAACTAAACAAGACGCGACAATTGCGTACATACATACATACTTACATACATACATACATACACTAATCCTGTGGCGACTTCCAAAGTGTCTCGTGCGCTGTTTGAAAAACCGGCGGCACACGTTTCTATCGTAGCCTTTTTGCCAAAATGAAATATACCGGATTTATTTTATTGGTTGCATTATTAATCGTATGTGAGTGCCGAAATGATAGTACAAAGGAGGAATGGAAACGTTTTAAGTTACAGTTTAATAAAACATACGCAACTAATAAAGAAGATTTAAAACGATATAAAGTATTTAAAGAAAATCTTAAGAATATTCATAAACATAACAAACGATTTGAGAAA…
XM_028290737.1	3.26992e-06	7.92786e-05	0.460189	Diabrotica virgifera virgifera 1,5-anhydro-D-fructose reductase-like (LOC114340027), mRNA	ACTAAATAACATGGGTTTGAATCATTGTGTAACAGTTTAATTGCTAGAGTTCTACAGTCGGTGTCTCCAGTTGTTTATTATCAAACAAAAATGTCTCTGACAATGATTGGTGGTGTGAAAATCCCCATAGTGGGGCTAGGAACATGGCAGGCTACCAATGAAGAAGAATTGGAAGCTGCCGTTGAGGCAGCTCTGGAAACTGGATACCGCCACATCGATACTGCATCTGCATACCAAAACGAGCATGTCATCGGCAAAGTTCTCAACAAATGGTTGACGTCTGGCAAACTTAAGAGAGAAGATATTTTCATTACTACCAAGCTTCCAATGACACACATCCATCCCGATCTCGTCGAAACAGCTCTTAAAGAATCCTTACAGAAGCTTCAGCTGGACTAT…
XM_028286674.1	2.65459e-07	9.18406e-06	0.459861	Diabrotica virgifera virgifera uncharacterized LOC114336326 (LOC114336326), mRNA	AGAAATACACAAACACACTTCCACATACGTACACACAACTCACATGGTGTGATTAATAATAGCACACAGAACTCTTACTTTAGACCCACAACGACCGTCGCGTTGGTTCCTGTCATTTATACTCAGAGATTGAACTGTTTTATAAAAATTTTCTGTTCCCTTCGGCAGTGGTTTGTGCTGAGTTCGTGAAAACTTATGCGTGAAGTGGTTTTTCTACTCAGCTGATCCAAAAGTTTTGGAATATTTTTCAGACAAAAATCGAATAAAAATGGAGTGAATAAAAATCAAAATGAAAAAGTTTATCACGACTAAAATCAATAAGCAGCAATGGAGAGTGACTGTACCCAATATCAATTCAAATTTGTTTCGAAAAAGTGCTTCAAAAGACGATAAATCAGA…
XM_028299700.1	9.2743e-06	0.000192149	0.459604	Diabrotica virgifera virgifera extended synaptotagmin-3-like (LOC114349354), transcript variant X1, mRNA	AACACCACAGATTTTTCACATACACACCTAAAATACTTTTATTGTCTTATTCATATATTTTTAAACGTTTAATGTGTTAAACCTCTACTAAAACGGTATTTATTAGTTGTTTAAATATGAGAACATAAAACCAGTTATACGCGAGGTTTAGTCATTGTCAACATTTATCTTCGTAATTAATTCAAACAACAAACAAATAAATTATTTCAGATAATCCTAAAGTTCGAAATTAGTTGTATTATTTTTTTGTGAATAAGGCCCTGCGTGTTCCAGAAATTGCGTATCGATTGTTGCCTTGGTGACTCTGCATAGTGCCCTAGAACACTTGTGGATTATACACGTGCGCGTTTTAAGAAAAAATGTATTCAAACCTCGGCGGACCAACAAAACACCAAAGAC…
XM_028282500.1	0.000825017	0.00899633	0.459536	Diabrotica virgifera virgifera nose resistant to fluoxetine protein 6-like (LOC114332671), mRNA	ATTTTGGTGAAAGCTTTTAATCAGTTTCTTATTGTCAAGCTACAAGAAACATGAGGCGACTGTTTATTTTATTTTTCGTAACTATCGTGTCATCCCAGAATGAGCTTAAATTTTTACAAAACTACAATTATTGGTCAGAACTTGTGAAAAATAATCTTAACAGTACAACATTTTCTGACTCATGTAGCCAACAATTTAGCGAATTATTTACAAATGATTTACAGGATGTATGGAATCTGTTTGACGCTACAGCAAAATTCCCTTGGAGTGGCTTAGCTACCGGCTCATATTTTGATTGGGGAAATTATGATCAATGCATTAAAATTAGGCATGAATACACACAAGACAGAATATTGGGCAAATACTGTACACACGGTTTACTAATACCATCCCCCAAAG…
XM_028273106.1	0.00108029	0.0111652	0.459124	Diabrotica virgifera virgifera 4-nitrophenylphosphatase-like (LOC114325151), mRNA	CGAGTATGTAAATAAAACATATCTGCTAGGTGAACGATCCATCAAATACTTAAGTCATCATGAAATCTACTAACAAACTTTTAAAACCAGTTATAATTTTGTTTTGTTCGACTATACTAATTTTTATAGTGATATTCATCTTGGTGAAAAAAGATAAACAGCTGGAGATGCAGAATCTTTTGGAAGTTTCAGAAGAGGAGCAGCTCAGATTTATTGATGGAATTGATCATCTTCTAGTGGATTTGGATGGTGTGGTTAAAATAGCAGATTCAGTAATACCTGGAGCCAACGAATGTTTGGATAAATTTAAACGACTTGGAAAATCTGTAAGCTTTGTATCCAACAATGCACTAAACACTCCTGACGAAATTCTGCAAAAATTACTTCATATGAATTTAA…
XM_028280186.1	6.45431e-08	2.7182e-06	0.45896	Diabrotica virgifera virgifera dual 3',5'-cyclic-AMP and -GMP phosphodiesterase 11-like (LOC114330773), mRNA	AACATGAATCGACCGAAATATGTCTAAGTCGGAGTTTCTGCGGTTTCTCAACAAACTTATTCATGATGTAGAGACACTAAAACAAATGCAACCGTGTGAACATATTCAAACTTATAACCAGTTCAAACGAGGCTATACTGAAGTGACTGTCTTCAGGCATACGAAAAAGTTTGTTTGTTTTCAGGATACAAAATCCAAAAGTTTACAATTGCGCAACACTGGCGACGACACTCGAATGCCGGTAGATGGCTCCACTACAGGGTCGGATTCAGCTAGCAGGCTTCCGAGGCACCATCACAACATTTATGGCCACCCTTACGATCCGGAGTATGCTCAAATGGAATCTTGGCTGGATGAGCATCCAGATTTTGTTAATGATTATTTCCTTAGAAAAGCCAC…
XM_028292326.1	3.74675e-07	1.22791e-05	0.458319	Diabrotica virgifera virgifera RB1-inducible coiled-coil protein 1-like (LOC114341526), mRNA	ATGAAGGGACCATTTGATGTTGCTGTCAACGATACTGATCTGGCTGTTATTAAGAGGCAAAGGGTGGATCCGGATGGTGATGAAATAACTGTTAAAAAAGAGGAGAAAAAGGACCACACGGTTATTTTCTCAATATCGCCCGAAACTCATGACAGTTATTTAACCGGAAACGCACCATGCAATGCTGTTTTTAACAATGATCTGAGAACGCTACAAAGGATACCGGTATTGCCAGTTCTTCTACTGAAGAATCCGCGATTAGCCATAACCGATTCGAAAACTTCGGAAGAAGATGAAGAATCTAACACATCACAAACTAGCATTACTGGAAGGGAAGTGAGCATTTACGATTGGATGTGCGGTTCTGACACCATGGACAAACTGTATGATCATTGTTGC…
XM_028286943.1	0.000423485	0.00515416	0.457705	Diabrotica virgifera virgifera juvenile hormone acid O-methyltransferase-like (LOC114336578), mRNA	TTTAGTCAGTAGTAAACTACTACAATTGAAACATTTTTATTAAAACTAAGTCGCTACACTTGCTTATTTTGCTACGAACCAGAACTTTTTGCTGCAAATTTAAAAAGCCAAGAACTTACAACAAAAAGTAATTTTGTTTGTTAAGGATAACTTGGTTTCTTTGCAAATATTAGTCTGTCTACATATTTTTACCAAACAAGTGGGAATACTCTAAATAGATTTTATATAATTATTGTCATTATTCGCTTGACACAGATTACGTAAGCAAACCAATGCAAATAGAAAACATTTGATATCTGGCAGATAGTGGCTGACAATAATAAATACTAAAATGGGTGCTATGGTATTACCTAAACTTTATTCCAATATTAATATCTCGAAAGTAACGTGTCAGAAGTT…
XM_028284784.1	3.55397e-08	1.55864e-06	0.457575	Diabrotica virgifera virgifera uncharacterized LOC114334681 (LOC114334681), mRNA	CAGTCTCGTACGCACAGGAAATTTTCATTCTAGAAATTATTGTTGTTAATGTAACACGTTGACAAGAAAGTGACGTTTCGGTGTGTTGAAATTTGAAAGTGATAACAAATAATTGATCAAAAATGGCTTTTATGATGCCAGTGGTGAAAAACGATTGGGATATCTACAAAGCCAATCGTTCTCGAAGAGTTTCCGAATGCGCGAACCCTACATCATGCCGTTCGAGAAAAGTGTCAGAGTGTAAATCAGAAGGTCCAAGTCTGTCGACTTCTCCTGGATCGGAATTCGTAACATCCCCGATCCGCAGTTCTGTGCCCAGCAATATGTCATCGAGACAGTACTCCAGAGCAAGTTCCAGAACAAGTGAAACCAGCCTTCCCAGCCCAGTGAGGCATATGA…
XM_028289826.1	0.000942585	0.0100533	0.457416	Diabrotica virgifera virgifera uncharacterized LOC114339205 (LOC114339205), mRNA	CCTGTCGCCGGTTGAACATCTCGCATGAGAGTTGCCCGTTTCCATTTTTACGAATTCGTTCGCCAATTTCGCGGGACACGAACATTGCTTTCTGTTTAGTGATAAAACAGTCCTCTTCTTCTGGAATTATAGTTATATTTCGTGTTGGCAGTGAATTTGCAGGAACTGGTTTCGATAAGATTGCCCATTGCAGAAAAACAAAATGCTCAGGCATACAACGTGGTCCATCATTCTGGTGGCCATTGTCTTCGTCACACTGTCAGACACCAAACAGTCCTCATCTTCAAAAAACCACGATCTTCTTACACAACTTGGTTTACAAAGAATCAAAGGACCCAACAGTCATCACCGAAAACGATTAGCAGTGGAATCAAGACATCACAGCAGATCAGATGATTC…
XM_028272297.1	1.13168e-05	0.000226651	0.456502	Diabrotica virgifera virgifera arrestin domain-containing protein 3-like (LOC114324441), mRNA	CGGACCATCATCATTTTGTACCGTAGCGCCAGCTGCCAGCCCATTTTGAGTTGTTTACTAGTTTACTGTAGTTTCTTGTTTCCATTTTCAACCGTGGATAGAATATTGTTGCTTTTATTTTCTGTTTATTACAAGCTGACACTCAGGTTTACATTATGACCTGTAAAATTGTTATAATCAATCCAGGTATTTTTCGTCCAGGTGATGCGATAACAGGAAAAATAATATGTATATTCGAAAGGGAAGAACGAATAAGAGGTATTAAATGTCAATTTCGTGGAAGAGAAAAAGTTCACTGGAACGAGCGAAGAGGGAAACATACAACACATTATCATGGACAAACCGATTTTGTGGTGGCTAATACCGATTTTATGGACGAAGGTACAATGAGGCCTGGAA…
XM_028284839.1	0.00168281	0.0160915	0.455935	Diabrotica virgifera virgifera uncharacterized LOC114334749 (LOC114334749), mRNA	ATGAACAAGAGTTTGGATAAAACTAAGTCTAGTCAGTCTAGACTAGTAAAACTAGTCTTAACTAAGAAACCGAATAATAAAATATTCTGCTTGAAAGAGATAGTCCTGGATATAGAGCCAAACGTTGTTGAGCATGGCGGTACGACAAAATTAAGTTGCAGCTATAATTTACAAGGAGAGCCTCTATATACAGTAAAATACTACAGGGGGACACATGAGTTCTATAGATATACGCCCAAAGAGCATCCTAGTATTAAGAAGTTTACTTTTAATGGAGCGAATATTGATCTCCAACACTCCAACGAACACCAGGTGGTCCTACGGGACGTCGGTTTTAACCTCTCGGGGAAGTTCAGCTGCGAAGTGACCACTGATGCCCCCAGCTTCTCGACCGTCACC…
XM_028299436.1	4.98247e-08	2.12314e-06	0.455661	Diabrotica virgifera virgifera uncharacterized LOC114348996 (LOC114348996), mRNA	ATTGCGGCGGATCTTTTGGCGGTGGCATTATCAGTTCCCACTTCGCCATACGATTTTGTTTGATTTTGATTCTTGATTCAATTCAGTGTGATTTCAAGGCGGCTGTGCTTCGCGGGCAGTCCGAAGTGTGCGGTGAATATTTGCCGGCAAAATTGTTTTTACATACGGACAATTTAAGCTCTGAATAGTTTGTGATATTTTTTATAAAGAAGTGACCCTACAAGACATAAGTTACTATACATCATATGTGACGCCACTTTCATTTTCCAAGGAATCGAATGAGGAACAGTACACCTGGTAATAAGAGAAGAATGATAAGCTTTCAAGTACTCTGCGAATTCCATTTGTGTATTTAATGGTCTTCGCTTAATATAAAGTCTGATACAGCTGCCATTTCCT…
XR_003654532.1	0.000584519	0.00674517	0.455326	Diabrotica virgifera virgifera cyclin G (LOC114343364), transcript variant X2, misc_RNA	ATTATCCACGCTTTTAACAAATAATAAATATTAATAAAAACAGTTGTGAATTTATTTTTAAATAGAAGTACTAGTACGCGTTTTACAATAATTATTTTAGTTGATTTTGTAATTTCTACTTGAAAATTTGCTTAAATGTATGCAACTAACATTGCAGAACAAAAAGGAAGTGACATTTTTTATGCTAATGAAAATTTAATCTCTTACGTTGTGTTAATATATAAAGAAACCGGTCCCAAAATCGTTTAGTTGAATATAGATTGTTCATATTACTATAATATTATTATGTGGTAAAGATATAAATATATTCTGACGTCACACAAAACGTTATTGATGTCAACATTAAAAAACGCCTGATGGCGTCGCATTTCTCTTTTGTTCTGTAAACAAACGATGGAA…
XM_028276135.1	9.27668e-08	3.74077e-06	0.455252	Diabrotica virgifera virgifera uncharacterized LOC114327495 (LOC114327495), mRNA	AATAGTTTTTGTTGAATGTTCTCAGATATTAACGAATGTGCAACCAATCCCTGTGGGAAAAACGCCATTTGTAAGGATACAGTGGGTAGTTTCACGTGTTCCTGCAAAGAAGACTACACCGGAGATCCTTTTAAAGGATGCGTCGACATTGATGAGTGTGCTACTTTAGAACTTCCTTGTGGAAACCACGCTGTTTGCGAAAATACCGAACCTGGATATAACTGCAAGTGTCCGCAAGGGTATCAAGCTAATCCTAGTCCAGAAGTGGCATGTGAACAAATTGACGTTAATATTCTATGCAAATCAAACTTCGACTGCACAAACAACGCAGAATGCATAGAAAACCAATGCTTCTGCCAGAAAGGCTTTATCGCCAAAGGCTCTGTATGTCTGGACATT…
XM_028294576.1	0.000905175	0.00972915	0.45483	Diabrotica virgifera virgifera gastrula zinc finger protein xLCGF3.1-like (LOC114343736), transcript variant X2, mRNA	TCAAAAAAATATCTCTAAACGGTACTTTTCTGACGAACCGTGTAACGATGCAGACACACGTTAATTTCTTAAAAGAATTCCATCTCACTTGGAGAAGAAAAAGGCTCGTATCACACTGTGAGTGAAATTTCGCCGTGAAAAAATTCCTAAGTAGAATCGTAATGTTTCTACGCTTTAGCATAGATTGATTTATGTTGGTATTTTTACAGTCTAAAAGATAAAAGGCTCTTCGAGGTAAAAAAAACACTAAAGTTCCATTTAATGAAATGTTTATACGCTATGGACTATTAGAAGATTTAGGTGTTTATACAAGTGTCTGTTTCCTTTCGTTAAAGAACACAAGTGAACTTTGAGTGGTTCATTATTGTTCACCATAAATATAAGCAACTTCAACGTTCG…
XM_028296076.1	0.00057422	0.00665188	0.453538	Diabrotica virgifera virgifera WD repeat-containing protein 3-like (LOC114345258), mRNA	TAGCATCCTTTACAATGTCATAAAGTAGGTGCACTTCTTAGACGCGGACGGGGAAGGGTTATATCAATGTATAGTGATATTACAGGACAAATTCTTGGATGCCACGGTACAGATATGCAGATAGAATTTTTTCAGTTTTTATATGAAGAAGATGCACAGTTAAGACTTAAGAAGAGGCTTAAAAAGGAAAAAAAGAAGAATAGATGTGAAGAAAATGCAAATACATACCAAGATAAAAACTTACTAAGTTTACGAGACGAAGTTAAAAGATTTCATCCGTTAAAGCTGTCTGACAAACCTAAAAGTTTCCATTTAGTTCTTGGTAGTGGAGGAGAACTTCGTGTTGCCGTCAACCTCACCAATAATATAGTCGAACTGTATACAATTCAATCGTCAGTG…
XM_028282643.1	0.00155197	0.0150723	0.453489	Diabrotica virgifera virgifera uncharacterized LOC114332865 (LOC114332865), mRNA	AATCAATTTTGTGCCACCCATGAAATGACTTGTATTCAAAATAACTATATGTTTGCTTAATTAGGTCAAAGGTCTTCTAAAGTGATAACAAGTAGCAATCATAGTAAACAGAAAAATTGCATTAGTTTATTTTTAGTTATTTTGTTGATATTAAAGAGCATTCTAGTAATTTTAGGAGGCACATGGTGTCCAAATTGTTGTTAGGTGTTGCTGTTGCGGCCACCATTGCAGTTGTAACTTCCAGTGATGTGACTACCTGCTGGGGCCATACGTCTATAGCAGATATAAAAACGTTAGTCAACTACTGTAAACACATTATCCCTACAAACTTTATACTGGACGATGCACGTTTGAACTCTGAAGTCAAAGATTCTTCCAGTATAGTATGTGACCAAATAA…
XM_028282055.1	0.00482066	0.0377629	0.453356	Diabrotica virgifera virgifera arylsulfatase B-like (LOC114332280), mRNA	GGGTTATCTTGGATAAATTTTATACGCAACAGACATGTACACCCTCGAGAGCTGCATTATTAACAGGAAAATACCCTATAAGAATGGGTCTTCAAGGAATTCCTCTCGACGCAGGAGAAAACCGTTCATTGCCATTAAATATCCGTACGATGCCCGAACGACTTAAAGAACTAGGATATAGTACCCATTTAGTTGGAAAATGGCATCTAGGAGCTGCTTGTGAAGAGGTCACACCAACTCGAAGAGGCTTCGATACTCATTTTGGATATTGGAGCGGTTTTGTCGGATATTTTAACCATGAACTTAGCGTACCTAATCCTCTCAATAAAAGTGAAAATTTCACGGGCTTAGATTTTCGTGACAATTTCACGCCTCAGTGGTCCTTAGAAGGAAAATATG…
XM_028294182.1	1.77645e-07	6.56156e-06	0.451305	Diabrotica virgifera virgifera cyclin G (LOC114343364), transcript variant X1, mRNA	ATTATCCACGCTTTTAACAAATAATAAATATTAATAAAAACAGTTGTGAATTTATTTTTAAATAGAAGTACTAGTACGCGTTTTACAATAATTATTTTAGTTGATTTTGTAATTTCTACTTGAAAATTTGCTTAAATGTATGCAACTAACATTGCAGAACAAAAAGGAAGTGACATTTTTTATGCTAATGAAAATTTAATCTCTTACGTTGTGTTAATATATAAAGAAACCGGTCCCAAAATCGTTTAGTTGAATATAGATTGTTCATATTACTATAATATTATTATGTGGTAAAGATATAAATATATTCTGACGTCACACAAAACGTTATTGATGTCAACATTAAAAAACGCCTGATGGCGTCGCATTTCTCTTTTGTTCTGTAAACAAACGATGGAA…
XM_028291560.1	1.26265e-07	4.8735e-06	0.449729	Diabrotica virgifera virgifera facilitated trehalose transporter Tret1-like (LOC114340789), mRNA	AGTTCTAAATAAATTGCGGAATATCTCTCTCGTGCTTAGCAACTATTTAACTTAATGATCCTGAAGTAAATATTCAAGACTCGTCTAGTATAAAAACAAACCTGGGCTTTTATGTCGTTTCAGAATGTAACTCTGTTACTGCAGACACTGCAGACCATTGCTATGAAGTAAAATACCGAATGGCAAAAGGTGGCAGTTTAGCAGCAACATGACGAAAGGCACCATGAAGACTTGTGAAAAACCAAAGAACAATGAGACTGAGTCCGAAGTGGGATGTGTTTGGCCGCAGATTGTAGCAATTTTGGCAGCCTGCTTGGGTGCCTTCAACGACGGAGTACTGTATGCCTGGACATCACCTTTCCTAGTAAAATTAGTTAACGACAAAGAACACTACGACAT…
XM_028274621.1	4.24347e-06	9.97243e-05	0.449163	Diabrotica virgifera virgifera lysophospholipid acyltransferase 2 (LOC114326306), mRNA	TCTCTTAATAAAATAGGTGGAAACGAAGCATTAGGTAGAAACGCGCCAAAGAGAACGTAGAACGTAGGTCGTGTGTGAAGATTTGTTTTGACAGTGTGTGTGTGACTCAAATGTCAAGCGTGAAAACTAAGCAAATGTTAACTGTGTAAAGAAAAAAAGTGTTAAGATGAGCGCAAGAACTTCCAGCTACCAAGGCAGCCAAATATTCGCAGGTCTGGCACAATATGCCGGACTTGAGACTGATCAACTCAATTTTCTCATAAGCCAAATCGTTGCTCTGCTATTATCTACACTTTATAGAACAGTACTCCACCCTAGCAAGACGAGAACGGAAATCAGACATGCATTTGGATTAGTTGTAGGGTTGTGCATGGGGTATTTTTGCTTTGGGTTTCAAGC…
XM_028295719.1	0.00176555	0.0167583	0.448907	Diabrotica virgifera virgifera zinc finger protein 235-like (LOC114344894), mRNA	AAAGACATTTGAGAGTGCACACTGGAGAAAAACCGTACAAGTGTGAAACTTGTTTTCAACAGTTTGGTCGAGAAGGTGCTTTGAAAACACATTTGAGAGTGCACACTGGAGAATCACCCTACAAGTGTGAAACTTGTTTTAAACAGTTTTGTCAAGCAGGTGCATTGAAAAAACACTTGAGAGTGCACACTGGAGAAAAACCTTACAAGTGTGAAATGTGTTTTAAACAGTTTAGTGAATTAGGTAGTTTGAAAACACATTTGAGAGTGCACACTGGAGAAACACCTTACAAGTGTGAAACTTGTTTAAGACAGTTTAGTAAAGCAAGTAATTTCAGACACCATTTGAGAGTGCACACTGGAGAAAAACCGTTCATGTGTGAAATTTGTTTAAAACAGT…
XM_028287828.1	0.00573469	0.0432097	0.447873	Diabrotica virgifera virgifera adenosylhomocysteinase-like 1 (LOC114337405), mRNA	AAATAAAAATATTTTTAAGAAATGCCTGGTATAATGGCTTTGAGGAAGCGTGCAGCCGAGGACAAACCCCTGAAGAATGCTAAAGTTGTAGGTTGTACCCATATAAATGCCCAAACCGCTGTACTTATTGAAACCTTAGCAGCCCTGGGTGCTAGTCTTAGATGGGCAGCATGCAACATCTATTCCACACAGAATGAGGTGGCTGCTGCGTTAGCAGAAGCAGGTTACCCAATTTTCGCTTGGCGTGGTGAGACTGAGGAAGATTTTTGGTGGTGTATAGATAGGTGTGTTAATTCTGAGAATTGGCAGCCGAATATGATTTTGGACGATGGAGGGGATGCTACACATTTAATGTTAAAAAAGTATCCTGCTATGTTTAAGCTAATTAAAGGAATAGTA…
XM_028276507.1	3.66091e-08	1.60165e-06	0.44779	Diabrotica virgifera virgifera putative pre-mRNA-splicing factor ATP-dependent RNA helicase PRP1 (LOC114327797), mRNA	GTTTTCTTTGCGCATTGGTTTTTTGGTGCGGCGGTGTGCCTTTTTCCTATAAAAAAATAATTAATAGTATTTACTATATCAACTAATTACAACAATTCTCGGATTTAATATCCTAGATCTTAATTAACGCTATGTCAAAGAGAAGAATTGATGTAATGGATCCCTTCATCAAAAAGAAAAGGGAAGAACGTGGTATAAGTACAGCTGTAACAACAACTTCTGTCTCTGTTAATCCTTACTCAGGATTACCATTTACACAAAAGTATCATGAGCTCTTTAGAAAAAGAATTTGTCTTCCAGTGTTTGAATACAGAGCAGACTTCATGAGACTTCTAAGTGACCACCAGTGCATAGTGCTCGTCGGTGAAACAGGTTCTGGTAAAACAACTCAGATACCAC…
XM_028296566.1	0.00224017	0.0202852	0.447698	Diabrotica virgifera virgifera WD repeat-containing protein 3-like (LOC114345779), mRNA	ATGGTTACACAATTGCAGTTTATGAAAGGTCACCCAATCTTAATATCAGCTTCAAAAGACAGTTTTGTCAAATTTTGGGACTTAGAGACGCATCATTGTTTCAAAACTTTAACAGGACACCAAACTGAAGTATGGACTATAGCGTTAATGAAAGATGATGAATATCTTGTAACTGGATGTGGAGATGCTGAACTAAGAGTATACAAACTTTCATTTAAAGATCCAGATAGTGAAAATAAAAATATAGAATATTTGTCATCAAGATTAGAATTAACGTCACTTGAAGAATCAGAATATTTTACGGTGAGTCTTATTAAAAATTATTTCTTATTATATTGTAATCTTTGGATATTAGCAAGAGGGAACTTGCACATTTTTGTTTTATTATATAGTAATGTT…
XM_028274351.1	0.0012987	0.0129762	0.447547	Diabrotica virgifera virgifera transferrin (LOC114326117), mRNA	ATCATCCAGCAGTACCACTTTATGTTTGACCTCTGATAAATTTGTTGAAGAAAAACCCAACAGACAAGGGAAGTCCGACTGGTCTACATTAGTGTTGTCCTTCAACATAAAGTAGCTGGAGAGGTGATTTTGGTTGACCACGAAGATGAAGTATACATGCTACTAGGTACTAGTTAGTCGGTTTGTTATTGTGGTACTGAAGCGTTGGAGAATAAGAGCGAAATGACCCGTTTGGCGTACTTCAGCACGTGCTGTATAGTGTTTGTAGGTGTTTTGGCAGTGGTTAGCTGTGAGAAATATAAATTATGCGTTGTTGATGGCAAGGGAAGTTTAAAAAAATCTCAACGATATTGTCCAGATCTCGATGTAGCTGACAGTAAGGTGGAATGTGTTGTAGCA…
XM_028280071.1	0.00106031	0.0110016	0.447233	Diabrotica virgifera virgifera neogenin-like (LOC114330665), mRNA	AAATTGTTAATGTTTAGGGCGAAGAACTAAAATTGATAGATCATAGAGAAATACTTAAATTTACGGCTTCAGACAGACAAATGGCTGGCGTTTATGAGTGTATAGCTAACAATGGAGTTGGAGAACCAGCCAAAGCCTCCATAGAATTAAATATTATATATCCACCTGAAATGCTGACATCAAGGTCTTGGATACACACAGCTCCTGGACACAGGGTTCAGATCGACTGTAAAGTTTCGTCAGACCCCCAAGCCACGGTCACTTGGCTTAAGGGAGAAGTTCCTGTCCATTTGGACAACAGAGTAGTTCCTATGATAGATGGAGATAAGCACACACTATTAATAAGAAATGTACAGAGAAGCGACTTCGGCATTTACACCTGCAGGGCAATCAATGAAC…
XM_028277154.1	0.00311169	0.0264318	0.447146	Diabrotica virgifera virgifera peroxisomal multifunctional enzyme type 2 (LOC114328324), transcript variant X3, mRNA	TTTTTCATTTCAAATTTTTTTCGTCTGTAATTTGATAAAAATCGACTTTAATTGAACCTTGTTATTTTGTTAAGTTAAGTTTATGAATAGCTTATACACGATAGATACATTTACAAATAAAAGGACGCCCCTTTGACCCTAACCTCATTTGAATTAGAAATTAATTTGCTTTGCATTTATCTATTTTATTACCAGTACATTTAAACTGCAAACAGTGACGGTGACGACAAACTACAAACCAGTTTTTAATATAAAAGTGATGTAGTTAAAATTTCAAGGTGCCTACATAGACCTTAAATCTGTCAAACCTAACGAATCCACAACAGCAACTTTAAAATCACTCAGTATGTCCAACTTAAAAAGTGACGCTATCTTCGAATTTATCATTGACCAAGTCAA…
XM_028284960.1	0.00206446	0.0189695	0.446683	Diabrotica virgifera virgifera zinc finger protein 227-like (LOC114334846), mRNA	CATAAACAAATAAATGGAATTTTGAATGATTTTCTATTCGTAGATCATAGATCACAGTATAATTTGGTATAATGCTTAAGTCCTATTTCAATATCACTGTTAATGTATTTTACTGTGTTAGTTAATCTTACATCTGTCTACTAACACAATAATTTACTACAGGTAAAGCTGTTTGCAGAAATAAAAATATGGATGTGAAAGAGGAGCCAGTAGACACATTCTTCAAAGAAAACTTTACAATCTCAGAAAATGAATTGATACAATCTTTAAATACTAAAGAAGAAGAAGACACAATTAGTAACAATAAAATGCATTTACAGGAGATAAAAAACATTAAAGTTGAACTGGATGATCAGCCTTTCAAAACAGATATTACTGAGGATTTCTTCGAAAACTGCA…
XM_028299835.1	0.00104983	0.0109193	0.446142	Diabrotica virgifera virgifera DNA-directed RNA polymerase II subunit RPB1 (LOC114349455), mRNA	ATGGCTACCAACGATAGTAAAGCTCCGTTGAGGACAGTTAAAAGAGTGCAATTTGGAATACTTAGTCCAGATGAAATTAGACGAATGTCAGTCACAGAAGGGGGCATCCGCTTCCCAGAAACCATGGAAGCAGGCCGCCCCAAACTATGCGGTCTTATGGACCCCAGACAAGGTGTCATAGACAGAAGCTCAAGATGCCAGACATGTGCCGGAAATATGACAGAATGTCCTGGACATTTCGGACATATCGAGCTGGCAAAACCAGTTTTCCACGTAGGATTCGTAACAAAAACAATAAAGATCTTGAGATGCGTTTGCTTCTTTTGCAGTAAATTATTAGTCAGTCCAAATAATCCGAAAATTAAAGAAGTTGTAATGAAATCAAAGGGACAGCCACGT…
XM_028276506.1	1.96241e-06	5.11902e-05	0.445779	Diabrotica virgifera virgifera multiple epidermal growth factor-like domains protein 8 (LOC114327794), mRNA	ATTCGCCCACGCCTCTGCCGTCCGTAACGAAAACACCTTACTCCTAGTCGGTGGCTACCACGGCAACGTAAACGGAGACCTCCTCGCCTATACCGTCCCTCCAATGGTAGCAACCCGTAAAGGGGAGCCGTACTTTCCAGAAGCCGCATGCGCACGCCACAAGAATTACGGAGAATGCTCCGCGGACCCAGAGTGCGGTTGGTGCTCCGCTGACGAACAGTGCTATGGGAGAACCATAGGAGCCAACTGCACAACGAACTTGCAGACCACGAAATGTCCGGGGATATGTCCGGCCCTTGGAGATTGTCATTCGTGTCTGATTCATGGACATCCCTTACCTCAGAACTCGCCCATGGCGTCAGCTGCACACAAATTAGGTTTGGAACAATGTACGTGGTG…
XM_028284882.1	6.38781e-07	1.95817e-05	0.445449	Diabrotica virgifera virgifera uncharacterized LOC114334788 (LOC114334788), mRNA	GCCAATAAAAATATAAAAAAAAAAACAGAAGTGGTGGTATTGCTTCAAACGATCAAAACTATTTTTTAGATTTGATACCATTAGTAAATTAAACTGCAGTGATTAACAATGAAAGTTGTTATTATTTTCGCTTTTATCTGCAATATTGCATTTGCAGCTCATGTTTACCCGGAATACTTAAAACAATATCGCTGCAAGGCATCTTCGGAAAATTATAGTGAATGCTTTCTAAATAAGCTCAGAAATACTCTGCCCTACTACGTTAAAGGCATTCCTGAATTAGATATACCTCCATTTGATCCGTTTACACTACCTATATACAGTCGCAATGTAAACATATTGGGAAACAAGATTAGTGCGACTTTCAAAAATTCGATTGTAACTGGACTAAGGAACTCT…
XM_028291741.1	1.57664e-07	5.89606e-06	0.444861	Diabrotica virgifera virgifera spondin-1-like (LOC114340959), mRNA	GAAGATATTTTCGTAGATAAATCAACGAGTGGAATCTGCGCATAAATGTAAAACTGCTACTGGCAGCATTCACTAGTTTTGTAGGCCTAGCGGGTTCAAAATAAGATTAAGTGATGTGCGAAATAGTTTAGGTTTGTTCTTCCTTGTTATTTATAGTGGATTATGTATGTTAAGGCTGCATTTATAGGAATTTTATTCCTAATTAGCATCGCTAATACCCTAGACTGTGATATTGTTCCAGAAGATATAATTAAGCCAAAAAATATAAATGATATAGACAGATATATAATCTATATTCAAGGAAATCCCAAGACTTACACACCAAATCAAAAATATAACGTATCGTTAAGAGTAAATCCTGCTAGATATCCAAAGAAAGCGTTTCGTCGATTTTTCCTG…
XM_028280135.1	6.6647e-06	0.000145261	0.444207	Diabrotica virgifera virgifera apoptosis-stimulating of p53 protein 2 (LOC114330719), mRNA	ATGGCTGTGCTAACACCTATTCCGAGTTCCGAGCGAGAATCCCGCCAGTTCGAGTTTATTGTAAATTGCGATCGATGCGGCGCCGTCGGAACCGAAACCGATGCCGTCGACTTTTTGTTACTGGTGCGTGGAATAGACGGCGTTCAAGAAAAGTTAGGCATACTATCGGGTGGTGTAGTGTATTCTGTATTTGACTATACGGCACAACAACCTGACGAATTGAGTTTTAAAGAAGGAGACCAAATCACAGTTCTGAGGAAAGGAGATGAGAACGAACGAGAATGGTGGTGGTCTCTGTTAGGGGATAGAGAAGGGTACATTCCACGCAATTTGCTAGGCTATCGAAACAAATTAAACGAGCAACAAAATCAAAGGCTACACCAACAACGGGAGGCTTTA…
XM_028294315.1	4.37695e-05	0.000747107	0.443202	Diabrotica virgifera virgifera serine-rich adhesin for platelets-like (LOC114343479), transcript variant X1, mRNA	GTCTATGATCAGTCTAGGCGAAAATATTTTACCATACATTCATTATAACTACCAAGTACCACAGTTTATGTAGTTCATCAATAGTGGCGTTCAGTGAAAATATCCAGTAAATCCTGTACAAACGTCTTTGCTAAACAATAGTGTTTCTTTAATCTTAGATAACGTACTTAACATTAGGAATATTCTGGTGTTTTCGCAGTACAATTTGAAGATGCTCAAGCGATTCATGTTTTTGAATCGAACTTTCTTCTAGTGTACAATTAGTTATGCGATTACAATGGGATTACAATGGGATACTGTGGATCACAGTAATTCTGTTTGTATTTTTGTCTGTTTCTTCCCAAGAAACGGAAATAATCAATTGTGGAAACAGGGAATTCGTTTGCTACAACGAAACGT…
XM_028281351.1	0.000154512	0.00221724	0.443062	Diabrotica virgifera virgifera paxillin (LOC114331723), transcript variant X6, mRNA	CGAGTATTGTGGAACATGGATCGTTCTATGTACGGAAAAGTTGTTCCTGGTACTTTGAACCCTTACCAGTGTTCGATTAAAAAAGGAACATCACCTGGATATGCTCTGCTTGCCGATCTCCAAAATACAGTTTCAGGATCATCAGGAATAGGATCAAATTATTCTGGATATGGCCAGAGAAACGTCCGGTATTCTCCCGATAGCGATGGACATTATTCAAAAACAGACAGCTATTCAGTGAAATCTGGAAGTTACGGGAAGGTGCCGCCAAATTCCGGTAACCGGAGTCCGAGCTACGGCCTAAACGCAACTGCTGGTCACAGTGCTTCGTCTACGATGGAGAAACGCCCCTTCAACAACAATTTAGACGAATTAGATTCCTTGCTTCAGGATTTGAGC…
XM_028279667.1	2.29457e-05	0.000419894	0.442035	Diabrotica virgifera virgifera regucalcin-like (LOC114330340), mRNA	TAAGATAACGTAAAAGAATGAACGCAGATTTCTTGAGACGAGTTTACAGTCCTAAAATGGTTACTAACTTTGATAAGTAATTAACCTCTTTACCAGCTTAATTAAAAGTGCAACAAGTTCATTTATTCACTAATTAATTTTTTATTCCAAATCTACTTAATCACCGTGTACTAGTCTTTAAAATTCATTTATTTCAAACCACGTTATGGCTCCTGTGGTGGAAAAACTTCTGTCGGGGTTTCTGTTGAGTGAAGGTCCGCATTGGGATGATAAAAAACAATGTTTATATTTTGTGGATATATTAAAAAGTACCATCAATAGATACGTACCCAGTACTAAAGAACATACTTGGGCAAAGCTTGATGATCATAACGTCTCCCTAATAATACCGGTGAAAGA…
XM_028273839.1	1.52156e-06	4.11803e-05	0.441307	Diabrotica virgifera virgifera putative inorganic phosphate cotransporter (LOC114325709), mRNA	TTAAACCGCAAATAGCAGTGAAGATTGAAACACAAAAGTGGAGACAGTTAAAAGTTAGACATAAAATTTTTGAACCAGACTACGTTTTTAAAAAGGAGAATTTATCGGTGAAAATAAAAAAGTACTTAAAAATTACTATGAAAAATGACAAAAGAGGAGTCATGCTCACAAGCCTCTCAGGAAAAGCTATGGACGAGGAAAAACAAGTTGATCATTCAACTGAATTATTAAGTGATAATGTAGAAAATGTAGCTAAAGTTAATAAAATAGGAAAACGTCATTGGCAGGTCCTTAACATATGTTTTCTAATATTTGCTGCCTACTATTCACGGAACAGTCTACCAGTAGCCATTGTTGCTATGAATGATCGCAACTCAACGATAAATTCAGATATTCCTA…
XM_028292743.1	0.00580577	0.0436765	0.44093	Diabrotica virgifera virgifera elastin-like (LOC114341936), mRNA	TACTCTCCCTATGTGCATACATGCGGAAAGTGAATAACTGTTAGTGTCCTATTTGGGTGTGGACAAGGTTATCGGTCACTATATAAAATACGAAGTAATAGCAGATATTTGTATCACTTCTCCGGTATCAACACATTAAAACAACATGAACCCATTGTCTGTAGCTGTACTTTTCGTAGCAGTCGCTGCCGCCAGCGCTAGCGGTCTCCTTGGAGCCGGTCTCGTAGCCGACAAAGGAGCCCTCGAAGGCGCACTAGGAGGCCAATGGATTCCTGATGTACCAGTTGCCGGACACGGACCTGCAGGTATCGTCGCTCCCGGAGTAGTAGCAGCTGGAGCAAGTGCCAGAGGTGCCCTTGAAGGTGCCCTTGGAGGACAATGGATCCCTGATGTACCAGT…
XM_028274242.1	9.75015e-06	0.000200182	0.440443	Diabrotica virgifera virgifera myosin heavy chain, muscle (LOC114326036), transcript variant X1, mRNA	TTTCAGGAAGGCTCTAGGGCTGCATTACGTGTCTCGATAGCCCCGACTAAGTCCGTACACCATGCCTAAACCACAAAAACAAGAGGGGGATGACCCAGATCCCACCCCATACTTGTTCGTATCTCTCGAACAGAAACGTATCGACCAAACTAAGCCCTATGATGCCAAAAAATCTTGCTGGGTACCGGACGACAAGGAGGGTTTCTTGCTTGGTGAAATCAAAGGAACCAAGGGTGATCTTGTCACCGTTGGTCTTCCTGGAGGAGAGGAAAAGAACTTCAAGAAGGACCAAGTAACTCAGGTCAATCCTCCAAAGTACGAAAAGGCCGAGGATATGTCAAATTTGACATACCTCAACGACGCTTCAGTATTGCACAATTTAAAACAACGTTATTACCA…
XM_028282831.1	1.70752e-07	6.33294e-06	0.439529	Diabrotica virgifera virgifera cell surface glycoprotein 1-like (LOC114333016), transcript variant X3, mRNA	GTGGCGTTCCTGAAATATCTTCGTGAGCCGTCGTTTCTGCAGTCGATTCCTGCACTTGTTTTGATTTTATTATTGGGTTGTGCGTTGCGTTTATCTAGTAGGTACAGGCTTTTAATTATCGTAGTAAAGTGAAACAGTTAATTCCGTATTTTTGGAAGAAAATTTCATCATGGGAGGAGGCTATGCTTGGGTGACGTTAGCGACGAATGATTCCTATTCGTTGGGATCCCTTGTCTTAGCTCACTCTTTGAAACAAGTTGGTACCAAACAGCAACTGGCAGTTCTTATTACCCCAGGAGTTACAAATTCCATGAGATCCAAGTTAAACGAAGTATTCAACGTAGTAAAAGAAGTAAACATATTAGACTCAAAAGACGAGGCGAATCTCCGTTTGTTGAA…
XM_028284991.1	9.77551e-06	0.000200459	0.438945	Diabrotica virgifera virgifera alpha-tocopherol transfer protein-like (LOC114334873), mRNA	AAAGTAAAATGTTTCGCTCGTCCTTTCAGTATAAGTTTCCTAGCAGATAGATTTCCTAGTACGATCATAAAATATATAATTACATACAGAAAAAACTATAGCGAATTTCGTCTCGTGTATTTATATCTTCGCATATTTTTATATCAAACTGTTTACAAACCGGAACCACGGTGGAAGGTTCAAGTAATGACCTCCATTATTTTTATTTAGAATTAGATAATTTGTTGAAAAGGTATGAGTGTTATTAAAGTTATGGATGAAGGGGTATCTGAGCCCCTTCTAGTGATAAACAGAGACAAGATAAGAAAACACTGGGGCAAAACCGAGACAGAACTATTCGAACTATTAGAAAAACTCAGAGAATGGATTAAAACACAAAATTTTCCTGAAATGCCAACC…
XM_028284285.1	0.0046796	0.0367959	0.437614	Diabrotica virgifera virgifera uncharacterized LOC114334248 (LOC114334248), mRNA	TTCGAACACCAAGTATTTCAATTCAAATTTTTTCTTCCCAGTTGTTTTAAAAATCTGCTCAATTTAAAAATCTGTTCGTTAGAACACCATATTTAAGTAATTACCTAAGACTAAGAAACTATGGATTCATGTACTCCATCTAGTTCAACAAACTCTAAAATTCCCTCAGGAGCCTGCCACCTCTGCAGCAAGATATTTAAAACTGTGAAAATACGAAATCATCATATCAAAAGAATACATAAAATAGATGTGTCAATTAAGAAAATGAATCATATTGTTTGTCCATTATGTGAGCAAGGAACTAATTTACTAACTCATGAGATTTTACGAAAACATCTCAAGGAACACCACCAAATAAGTATTGAATTAGTAACCTTGGAATTTTCTAGCAAACAAGAA…
XM_028273242.1	1.23336e-07	4.78094e-06	0.437392	Diabrotica virgifera virgifera very-long-chain (3R)-3-hydroxyacyl-CoA dehydratase (LOC114325241), transcript variant X2, mRNA	TAAGAAAGGCTTATAAAGAAGTAGGCGAGAGAAGAGGCCAGTGATTCGACGACTATACATGTAATAGGCGATATCCGAAAAGTGGATGTAGTTGCAGGTGTACTTTATGTGGTTCGGAAAGTTCTATATACAATTTTTTAAATCAACCCGTCCATTATGGGCTTCGTCGAATCCAAGACGAAGAATATAAAAATAACTGACCACAAGATAGATTTGACTCTATTCAAAGCAGACAAAGGTTGGTGGCCGAGATTGACTTCGAAACCTACGAAGCCAGCTTGGTTGAAAATCGACTTTGACAAGTGGCAGAGCGAAGATGATCTTATCGACGAAGAAACTAGGGATATTCGAGAAGACTATCCCGATATATACCAGCAGCTACAAAAAGACGAGTTGGGT…
XM_028280552.1	7.47293e-07	2.23382e-05	0.437023	Diabrotica virgifera virgifera sterile alpha and TIR motif-containing protein 1 (LOC114331077), mRNA	TAATTTTACAAAAGCTCATGTAACGTCTGCAGACGTCTTATGCACATTTCGTTGCGTGTTTGAAGAAGCCTTTCACAGACTTCACGTGTGTGTTGCATACACCTTTCGATCGGACAAAGGTTGACATTTCGACGGGTTTTGTTATGTGAGTGCGTTGGTTTGTGAAAAGTGTGTGAATATGGTGGTTAATAAAATAAGCAACATGCCAGCTCAGCCGAATTTGAATATGCGCCGCATATTTTTTAACAGAAAGGTGAGTTCTCCAAAATCTCAGCCATTCACTCCAGAGAGTTTAAGTCCAACAGTGAGTTCCCCGAAATCTCAATGCAAACAGTTGGATGCAGAAAGTATATTTCAGACAGTGAGTTCTCCAAAATTTCAGCTACTGACTCCAGAAAG…
XR_003653551.1	4.34903e-07	1.39486e-05	0.436771	Diabrotica virgifera virgifera eukaryotic initiation factor 4A-I (LOC114337188), transcript variant X1, misc_RNA	GGTGATCGGAAGTACAGTAGAAAACCGGCCATGTTCTTTCGCCATAAAAAATAATTCCATTTTGTAATTAGAATTATTTTATAAAACAACCACAGTTAGACTCACTTTCAGGTAAAAAAATCCTAACTTATTTGTTACTACAAGTTAGAAGTGGTTAAAAGCATACTAGAAGCCATTAAGTGAATTGCAATACCTGGGCGGAGCGACAGTAGTCCTATCACTTCAAACTTCAATTCAGCAGCCTTTTCCGTTTAGCTATACGCGGAGTAGACATGTCTATGCCAGATCGTCGTGAAGAGTGGGACAAGAATGGCCCAGCTAATGAAGACAGCCAGCCCCAAGGCTATGACGGCCCACCAGGTATGGAGCCTGATGGCATTATTGAATCCAACTGGGAAG…
XM_028276833.1	3.09999e-05	0.000544617	0.436292	Diabrotica virgifera virgifera enhancer of split mbeta protein-like (LOC114328080), mRNA	CATAGCCTCCGAGATTCCCACGATCGAAGCACAGCACCACAAGCCCGTTTAGCTCACTCTACACACCTGGGCGCGCTATAAAAACCCGCTCCCTACCATTTTCCGCTTCATTCAGAGTTCCACTCTCGAAACGTTAACTTGTGCTATTGTCGCTCCGCTCTGTGCGTTCGTATTCACGTGTGTTTTGAAAATGTCGTATGAAATGATCACTCCGACTTCTGTCGAAGAATCGCAGCCGATATCCCGTACTTATCAGTACAGGAAAGTGATGAAACCAATGTTAGAAAGAAAAAGAAGAGCTAGAATCAATAGGTGCCTCGATGAACTAAAAGAACTTATGGTTACTGCCCTCCAGAGTGAAGGTGAAAACGTTTCTAAGTTAGAAAAAGCAGATATCTT…
XM_028281194.1	1.36481e-06	3.7444e-05	0.436044	Diabrotica virgifera virgifera uncharacterized LOC114331587 (LOC114331587), mRNA	GATATGATTATCATCTCTTAAATTATTTAATCACACTACTATAAACATATATTCGAGAAAATACTTAGAGTTTGATAGTACTGTTTTAATTCCGTAAAAAGATGATACCAAAAGATATATGTGATCTAGTGGAAGAGTCTTTAAATGATGAAAAGATAGAAAACTTCGAAATTGAAGAACATGAAGGTAATCAAAAAGGTCAGGGACATTTAGGTGAGATTGTATTCTTATCATTGAAACACAAAAACACAGGAAAAGAGCATCATCTAGTCGTTAAACAATGTCTCACAGGTTCTGAAGAAACTACCAAATTGATGTCGATGTGTTTTAACAACGAAGTGCATTTTTATAAAAACGTGATTCCAGCTTTAGAAGCGTTCCAAAAGTCTTATCCTAAAG…
XM_028286939.1	3.94448e-05	0.000680375	0.435304	Diabrotica virgifera virgifera juvenile hormone acid O-methyltransferase-like (LOC114336575), transcript variant X1, mRNA	GTGTTATCAGTTATTTTTGCAGTATAATTGTATAGTGTAACCTTAACCTTTGGATCGCCAGCGTTAGATTTTTGTATCATAAACAAACCTTAAACTAACTGTATATGTATAAACATTTTGATACATATGTTGAATATTGTGATTTGTGTACCTAATTATAATTGCCATATTTTTATTGAAAGTGAACAATTTTGATAATAATACTTAATCATCAACACTCAGTAGATTTCTCCAAACATAAACGATTTCTACCGAAGCCATAATGGCGGCTATGGTATTACCCGAACTATTTGCACAACAAACACCGTTCTTTATTCATAATACAAAACCGTTGTTATCCAAACACAAACATGTTATAAATTGGAGAAAAAGTCCGTCTATTTTAGAGTTTGGTTTCGC…
XM_028292305.1	3.42514e-05	0.000597658	0.434736	Diabrotica virgifera virgifera GRAM domain-containing protein 2A-like (LOC114341504), mRNA	CACTAACGATTATATTTTTATTGTTACAGAGCATCTTTAAAGCACTTGTCAACATCAACACCAATAATGACAGCACAAGCTCAAGTAACAGAACCTCCTAGTCCTAAAACAACCAAAGATCCAAAAATCCGTACAACATCCAAAGCGAGGCAGAAAAAATTCATGAGGCACTTTCCTAATGTGGAAGAAGACGAAAAAGTATTGAACTATTACTCATGTGCACTAATAGGAGACATTCTATTACAGGGTCATCTTTATATCACGAAAAACTATTTCGCGTTTTACTCAAATGTTTTTGGATATGTTACAAAATTATTGATTCCAATATTAACGGTGGAAGATATTACAAAAGAAAAAACTGCAAGGATAATACCTAATGCCGTAGGTATAGCTACAAGT…
XM_028290166.1	4.00457e-06	9.48519e-05	0.434219	Diabrotica virgifera virgifera CBP80/20-dependent translation initiation factor (LOC114339504), mRNA	TTTGTATGCCGTCGTTTGTGAGTGCAGCGCGGAAGTTTGAACCGCCACCTTCGGAAATTGCATCCGATTGTTAATAACCGCTCCCACCTAGGAATGTGAACCTATATCCCCAAATAATAACATACATTGTGTGATTGTGAACTGTTTGTTAAATGAAGCTCATCTTTCTTTAAATAATTGTTTAGACGTCGCGTCGATGCGTATAGAGTGGGTACGTAATGACAAAACTATTTATAATACTAGGCGTGCATCGTTAAAAATATACATTCTAATTTTGCGTCAGCTCTTTACGACTAATGTGCGGCGTTTTGCGTTGTTCTGACAGCATCCGAATCCGAATTAGACACGGGAGTTGAAACGGCATGTTTGTTATTCAAAAACTGAAAACAACGTCTAAAA…
XR_003651721.1	0.00023115	0.00311833	0.433715	Diabrotica virgifera virgifera uncharacterized LOC114325708 (LOC114325708), ncRNA	GCGTCGTTCGGGTCAACGGCAGTCTCGTGCGTGAAAGTATCACTTTCCGCACTAGTTAAGAAAATAACTATTTCAATCGATTGTACGAATCTAACAAACATATGTGTTATACCTCTTTCAGCAATGATATTTCTGTGTACCAGACCAGAGTGCGAACATTTTTCGCATCACCCTCGTTTTATCTTTTTATATCATTTGATGTTAAATTTTAATGAAATAATAAAGGTTATTGATCGAAATACTAAAACGACGCACCAAATCAAGTTTGGTTTCAACAATTCTAAATTCAACTCTTTCACTTCTCCACGAACAAGGAAGACAACCTCACTTCACGCGCAAATTATGTGAATGTGTGTATTTATTTTTAGAAGTGGTACCTGAATTAAATCAATAATTATG…
XM_028283695.1	0.00307631	0.0261682	0.432968	Diabrotica virgifera virgifera alaserpin-like (LOC114333727), transcript variant X22, mRNA	CTAATTTTGAATGTGGAAAAAGAACCTACCTATTCCACTGATAACGAAAAGTTGATATAAAAAGGTTTTAAACGAGGTTGACAAGAAACCGGTCGGTCGAATGAACTTTTAACGCCAGCGATTTTCAAACCGTTCTGTAGTTATCCTTTGACCGTCAAATTGGAAAGATGCGTTGCAGTGTATTAGTCGTTTTAATAATTGCATCCATTTTTGGATGTAATGCTGACAACTTGAACAGCGTTGTTCAAGGCAATGATGAATTTACAGCGAACACTTACAAGGAACTCGTGAAAACAGTAGGCAAGGAAAACATTATTCTTAGTGGACTGTCTGCAGAAATCGTCTTATCTTTGCTTGCAAATGGGGCCAAAGGAGAAACGCAAAAACAGCTGTTGATAG…
XM_028298812.1	0.00341963	0.0284312	0.432797	Diabrotica virgifera virgifera mannose-binding protein C-like (LOC114348197), mRNA	CGATTAATATAACACAAAACCCATATGATTTACCAACAAAAAAATATAAAGATTGTAAGTATTGACCATTATCATTAGATATCTAAATATTTAATCCATCTGTTAAAAAATTTTTCATGGTGTCTAACCATTGAATTAGTATAATATATATAATTCAATATACTTACATAAAATTTGTTGTAGGTTACTTATAAGGGGGCTGTTGCCGCATGTGCGGCAGCTGGAATGGAGTTAGCTAGTATCCAGTCAAGAGAAAAAAACGAAGGTGTTAATGCTGCACTTCACGCCAGTCCTCTAATTCAGGATTTCTGGATATCCGGTTACAAATATGAAAAACAATGGTTCTGGTTGAAAGGAGAGGCAATGGTATTTACTAATTGGGGCTCTGGAGAACCAAAC…
XM_028278308.1	0.000260217	0.00344124	0.431424	Diabrotica virgifera virgifera glutamate receptor ionotropic, delta-2 (LOC114329270), mRNA	ATATCTTAGTGGACAATCACAACACATAAGGCATTCAAACTTCAATGCCGATGGTCTGGTGAAAATGAAAAGCGGTGTCAAAGAGAAAATATCATGGGTCTGGCGGAAATTGTTTTAGTTGGTTTGTGTTTGAACTCTACTTGTGACGTTGACAAAGAGTCACCTATAAGCAATTACAGACAACAACGACTTATTCAGTTAGAACAAGAACTTGCAACAGAAACTCTTTTAATCACAACTTTGCAGAATGGAGAGCTAAGTGGATATGATAGAACTAATGGATCTATAGTGGGTACAGGCATTGCTTTTGATATTTTAAACATCCTTCAAAACAAGTACGGATTTAACTATTCCATAGTTTTGCCTCAAGATCATGTATTTTTGGGTGATGCCAAAAAA…
[truncated: 1,774 more rows]

## Sheet: DEG_SORGHUM12_Maize12
target_id	pval	qval	b(fold_change)	RefSeq_annotation	RefSeq_model_sequence
[truncated: 3,000 more rows]

[truncated: 2 more sheets: DEG_STARVED12_Maize12, DEG_SWITCHGRASS12_Maize12]
