# Supplementary material for: A draft Diabrotica virgifera virgifera genome: insights into control and host plant adaption by a major maize pest insect
Source: BMC Genomics. 2023 Jan 13;24:19. doi: 10.1186/s12864-022-08990-y (PMC9840275; doi:10.1186/s12864-022-08990-y)
Supplement: Supplementary file 14 — Additional file 14: Supplementary Table S11. Gene ontology (GO) terms assigned to transcripts predicted to be significantly A) up-regulated and B) down-regulated. [file 12864_2022_8990_MOESM14_ESM.xlsx]

## Sheet: Table 11a_GOs up-regulated
			Miscanthus	Panicum virgatum	Sorghum bicolor	starvation
Desc	Cat	Trt	Miscanthus	P. virgatum	S. bicolor	starvation
cuticle pigmentation	BP	Miscanthus_up	X
epithelial cell migration, open tracheal system	BP	Sorghum upregulated			X	X
flight	BP	Sorghum upregulated		X	X	X
muscle cell differentiation	BP	Sorghum upregulated		X		X
muscle contraction	BP	Sorghum upregulated		X	X	X
muscle thin filament assembly	BP	Sorghum upregulated			X	X
myofibril assembly	BP	Miscanthus_up	X	X	X	X
myosin filament organization	BP	Sorghum upregulated		X	X	X
regulation of myosin II filament assembly	BP	Sorghum upregulated		X	X	X
regulation of myosin II filament assembly	BP	Switchgrass_up			X	X
sarcomere organization	BP	Sorghum upregulated			X
skeletal muscle myosin thick filament assembly	BP	Sorghum upregulated		X	X	X
A band	CC	Sorghum upregulated		X	X	X
cytosol	CC	Starved_up		X		X
cytosolic ribosome	CC	Sorghum upregulated		X	X	X
mitochondrion	CC	Starved_up		X		X
nucleolus	CC	Sorghum upregulated		X	X
plasma membrane proton-transporting V-type ATPase complex	CC	Sorghum upregulated		X	X	X
sarcomere	CC	Sorghum upregulated		X	X	X
sarcomere	CC	Switchgrass_up			X	X
ferrous iron binding	MF	Switchgrass_up		X
hexokinase activity	MF	Starved_up		X	X
structural constituent of muscle	MF	Sorghum upregulated			X
structural constituent of ribosome	MF	Sorghum upregulated		X	X	X

## Sheet: Table 11a GOs down-regulated
Desc	Cat	Trt	Miscanthus	P. virgatum	S. bicolor	starvation
cell morphogenesis	BP	Sorghum_downregulated		X	X	X
cellular response to virus	BP	Miscanthus_down	X
DNA replication	BP	Sorghum_downregulated			X
endoplasmic reticulum to Golgi vesicle-mediated transport	BP	Miscanthus_down	X
mitochondrion organization	BP	Switchgrass_down		X
mitotic cell cycle	BP	Miscanthus_down	X	X	X	X
proteasome-mediated ubiquitin-dependent protein catabolic process	BP	Miscanthus_down	X	X	X
protein import into nucleus	BP	Miscanthus_down	X
regulation of alternative mRNA splicing, via spliceosome	BP	Miscanthus_down	X			X
regulation of lipid storage	BP	Sorghum_downregulated			X
regulation of mRNA splicing, via spliceosome	BP	Miscanthus_down	X
response to UV	BP	Sorghum_downregulated			X
RNA splicing	BP	Miscanthus_down	X		X	X
catalytic step 2 spliceosome	CC	Miscanthus_down	X		X	X
chromatin	CC	Sorghum_downregulated			X
endomembrane system	CC	Miscanthus_down	X	X	X	X
exosome (RNase complex)	CC	Miscanthus_down	X
nuclear envelope	CC	Miscanthus_down	X
nuclear exosome (RNase complex)	CC	Miscanthus_down	X
nucleolus	CC	Miscanthus_down	X		X
nucleoplasm	CC	Miscanthus_down	X	X	X	X
precatalytic spliceosome	CC	Miscanthus_down	X		X	X
proteasome complex	CC	Miscanthus_down	X	X	X	X
proteasome core complex	CC	Miscanthus_down	X	X	X	X
proteasome regulatory particle	CC	Miscanthus_down	X	X	X	X
proteasome regulatory particle, base subcomplex	CC	Miscanthus_down	X		X	X
transcription factor TFIIH holo complex	CC	Miscanthus_down	X
transcriptionally active chromatin	CC	Sorghum_downregulated			X
